# Supplementary material for: Proximity editing to identify RNAs in phase-separated RNA binding protein condensates
Source: Cell Discov. 2021 Aug 24;7:72. doi: 10.1038/s41421-021-00288-9 (PMC8382829; doi:10.1038/s41421-021-00288-9)
Supplement: Supplementary file 2 — Supplementary Table S1 [file 41421_2021_288_MOESM2_ESM.xlsx]

## Sheet: Table S1a
Supplementary Table S1 Information of RNA editing enzymes used in this study.
Deaminases	Name	Description and rationel	Source organism	Codon optimization	Template used in this study	References
A to I (G)	HyperADARcd	Drosophila adenosine deaminase acting on RNA (ADAR; AHN59262.1; 669 aa) is consisting of two N terminal RNA binding domains (RBDs; 1-267 aa) and a C terminal catalytic domain (ADARcd; 268-669 aa). Fusion of Drosophila ADARcd to RBPs developed the first generation of TRIBE (targets of RNA-binding proteins identified by editing). Further improvement developed the second generation of HyperTRIBE wit…	Drosophila	Arabidopsis thaliana	Synthesized	Ref1: TRIBE: Hijacking an RNA-Editing Enzyme to Identify Cell-Specific Targets of RNA-Binding Proteins Ref2: Mechanistic implications of enhanced editing by a HyperTRIBE RNA-binding protein Ref3: Identification of RNA-binding protein targets with HyperTRIBE Ref4: Mechanistic insights into editing-site specificity of ADARs
A to I (G)	TadA	E.coli TadA (WP_001297409.1) is a tRNA adenine deaminase. TadA*, which is evolved and protein engineered from wild type TadA, is being widely used as A-G DNA base editor in CRISPR system. This DNA base editor has been shown having off-target editing on mRNAs, suggesting its potential application in this study.	E.coli	Oryza sativa	Synthesized	Ref1: tadA, an essential tRNA‐specific adenosine deaminase from Escherichia coli Ref2: Structural and kinetic characterization of Escherichia coli TadA, the wobble-specific tRNA deaminase Ref3: Programmable base editing of A•T to G•C in genomic DNA without DNA cleavage Ref4: Transcriptome-wide off-target RNA editing induced by CRISPR-guided DNA base editors Ref5: Off-target RNA mutation induced b…
C to U (T)	rAPOBEC1	APOBEC1 (NP_112436.1) is initially known as a RNA cytidine deaminase of APOB RNA and less often for other RNAs. It is recently engineered as C-T DNA base editor in CRISPR system. This DNA base editor has been shown having off-target editing on mRNAs, together with its original function, suggesting its potential application in this study.	rat	cereal plants	pH-dCas9-PBE (Addgene#98162)	Ref1: The AID/APOBEC family of nucleic acid mutators Ref2: Programmable editing of a target base in genomic DNA without double-stranded DNA cleavage Ref3: Transcriptome-wide off-target RNA editing induced by CRISPR-guided DNA base editors Ref4: Off-target RNA mutation induced by DNA base editing and its elimination by mutagenesis Ref5: Precise base editing in rice, wheat and maize with a Cas9-cyt…
C to U (T)	PmCDA1	PmCDA1 (ABO15149.1) is an orthorlog of mammalian activation induced cytidine deaminase (AID) which is well known for its cytidine deamination of DNA in generation of hypermutation within immunoglobin variable regions. It is recently engineered as a C-T DNA base editor in CRISPR system.	Petromyzon marinus	Homo sapien	pcDNA3.1_pCMV-nCas-PmCDA1-ugi pH1-gRNA(HPRT) (Addgene#79620)	Ref1: Targeted nucleotide editing using hybrid prokaryotic and vertebrate adaptive immune systems
C to U (T)	AtCDA1	AtCDA1 (AT2G19570.1) is an orthorlog of mammalian activation induced cytidine deaminase (AID) but its roles in cytidine deamination of either DNA or RNA have not been tested.	Arabidopsis thaliana	N.A.	Arabidopsis cDNA
