# Supplementary material for: Proximity editing to identify RNAs in phase-separated RNA binding protein condensates
Source: Cell Discov. 2021 Aug 24;7:72. doi: 10.1038/s41421-021-00288-9 (PMC8382829; doi:10.1038/s41421-021-00288-9)
Supplement: Supplementary file 3 — Supplementary Table S2 [file 41421_2021_288_MOESM3_ESM.xlsx]

## Sheet: Table instruction
Supplementary Table S2 RNV detection in transient expression and transgenic rice.
Table S2a	meta_table.txt file for Non-treatment control, HyperADARcd-ETI, HyperADARcd+ETI, HyperADARcd-AtUBP1c-ETI, HyperADARcd-AtUBP1c+ETI, TadA-AtUBP1c+ETI, rAPOBEC1-AtUBP1c+ETI, PmCDA1-AtUBP1c+ETI and AtCDA1-AtUBP1c+ETI in N. benthamiana
Table S2b	all.RNV.txt file for Non-treatment control, HyperADARcd-ETI, HyperADARcd+ETI, HyperADARcd-AtUBP1c-ETI, HyperADARcd-AtUBP1c+ETI in N. benthamiana
Table S2c	all.RNV.txt file for TadA-AtUBP1c+ETI in N. benthamiana
Table S2d	all.RNV.txt file for rAPOBEC1-AtUBP1c+ETI in N. benthamiana
Table S2e	all.RNV.txt file for PmCDA1-AtUBP1c+ETI in N. benthamiana
Table S2f	all.RNV.txt file for AtCDA1-AtUBP1c+ETI in N. benthamiana
Table S2g	meta_table.txt file for ZH11, Transgene-negative and HyperADARcd-OsUBP1c in rice
Table S2h	all.RNV.txt file for ZH11, Transgene-negative and HyperADARcd-OsUBP1c in rice

## Sheet: Table S2a
Sample_name	A_C	A_G	A_T	C_A	C_G	C_T	G_A	G_C	G_T	T_A	T_C	T_G	Total_unique_mapped_reads
Non-treatment control	268	833	295	199	182	891	820	187	235	267	910	247	61121802
dADARcd-ETI	163	480	157	119	107	513	462	97	149	167	484	143	44684656
dADARcd+ETI	374	1505	409	309	274	1247	1223	265	376	422	1354	353	45583999
dADARcd-AtUBP1c-ETI	338	3991	365	257	227	1118	1065	248	295	342	1308	328	45580401
dADARcd-AtUBP1c+ETI	406	37486	477	339	310	1416	1353	302	398	474	2985	400	47133178
TadA-AtUBP1c+ETI	434	1624	464	332	306	1310	1342	302	375	451	1393	392	38779259
APOBEC1-AtUBP1c+ETI	369	1143	380	297	264	1176	1148	262	319	407	1221	339	48930187
PmCDA1-AtUBP1c+ETI	501	1628	552	413	360	1619	1651	359	488	546	1695	477	41572551
AtCDA1-AtUBP1c+ETI	407	1309	452	342	286	1295	1293	280	371	450	1376	381	42046727

## Sheet: Table S2b
Chromosome	Locus	RNV_types	Transcript	Gene_feature	RNV_number	RNVplusReference	RNV_rate	Sample_name	Position_in_mRNA	mRNA_length
Niben101Ctg04240	415	A_C	Niben101Ctg04240g00002.1	CDS	4	12	33.33	1_Non-treatment control	152	564
Niben101Ctg04240	444	A_G	Niben101Ctg04240g00002.1	CDS	3	11	27.27	1_Non-treatment control	123	564
Niben101Ctg05021	365	G_T	Niben101Ctg05021g00002.1	CDS	4	11	36.36	1_Non-treatment control	238	517
Niben101Ctg05667	177	G_A	Niben101Ctg05667g00001.1	CDS	7	19	36.84	1_Non-treatment control	387	561
Niben101Ctg06829	276	T_C	Niben101Ctg06829g00002.1	CDS	70	117	59.83	1_Non-treatment control	222	681
Niben101Ctg08752	671	T_C	Niben101Ctg08752g00001.1	CDS	48	55	87.27	1_Non-treatment control	363	519
Niben101Ctg09102	586	T_C	Niben101Ctg09102g00003.1	CDS	3	14	21.43	1_Non-treatment control	389	680
Niben101Ctg10063	667	G_A	Niben101Ctg10063g00002.1	intron	11	20	55	1_Non-treatment control		429
Niben101Ctg10718	515	A_C	Niben101Ctg10718g00002.1	intron	34	100	34	1_Non-treatment control		666
Niben101Ctg11328	748	G_A	Niben101Ctg11328g00002.1	CDS	44	90	48.89	1_Non-treatment control	739	960
Niben101Ctg11391	300	C_T	Niben101Ctg11391g00004.1	CDS	24	24	100	1_Non-treatment control	413	628
Niben101Ctg12150	617	T_C	Niben101Ctg12150g00004.1	CDS	2	17	11.76	1_Non-treatment control	320	705
Niben101Ctg12179	175	A_T	Niben101Ctg12179g00003.1	CDS	42	60	70	1_Non-treatment control	333	486
Niben101Ctg13782	1043	A_G	Niben101Ctg13782g00003.1	3'UTR	9	22	40.91	1_Non-treatment control	505	1102
Niben101Ctg14192	123	A_T	Niben101Ctg14192g00001.1	CDS	4	12	33.33	1_Non-treatment control	402	519
Niben101Ctg14192	336	G_A	Niben101Ctg14192g00001.1	CDS	8	15	53.33	1_Non-treatment control	189	519
Niben101Ctg16317	296	C_G	Niben101Ctg16317g00001.1	CDS	2	12	16.67	1_Non-treatment control	296	813
Niben101Scf00011	46369	C_T	Niben101Scf00011g00004.1	CDS	13	13	100	1_Non-treatment control	3312	4081
Niben101Scf00013	344050	C_T	Niben101Scf00013g03001.1	CDS	4	18	22.22	1_Non-treatment control	936	2931
Niben101Scf00013	344056	T_G	Niben101Scf00013g03001.1	CDS	4	18	22.22	1_Non-treatment control	942	2931
Niben101Scf00015	526859	C_T	Niben101Scf00015g04024.1	CDS	18	18	100	1_Non-treatment control	3991	4750
Niben101Scf00017	535	G_A	Niben101Scf00017g00005.1	3'UTR	4	33	12.12	1_Non-treatment control	878	1328
Niben101Scf00017	311175	T_C	Niben101Scf00017g03003.1	CDS	31	31	100	1_Non-treatment control	2224	3463
Niben101Scf00018	293141	T_G	Niben101Scf00018g02003.1	CDS	13	16	81.25	1_Non-treatment control	1544	2277
Niben101Scf00022	1090875	G_A	Niben101Scf00022g09004.1	3'UTR	30	30	100	1_Non-treatment control	1482	2934
Niben101Scf00025	19808	G_A	Niben101Scf00025g00006.1	CDS	3	14	21.43	1_Non-treatment control	1742	1850
Niben101Scf00025	19817	T_C	Niben101Scf00025g00006.1	CDS	3	15	20	1_Non-treatment control	1751	1850
Niben101Scf00028	1987	T_A	Niben101Scf00028g00002.1	CDS	2	13	15.38	1_Non-treatment control	615	957
Niben101Scf00028	1988	C_T	Niben101Scf00028g00002.1	CDS	2	14	14.29	1_Non-treatment control	616	957
Niben101Scf00028	133523	C_A	Niben101Scf00028g01007.1	CDS	20	20	100	1_Non-treatment control	1286	1826
Niben101Scf00028	133525	A_G	Niben101Scf00028g01007.1	CDS	22	22	100	1_Non-treatment control	1288	1826
Niben101Scf00032	100399	C_G	Niben101Scf00032g01006.1	CDS	11	11	100	1_Non-treatment control	5919	6198
Niben101Scf00032	104062	A_G	Niben101Scf00032g01006.1	CDS	16	16	100	1_Non-treatment control	5393	6198
Niben101Scf00032	106492	C_T	Niben101Scf00032g01006.1	CDS	11	11	100	1_Non-treatment control	3371	6198
Niben101Scf00037	211642	A_G	Niben101Scf00037g02013.1	CDS	29	29	100	1_Non-treatment control	450	1156
Niben101Scf00039	148340	G_A	Niben101Scf00039g01010.1	CDS	16	16	100	1_Non-treatment control	2511	3468
Niben101Scf00046	62307	T_C	Niben101Scf00046g00003.1	intron	19	19	100	1_Non-treatment control		1236
Niben101Scf00046	525983	A_T	Niben101Scf00046g05010.1	CDS	2	22	9.09	1_Non-treatment control	141	393
Niben101Scf00051	95693	T_A	Niben101Scf00051g01009.1	CDS	115	115	100	1_Non-treatment control	1153	2049
Niben101Scf00058	761808	A_G	Niben101Scf00058g07005.1	CDS	16	24	66.67	1_Non-treatment control	974	2531
Niben101Scf00058	761941	A_C	Niben101Scf00058g07005.1	CDS	42	45	93.33	1_Non-treatment control	841	2531
Niben101Scf00058	1036022	C_T	Niben101Scf00058g09016.1	CDS	19	19	100	1_Non-treatment control	850	3075
Niben101Scf00059	406987	T_A	Niben101Scf00059g04020.1	CDS	10	10	100	1_Non-treatment control	1761	3573
Niben101Scf00063	126024	A_G	Niben101Scf00063g01019.1	CDS	47	47	100	1_Non-treatment control	1060	2337
Niben101Scf00063	201219	A_T	Niben101Scf00063g02006.1	CDS	10	10	100	1_Non-treatment control	1241	1399
Niben101Scf00063	204638	C_A	Niben101Scf00063g02016.1	CDS	12	12	100	1_Non-treatment control	105	270
Niben101Scf00063	225021	C_T	Niben101Scf00063g02003.1	CDS	25	25	100	1_Non-treatment control	2464	2882
Niben101Scf00063	662583	G_T	Niben101Scf00063g06034.1	3'UTR	68	72	94.44	1_Non-treatment control	3070	3950
Niben101Scf00063	662583	C_A	Niben101Scf00063g06042.1	intron	68	72	94.44	1_Non-treatment control		2897
Niben101Scf00063	662586	A_G	Niben101Scf00063g06034.1	3'UTR	30	34	88.24	1_Non-treatment control	3073	3950
Niben101Scf00063	662586	T_C	Niben101Scf00063g06042.1	intron	30	34	88.24	1_Non-treatment control		2897
Niben101Scf00063	1286974	C_T	Niben101Scf00063g13014.1	CDS	1010	1010	100	1_Non-treatment control	249	1395
Niben101Scf00063	1287484	A_T	Niben101Scf00063g13014.1	CDS	1685	1687	99.88	1_Non-treatment control	759	1395
Niben101Scf00066	241720	T_C	Niben101Scf00066g02006.1	CDS	10	10	100	1_Non-treatment control	1549	2238
Niben101Scf00067	110496	T_G	Niben101Scf00067g01010.1	CDS	20	20	100	1_Non-treatment control	1062	2106
Niben101Scf00069	1096913	G_T	Niben101Scf00069g11015.1	CDS	16	16	100	1_Non-treatment control	1217	3839
Niben101Scf00072	957873	G_T	Niben101Scf00072g09003.1	CDS	12	12	100	1_Non-treatment control	879	2256
Niben101Scf00072	963244	T_C	Niben101Scf00072g09003.1	CDS	13	13	100	1_Non-treatment control	1196	2256
Niben101Scf00073	374926	T_C	Niben101Scf00073g03006.1	CDS	19	19	100	1_Non-treatment control	1838	2244
Niben101Scf00077	502275	C_T	Niben101Scf00077g05015.1	CDS	17	17	100	1_Non-treatment control	1023	2033
Niben101Scf00080	187505	C_T	Niben101Scf00080g01007.1	intron	2	14	14.29	1_Non-treatment control		778
Niben101Scf00082	670306	T_A	Niben101Scf00082g06011.1	CDS	11	11	100	1_Non-treatment control	2471	2720
Niben101Scf00083	242468	T_C	Niben101Scf00083g02014.1	CDS	23	23	100	1_Non-treatment control	257	1593
Niben101Scf00083	394152	A_C	Niben101Scf00083g04029.1	CDS	18	18	100	1_Non-treatment control	1320	2827
Niben101Scf00085	361873	A_G	Niben101Scf00085g03003.1	CDS	3	16	18.75	1_Non-treatment control	654	1804
Niben101Scf00085	361993	T_C	Niben101Scf00085g03003.1	CDS	17	17	100	1_Non-treatment control	774	1804
Niben101Scf00085	637813	A_G	Niben101Scf00085g06010.1	CDS	11	11	100	1_Non-treatment control	1778	2943
Niben101Scf00090	184572	A_G	Niben101Scf00090g01014.1	3'UTR	2	16	12.5	1_Non-treatment control	2327	3358
Niben101Scf00090	184763	T_C	Niben101Scf00090g01014.1	3'UTR	9	12	75	1_Non-treatment control	2518	3358
Niben101Scf00090	236879	G_A	Niben101Scf00090g02003.1	3'UTR	2	19	10.53	1_Non-treatment control	1263	1663
Niben101Scf00095	561981	A_G	Niben101Scf00095g05001.1	CDS	17	20	85	1_Non-treatment control	615	809
Niben101Scf00095	562051	C_T	Niben101Scf00095g05001.1	CDS	19	20	95	1_Non-treatment control	545	809
Niben101Scf00095	887257	C_T	Niben101Scf00095g08004.1	3'UTR	19	19	100	1_Non-treatment control	3035	3784
Niben101Scf00096	416925	C_T	Niben101Scf00096g04015.1	CDS	127	127	100	1_Non-treatment control	1348	1853
Niben101Scf00108	423989	T_G	Niben101Scf00108g04010.1	3'UTR	11	11	100	1_Non-treatment control	2427	2919
Niben101Scf00109	33581	G_C	Niben101Scf00109g00001.1	CDS	18	19	94.74	1_Non-treatment control	1625	2050
Niben101Scf00109	47177	T_A	Niben101Scf00109g00017.1	CDS	88	90	97.78	1_Non-treatment control	739	3267
Niben101Scf00109	47180	A_G	Niben101Scf00109g00017.1	CDS	90	92	97.83	1_Non-treatment control	742	3267
Niben101Scf00109	130119	C_T	Niben101Scf00109g01005.1	CDS	29	29	100	1_Non-treatment control	637	682
Niben101Scf00109	213428	G_A	Niben101Scf00109g02010.1	CDS	2	10	20	1_Non-treatment control	417	2482
Niben101Scf00109	368714	G_T	Niben101Scf00109g03002.1	CDS	17	17	100	1_Non-treatment control	696	2275
Niben101Scf00109	1066686	A_G	Niben101Scf00109g10013.1	CDS	6	13	46.15	1_Non-treatment control	1252	2246
Niben101Scf00110	404291	G_A	Niben101Scf00110g04022.1	CDS	7	16	43.75	1_Non-treatment control	1661	4464
Niben101Scf00110	404316	C_T	Niben101Scf00110g04022.1	CDS	6	13	46.15	1_Non-treatment control	1686	4464
Niben101Scf00110	423000	T_A	Niben101Scf00110g04018.1	3'UTR	25	25	100	1_Non-treatment control	1416	1932
Niben101Scf00110	490226	T_A	Niben101Scf00110g05007.1	CDS	17	17	100	1_Non-treatment control	2008	3353
Niben101Scf00110	589518	C_T	Niben101Scf00110g05013.1	intron	22	22	100	1_Non-treatment control		2173
Niben101Scf00110	597155	C_T	Niben101Scf00110g05013.1	CDS	17	48	35.42	1_Non-treatment control	765	2173
Niben101Scf00110	597164	C_T	Niben101Scf00110g05013.1	CDS	19	51	37.25	1_Non-treatment control	756	2173
Niben101Scf00110	597371	G_T	Niben101Scf00110g05013.1	CDS	130	196	66.33	1_Non-treatment control	549	2173
Niben101Scf00110	597530	A_T	Niben101Scf00110g05013.1	CDS	26	81	32.1	1_Non-treatment control	390	2173
Niben101Scf00113	467312	A_C	Niben101Scf00113g04012.1	CDS	46	47	97.87	1_Non-treatment control	1673	2508
Niben101Scf00116	524229	C_T	Niben101Scf00116g05006.1	CDS	17	18	94.44	1_Non-treatment control	804	984
Niben101Scf00117	85872	G_T	Niben101Scf00117g00007.1	CDS	72	419	17.18	1_Non-treatment control	902	1781
Niben101Scf00117	86163	T_G	Niben101Scf00117g00007.1	CDS	344	372	92.47	1_Non-treatment control	611	1781
Niben101Scf00117	344838	T_A	Niben101Scf00117g02019.1	CDS	645	769	83.88	1_Non-treatment control	2305	3028
Niben101Scf00117	345908	C_T	Niben101Scf00117g02019.1	CDS	37	45	82.22	1_Non-treatment control	1543	3028
Niben101Scf00117	348672	A_G	Niben101Scf00117g02019.1	CDS	90	108	83.33	1_Non-treatment control	688	3028
Niben101Scf00117	348708	T_C	Niben101Scf00117g02019.1	CDS	70	95	73.68	1_Non-treatment control	652	3028
Niben101Scf00117	348789	G_A	Niben101Scf00117g02019.1	CDS	74	86	86.05	1_Non-treatment control	571	3028
Niben101Scf00119	562590	A_T	Niben101Scf00119g05010.1	CDS	3	14	21.43	1_Non-treatment control	1087	1776
Niben101Scf00123	434365	T_G	Niben101Scf00123g04003.1	CDS	22	22	100	1_Non-treatment control	298	1053
Niben101Scf00123	653426	C_A	Niben101Scf00123g06011.1	intron	3	12	25	1_Non-treatment control		1160
Niben101Scf00123	747586	G_A	Niben101Scf00123g06023.1	CDS	3	18	16.67	1_Non-treatment control	144	1020
Niben101Scf00123	747605	G_T	Niben101Scf00123g06023.1	CDS	3	18	16.67	1_Non-treatment control	125	1020
Niben101Scf00124	69866	G_A	Niben101Scf00124g00012.1	CDS	209	209	100	1_Non-treatment control	286	1072
Niben101Scf00127	160850	A_G	Niben101Scf00127g01006.1	3'UTR	14	14	100	1_Non-treatment control	2903	3567
Niben101Scf00127	322621	G_T	Niben101Scf00127g04004.1	CDS	5	11	45.45	1_Non-treatment control	1946	2974
Niben101Scf00127	322625	G_A	Niben101Scf00127g04004.1	CDS	5	11	45.45	1_Non-treatment control	1942	2974
Niben101Scf00127	325910	C_T	Niben101Scf00127g04004.1	CDS	16	16	100	1_Non-treatment control	919	2974
Niben101Scf00127	325936	G_A	Niben101Scf00127g04004.1	CDS	13	14	92.86	1_Non-treatment control	893	2974
Niben101Scf00128	220295	T_G	Niben101Scf00128g02010.1	CDS	10	10	100	1_Non-treatment control	622	1809
Niben101Scf00128	455280	C_T	Niben101Scf00128g04005.1	CDS	27	29	93.1	1_Non-treatment control	943	1140
Niben101Scf00130	803706	G_A	Niben101Scf00130g08007.1	CDS	28	34	82.35	1_Non-treatment control	1531	3152
Niben101Scf00132	36705	T_C	Niben101Scf00132g00004.1	CDS	14	14	100	1_Non-treatment control	2487	3525
Niben101Scf00132	36713	G_A	Niben101Scf00132g00004.1	CDS	13	13	100	1_Non-treatment control	2495	3525
Niben101Scf00132	190473	A_C	Niben101Scf00132g02004.1	CDS	19	20	95	1_Non-treatment control	437	1739
Niben101Scf00143	742	A_T	Niben101Scf00143g00007.1	CDS	6	23	26.09	1_Non-treatment control	1401	2013
Niben101Scf00143	868	C_T	Niben101Scf00143g00007.1	CDS	8	13	61.54	1_Non-treatment control	1275	2013
Niben101Scf00146	139555	C_T	Niben101Scf00146g01002.1	CDS	11	12	91.67	1_Non-treatment control	1989	2619
Niben101Scf00146	141051	C_T	Niben101Scf00146g01002.1	CDS	11	11	100	1_Non-treatment control	790	2619
Niben101Scf00151	734294	C_T	Niben101Scf00151g07009.1	CDS	19	19	100	1_Non-treatment control	1887	2479
Niben101Scf00151	899103	G_T	Niben101Scf00151g10011.1	CDS	1	15	6.67	1_Non-treatment control	2939	4712
Niben101Scf00151	899108	T_C	Niben101Scf00151g10011.1	CDS	2	16	12.5	1_Non-treatment control	2934	4712
Niben101Scf00152	276515	T_C	Niben101Scf00152g03025.1	CDS	2	11	18.18	1_Non-treatment control	387	2495
Niben101Scf00152	320164	G_A	Niben101Scf00152g03006.1	CDS	7	12	58.33	1_Non-treatment control	483	2223
Niben101Scf00152	320296	G_A	Niben101Scf00152g03006.1	CDS	3	10	30	1_Non-treatment control	351	2223
Niben101Scf00152	320304	A_G	Niben101Scf00152g03006.1	CDS	3	10	30	1_Non-treatment control	343	2223
Niben101Scf00152	2253210	T_G	Niben101Scf00152g22008.1	CDS	11	11	100	1_Non-treatment control	3605	4016
Niben101Scf00152	2527223	A_G	Niben101Scf00152g25013.1	CDS	17	17	100	1_Non-treatment control	741	1527
Niben101Scf00154	1034379	A_G	Niben101Scf00154g09001.1	CDS	9	11	81.82	1_Non-treatment control	1996	3109
Niben101Scf00154	1034387	T_A	Niben101Scf00154g09001.1	CDS	2	12	16.67	1_Non-treatment control	2004	3109
Niben101Scf00157	28989	T_C	Niben101Scf00157g00019.1	CDS	5	10	50	1_Non-treatment control	623	1901
Niben101Scf00157	29038	T_C	Niben101Scf00157g00019.1	CDS	6	12	50	1_Non-treatment control	672	1901
Niben101Scf00157	29050	A_G	Niben101Scf00157g00019.1	CDS	3	10	30	1_Non-treatment control	684	1901
Niben101Scf00157	29281	G_A	Niben101Scf00157g00019.1	CDS	2	12	16.67	1_Non-treatment control	915	1901
Niben101Scf00157	29293	A_C	Niben101Scf00157g00019.1	CDS	2	11	18.18	1_Non-treatment control	927	1901
Niben101Scf00157	30370	C_T	Niben101Scf00157g00019.1	CDS	7	11	63.64	1_Non-treatment control	1179	1901
Niben101Scf00157	31199	G_A	Niben101Scf00157g00019.1	CDS	12	16	75	1_Non-treatment control	1423	1901
Niben101Scf00158	406301	C_T	Niben101Scf00158g04001.1	3'UTR	11	11	100	1_Non-treatment control	2611	3230
Niben101Scf00159	491608	G_T	Niben101Scf00159g05004.1	CDS	23	23	100	1_Non-treatment control	1389	1933
Niben101Scf00159	491627	G_T	Niben101Scf00159g05004.1	CDS	24	24	100	1_Non-treatment control	1408	1933
Niben101Scf00159	690592	A_G	Niben101Scf00159g07003.1	CDS	11	12	91.67	1_Non-treatment control	1154	1206
Niben101Scf00159	843968	T_G	Niben101Scf00159g08007.1	CDS	18	19	94.74	1_Non-treatment control	1475	1867
Niben101Scf00163	176397	A_G	Niben101Scf00163g01009.1	CDS	16	16	100	1_Non-treatment control	972	2687
Niben101Scf00163	817184	T_C	Niben101Scf00163g08019.1	CDS	484	484	100	1_Non-treatment control	277	934
Niben101Scf00163	1981335	A_T	Niben101Scf00163g20001.1	CDS	14	14	100	1_Non-treatment control	87	369
Niben101Scf00167	64960	T_C	Niben101Scf00167g00015.1	CDS	73	73	100	1_Non-treatment control	123	534
Niben101Scf00167	284371	C_A	Niben101Scf00167g03013.1	3'UTR	8	18	44.44	1_Non-treatment control	921	1827
Niben101Scf00167	398692	T_C	Niben101Scf00167g04020.1	CDS	46	60	76.67	1_Non-treatment control	548	704
Niben101Scf00167	406868	C_T	Niben101Scf00167g04011.1	CDS	20	21	95.24	1_Non-treatment control	791	1524
Niben101Scf00167	406872	C_T	Niben101Scf00167g04011.1	CDS	4	24	16.67	1_Non-treatment control	795	1524
Niben101Scf00167	604847	T_C	Niben101Scf00167g05005.1	CDS	58	67	86.57	1_Non-treatment control	573	729
Niben101Scf00168	620144	C_T	Niben101Scf00168g06001.1	CDS	13	13	100	1_Non-treatment control	587	1500
Niben101Scf00168	1000230	C_T	Niben101Scf00168g10029.1	CDS	20	29	68.97	1_Non-treatment control	2601	3698
Niben101Scf00168	1000407	A_T	Niben101Scf00168g10029.1	CDS	24	24	100	1_Non-treatment control	2778	3698
Niben101Scf00168	1000423	G_A	Niben101Scf00168g10029.1	CDS	23	23	100	1_Non-treatment control	2794	3698
Niben101Scf00168	1077562	A_C	Niben101Scf00168g10016.1	5'UTR	9	21	42.86	1_Non-treatment control	636	3704
Niben101Scf00168	1078044	G_C	Niben101Scf00168g10016.1	5'UTR	9	13	69.23	1_Non-treatment control	1118	3704
Niben101Scf00173	74683	A_G	Niben101Scf00173g00019.1	CDS	9	10	90	1_Non-treatment control	413	1224
Niben101Scf00173	417421	T_C	Niben101Scf00173g04001.1	CDS	12	13	92.31	1_Non-treatment control	618	2156
Niben101Scf00173	471808	G_A	Niben101Scf00173g04010.1	CDS	10	10	100	1_Non-treatment control	180	738
Niben101Scf00176	635627	A_G	Niben101Scf00176g06015.1	CDS	259	268	96.64	1_Non-treatment control	823	1690
Niben101Scf00177	738023	T_C	Niben101Scf00177g07008.1	CDS	2	13	15.38	1_Non-treatment control	1098	1766
Niben101Scf00177	921061	T_C	Niben101Scf00177g09010.1	CDS	4	41	9.76	1_Non-treatment control	862	1271
Niben101Scf00177	1189697	C_T	Niben101Scf00177g12003.1	CDS	15	19	78.95	1_Non-treatment control	861	1170
Niben101Scf00177	1189808	T_A	Niben101Scf00177g12003.1	CDS	15	18	83.33	1_Non-treatment control	750	1170
Niben101Scf00180	1243404	A_C	Niben101Scf00180g11008.1	CDS	26	27	96.3	1_Non-treatment control	1852	1965
Niben101Scf00182	238446	C_G	Niben101Scf00182g02012.1	intron	10	10	100	1_Non-treatment control		2914
Niben101Scf00189	63219	G_T	Niben101Scf00189g00004.1	CDS	8	12	66.67	1_Non-treatment control	359	1403
Niben101Scf00189	561747	T_C	Niben101Scf00189g05003.1	3'UTR	2	12	16.67	1_Non-treatment control	1910	2664
Niben101Scf00193	51882	C_T	Niben101Scf00193g00016.1	CDS	2	11	18.18	1_Non-treatment control	586	1032
Niben101Scf00193	51883	G_C	Niben101Scf00193g00016.1	CDS	2	10	20	1_Non-treatment control	585	1032
Niben101Scf00193	104146	C_T	Niben101Scf00193g01010.1	CDS	12	14	85.71	1_Non-treatment control	1146	1272
Niben101Scf00197	220824	C_T	Niben101Scf00197g02006.1	CDS	2	18	11.11	1_Non-treatment control	2338	4024
Niben101Scf00197	222036	A_G	Niben101Scf00197g02006.1	CDS	48	50	96	1_Non-treatment control	3550	4024
Niben101Scf00199	664516	T_C	Niben101Scf00199g05025.1	CDS	3	13	23.08	1_Non-treatment control	694	1870
Niben101Scf00200	96922	A_G	Niben101Scf00200g00021.1	CDS	20	34	58.82	1_Non-treatment control	4112	4623
Niben101Scf00200	97031	A_G	Niben101Scf00200g00021.1	CDS	11	25	44	1_Non-treatment control	4003	4623
Niben101Scf00200	97064	C_G	Niben101Scf00200g00021.1	CDS	4	21	19.05	1_Non-treatment control	3970	4623
Niben101Scf00200	97133	G_A	Niben101Scf00200g00021.1	CDS	11	34	32.35	1_Non-treatment control	3901	4623
Niben101Scf00200	97283	G_T	Niben101Scf00200g00021.1	CDS	7	28	25	1_Non-treatment control	3751	4623
Niben101Scf00200	97308	A_C	Niben101Scf00200g00021.1	CDS	19	25	76	1_Non-treatment control	3726	4623
Niben101Scf00200	97319	G_T	Niben101Scf00200g00021.1	CDS	5	22	22.73	1_Non-treatment control	3715	4623
Niben101Scf00200	97557	G_C	Niben101Scf00200g00021.1	CDS	9	17	52.94	1_Non-treatment control	3538	4623
Niben101Scf00200	97701	C_T	Niben101Scf00200g00021.1	CDS	13	20	65	1_Non-treatment control	3394	4623
Niben101Scf00200	97779	C_G	Niben101Scf00200g00021.1	CDS	2	13	15.38	1_Non-treatment control	3316	4623
Niben101Scf00200	97784	T_C	Niben101Scf00200g00021.1	CDS	2	13	15.38	1_Non-treatment control	3311	4623
Niben101Scf00200	97875	G_A	Niben101Scf00200g00021.1	CDS	10	19	52.63	1_Non-treatment control	3220	4623
Niben101Scf00200	97980	A_G	Niben101Scf00200g00021.1	CDS	12	23	52.17	1_Non-treatment control	3115	4623
Niben101Scf00200	98121	A_G	Niben101Scf00200g00021.1	CDS	8	30	26.67	1_Non-treatment control	2974	4623
Niben101Scf00200	98163	T_A	Niben101Scf00200g00021.1	CDS	3	24	12.5	1_Non-treatment control	2932	4623
Niben101Scf00200	98370	T_G	Niben101Scf00200g00021.1	CDS	10	10	100	1_Non-treatment control	2725	4623
Niben101Scf00202	137738	T_C	Niben101Scf00202g01002.1	CDS	10	10	100	1_Non-treatment control	518	1334
Niben101Scf00202	482275	G_C	Niben101Scf00202g05007.1	CDS	8	14	57.14	1_Non-treatment control	1094	2506
Niben101Scf00202	482280	C_T	Niben101Scf00202g05007.1	CDS	2	14	14.29	1_Non-treatment control	1089	2506
Niben101Scf00202	485681	A_G	Niben101Scf00202g05007.1	CDS	8	17	47.06	1_Non-treatment control	656	2506
Niben101Scf00202	485820	A_G	Niben101Scf00202g05007.1	CDS	11	48	22.92	1_Non-treatment control	517	2506
Niben101Scf00202	485987	C_T	Niben101Scf00202g05007.1	CDS	44	87	50.57	1_Non-treatment control	350	2506
Niben101Scf00202	486002	C_T	Niben101Scf00202g05007.1	CDS	40	76	52.63	1_Non-treatment control	335	2506
Niben101Scf00202	509367	G_C	Niben101Scf00202g05001.1	CDS	9	12	75	1_Non-treatment control	885	1467
Niben101Scf00202	509372	C_T	Niben101Scf00202g05001.1	CDS	2	12	16.67	1_Non-treatment control	880	1467
Niben101Scf00202	518116	T_C	Niben101Scf00202g05001.1	CDS	2	13	15.38	1_Non-treatment control	647	1467
Niben101Scf00202	519901	C_T	Niben101Scf00202g05001.1	CDS	5	31	16.13	1_Non-treatment control	114	1467
Niben101Scf00202	519916	C_T	Niben101Scf00202g05001.1	CDS	26	31	83.87	1_Non-treatment control	99	1467
Niben101Scf00203	126143	C_T	Niben101Scf00203g00003.1	CDS	60	60	100	1_Non-treatment control	1359	1597
Niben101Scf00211	16807	G_A	Niben101Scf00211g00019.1	3'UTR	1493	1493	100	1_Non-treatment control	1538	1736
Niben101Scf00211	33981	C_T	Niben101Scf00211g00029.1	CDS	382	387	98.71	1_Non-treatment control	303	519
Niben101Scf00213	351746	A_C	Niben101Scf00213g02005.1	CDS	23	33	69.7	1_Non-treatment control	1197	2572
Niben101Scf00215	16882	C_T	Niben101Scf00215g00017.1	5'UTR	43	64	67.19	1_Non-treatment control	845	1723
Niben101Scf00215	16947	G_A	Niben101Scf00215g00017.1	5'UTR	16	29	55.17	1_Non-treatment control	780	1723
Niben101Scf00218	249369	T_C	Niben101Scf00218g02003.1	3'UTR	5	13	38.46	1_Non-treatment control	3491	3653
Niben101Scf00218	249369	A_G	Niben101Scf00218g02004.1	CDS	5	13	38.46	1_Non-treatment control	607	1872
Niben101Scf00218	318187	C_G	Niben101Scf00218g03011.1	3'UTR	8	11	72.73	1_Non-treatment control	3394	4691
Niben101Scf00218	318981	T_C	Niben101Scf00218g03011.1	CDS	5	22	22.73	1_Non-treatment control	2624	4691
Niben101Scf00219	465713	G_A	Niben101Scf00219g04018.1	3'UTR	2	21	9.52	1_Non-treatment control	2785	3214
Niben101Scf00225	527127	G_T	Niben101Scf00225g05009.1	CDS	3	27	11.11	1_Non-treatment control	1326	2135
Niben101Scf00225	599706	T_G	Niben101Scf00225g06015.1	CDS	17	17	100	1_Non-treatment control	730	1892
Niben101Scf00225	802677	C_T	Niben101Scf00225g07019.1	CDS	19	20	95	1_Non-treatment control	183	657
Niben101Scf00225	819300	A_G	Niben101Scf00225g07014.1	CDS	18	20	90	1_Non-treatment control	2263	2647
Niben101Scf00225	826345	T_C	Niben101Scf00225g07014.1	CDS	10	10	100	1_Non-treatment control	454	2647
Niben101Scf00226	243664	A_G	Niben101Scf00226g02002.1	5'UTR	2	13	15.38	1_Non-treatment control	1064	2351
Niben101Scf00226	243692	T_A	Niben101Scf00226g02002.1	5'UTR	2	13	15.38	1_Non-treatment control	1092	2351
Niben101Scf00229	22911	T_C	Niben101Scf00229g00003.1	intron	3	11	27.27	1_Non-treatment control		342
Niben101Scf00229	36120	G_A	Niben101Scf00229g00004.1	CDS	12	19	63.16	1_Non-treatment control	1615	2866
Niben101Scf00229	36435	T_C	Niben101Scf00229g00004.1	CDS	2	11	18.18	1_Non-treatment control	1930	2866
Niben101Scf00229	37835	C_T	Niben101Scf00229g00004.1	CDS	5	10	50	1_Non-treatment control	2182	2866
Niben101Scf00229	37841	G_A	Niben101Scf00229g00004.1	CDS	5	10	50	1_Non-treatment control	2188	2866
Niben101Scf00229	220596	A_G	Niben101Scf00229g02009.1	CDS	13	13	100	1_Non-treatment control	2435	3136
Niben101Scf00229	313567	T_G	Niben101Scf00229g03005.1	CDS	16	16	100	1_Non-treatment control	1551	1916
Niben101Scf00229	313707	A_T	Niben101Scf00229g03005.1	CDS	10	10	100	1_Non-treatment control	1411	1916
Niben101Scf00233	66925	T_A	Niben101Scf00233g00015.1	3'UTR	17	17	100	1_Non-treatment control	5801	6916
Niben101Scf00234	68941	A_C	Niben101Scf00234g00001.1	CDS	20	20	100	1_Non-treatment control	1529	2513
Niben101Scf00234	142350	T_G	Niben101Scf00234g01002.1	3'UTR	10	10	100	1_Non-treatment control	2228	5128
Niben101Scf00234	159957	C_T	Niben101Scf00234g01015.1	CDS	2	11	18.18	1_Non-treatment control	2222	3120
Niben101Scf00234	160299	T_C	Niben101Scf00234g01015.1	CDS	3	10	30	1_Non-treatment control	1880	3120
Niben101Scf00234	160308	A_G	Niben101Scf00234g01015.1	CDS	3	10	30	1_Non-treatment control	1871	3120
Niben101Scf00234	189703	G_T	Niben101Scf00234g02043.1	3'UTR	77	77	100	1_Non-treatment control	1256	1423
Niben101Scf00240	1545	A_C	Niben101Scf00240g00002.1	intron	12	12	100	1_Non-treatment control		763
Niben101Scf00240	309909	T_A	Niben101Scf00240g03016.1	CDS	5	16	31.25	1_Non-treatment control	2180	3254
Niben101Scf00245	445881	A_T	Niben101Scf00245g04009.1	CDS	2	22	9.09	1_Non-treatment control	672	984
Niben101Scf00246	50093	A_G	Niben101Scf00246g00010.1	CDS	28	28	100	1_Non-treatment control	843	1401
Niben101Scf00246	50096	A_G	Niben101Scf00246g00010.1	CDS	27	27	100	1_Non-treatment control	840	1401
Niben101Scf00246	50368	C_A	Niben101Scf00246g00010.1	CDS	4	10	40	1_Non-treatment control	568	1401
Niben101Scf00246	50771	T_C	Niben101Scf00246g00010.1	CDS	9	11	81.82	1_Non-treatment control	165	1401
Niben101Scf00246	267356	A_T	Niben101Scf00246g02004.1	intron	49	49	100	1_Non-treatment control		267
Niben101Scf00246	440855	A_G	Niben101Scf00246g04005.1	intron	29	29	100	1_Non-treatment control		2913
Niben101Scf00246	441331	T_A	Niben101Scf00246g04005.1	3'UTR	7	24	29.17	1_Non-treatment control	2796	2913
Niben101Scf00254	548214	T_G	Niben101Scf00254g05006.1	CDS	23	23	100	1_Non-treatment control	1851	2177
Niben101Scf00258	190060	C_T	Niben101Scf00258g02006.1	CDS	9	67	13.43	1_Non-treatment control	1980	2841
Niben101Scf00258	190060	G_A	Niben101Scf00258g02013.1	intron	9	67	13.43	1_Non-treatment control		3516
Niben101Scf00258	190276	C_T	Niben101Scf00258g02006.1	CDS	10	90	11.11	1_Non-treatment control	2196	2841
Niben101Scf00258	190276	G_A	Niben101Scf00258g02013.1	CDS	10	90	11.11	1_Non-treatment control	3140	3516
Niben101Scf00258	194765	C_A	Niben101Scf00258g02013.1	CDS	15	15	100	1_Non-treatment control	2404	3516
Niben101Scf00259	55672	A_G	Niben101Scf00259g00002.1	3'UTR	18	21	85.71	1_Non-treatment control	359	567
Niben101Scf00262	471001	T_C	Niben101Scf00262g04002.1	3'UTR	73	73	100	1_Non-treatment control	718	2020
Niben101Scf00264	415556	C_T	Niben101Scf00264g03012.1	CDS	30	30	100	1_Non-treatment control	919	999
Niben101Scf00264	415556	G_A	Niben101Scf00264g03022.1	CDS	30	30	100	1_Non-treatment control	150	339
Niben101Scf00268	273448	A_G	Niben101Scf00268g02013.1	CDS	12	15	80	1_Non-treatment control	2364	2558
Niben101Scf00268	273518	C_T	Niben101Scf00268g02013.1	CDS	14	18	77.78	1_Non-treatment control	2294	2558
Niben101Scf00268	275250	G_T	Niben101Scf00268g02013.1	intron	21	84	25	1_Non-treatment control		2558
Niben101Scf00268	275392	T_C	Niben101Scf00268g02013.1	CDS	61	112	54.46	1_Non-treatment control	1760	2558
Niben101Scf00268	275506	A_G	Niben101Scf00268g02013.1	CDS	65	142	45.77	1_Non-treatment control	1646	2558
Niben101Scf00268	275557	A_G	Niben101Scf00268g02013.1	CDS	38	90	42.22	1_Non-treatment control	1595	2558
Niben101Scf00270	711914	A_C	Niben101Scf00270g07013.1	CDS	27	27	100	1_Non-treatment control	1166	1394
Niben101Scf00271	115944	T_G	Niben101Scf00271g01018.1	3'UTR	14	14	100	1_Non-treatment control	1262	1607
Niben101Scf00274	280881	T_G	Niben101Scf00274g03001.1	CDS	2	10	20	1_Non-treatment control	1954	3492
Niben101Scf00274	280882	G_A	Niben101Scf00274g03001.1	CDS	2	10	20	1_Non-treatment control	1955	3492
Niben101Scf00276	172068	C_T	Niben101Scf00276g01007.1	CDS	2	15	13.33	1_Non-treatment control	836	987
Niben101Scf00276	172069	C_T	Niben101Scf00276g01007.1	CDS	2	15	13.33	1_Non-treatment control	835	987
Niben101Scf00279	252028	T_G	Niben101Scf00279g02022.1	CDS	10	10	100	1_Non-treatment control	1546	2579
Niben101Scf00279	1123799	G_C	Niben101Scf00279g11001.1	CDS	24	24	100	1_Non-treatment control	183	702
Niben101Scf00279	1123880	T_C	Niben101Scf00279g11001.1	CDS	11	11	100	1_Non-treatment control	264	702
Niben101Scf00279	1125068	T_A	Niben101Scf00279g11001.1	CDS	22	24	91.67	1_Non-treatment control	634	702
Niben101Scf00279	1128303	G_A	Niben101Scf00279g11013.1	5'UTR	5	12	41.67	1_Non-treatment control	90	1455
Niben101Scf00279	1128348	C_T	Niben101Scf00279g11013.1	5'UTR	2	10	20	1_Non-treatment control	135	1455
Niben101Scf00279	1128379	G_A	Niben101Scf00279g11013.1	5'UTR	2	11	18.18	1_Non-treatment control	166	1455
Niben101Scf00286	433211	C_G	Niben101Scf00286g04019.1	CDS	9	15	60	1_Non-treatment control	1264	2117
Niben101Scf00286	433211	G_C	Niben101Scf00286g04004.1	3'UTR	9	15	60	1_Non-treatment control	2773	4064
Niben101Scf00286	433321	A_G	Niben101Scf00286g04019.1	CDS	10	16	62.5	1_Non-treatment control	1374	2117
Niben101Scf00286	433321	T_C	Niben101Scf00286g04004.1	3'UTR	10	16	62.5	1_Non-treatment control	2663	4064
Niben101Scf00288	439984	T_A	Niben101Scf00288g04002.1	CDS	9	17	52.94	1_Non-treatment control	633	1557
Niben101Scf00288	936936	A_G	Niben101Scf00288g09010.1	CDS	19	19	100	1_Non-treatment control	3494	3826
Niben101Scf00288	1121078	T_A	Niben101Scf00288g11016.1	5'UTR	8	18	44.44	1_Non-treatment control	2136	4761
Niben101Scf00288	1616635	C_G	Niben101Scf00288g16005.1	CDS	132	132	100	1_Non-treatment control	584	1195
Niben101Scf00290	67065	A_G	Niben101Scf00290g00019.1	5'UTR	9	12	75	1_Non-treatment control	572	3418
Niben101Scf00290	67089	A_C	Niben101Scf00290g00019.1	5'UTR	6	13	46.15	1_Non-treatment control	596	3418
Niben101Scf00290	248632	C_G	Niben101Scf00290g01016.1	CDS	15	15	100	1_Non-treatment control	1273	1776
Niben101Scf00294	313802	T_C	Niben101Scf00294g03034.1	CDS	10	10	100	1_Non-treatment control	363	1936
Niben101Scf00294	313901	C_T	Niben101Scf00294g03034.1	CDS	10	10	100	1_Non-treatment control	264	1936
Niben101Scf00294	313952	T_C	Niben101Scf00294g03034.1	CDS	12	12	100	1_Non-treatment control	213	1936
Niben101Scf00294	313955	C_T	Niben101Scf00294g03034.1	CDS	12	12	100	1_Non-treatment control	210	1936
Niben101Scf00301	468257	A_G	Niben101Scf00301g04001.1	CDS	22	22	100	1_Non-treatment control	319	444
Niben101Scf00301	468262	C_A	Niben101Scf00301g04001.1	CDS	20	20	100	1_Non-treatment control	324	444
Niben101Scf00304	120644	T_C	Niben101Scf00304g01003.1	CDS	3	16	18.75	1_Non-treatment control	873	2289
Niben101Scf00304	120676	T_G	Niben101Scf00304g01003.1	CDS	10	14	71.43	1_Non-treatment control	905	2289
Niben101Scf00304	120765	A_G	Niben101Scf00304g01003.1	CDS	2	10	20	1_Non-treatment control	994	2289
Niben101Scf00304	198585	A_G	Niben101Scf00304g02014.1	intron	10	10	100	1_Non-treatment control		1248
Niben101Scf00304	752149	G_A	Niben101Scf00304g07022.1	CDS	11	15	73.33	1_Non-treatment control	942	1383
Niben101Scf00304	752227	A_T	Niben101Scf00304g07022.1	CDS	13	20	65	1_Non-treatment control	1020	1383
Niben101Scf00307	64323	T_C	Niben101Scf00307g01038.1	CDS	96	96	100	1_Non-treatment control	1983	4374
Niben101Scf00312	287290	T_G	Niben101Scf00312g03005.1	CDS	16	16	100	1_Non-treatment control	2591	3490
Niben101Scf00316	239474	C_T	Niben101Scf00316g01005.1	intron	2	17	11.76	1_Non-treatment control		183
Niben101Scf00317	249492	G_A	Niben101Scf00317g02010.1	CDS	2	16	12.5	1_Non-treatment control	4168	6935
Niben101Scf00317	600622	A_G	Niben101Scf00317g06016.1	CDS	14	15	93.33	1_Non-treatment control	4856	5543
Niben101Scf00317	607195	C_T	Niben101Scf00317g06019.1	CDS	14	14	100	1_Non-treatment control	321	2345
Niben101Scf00317	1210009	A_C	Niben101Scf00317g11002.1	CDS	26	26	100	1_Non-treatment control	817	1857
Niben101Scf00317	1210689	T_A	Niben101Scf00317g11002.1	CDS	5	41	12.2	1_Non-treatment control	1497	1857
Niben101Scf00317	1210692	C_T	Niben101Scf00317g11002.1	CDS	5	43	11.63	1_Non-treatment control	1500	1857
Niben101Scf00317	1230672	C_T	Niben101Scf00317g11013.1	CDS	16	16	100	1_Non-treatment control	1826	2142
Niben101Scf00317	1230692	T_C	Niben101Scf00317g11013.1	CDS	10	10	100	1_Non-treatment control	1806	2142
Niben101Scf00317	1231048	A_G	Niben101Scf00317g11013.1	CDS	29	33	87.88	1_Non-treatment control	1450	2142
Niben101Scf00321	428006	A_T	Niben101Scf00321g04010.1	intron	8	21	38.1	1_Non-treatment control		2558
Niben101Scf00324	43413	A_T	Niben101Scf00324g00004.1	CDS	8	15	53.33	1_Non-treatment control	913	1375
Niben101Scf00324	43461	T_G	Niben101Scf00324g00004.1	CDS	34	87	39.08	1_Non-treatment control	865	1375
Niben101Scf00324	43552	G_A	Niben101Scf00324g00004.1	CDS	103	109	94.5	1_Non-treatment control	774	1375
Niben101Scf00324	43739	T_A	Niben101Scf00324g00004.1	5'UTR	18	18	100	1_Non-treatment control	587	1375
Niben101Scf00324	43805	G_A	Niben101Scf00324g00004.1	5'UTR	13	13	100	1_Non-treatment control	521	1375
Niben101Scf00324	60283	G_A	Niben101Scf00324g00002.1	CDS	163	164	99.39	1_Non-treatment control	307	1098
Niben101Scf00324	60455	G_T	Niben101Scf00324g00002.1	CDS	79	202	39.11	1_Non-treatment control	135	1098
Niben101Scf00327	38992	A_G	Niben101Scf00327g00004.1	CDS	2	13	15.38	1_Non-treatment control	1270	1758
Niben101Scf00327	38993	T_C	Niben101Scf00327g00004.1	CDS	2	13	15.38	1_Non-treatment control	1271	1758
Niben101Scf00327	39405	G_A	Niben101Scf00327g00004.1	CDS	10	14	71.43	1_Non-treatment control	1662	1758
Niben101Scf00327	39498	C_A	Niben101Scf00327g00004.1	CDS	12	13	92.31	1_Non-treatment control	1755	1758
Niben101Scf00327	56086	G_T	Niben101Scf00327g00011.1	intron	20	20	100	1_Non-treatment control		1889
Niben101Scf00332	241501	C_T	Niben101Scf00332g02013.1	CDS	2	10	20	1_Non-treatment control	2705	3369
Niben101Scf00332	241502	A_G	Niben101Scf00332g02013.1	CDS	2	10	20	1_Non-treatment control	2706	3369
Niben101Scf00332	241780	A_G	Niben101Scf00332g02013.1	CDS	15	18	83.33	1_Non-treatment control	2984	3369
Niben101Scf00332	606648	T_A	Niben101Scf00332g06011.1	3'UTR	16	16	100	1_Non-treatment control	1594	2104
Niben101Scf00332	1375635	A_T	Niben101Scf00332g12003.1	3'UTR	2	21	9.52	1_Non-treatment control	1478	1596
Niben101Scf00337	324745	A_T	Niben101Scf00337g03005.1	CDS	19	19	100	1_Non-treatment control	842	1537
Niben101Scf00337	692411	T_C	Niben101Scf00337g07012.1	intron	2	10	20	1_Non-treatment control		1283
Niben101Scf00338	374466	G_A	Niben101Scf00338g03005.1	CDS	14	14	100	1_Non-treatment control	1988	1991
Niben101Scf00338	614825	C_T	Niben101Scf00338g06005.1	CDS	21	21	100	1_Non-treatment control	509	1141
Niben101Scf00340	136027	C_T	Niben101Scf00340g01005.1	CDS	2	15	13.33	1_Non-treatment control	337	447
Niben101Scf00341	289297	G_C	Niben101Scf00341g03009.1	CDS	7	19	36.84	1_Non-treatment control	1655	2999
Niben101Scf00341	289359	A_G	Niben101Scf00341g03009.1	CDS	9	18	50	1_Non-treatment control	1593	2999
Niben101Scf00341	289461	A_G	Niben101Scf00341g03009.1	CDS	5	28	17.86	1_Non-treatment control	1491	2999
Niben101Scf00341	289493	C_A	Niben101Scf00341g03009.1	CDS	20	25	80	1_Non-treatment control	1459	2999
Niben101Scf00341	289654	C_T	Niben101Scf00341g03009.1	CDS	4	18	22.22	1_Non-treatment control	1298	2999
Niben101Scf00341	289818	C_T	Niben101Scf00341g03009.1	CDS	6	13	46.15	1_Non-treatment control	1134	2999
Niben101Scf00341	289872	C_T	Niben101Scf00341g03009.1	CDS	4	10	40	1_Non-treatment control	1080	2999
Niben101Scf00343	546318	C_A	Niben101Scf00343g05011.1	3'UTR	20	23	86.96	1_Non-treatment control	2802	5264
Niben101Scf00343	546318	G_T	Niben101Scf00343g05008.1	CDS	20	23	86.96	1_Non-treatment control	2274	3072
Niben101Scf00348	841552	A_G	Niben101Scf00348g08003.1	CDS	59	59	100	1_Non-treatment control	1295	1985
Niben101Scf00348	1057757	A_C	Niben101Scf00348g10005.1	CDS	18	18	100	1_Non-treatment control	965	1398
Niben101Scf00348	1058173	A_G	Niben101Scf00348g10005.1	CDS	7	12	58.33	1_Non-treatment control	1381	1398
Niben101Scf00351	39957	T_C	Niben101Scf00351g00007.1	CDS	26	28	92.86	1_Non-treatment control	933	1161
Niben101Scf00361	193973	A_G	Niben101Scf00361g02004.1	CDS	2	15	13.33	1_Non-treatment control	316	1830
Niben101Scf00361	540922	T_C	Niben101Scf00361g04022.1	CDS	14	14	100	1_Non-treatment control	233	3108
Niben101Scf00362	41407	C_T	Niben101Scf00362g00004.1	CDS	31	31	100	1_Non-treatment control	3388	3998
Niben101Scf00366	1161009	C_G	Niben101Scf00366g10005.1	3'UTR	37	37	100	1_Non-treatment control	1124	1749
Niben101Scf00367	1005815	A_C	Niben101Scf00367g10003.1	intron	25	54	46.3	1_Non-treatment control		920
Niben101Scf00367	1026432	A_C	Niben101Scf00367g10018.1	intron	24	40	60	1_Non-treatment control		878
Niben101Scf00369	174861	G_A	Niben101Scf00369g01002.1	CDS	94	94	100	1_Non-treatment control	2312	2836
Niben101Scf00369	175034	T_C	Niben101Scf00369g01002.1	3'UTR	18	18	100	1_Non-treatment control	2485	2836
Niben101Scf00369	299401	C_T	Niben101Scf00369g03015.1	CDS	26	35	74.29	1_Non-treatment control	622	1871
Niben101Scf00369	1129576	A_G	Niben101Scf00369g11013.1	CDS	7	45	15.56	1_Non-treatment control	909	2578
Niben101Scf00369	1129646	A_C	Niben101Scf00369g11013.1	CDS	12	64	18.75	1_Non-treatment control	979	2578
Niben101Scf00369	1862035	G_T	Niben101Scf00369g18022.1	intron	3	14	21.43	1_Non-treatment control		488
Niben101Scf00372	363233	G_A	Niben101Scf00372g03008.1	3'UTR	10	83	12.05	1_Non-treatment control	710	1019
Niben101Scf00375	160141	G_A	Niben101Scf00375g01007.1	intron	12	12	100	1_Non-treatment control		249
Niben101Scf00375	160141	C_T	Niben101Scf00375g01013.1	CDS	12	12	100	1_Non-treatment control	314	2138
Niben101Scf00375	160156	T_G	Niben101Scf00375g01007.1	intron	10	10	100	1_Non-treatment control		249
Niben101Scf00375	160156	A_C	Niben101Scf00375g01013.1	CDS	10	10	100	1_Non-treatment control	299	2138
Niben101Scf00380	172057	C_T	Niben101Scf00380g01005.1	CDS	83	112	74.11	1_Non-treatment control	1699	2222
Niben101Scf00381	768872	C_T	Niben101Scf00381g07022.1	CDS	12	48	25	1_Non-treatment control	987	3252
Niben101Scf00381	769001	T_C	Niben101Scf00381g07022.1	CDS	13	28	46.43	1_Non-treatment control	1116	3252
Niben101Scf00381	769004	A_G	Niben101Scf00381g07022.1	CDS	12	27	44.44	1_Non-treatment control	1119	3252
Niben101Scf00381	769042	T_G	Niben101Scf00381g07022.1	CDS	10	12	83.33	1_Non-treatment control	1157	3252
Niben101Scf00381	785938	C_T	Niben101Scf00381g07025.1	3'UTR	3	10	30	1_Non-treatment control	2373	4099
Niben101Scf00381	842232	C_T	Niben101Scf00381g08004.1	CDS	42	42	100	1_Non-treatment control	192	468
Niben101Scf00383	102696	G_A	Niben101Scf00383g01004.1	3'UTR	13	13	100	1_Non-treatment control	2205	2587
Niben101Scf00388	586102	A_T	Niben101Scf00388g06006.1	CDS	2	17	11.76	1_Non-treatment control	765	1407
Niben101Scf00388	586103	T_C	Niben101Scf00388g06006.1	CDS	2	17	11.76	1_Non-treatment control	764	1407
Niben101Scf00389	61795	G_A	Niben101Scf00389g00004.1	CDS	12	12	100	1_Non-treatment control	1360	2616
Niben101Scf00390	98396	A_T	Niben101Scf00390g01010.1	intron	12	12	100	1_Non-treatment control		1443
Niben101Scf00394	336785	C_G	Niben101Scf00394g03001.1	intron	10	11	90.91	1_Non-treatment control		1964
Niben101Scf00395	239717	T_C	Niben101Scf00395g02017.1	3'UTR	2	15	13.33	1_Non-treatment control	1935	1941
Niben101Scf00406	359548	A_G	Niben101Scf00406g03001.1	CDS	2269	2271	99.91	1_Non-treatment control	640	1280
Niben101Scf00409	494051	C_T	Niben101Scf00409g04002.1	CDS	53	53	100	1_Non-treatment control	743	1143
Niben101Scf00414	591817	A_T	Niben101Scf00414g06008.1	CDS	57	76	75	1_Non-treatment control	828	1689
Niben101Scf00414	591979	G_A	Niben101Scf00414g06008.1	intron	55	61	90.16	1_Non-treatment control		1689
Niben101Scf00414	592171	G_A	Niben101Scf00414g06008.1	intron	41	57	71.93	1_Non-treatment control		1689
Niben101Scf00414	592468	C_T	Niben101Scf00414g06008.1	intron	92	102	90.2	1_Non-treatment control		1689
Niben101Scf00421	132243	C_T	Niben101Scf00421g01029.1	CDS	17	17	100	1_Non-treatment control	1299	3601
Niben101Scf00428	212809	C_T	Niben101Scf00428g02002.1	CDS	3	14	21.43	1_Non-treatment control	263	1316
Niben101Scf00428	212848	A_T	Niben101Scf00428g02002.1	CDS	3	14	21.43	1_Non-treatment control	302	1316
Niben101Scf00428	212885	T_C	Niben101Scf00428g02002.1	CDS	10	13	76.92	1_Non-treatment control	339	1316
Niben101Scf00428	570349	T_C	Niben101Scf00428g05013.1	CDS	8	43	18.6	1_Non-treatment control	457	717
Niben101Scf00428	698953	T_A	Niben101Scf00428g07007.1	CDS	13	14	92.86	1_Non-treatment control	400	2658
Niben101Scf00428	699823	T_G	Niben101Scf00428g07007.1	CDS	22	22	100	1_Non-treatment control	1191	2658
Niben101Scf00428	699916	C_T	Niben101Scf00428g07007.1	CDS	10	11	90.91	1_Non-treatment control	1284	2658
Niben101Scf00428	700126	C_A	Niben101Scf00428g07007.1	CDS	10	10	100	1_Non-treatment control	1494	2658
Niben101Scf00430	102504	C_T	Niben101Scf00430g01012.1	CDS	3	12	25	1_Non-treatment control	1098	1605
Niben101Scf00435	140134	G_A	Niben101Scf00435g01011.1	CDS	11	11	100	1_Non-treatment control	1983	3918
Niben101Scf00435	495702	T_A	Niben101Scf00435g05017.1	CDS	11	11	100	1_Non-treatment control	1410	2148
Niben101Scf00436	372578	A_G	Niben101Scf00436g03005.1	CDS	16	29	55.17	1_Non-treatment control	1451	2549
Niben101Scf00436	372640	C_T	Niben101Scf00436g03005.1	CDS	16	26	61.54	1_Non-treatment control	1513	2549
Niben101Scf00436	372725	T_C	Niben101Scf00436g03005.1	CDS	3	19	15.79	1_Non-treatment control	1598	2549
Niben101Scf00436	372732	C_T	Niben101Scf00436g03005.1	CDS	2	18	11.11	1_Non-treatment control	1605	2549
Niben101Scf00436	372827	C_T	Niben101Scf00436g03005.1	CDS	6	15	40	1_Non-treatment control	1700	2549
Niben101Scf00436	372855	C_T	Niben101Scf00436g03005.1	CDS	5	12	41.67	1_Non-treatment control	1728	2549
Niben101Scf00436	681842	G_C	Niben101Scf00436g06013.1	CDS	18	18	100	1_Non-treatment control	803	1074
Niben101Scf00449	89607	T_G	Niben101Scf00449g01015.1	CDS	2	13	15.38	1_Non-treatment control	2321	4279
Niben101Scf00449	89649	A_G	Niben101Scf00449g01015.1	CDS	2	12	16.67	1_Non-treatment control	2279	4279
Niben101Scf00449	89868	A_C	Niben101Scf00449g01015.1	CDS	5	11	45.45	1_Non-treatment control	2060	4279
Niben101Scf00449	317701	A_G	Niben101Scf00449g03001.1	3'UTR	16	16	100	1_Non-treatment control	4669	5209
Niben101Scf00449	471623	G_A	Niben101Scf00449g04003.1	CDS	7	10	70	1_Non-treatment control	832	3821
Niben101Scf00449	703954	T_C	Niben101Scf00449g06010.1	CDS	18	18	100	1_Non-treatment control	420	1488
Niben101Scf00451	23395	G_A	Niben101Scf00451g00031.1	3'UTR	10	10	100	1_Non-treatment control	1997	2498
Niben101Scf00454	54531	G_T	Niben101Scf00454g00002.1	CDS	2	17	11.76	1_Non-treatment control	1054	2475
Niben101Scf00454	54533	T_C	Niben101Scf00454g00002.1	CDS	2	17	11.76	1_Non-treatment control	1052	2475
Niben101Scf00454	318392	G_C	Niben101Scf00454g03001.1	CDS	49	49	100	1_Non-treatment control	337	807
Niben101Scf00454	318393	A_G	Niben101Scf00454g03001.1	CDS	49	49	100	1_Non-treatment control	336	807
Niben101Scf00457	444398	A_G	Niben101Scf00457g04003.1	CDS	22	22	100	1_Non-treatment control	826	4048
Niben101Scf00457	444932	G_A	Niben101Scf00457g04003.1	CDS	26	35	74.29	1_Non-treatment control	1360	4048
Niben101Scf00457	456391	G_A	Niben101Scf00457g04004.1	CDS	15	15	100	1_Non-treatment control	338	2249
Niben101Scf00457	616465	C_T	Niben101Scf00457g06011.1	intron	152	152	100	1_Non-treatment control		717
Niben101Scf00458	113862	T_G	Niben101Scf00458g01005.1	3'UTR	33	33	100	1_Non-treatment control	1772	2207
Niben101Scf00458	115013	A_C	Niben101Scf00458g01005.1	CDS	24	24	100	1_Non-treatment control	943	2207
Niben101Scf00461	473751	A_G	Niben101Scf00461g04004.1	CDS	18	18	100	1_Non-treatment control	254	1593
Niben101Scf00463	5537	T_C	Niben101Scf00463g00016.1	CDS	33	36	91.67	1_Non-treatment control	1344	2304
Niben101Scf00463	5567	A_G	Niben101Scf00463g00016.1	CDS	77	84	91.67	1_Non-treatment control	1374	2304
Niben101Scf00463	5672	A_T	Niben101Scf00463g00016.1	CDS	16	143	11.19	1_Non-treatment control	1479	2304
Niben101Scf00463	5740	T_A	Niben101Scf00463g00016.1	CDS	8	25	32	1_Non-treatment control	1547	2304
Niben101Scf00463	58921	A_T	Niben101Scf00463g00019.1	CDS	14	16	87.5	1_Non-treatment control	2942	5816
Niben101Scf00466	240476	A_G	Niben101Scf00466g02019.1	CDS	5	25	20	1_Non-treatment control	436	777
Niben101Scf00466	240612	A_G	Niben101Scf00466g02019.1	CDS	5	16	31.25	1_Non-treatment control	300	777
Niben101Scf00466	240631	G_C	Niben101Scf00466g02019.1	CDS	2	13	15.38	1_Non-treatment control	281	777
Niben101Scf00466	245974	A_G	Niben101Scf00466g02020.1	CDS	6	18	33.33	1_Non-treatment control	982	1622
Niben101Scf00466	246001	T_G	Niben101Scf00466g02020.1	CDS	2	15	13.33	1_Non-treatment control	955	1622
Niben101Scf00466	246110	A_G	Niben101Scf00466g02020.1	CDS	8	20	40	1_Non-treatment control	846	1622
Niben101Scf00466	246197	G_A	Niben101Scf00466g02020.1	CDS	5	15	33.33	1_Non-treatment control	759	1622
Niben101Scf00466	246282	A_G	Niben101Scf00466g02020.1	CDS	3	15	20	1_Non-treatment control	674	1622
Niben101Scf00467	87942	T_G	Niben101Scf00467g00016.1	CDS	73	75	97.33	1_Non-treatment control	183	969
Niben101Scf00472	271148	A_C	Niben101Scf00472g02020.1	CDS	18	21	85.71	1_Non-treatment control	1494	2526
Niben101Scf00478	704249	T_C	Niben101Scf00478g06002.1	CDS	65	76	85.53	1_Non-treatment control	477	1133
Niben101Scf00478	704252	C_T	Niben101Scf00478g06002.1	CDS	65	76	85.53	1_Non-treatment control	480	1133
Niben101Scf00482	1004663	G_T	Niben101Scf00482g10003.1	CDS	27	28	96.43	1_Non-treatment control	3036	3591
Niben101Scf00486	314699	C_T	Niben101Scf00486g03001.1	CDS	18	24	75	1_Non-treatment control	419	1842
Niben101Scf00486	314807	C_A	Niben101Scf00486g03001.1	CDS	3	17	17.65	1_Non-treatment control	527	1842
Niben101Scf00488	253575	T_C	Niben101Scf00488g02003.1	CDS	51	51	100	1_Non-treatment control	2088	2517
Niben101Scf00488	253832	C_T	Niben101Scf00488g02003.1	CDS	8	50	16	1_Non-treatment control	1914	2517
Niben101Scf00491	515582	G_T	Niben101Scf00491g04045.1	CDS	17	22	77.27	1_Non-treatment control	198	789
Niben101Scf00493	28534	T_C	Niben101Scf00493g00006.1	CDS	2	21	9.52	1_Non-treatment control	1133	3973
Niben101Scf00494	41745	G_A	Niben101Scf00494g00002.1	CDS	4	13	30.77	1_Non-treatment control	178	360
Niben101Scf00494	41746	T_C	Niben101Scf00494g00002.1	CDS	4	13	30.77	1_Non-treatment control	177	360
Niben101Scf00494	873231	C_T	Niben101Scf00494g08010.1	CDS	15	15	100	1_Non-treatment control	634	2218
Niben101Scf00494	876889	C_T	Niben101Scf00494g08010.1	CDS	42	42	100	1_Non-treatment control	1640	2218
Niben101Scf00494	880044	C_T	Niben101Scf00494g08015.1	CDS	22	22	100	1_Non-treatment control	1830	2644
Niben101Scf00494	880398	C_T	Niben101Scf00494g08015.1	CDS	35	40	87.5	1_Non-treatment control	1476	2644
Niben101Scf00495	13712	T_G	Niben101Scf00495g00006.1	CDS	13	13	100	1_Non-treatment control	434	2334
Niben101Scf00495	19754	G_A	Niben101Scf00495g00006.1	CDS	2	18	11.11	1_Non-treatment control	1147	2334
Niben101Scf00495	19758	A_G	Niben101Scf00495g00006.1	CDS	2	15	13.33	1_Non-treatment control	1151	2334
Niben101Scf00495	329152	T_C	Niben101Scf00495g02014.1	5'UTR	11	11	100	1_Non-treatment control	3685	7784
Niben101Scf00496	155756	C_T	Niben101Scf00496g01001.1	CDS	14	16	87.5	1_Non-treatment control	613	1771
Niben101Scf00497	784774	C_T	Niben101Scf00497g08003.1	intron	2	16	12.5	1_Non-treatment control		912
Niben101Scf00504	8035	G_A	Niben101Scf00504g00001.1	CDS	28	28	100	1_Non-treatment control	570	849
Niben101Scf00504	8037	A_G	Niben101Scf00504g00001.1	CDS	28	28	100	1_Non-treatment control	568	849
Niben101Scf00505	125598	C_A	Niben101Scf00505g01005.1	3'UTR	2	16	12.5	1_Non-treatment control	1827	2279
Niben101Scf00505	125599	C_A	Niben101Scf00505g01005.1	3'UTR	2	16	12.5	1_Non-treatment control	1826	2279
Niben101Scf00505	298713	T_C	Niben101Scf00505g03002.1	intron	11	11	100	1_Non-treatment control		1205
Niben101Scf00505	298716	T_A	Niben101Scf00505g03002.1	intron	11	11	100	1_Non-treatment control		1205
Niben101Scf00505	299275	G_A	Niben101Scf00505g03002.1	3'UTR	94	304	30.92	1_Non-treatment control	1016	1205
Niben101Scf00505	711811	C_G	Niben101Scf00505g07001.1	CDS	61	61	100	1_Non-treatment control	630	1963
Niben101Scf00508	532609	T_C	Niben101Scf00508g05002.1	CDS	55	55	100	1_Non-treatment control	420	1512
Niben101Scf00508	532614	C_T	Niben101Scf00508g05002.1	CDS	49	49	100	1_Non-treatment control	425	1512
Niben101Scf00508	532834	A_G	Niben101Scf00508g05002.1	CDS	91	91	100	1_Non-treatment control	558	1512
Niben101Scf00508	532885	T_C	Niben101Scf00508g05002.1	CDS	100	101	99.01	1_Non-treatment control	609	1512
Niben101Scf00508	536742	T_C	Niben101Scf00508g05002.1	CDS	56	56	100	1_Non-treatment control	1149	1512
Niben101Scf00508	536747	C_T	Niben101Scf00508g05002.1	CDS	50	50	100	1_Non-treatment control	1154	1512
Niben101Scf00508	536967	A_G	Niben101Scf00508g05002.1	CDS	58	58	100	1_Non-treatment control	1287	1512
Niben101Scf00508	537018	T_C	Niben101Scf00508g05002.1	CDS	65	65	100	1_Non-treatment control	1338	1512
Niben101Scf00508	640498	T_C	Niben101Scf00508g06005.1	CDS	59	74	79.73	1_Non-treatment control	3210	3968
Niben101Scf00508	640506	A_G	Niben101Scf00508g06005.1	CDS	64	79	81.01	1_Non-treatment control	3202	3968
Niben101Scf00509	488223	C_T	Niben101Scf00509g04010.1	CDS	17	17	100	1_Non-treatment control	742	1203
Niben101Scf00519	71765	G_A	Niben101Scf00519g00010.1	intron	17	17	100	1_Non-treatment control		2895
Niben101Scf00525	365988	T_C	Niben101Scf00525g03009.1	3'UTR	7	24	29.17	1_Non-treatment control	1055	2198
Niben101Scf00525	366054	C_T	Niben101Scf00525g03009.1	3'UTR	21	70	30	1_Non-treatment control	989	2198
Niben101Scf00525	366138	C_T	Niben101Scf00525g03009.1	3'UTR	22	60	36.67	1_Non-treatment control	905	2198
Niben101Scf00525	416945	G_T	Niben101Scf00525g04006.1	CDS	14	14	100	1_Non-treatment control	619	1720
Niben101Scf00526	65048	A_G	Niben101Scf00526g00002.1	CDS	258	258	100	1_Non-treatment control	589	981
Niben101Scf00526	154237	G_A	Niben101Scf00526g01006.1	CDS	10	10	100	1_Non-treatment control	253	435
Niben101Scf00526	154463	C_A	Niben101Scf00526g01006.1	CDS	11	11	100	1_Non-treatment control	27	435
Niben101Scf00528	256742	A_G	Niben101Scf00528g01003.1	CDS	26	26	100	1_Non-treatment control	1939	2304
Niben101Scf00530	413063	T_C	Niben101Scf00530g04001.1	CDS	14	14	100	1_Non-treatment control	1807	2064
Niben101Scf00530	635917	C_T	Niben101Scf00530g06012.1	CDS	50	52	96.15	1_Non-treatment control	794	2891
Niben101Scf00530	951065	G_T	Niben101Scf00530g09006.1	CDS	9	18	50	1_Non-treatment control	2022	3107
Niben101Scf00542	481034	A_T	Niben101Scf00542g05006.1	CDS	13	13	100	1_Non-treatment control	769	1396
Niben101Scf00542	501941	T_C	Niben101Scf00542g05008.1	intron	44	44	100	1_Non-treatment control		2750
Niben101Scf00542	501942	C_A	Niben101Scf00542g05008.1	intron	44	44	100	1_Non-treatment control		2750
Niben101Scf00543	72130	T_C	Niben101Scf00543g00008.1	CDS	17	17	100	1_Non-treatment control	1809	4824
Niben101Scf00545	38455	G_A	Niben101Scf00545g00013.1	CDS	40	40	100	1_Non-treatment control	1702	2634
Niben101Scf00545	38458	T_C	Niben101Scf00545g00013.1	CDS	40	40	100	1_Non-treatment control	1699	2634
Niben101Scf00551	655983	T_C	Niben101Scf00551g06004.1	3'UTR	181	181	100	1_Non-treatment control	695	1026
Niben101Scf00556	160990	C_A	Niben101Scf00556g00016.1	CDS	23	24	95.83	1_Non-treatment control	808	2710
Niben101Scf00557	340484	G_A	Niben101Scf00557g03002.1	3'UTR	11	16	68.75	1_Non-treatment control	6187	7682
Niben101Scf00557	340802	G_A	Niben101Scf00557g03002.1	3'UTR	20	20	100	1_Non-treatment control	6505	7682
Niben101Scf00563	180511	G_A	Niben101Scf00563g01010.1	3'UTR	19	19	100	1_Non-treatment control	2830	4652
Niben101Scf00563	183197	G_A	Niben101Scf00563g01010.1	3'UTR	51	51	100	1_Non-treatment control	3976	4652
Niben101Scf00568	44659	C_T	Niben101Scf00568g00007.1	CDS	11	11	100	1_Non-treatment control	337	848
Niben101Scf00568	513578	C_T	Niben101Scf00568g04011.1	CDS	21	21	100	1_Non-treatment control	2297	2316
Niben101Scf00568	513589	A_C	Niben101Scf00568g04011.1	CDS	17	17	100	1_Non-treatment control	2308	2316
Niben101Scf00570	319813	T_C	Niben101Scf00570g03008.1	CDS	229	263	87.07	1_Non-treatment control	1431	4715
Niben101Scf00570	319921	C_T	Niben101Scf00570g03008.1	CDS	193	207	93.24	1_Non-treatment control	1539	4715
Niben101Scf00570	591732	T_C	Niben101Scf00570g05008.1	CDS	18	19	94.74	1_Non-treatment control	774	1463
Niben101Scf00571	454440	T_G	Niben101Scf00571g04015.1	CDS	42	42	100	1_Non-treatment control	394	1125
Niben101Scf00573	6758	G_A	Niben101Scf00573g00013.1	CDS	14	14	100	1_Non-treatment control	5610	7311
Niben101Scf00573	7838	T_C	Niben101Scf00573g00013.1	CDS	3	12	25	1_Non-treatment control	4530	7311
Niben101Scf00573	68940	A_T	Niben101Scf00573g00014.1	CDS	16	20	80	1_Non-treatment control	784	1893
Niben101Scf00573	554847	T_C	Niben101Scf00573g05005.1	CDS	303	303	100	1_Non-treatment control	450	1359
Niben101Scf00574	1124879	C_T	Niben101Scf00574g11002.1	5'UTR	11	11	100	1_Non-treatment control	1321	2151
Niben101Scf00578	84721	C_T	Niben101Scf00578g00010.1	CDS	292	292	100	1_Non-treatment control	826	1280
Niben101Scf00578	681375	C_G	Niben101Scf00578g07005.1	CDS	15	15	100	1_Non-treatment control	4594	7086
Niben101Scf00582	263426	C_T	Niben101Scf00582g01038.1	CDS	18	18	100	1_Non-treatment control	1788	2209
Niben101Scf00592	42441	T_C	Niben101Scf00592g00015.1	3'UTR	2	13	15.38	1_Non-treatment control	1788	2091
Niben101Scf00592	928864	C_A	Niben101Scf00592g09008.1	CDS	13	13	100	1_Non-treatment control	589	2037
Niben101Scf00593	177377	T_C	Niben101Scf00593g01002.1	CDS	35	37	94.59	1_Non-treatment control	1585	3107
Niben101Scf00593	179333	C_T	Niben101Scf00593g01002.1	CDS	57	66	86.36	1_Non-treatment control	2035	3107
Niben101Scf00593	180254	A_G	Niben101Scf00593g01002.1	CDS	122	122	100	1_Non-treatment control	2518	3107
Niben101Scf00594	701354	G_A	Niben101Scf00594g07001.1	5'UTR	2	19	10.53	1_Non-treatment control	238	765
Niben101Scf00595	2806	C_T	Niben101Scf00595g00014.1	3'UTR	3	32	9.38	1_Non-treatment control	1969	2321
Niben101Scf00595	345817	C_T	Niben101Scf00595g03002.1	CDS	14	14	100	1_Non-treatment control	2283	2872
Niben101Scf00595	347247	C_T	Niben101Scf00595g03002.1	CDS	16	16	100	1_Non-treatment control	1550	2872
Niben101Scf00597	365709	A_G	Niben101Scf00597g03003.1	CDS	6	15	40	1_Non-treatment control	908	1997
Niben101Scf00600	70254	G_C	Niben101Scf00600g00005.1	CDS	4	14	28.57	1_Non-treatment control	864	2635
Niben101Scf00600	70461	A_G	Niben101Scf00600g00005.1	CDS	23	32	71.88	1_Non-treatment control	1071	2635
Niben101Scf00607	436643	G_A	Niben101Scf00607g03013.1	CDS	88	88	100	1_Non-treatment control	986	990
Niben101Scf00607	436722	T_C	Niben101Scf00607g03013.1	CDS	350	842	41.57	1_Non-treatment control	907	990
Niben101Scf00607	436825	A_G	Niben101Scf00607g03013.1	CDS	465	1552	29.96	1_Non-treatment control	804	990
Niben101Scf00607	436949	C_G	Niben101Scf00607g03013.1	CDS	2594	2594	100	1_Non-treatment control	680	990
Niben101Scf00607	437023	C_T	Niben101Scf00607g03013.1	CDS	493	2319	21.26	1_Non-treatment control	606	990
Niben101Scf00607	437075	A_G	Niben101Scf00607g03013.1	CDS	1658	2036	81.43	1_Non-treatment control	554	990
Niben101Scf00607	437192	C_G	Niben101Scf00607g03013.1	CDS	145	521	27.83	1_Non-treatment control	437	990
Niben101Scf00607	437304	T_G	Niben101Scf00607g03013.1	CDS	102	102	100	1_Non-treatment control	325	990
Niben101Scf00611	797725	T_G	Niben101Scf00611g08016.1	CDS	2	13	15.38	1_Non-treatment control	3835	4692
Niben101Scf00611	797758	A_G	Niben101Scf00611g08016.1	CDS	2	12	16.67	1_Non-treatment control	3868	4692
Niben101Scf00611	821723	T_G	Niben101Scf00611g08002.1	CDS	8	13	61.54	1_Non-treatment control	868	1971
Niben101Scf00611	821735	A_C	Niben101Scf00611g08002.1	CDS	8	12	66.67	1_Non-treatment control	880	1971
Niben101Scf00611	922607	G_A	Niben101Scf00611g09003.1	CDS	16	16	100	1_Non-treatment control	1038	1548
Niben101Scf00611	922628	A_G	Niben101Scf00611g09003.1	CDS	13	13	100	1_Non-treatment control	1017	1548
Niben101Scf00611	1139184	G_A	Niben101Scf00611g11025.1	CDS	36	47	76.6	1_Non-treatment control	592	1726
Niben101Scf00611	1139190	T_C	Niben101Scf00611g11025.1	CDS	36	46	78.26	1_Non-treatment control	598	1726
Niben101Scf00616	33991	C_A	Niben101Scf00616g00002.1	CDS	12	12	100	1_Non-treatment control	1984	3402
Niben101Scf00621	139006	T_C	Niben101Scf00621g01007.1	5'UTR	95	99	95.96	1_Non-treatment control	870	2187
Niben101Scf00621	611106	C_T	Niben101Scf00621g06003.1	CDS	10	13	76.92	1_Non-treatment control	1901	2939
Niben101Scf00626	25005	A_G	Niben101Scf00626g00004.1	CDS	2	21	9.52	1_Non-treatment control	2620	3846
Niben101Scf00626	25034	T_C	Niben101Scf00626g00004.1	CDS	2	20	10	1_Non-treatment control	2649	3846
Niben101Scf00626	25209	G_T	Niben101Scf00626g00004.1	CDS	3	17	17.65	1_Non-treatment control	2824	3846
Niben101Scf00626	129657	C_T	Niben101Scf00626g01002.1	3'UTR	35	35	100	1_Non-treatment control	734	1106
Niben101Scf00629	40924	A_T	Niben101Scf00629g00001.1	3'UTR	99	99	100	1_Non-treatment control	621	1128
Niben101Scf00629	48131	T_A	Niben101Scf00629g00005.1	CDS	15	15	100	1_Non-treatment control	2106	2899
Niben101Scf00629	56728	T_C	Niben101Scf00629g00005.1	CDS	17	19	89.47	1_Non-treatment control	132	2899
Niben101Scf00629	56751	C_T	Niben101Scf00629g00005.1	5'UTR	2	17	11.76	1_Non-treatment control	109	2899
Niben101Scf00629	56766	C_T	Niben101Scf00629g00005.1	5'UTR	2	16	12.5	1_Non-treatment control	94	2899
Niben101Scf00629	161918	A_T	Niben101Scf00629g01001.1	CDS	173	187	92.51	1_Non-treatment control	1251	2699
Niben101Scf00629	162359	G_A	Niben101Scf00629g01001.1	CDS	92	104	88.46	1_Non-treatment control	810	2699
Niben101Scf00630	285602	T_C	Niben101Scf00630g03001.1	CDS	28	28	100	1_Non-treatment control	3447	5779
Niben101Scf00630	286376	C_T	Niben101Scf00630g03001.1	CDS	12	12	100	1_Non-treatment control	2673	5779
Niben101Scf00635	731109	T_C	Niben101Scf00635g07006.1	CDS	10	10	100	1_Non-treatment control	1094	3133
Niben101Scf00640	146053	C_T	Niben101Scf00640g01005.1	CDS	18	18	100	1_Non-treatment control	1579	3269
Niben101Scf00640	509119	T_G	Niben101Scf00640g04022.1	CDS	66	66	100	1_Non-treatment control	1331	2369
Niben101Scf00640	509119	A_C	Niben101Scf00640g04023.1	intron	66	66	100	1_Non-treatment control		898
Niben101Scf00640	509129	G_A	Niben101Scf00640g04022.1	3'UTR	65	65	100	1_Non-treatment control	1341	2369
Niben101Scf00640	509129	C_T	Niben101Scf00640g04023.1	intron	65	65	100	1_Non-treatment control		898
Niben101Scf00644	82589	T_C	Niben101Scf00644g00012.1	CDS	10	10	100	1_Non-treatment control	424	1445
Niben101Scf00644	82590	C_G	Niben101Scf00644g00012.1	CDS	10	10	100	1_Non-treatment control	425	1445
Niben101Scf00644	83289	C_T	Niben101Scf00644g00012.1	CDS	10	10	100	1_Non-treatment control	1124	1445
Niben101Scf00646	84575	C_T	Niben101Scf00646g01001.1	intron	5	21	23.81	1_Non-treatment control		6823
Niben101Scf00646	84625	C_T	Niben101Scf00646g01001.1	intron	2	18	11.11	1_Non-treatment control		6823
Niben101Scf00646	100462	A_G	Niben101Scf00646g01008.1	CDS	4	10	40	1_Non-treatment control	882	1765
Niben101Scf00646	362999	A_T	Niben101Scf00646g03012.1	CDS	61	64	95.31	1_Non-treatment control	1246	1796
Niben101Scf00646	704019	A_G	Niben101Scf00646g07008.1	CDS	5	25	20	1_Non-treatment control	831	2259
Niben101Scf00647	282093	C_A	Niben101Scf00647g02002.1	CDS	16	16	100	1_Non-treatment control	1213	3978
Niben101Scf00647	366190	T_C	Niben101Scf00647g02011.1	CDS	4	38	10.53	1_Non-treatment control	529	1363
Niben101Scf00647	366202	G_A	Niben101Scf00647g02011.1	CDS	3	28	10.71	1_Non-treatment control	517	1363
Niben101Scf00650	165769	A_G	Niben101Scf00650g01008.1	CDS	26	26	100	1_Non-treatment control	1547	2052
Niben101Scf00654	484434	A_T	Niben101Scf00654g04006.1	3'UTR	17	18	94.44	1_Non-treatment control	4063	6668
Niben101Scf00661	285832	T_C	Niben101Scf00661g02003.1	CDS	2	16	12.5	1_Non-treatment control	89	645
Niben101Scf00665	121305	G_A	Niben101Scf00665g00011.1	3'UTR	4	18	22.22	1_Non-treatment control	1108	3410
Niben101Scf00671	67859	C_G	Niben101Scf00671g00007.1	CDS	32	32	100	1_Non-treatment control	360	1330
Niben101Scf00671	68129	T_C	Niben101Scf00671g00007.1	CDS	20	20	100	1_Non-treatment control	630	1330
Niben101Scf00672	51533	C_G	Niben101Scf00672g00001.1	CDS	43	43	100	1_Non-treatment control	994	1250
Niben101Scf00672	51551	C_T	Niben101Scf00672g00001.1	CDS	43	43	100	1_Non-treatment control	976	1250
Niben101Scf00672	51643	A_T	Niben101Scf00672g00001.1	CDS	28	28	100	1_Non-treatment control	884	1250
Niben101Scf00672	51663	T_C	Niben101Scf00672g00001.1	CDS	28	28	100	1_Non-treatment control	864	1250
Niben101Scf00681	45847	A_G	Niben101Scf00681g00005.1	CDS	10	10	100	1_Non-treatment control	1339	2091
Niben101Scf00681	86856	C_A	Niben101Scf00681g01005.1	CDS	19	19	100	1_Non-treatment control	244	1317
Niben101Scf00681	87519	A_T	Niben101Scf00681g01005.1	CDS	12	12	100	1_Non-treatment control	875	1317
Niben101Scf00683	61377	T_G	Niben101Scf00683g00016.1	CDS	29	29	100	1_Non-treatment control	1491	1644
Niben101Scf00683	461680	T_C	Niben101Scf00683g03019.1	CDS	20	20	100	1_Non-treatment control	1253	1421
Niben101Scf00684	220200	C_T	Niben101Scf00684g02005.1	CDS	10	10	100	1_Non-treatment control	862	2340
Niben101Scf00687	326889	T_A	Niben101Scf00687g03001.1	3'UTR	26	26	100	1_Non-treatment control	992	1241
Niben101Scf00690	837026	T_G	Niben101Scf00690g07002.1	CDS	20	20	100	1_Non-treatment control	75	1145
Niben101Scf00693	135231	C_T	Niben101Scf00693g01011.1	CDS	13	13	100	1_Non-treatment control	2098	2762
Niben101Scf00693	135527	C_A	Niben101Scf00693g01011.1	CDS	2	15	13.33	1_Non-treatment control	1802	2762
Niben101Scf00693	135667	G_A	Niben101Scf00693g01011.1	CDS	15	19	78.95	1_Non-treatment control	1662	2762
Niben101Scf00693	135689	G_A	Niben101Scf00693g01011.1	CDS	2	16	12.5	1_Non-treatment control	1640	2762
Niben101Scf00693	135830	A_G	Niben101Scf00693g01011.1	CDS	3	15	20	1_Non-treatment control	1499	2762
Niben101Scf00693	136025	A_G	Niben101Scf00693g01011.1	CDS	10	10	100	1_Non-treatment control	1304	2762
Niben101Scf00693	161889	A_C	Niben101Scf00693g01010.1	3'UTR	10	10	100	1_Non-treatment control	1646	2098
Niben101Scf00698	204434	C_A	Niben101Scf00698g02020.1	CDS	64	64	100	1_Non-treatment control	959	2303
Niben101Scf00705	392754	A_T	Niben101Scf00705g04001.1	intron	9	24	37.5	1_Non-treatment control		5730
Niben101Scf00705	392780	G_A	Niben101Scf00705g04001.1	3'UTR	9	24	37.5	1_Non-treatment control	3655	5730
Niben101Scf00712	431891	A_G	Niben101Scf00712g04005.1	3'UTR	11	25	44	1_Non-treatment control	2794	3263
Niben101Scf00712	672681	A_G	Niben101Scf00712g06009.1	CDS	10	10	100	1_Non-treatment control	1568	2530
Niben101Scf00712	797324	C_A	Niben101Scf00712g08013.1	CDS	11	12	91.67	1_Non-treatment control	1467	2523
Niben101Scf00712	797905	G_T	Niben101Scf00712g08013.1	CDS	6	10	60	1_Non-treatment control	2048	2523
Niben101Scf00712	798107	G_C	Niben101Scf00712g08013.1	CDS	8	15	53.33	1_Non-treatment control	2250	2523
Niben101Scf00712	838808	C_T	Niben101Scf00712g08011.1	CDS	12	12	100	1_Non-treatment control	871	1458
Niben101Scf00712	909994	A_G	Niben101Scf00712g09026.1	CDS	16	17	94.12	1_Non-treatment control	1342	2588
Niben101Scf00712	931402	C_G	Niben101Scf00712g09029.1	CDS	21	23	91.3	1_Non-treatment control	935	1109
Niben101Scf00712	1057514	G_C	Niben101Scf00712g10023.1	CDS	7	11	63.64	1_Non-treatment control	2043	2316
Niben101Scf00712	1236240	G_T	Niben101Scf00712g12003.1	CDS	3	16	18.75	1_Non-treatment control	1088	2734
Niben101Scf00712	1236243	C_T	Niben101Scf00712g12003.1	CDS	3	16	18.75	1_Non-treatment control	1085	2734
Niben101Scf00714	17408	T_G	Niben101Scf00714g00006.1	CDS	20	20	100	1_Non-treatment control	1017	1340
Niben101Scf00714	629070	C_T	Niben101Scf00714g06004.1	CDS	6	37	16.22	1_Non-treatment control	616	1958
Niben101Scf00714	629091	A_C	Niben101Scf00714g06004.1	CDS	8	40	20	1_Non-treatment control	595	1958
Niben101Scf00714	629184	G_C	Niben101Scf00714g06004.1	CDS	4	35	11.43	1_Non-treatment control	502	1958
Niben101Scf00725	300008	G_T	Niben101Scf00725g03013.1	CDS	5	28	17.86	1_Non-treatment control	564	1155
Niben101Scf00725	371696	C_T	Niben101Scf00725g03012.1	3'UTR	2	19	10.53	1_Non-treatment control	2179	2354
Niben101Scf00726	21505	C_T	Niben101Scf00726g00013.1	CDS	22	22	100	1_Non-treatment control	1296	2625
Niben101Scf00742	265897	A_G	Niben101Scf00742g01035.1	CDS	13	13	100	1_Non-treatment control	1776	2573
Niben101Scf00747	135589	T_G	Niben101Scf00747g01011.1	CDS	3	24	12.5	1_Non-treatment control	492	1632
Niben101Scf00747	135589	A_C	Niben101Scf00747g01019.1	intron	3	24	12.5	1_Non-treatment control		234
Niben101Scf00747	135719	G_A	Niben101Scf00747g01011.1	CDS	24	33	72.73	1_Non-treatment control	622	1632
Niben101Scf00747	135719	C_T	Niben101Scf00747g01019.1	intron	24	33	72.73	1_Non-treatment control		234
Niben101Scf00747	135820	C_T	Niben101Scf00747g01011.1	CDS	9	41	21.95	1_Non-treatment control	723	1632
Niben101Scf00747	135820	G_A	Niben101Scf00747g01019.1	intron	9	41	21.95	1_Non-treatment control		234
Niben101Scf00747	135988	G_A	Niben101Scf00747g01011.1	CDS	26	27	96.3	1_Non-treatment control	891	1632
Niben101Scf00747	135988	C_T	Niben101Scf00747g01019.1	intron	26	27	96.3	1_Non-treatment control		234
Niben101Scf00747	136067	C_A	Niben101Scf00747g01011.1	CDS	23	34	67.65	1_Non-treatment control	970	1632
Niben101Scf00747	136067	G_T	Niben101Scf00747g01019.1	intron	23	34	67.65	1_Non-treatment control		234
Niben101Scf00747	136185	A_G	Niben101Scf00747g01011.1	CDS	13	44	29.55	1_Non-treatment control	1088	1632
Niben101Scf00747	136185	T_C	Niben101Scf00747g01019.1	intron	13	44	29.55	1_Non-treatment control		234
Niben101Scf00747	136216	T_C	Niben101Scf00747g01011.1	CDS	41	41	100	1_Non-treatment control	1119	1632
Niben101Scf00747	136216	A_G	Niben101Scf00747g01019.1	intron	41	41	100	1_Non-treatment control		234
Niben101Scf00747	136339	C_T	Niben101Scf00747g01011.1	CDS	6	15	40	1_Non-treatment control	1242	1632
Niben101Scf00747	136339	G_A	Niben101Scf00747g01019.1	intron	6	15	40	1_Non-treatment control		234
Niben101Scf00747	136364	A_C	Niben101Scf00747g01011.1	CDS	11	11	100	1_Non-treatment control	1267	1632
Niben101Scf00747	136364	T_G	Niben101Scf00747g01019.1	intron	11	11	100	1_Non-treatment control		234
Niben101Scf00747	136397	T_C	Niben101Scf00747g01011.1	intron	13	13	100	1_Non-treatment control		1632
Niben101Scf00747	136397	A_G	Niben101Scf00747g01019.1	intron	13	13	100	1_Non-treatment control		234
Niben101Scf00747	136442	G_A	Niben101Scf00747g01011.1	intron	12	12	100	1_Non-treatment control		1632
Niben101Scf00747	136442	C_T	Niben101Scf00747g01019.1	intron	12	12	100	1_Non-treatment control		234
Niben101Scf00747	185872	G_A	Niben101Scf00747g01026.1	CDS	16	28	57.14	1_Non-treatment control	622	1299
Niben101Scf00747	185973	C_T	Niben101Scf00747g01026.1	CDS	11	44	25	1_Non-treatment control	723	1299
Niben101Scf00747	186141	G_A	Niben101Scf00747g01026.1	CDS	30	31	96.77	1_Non-treatment control	891	1299
Niben101Scf00747	186220	C_A	Niben101Scf00747g01026.1	CDS	24	34	70.59	1_Non-treatment control	970	1299
Niben101Scf00747	186338	A_G	Niben101Scf00747g01026.1	CDS	16	45	35.56	1_Non-treatment control	1088	1299
Niben101Scf00747	186369	T_C	Niben101Scf00747g01026.1	CDS	41	41	100	1_Non-treatment control	1119	1299
Niben101Scf00747	186492	C_T	Niben101Scf00747g01026.1	CDS	8	18	44.44	1_Non-treatment control	1242	1299
Niben101Scf00747	186517	A_C	Niben101Scf00747g01026.1	CDS	12	12	100	1_Non-treatment control	1267	1299
Niben101Scf00747	951346	G_A	Niben101Scf00747g09002.1	3'UTR	11	11	100	1_Non-treatment control	3083	4787
Niben101Scf00747	951349	G_A	Niben101Scf00747g09002.1	3'UTR	11	11	100	1_Non-treatment control	3086	4787
Niben101Scf00747	1238750	C_T	Niben101Scf00747g12004.1	3'UTR	31	35	88.57	1_Non-treatment control	1103	2170
Niben101Scf00747	1238786	A_G	Niben101Scf00747g12004.1	3'UTR	4	35	11.43	1_Non-treatment control	1139	2170
Niben101Scf00747	1238810	A_T	Niben101Scf00747g12004.1	3'UTR	4	34	11.76	1_Non-treatment control	1163	2170
Niben101Scf00747	1241105	T_A	Niben101Scf00747g12004.1	3'UTR	125	127	98.43	1_Non-treatment control	1747	2170
Niben101Scf00747	1241109	C_T	Niben101Scf00747g12004.1	3'UTR	123	125	98.4	1_Non-treatment control	1751	2170
Niben101Scf00748	6833	T_G	Niben101Scf00748g00006.1	CDS	17	51	33.33	1_Non-treatment control	339	408
Niben101Scf00748	6836	A_G	Niben101Scf00748g00006.1	CDS	26	60	43.33	1_Non-treatment control	336	408
Niben101Scf00749	439382	T_C	Niben101Scf00749g04008.1	CDS	25	25	100	1_Non-treatment control	482	820
Niben101Scf00749	439929	C_A	Niben101Scf00749g04008.1	CDS	95	99	95.96	1_Non-treatment control	605	820
Niben101Scf00750	158543	A_T	Niben101Scf00750g02005.1	intron	3	15	20	1_Non-treatment control		1648
Niben101Scf00750	158548	G_A	Niben101Scf00750g02005.1	intron	2	14	14.29	1_Non-treatment control		1648
Niben101Scf00750	158804	C_T	Niben101Scf00750g02005.1	intron	2	11	18.18	1_Non-treatment control		1648
Niben101Scf00758	679711	A_G	Niben101Scf00758g06006.1	CDS	13	13	100	1_Non-treatment control	1950	4835
Niben101Scf00758	680089	A_C	Niben101Scf00758g06006.1	CDS	14	14	100	1_Non-treatment control	2328	4835
Niben101Scf00761	491109	T_C	Niben101Scf00761g05018.1	CDS	12	102	11.76	1_Non-treatment control	782	2012
Niben101Scf00761	491430	A_G	Niben101Scf00761g05018.1	CDS	24	168	14.29	1_Non-treatment control	557	2012
Niben101Scf00761	491448	C_T	Niben101Scf00761g05018.1	CDS	144	172	83.72	1_Non-treatment control	539	2012
Niben101Scf00773	1549160	G_A	Niben101Scf00773g14026.1	CDS	185	247	74.9	1_Non-treatment control	715	1533
Niben101Scf00773	1549193	G_A	Niben101Scf00773g14026.1	CDS	49	230	21.3	1_Non-treatment control	682	1533
Niben101Scf00777	323035	T_A	Niben101Scf00777g03019.1	intron	10	10	100	1_Non-treatment control		1446
Niben101Scf00777	505769	A_G	Niben101Scf00777g05008.1	CDS	24	24	100	1_Non-treatment control	545	681
Niben101Scf00777	505870	G_T	Niben101Scf00777g05008.1	CDS	10	49	20.41	1_Non-treatment control	444	681
Niben101Scf00777	505894	G_C	Niben101Scf00777g05008.1	CDS	10	58	17.24	1_Non-treatment control	420	681
Niben101Scf00777	506048	G_T	Niben101Scf00777g05008.1	CDS	13	57	22.81	1_Non-treatment control	266	681
Niben101Scf00777	506120	A_G	Niben101Scf00777g05008.1	CDS	7	41	17.07	1_Non-treatment control	194	681
Niben101Scf00779	52681	C_T	Niben101Scf00779g00016.1	CDS	41	41	100	1_Non-treatment control	646	2411
Niben101Scf00779	208956	T_C	Niben101Scf00779g02004.1	3'UTR	4	11	36.36	1_Non-treatment control	917	922
Niben101Scf00780	278947	C_T	Niben101Scf00780g02005.1	CDS	58	62	93.55	1_Non-treatment control	1476	2004
Niben101Scf00781	776199	A_G	Niben101Scf00781g06015.1	CDS	14	14	100	1_Non-treatment control	894	1788
Niben101Scf00788	387538	T_C	Niben101Scf00788g03017.1	CDS	2	14	14.29	1_Non-treatment control	2143	3833
Niben101Scf00792	383674	T_C	Niben101Scf00792g03002.1	CDS	24	46	52.17	1_Non-treatment control	1152	1529
Niben101Scf00792	383863	G_C	Niben101Scf00792g03002.1	3'UTR	24	24	100	1_Non-treatment control	1341	1529
Niben101Scf00793	103275	A_G	Niben101Scf00793g01002.1	3'UTR	6	15	40	1_Non-treatment control	2146	3325
Niben101Scf00793	104668	C_T	Niben101Scf00793g01002.1	CDS	10	10	100	1_Non-treatment control	753	3325
Niben101Scf00795	36128	T_C	Niben101Scf00795g00009.1	CDS	10	50	20	1_Non-treatment control	892	1759
Niben101Scf00797	1700178	C_T	Niben101Scf00797g17012.1	intron	19	23	82.61	1_Non-treatment control		1224
Niben101Scf00797	1700211	C_T	Niben101Scf00797g17012.1	intron	2	14	14.29	1_Non-treatment control		1224
Niben101Scf00797	1700248	G_A	Niben101Scf00797g17012.1	intron	2	11	18.18	1_Non-treatment control		1224
Niben101Scf00797	1700624	C_A	Niben101Scf00797g17012.1	intron	13	15	86.67	1_Non-treatment control		1224
Niben101Scf00797	1700901	G_A	Niben101Scf00797g17012.1	intron	11	12	91.67	1_Non-treatment control		1224
Niben101Scf00797	1713249	G_A	Niben101Scf00797g17014.1	CDS	16	22	72.73	1_Non-treatment control	661	1158
Niben101Scf00797	1905060	T_A	Niben101Scf00797g19012.1	CDS	4	26	15.38	1_Non-treatment control	4900	5750
Niben101Scf00797	1905068	A_C	Niben101Scf00797g19012.1	CDS	4	25	16	1_Non-treatment control	4892	5750
Niben101Scf00799	150506	G_A	Niben101Scf00799g01007.1	CDS	16	16	100	1_Non-treatment control	989	1741
Niben101Scf00799	153770	G_A	Niben101Scf00799g01007.1	CDS	14	14	100	1_Non-treatment control	777	1741
Niben101Scf00799	153774	T_C	Niben101Scf00799g01007.1	CDS	12	12	100	1_Non-treatment control	773	1741
Niben101Scf00799	154680	C_T	Niben101Scf00799g01007.1	CDS	10	15	66.67	1_Non-treatment control	636	1741
Niben101Scf00799	154782	C_T	Niben101Scf00799g01007.1	CDS	18	27	66.67	1_Non-treatment control	534	1741
Niben101Scf00799	154806	A_C	Niben101Scf00799g01007.1	CDS	8	24	33.33	1_Non-treatment control	510	1741
Niben101Scf00800	472938	G_T	Niben101Scf00800g04004.1	CDS	31	31	100	1_Non-treatment control	1822	2830
Niben101Scf00803	249028	A_G	Niben101Scf00803g01006.1	intron	19	19	100	1_Non-treatment control		1883
Niben101Scf00803	249063	C_T	Niben101Scf00803g01006.1	intron	21	21	100	1_Non-treatment control		1883
Niben101Scf00806	484641	G_A	Niben101Scf00806g04007.1	CDS	28	28	100	1_Non-treatment control	211	1384
Niben101Scf00807	12489	C_T	Niben101Scf00807g00001.1	CDS	42	42	100	1_Non-treatment control	249	411
Niben101Scf00809	134711	A_T	Niben101Scf00809g01011.1	CDS	44	45	97.78	1_Non-treatment control	802	1792
Niben101Scf00811	709643	G_A	Niben101Scf00811g07017.1	CDS	3	12	25	1_Non-treatment control	1583	2290
Niben101Scf00811	709687	G_A	Niben101Scf00811g07017.1	CDS	3	14	21.43	1_Non-treatment control	1627	2290
Niben101Scf00811	709751	T_C	Niben101Scf00811g07017.1	CDS	26	27	96.3	1_Non-treatment control	1691	2290
Niben101Scf00812	183081	A_G	Niben101Scf00812g01007.1	3'UTR	35	41	85.37	1_Non-treatment control	538	1691
Niben101Scf00812	338893	G_T	Niben101Scf00812g03001.1	CDS	6	15	40	1_Non-treatment control	3686	4009
Niben101Scf00812	338906	C_G	Niben101Scf00812g03001.1	CDS	7	17	41.18	1_Non-treatment control	3673	4009
Niben101Scf00812	339072	G_A	Niben101Scf00812g03001.1	CDS	4	21	19.05	1_Non-treatment control	3507	4009
Niben101Scf00812	339095	G_C	Niben101Scf00812g03001.1	CDS	4	24	16.67	1_Non-treatment control	3484	4009
Niben101Scf00812	339154	G_A	Niben101Scf00812g03001.1	CDS	3	22	13.64	1_Non-treatment control	3425	4009
Niben101Scf00812	347896	A_C	Niben101Scf00812g03001.1	CDS	7	11	63.64	1_Non-treatment control	2662	4009
Niben101Scf00813	131233	G_T	Niben101Scf00813g01007.1	3'UTR	4	13	30.77	1_Non-treatment control	4194	6410
Niben101Scf00813	230712	T_A	Niben101Scf00813g01004.1	CDS	442	442	100	1_Non-treatment control	1297	1798
Niben101Scf00813	230715	C_A	Niben101Scf00813g01004.1	CDS	436	436	100	1_Non-treatment control	1294	1798
Niben101Scf00813	231698	C_T	Niben101Scf00813g01004.1	CDS	32	35	91.43	1_Non-treatment control	751	1798
Niben101Scf00813	231701	A_G	Niben101Scf00813g01004.1	CDS	24	27	88.89	1_Non-treatment control	748	1798
Niben101Scf00820	3832	T_C	Niben101Scf00820g00001.1	CDS	8	51	15.69	1_Non-treatment control	391	1190
Niben101Scf00820	768818	A_G	Niben101Scf00820g07012.1	CDS	14	14	100	1_Non-treatment control	982	1783
Niben101Scf00822	96275	A_G	Niben101Scf00822g01007.1	CDS	5	27	18.52	1_Non-treatment control	533	1427
Niben101Scf00822	96302	A_G	Niben101Scf00822g01007.1	CDS	5	50	10	1_Non-treatment control	560	1427
Niben101Scf00823	257409	C_G	Niben101Scf00823g01010.1	CDS	39	48	81.25	1_Non-treatment control	1269	3629
Niben101Scf00823	257481	G_A	Niben101Scf00823g01010.1	CDS	45	51	88.24	1_Non-treatment control	1197	3629
Niben101Scf00837	71855	A_G	Niben101Scf00837g00017.1	CDS	151	151	100	1_Non-treatment control	1348	2856
Niben101Scf00851	702898	T_C	Niben101Scf00851g06016.1	3'UTR	9	13	69.23	1_Non-treatment control	1140	1823
Niben101Scf00851	702945	T_G	Niben101Scf00851g06016.1	3'UTR	3	11	27.27	1_Non-treatment control	1187	1823
Niben101Scf00851	702977	A_T	Niben101Scf00851g06016.1	3'UTR	2	10	20	1_Non-treatment control	1219	1823
Niben101Scf00857	224060	T_C	Niben101Scf00857g01003.1	CDS	14	14	100	1_Non-treatment control	542	2020
Niben101Scf00857	229248	T_C	Niben101Scf00857g01003.1	CDS	15	15	100	1_Non-treatment control	1178	2020
Niben101Scf00857	229815	C_T	Niben101Scf00857g01003.1	3'UTR	53	53	100	1_Non-treatment control	1745	2020
Niben101Scf00857	229816	A_C	Niben101Scf00857g01003.1	3'UTR	53	53	100	1_Non-treatment control	1746	2020
Niben101Scf00859	100694	T_C	Niben101Scf00859g01014.1	CDS	34	50	68	1_Non-treatment control	2821	4009
Niben101Scf00859	100724	A_G	Niben101Scf00859g01014.1	CDS	15	30	50	1_Non-treatment control	2791	4009
Niben101Scf00859	100748	C_T	Niben101Scf00859g01014.1	CDS	9	23	39.13	1_Non-treatment control	2767	4009
Niben101Scf00859	100787	C_T	Niben101Scf00859g01014.1	CDS	29	39	74.36	1_Non-treatment control	2728	4009
Niben101Scf00859	173564	C_T	Niben101Scf00859g01015.1	3'UTR	5	20	25	1_Non-treatment control	874	3277
Niben101Scf00859	173574	A_T	Niben101Scf00859g01015.1	3'UTR	3	19	15.79	1_Non-treatment control	864	3277
Niben101Scf00859	173604	G_A	Niben101Scf00859g01015.1	3'UTR	5	16	31.25	1_Non-treatment control	834	3277
Niben101Scf00860	9248	A_G	Niben101Scf00860g00001.1	CDS	21	21	100	1_Non-treatment control	614	1465
Niben101Scf00860	11665	T_C	Niben101Scf00860g00001.1	CDS	112	112	100	1_Non-treatment control	1128	1465
Niben101Scf00861	268357	A_G	Niben101Scf00861g02013.1	CDS	14	14	100	1_Non-treatment control	1363	3575
Niben101Scf00861	272609	C_T	Niben101Scf00861g02013.1	3'UTR	5	23	21.74	1_Non-treatment control	2869	3575
Niben101Scf00862	305553	T_C	Niben101Scf00862g02051.1	CDS	2	17	11.76	1_Non-treatment control	547	1397
Niben101Scf00863	268495	G_A	Niben101Scf00863g02001.1	CDS	11	11	100	1_Non-treatment control	2018	4473
Niben101Scf00863	439943	G_T	Niben101Scf00863g04003.1	intron	2	12	16.67	1_Non-treatment control		563
Niben101Scf00863	775282	C_G	Niben101Scf00863g07002.1	3'UTR	21	21	100	1_Non-treatment control	1401	1689
Niben101Scf00866	7326	A_G	Niben101Scf00866g00008.1	CDS	20	20	100	1_Non-treatment control	4204	4900
Niben101Scf00868	826698	G_A	Niben101Scf00868g07005.1	CDS	44	44	100	1_Non-treatment control	1584	2730
Niben101Scf00869	697771	A_T	Niben101Scf00869g06021.1	CDS	6	12	50	1_Non-treatment control	2045	2447
Niben101Scf00869	697777	C_T	Niben101Scf00869g06021.1	CDS	7	12	58.33	1_Non-treatment control	2039	2447
Niben101Scf00869	697810	T_C	Niben101Scf00869g06021.1	CDS	6	13	46.15	1_Non-treatment control	2006	2447
Niben101Scf00869	697930	T_C	Niben101Scf00869g06021.1	CDS	2	10	20	1_Non-treatment control	1886	2447
Niben101Scf00869	697969	T_C	Niben101Scf00869g06021.1	CDS	2	11	18.18	1_Non-treatment control	1847	2447
Niben101Scf00869	698013	C_T	Niben101Scf00869g06021.1	CDS	2	12	16.67	1_Non-treatment control	1803	2447
Niben101Scf00872	530243	C_G	Niben101Scf00872g04001.1	CDS	11	11	100	1_Non-treatment control	746	2471
Niben101Scf00872	530244	T_C	Niben101Scf00872g04001.1	CDS	11	11	100	1_Non-treatment control	745	2471
Niben101Scf00873	106487	T_A	Niben101Scf00873g01013.1	intron	13	15	86.67	1_Non-treatment control		1194
Niben101Scf00883	471864	T_G	Niben101Scf00883g05009.1	CDS	53	55	96.36	1_Non-treatment control	3220	4080
Niben101Scf00883	998273	G_C	Niben101Scf00883g10002.1	CDS	4	20	20	1_Non-treatment control	503	1265
Niben101Scf00883	998284	G_T	Niben101Scf00883g10002.1	CDS	13	15	86.67	1_Non-treatment control	492	1265
Niben101Scf00885	509280	C_T	Niben101Scf00885g05001.1	3'UTR	14	41	34.15	1_Non-treatment control	3276	3763
Niben101Scf00885	509491	C_T	Niben101Scf00885g05001.1	3'UTR	16	51	31.37	1_Non-treatment control	3487	3763
Niben101Scf00885	952076	T_A	Niben101Scf00885g09010.1	CDS	2	18	11.11	1_Non-treatment control	640	1233
Niben101Scf00887	99057	C_G	Niben101Scf00887g01007.1	CDS	42	42	100	1_Non-treatment control	3451	4195
Niben101Scf00891	512567	G_A	Niben101Scf00891g04008.1	3'UTR	12	12	100	1_Non-treatment control	3277	3467
Niben101Scf00894	173032	T_C	Niben101Scf00894g01014.1	CDS	12	12	100	1_Non-treatment control	341	1852
Niben101Scf00904	308673	C_T	Niben101Scf00904g03003.1	CDS	10	10	100	1_Non-treatment control	674	2579
Niben101Scf00905	1243391	G_A	Niben101Scf00905g12005.1	CDS	23	23	100	1_Non-treatment control	1685	2554
Niben101Scf00907	15991	G_C	Niben101Scf00907g00001.1	CDS	5	11	45.45	1_Non-treatment control	1969	3228
Niben101Scf00911	360306	A_T	Niben101Scf00911g03001.1	CDS	19	19	100	1_Non-treatment control	1203	2193
Niben101Scf00912	442643	A_C	Niben101Scf00912g04001.1	CDS	12	12	100	1_Non-treatment control	277	3103
Niben101Scf00912	530267	C_T	Niben101Scf00912g05004.1	CDS	4	17	23.53	1_Non-treatment control	303	1314
Niben101Scf00912	530396	A_G	Niben101Scf00912g05004.1	CDS	12	16	75	1_Non-treatment control	174	1314
Niben101Scf00916	18666	A_T	Niben101Scf00916g00001.1	CDS	32	32	100	1_Non-treatment control	330	1151
Niben101Scf00925	297557	G_A	Niben101Scf00925g02002.1	3'UTR	4	16	25	1_Non-treatment control	1403	2123
Niben101Scf00927	244518	G_A	Niben101Scf00927g02016.1	CDS	15	15	100	1_Non-treatment control	502	1384
Niben101Scf00927	1379822	T_C	Niben101Scf00927g13002.1	CDS	29	29	100	1_Non-treatment control	445	3087
Niben101Scf00929	122593	A_G	Niben101Scf00929g01006.1	CDS	12	12	100	1_Non-treatment control	379	2237
Niben101Scf00934	137964	C_T	Niben101Scf00934g01007.1	CDS	7	11	63.64	1_Non-treatment control	777	1893
Niben101Scf00946	21823	C_T	Niben101Scf00946g00013.1	CDS	9	17	52.94	1_Non-treatment control	1087	3333
Niben101Scf00952	381362	G_A	Niben101Scf00952g03003.1	CDS	152	153	99.35	1_Non-treatment control	320	2466
Niben101Scf00953	485555	C_A	Niben101Scf00953g04021.1	CDS	10	10	100	1_Non-treatment control	588	2110
Niben101Scf00959	112959	A_C	Niben101Scf00959g00002.1	3'UTR	2	13	15.38	1_Non-treatment control	821	1251
Niben101Scf00960	296176	G_A	Niben101Scf00960g03015.1	CDS	211	211	100	1_Non-treatment control	403	678
Niben101Scf00960	296182	A_G	Niben101Scf00960g03015.1	CDS	156	156	100	1_Non-treatment control	397	678
Niben101Scf00960	341212	C_T	Niben101Scf00960g03014.1	CDS	15	15	100	1_Non-treatment control	731	1076
Niben101Scf00960	341212	G_A	Niben101Scf00960g03016.1	3'UTR	15	15	100	1_Non-treatment control	2088	4190
Niben101Scf00960	1541557	G_C	Niben101Scf00960g15006.1	CDS	21	23	91.3	1_Non-treatment control	6718	7442
Niben101Scf00963	217630	G_C	Niben101Scf00963g02001.1	intron	14	14	100	1_Non-treatment control		1698
Niben101Scf00966	25270	G_T	Niben101Scf00966g00009.1	CDS	2	15	13.33	1_Non-treatment control	1534	2543
Niben101Scf00966	25292	G_T	Niben101Scf00966g00009.1	CDS	2	14	14.29	1_Non-treatment control	1556	2543
Niben101Scf00970	264349	G_A	Niben101Scf00970g02011.1	3'UTR	6	44	13.64	1_Non-treatment control	2265	2435
Niben101Scf00970	264349	C_T	Niben101Scf00970g02006.1	intron	6	44	13.64	1_Non-treatment control		1040
Niben101Scf00970	264410	T_G	Niben101Scf00970g02011.1	3'UTR	28	33	84.85	1_Non-treatment control	2326	2435
Niben101Scf00970	264410	A_C	Niben101Scf00970g02006.1	intron	28	33	84.85	1_Non-treatment control		1040
Niben101Scf00973	32312	A_G	Niben101Scf00973g00011.1	CDS	3	13	23.08	1_Non-treatment control	657	1134
Niben101Scf00973	32399	G_A	Niben101Scf00973g00011.1	CDS	3	20	15	1_Non-treatment control	570	1134
Niben101Scf00973	32899	C_G	Niben101Scf00973g00011.1	CDS	3	12	25	1_Non-treatment control	70	1134
Niben101Scf00973	32906	C_T	Niben101Scf00973g00011.1	CDS	3	12	25	1_Non-treatment control	63	1134
Niben101Scf00973	232093	G_C	Niben101Scf00973g01002.1	CDS	38	39	97.44	1_Non-treatment control	1227	1646
Niben101Scf00978	182151	A_G	Niben101Scf00978g02010.1	CDS	4	27	14.81	1_Non-treatment control	1399	3411
Niben101Scf00978	182283	T_C	Niben101Scf00978g02010.1	CDS	12	21	57.14	1_Non-treatment control	1531	3411
Niben101Scf00980	849700	G_C	Niben101Scf00980g07010.1	CDS	14	14	100	1_Non-treatment control	402	2422
Niben101Scf00981	540257	C_T	Niben101Scf00981g04004.1	3'UTR	3	16	18.75	1_Non-treatment control	1390	1829
Niben101Scf00981	548844	G_T	Niben101Scf00981g04003.1	CDS	17	17	100	1_Non-treatment control	2594	4456
Niben101Scf00987	76012	G_T	Niben101Scf00987g00004.1	CDS	11	33	33.33	1_Non-treatment control	1821	2706
Niben101Scf00987	76087	G_A	Niben101Scf00987g00004.1	CDS	16	49	32.65	1_Non-treatment control	1896	2706
Niben101Scf00987	76168	T_G	Niben101Scf00987g00004.1	CDS	4	18	22.22	1_Non-treatment control	1977	2706
Niben101Scf00988	162104	G_T	Niben101Scf00988g01006.1	CDS	27	27	100	1_Non-treatment control	2358	3491
Niben101Scf00990	600	G_A	Niben101Scf00990g00008.1	CDS	34	34	100	1_Non-treatment control	1266	1865
Niben101Scf01001	787950	C_G	Niben101Scf01001g07026.1	CDS	66	116	56.9	1_Non-treatment control	362	1340
Niben101Scf01005	168708	G_C	Niben101Scf01005g02012.1	CDS	24	26	92.31	1_Non-treatment control	2357	2702
Niben101Scf01005	168719	G_C	Niben101Scf01005g02012.1	CDS	11	13	84.62	1_Non-treatment control	2346	2702
Niben101Scf01005	169135	T_A	Niben101Scf01005g02012.1	intron	2	16	12.5	1_Non-treatment control		2702
Niben101Scf01005	220097	C_T	Niben101Scf01005g02014.1	intron	10	10	100	1_Non-treatment control		1320
Niben101Scf01005	1189492	T_C	Niben101Scf01005g11010.1	5'UTR	5	22	22.73	1_Non-treatment control	519	3813
Niben101Scf01005	1191474	A_T	Niben101Scf01005g11010.1	CDS	122	123	99.19	1_Non-treatment control	2162	3813
Niben101Scf01008	442796	C_T	Niben101Scf01008g03019.1	CDS	134	134	100	1_Non-treatment control	1014	1176
Niben101Scf01008	442808	T_C	Niben101Scf01008g03019.1	CDS	124	124	100	1_Non-treatment control	1002	1176
Niben101Scf01009	176363	T_C	Niben101Scf01009g01007.1	CDS	2	11	18.18	1_Non-treatment control	1084	1947
Niben101Scf01010	31529	T_A	Niben101Scf01010g00009.1	CDS	98	99	98.99	1_Non-treatment control	453	1119
Niben101Scf01014	817392	A_G	Niben101Scf01014g08004.1	intron	3	22	13.64	1_Non-treatment control		276
Niben101Scf01015	50682	G_A	Niben101Scf01015g00011.1	CDS	71	71	100	1_Non-treatment control	563	1342
Niben101Scf01027	260064	T_C	Niben101Scf01027g01010.1	CDS	40	40	100	1_Non-treatment control	1272	1980
Niben101Scf01027	260211	A_G	Niben101Scf01027g01010.1	CDS	12	12	100	1_Non-treatment control	1125	1980
Niben101Scf01027	260247	C_G	Niben101Scf01027g01010.1	CDS	12	12	100	1_Non-treatment control	1089	1980
Niben101Scf01027	260287	G_C	Niben101Scf01027g01010.1	CDS	28	28	100	1_Non-treatment control	1049	1980
Niben101Scf01027	261167	G_T	Niben101Scf01027g01010.1	CDS	20	20	100	1_Non-treatment control	169	1980
Niben101Scf01033	108718	A_G	Niben101Scf01033g01003.1	CDS	17	17	100	1_Non-treatment control	386	1478
Niben101Scf01035	281846	T_A	Niben101Scf01035g02002.1	CDS	46	46	100	1_Non-treatment control	2486	2990
Niben101Scf01035	681325	G_A	Niben101Scf01035g06018.1	CDS	52	52	100	1_Non-treatment control	3346	4294
Niben101Scf01036	539977	A_G	Niben101Scf01036g05013.1	CDS	26	26	100	1_Non-treatment control	2922	3824
Niben101Scf01037	812369	G_C	Niben101Scf01037g08006.1	CDS	36	36	100	1_Non-treatment control	1763	1847
Niben101Scf01037	813286	A_G	Niben101Scf01037g08006.1	CDS	10	10	100	1_Non-treatment control	1082	1847
Niben101Scf01037	945090	T_C	Niben101Scf01037g09012.1	CDS	46	46	100	1_Non-treatment control	1835	2452
Niben101Scf01037	947543	C_T	Niben101Scf01037g09012.1	CDS	31	32	96.88	1_Non-treatment control	1187	2452
Niben101Scf01045	154696	G_A	Niben101Scf01045g00016.1	CDS	116	116	100	1_Non-treatment control	401	1749
Niben101Scf01047	5668	G_T	Niben101Scf01047g00001.1	CDS	14	14	100	1_Non-treatment control	1100	2165
Niben101Scf01048	18963	G_A	Niben101Scf01048g00005.1	CDS	72	72	100	1_Non-treatment control	1637	2228
Niben101Scf01048	19384	T_A	Niben101Scf01048g00005.1	intron	70	119	58.82	1_Non-treatment control		2228
Niben101Scf01048	19385	A_C	Niben101Scf01048g00005.1	intron	70	119	58.82	1_Non-treatment control		2228
Niben101Scf01051	297045	G_A	Niben101Scf01051g03006.1	CDS	11	11	100	1_Non-treatment control	2668	5171
Niben101Scf01051	302985	G_C	Niben101Scf01051g03006.1	3'UTR	14	14	100	1_Non-treatment control	4875	5171
Niben101Scf01052	606144	T_C	Niben101Scf01052g06004.1	CDS	14	19	73.68	1_Non-treatment control	702	1476
Niben101Scf01052	606171	T_C	Niben101Scf01052g06004.1	CDS	5	19	26.32	1_Non-treatment control	675	1476
Niben101Scf01053	36705	C_T	Niben101Scf01053g00006.1	CDS	2	15	13.33	1_Non-treatment control	973	4604
Niben101Scf01054	1310403	C_T	Niben101Scf01054g13007.1	CDS	16	16	100	1_Non-treatment control	1645	2692
Niben101Scf01054	1311681	A_T	Niben101Scf01054g13007.1	CDS	32	32	100	1_Non-treatment control	2197	2692
Niben101Scf01054	1467069	C_T	Niben101Scf01054g15003.1	intron	3	16	18.75	1_Non-treatment control		1642
Niben101Scf01055	115142	T_C	Niben101Scf01055g01010.1	CDS	72	72	100	1_Non-treatment control	677	1178
Niben101Scf01055	115145	A_T	Niben101Scf01055g01010.1	CDS	73	73	100	1_Non-treatment control	680	1178
Niben101Scf01056	338792	C_T	Niben101Scf01056g03008.1	CDS	13	13	100	1_Non-treatment control	1479	2098
Niben101Scf01061	318787	G_A	Niben101Scf01061g03009.1	CDS	4	21	19.05	1_Non-treatment control	5013	5336
Niben101Scf01061	318823	C_T	Niben101Scf01061g03009.1	CDS	4	13	30.77	1_Non-treatment control	4977	5336
Niben101Scf01062	837367	A_C	Niben101Scf01062g08012.1	CDS	14	36	38.89	1_Non-treatment control	1439	1567
Niben101Scf01063	73470	G_C	Niben101Scf01063g00004.1	CDS	45	55	81.82	1_Non-treatment control	1377	1999
Niben101Scf01063	260251	G_T	Niben101Scf01063g02005.1	CDS	3	20	15	1_Non-treatment control	512	1872
Niben101Scf01063	317237	G_A	Niben101Scf01063g03005.1	CDS	13	13	100	1_Non-treatment control	779	2343
Niben101Scf01063	318107	G_A	Niben101Scf01063g03005.1	CDS	16	16	100	1_Non-treatment control	1649	2343
Niben101Scf01063	386806	G_A	Niben101Scf01063g03007.1	CDS	10	15	66.67	1_Non-treatment control	675	3111
Niben101Scf01063	387019	A_T	Niben101Scf01063g03007.1	CDS	4	42	9.52	1_Non-treatment control	888	3111
Niben101Scf01063	553416	C_G	Niben101Scf01063g05025.1	CDS	86	86	100	1_Non-treatment control	208	755
Niben101Scf01063	572664	C_T	Niben101Scf01063g05026.1	CDS	2	15	13.33	1_Non-treatment control	3309	4626
Niben101Scf01063	572665	A_T	Niben101Scf01063g05026.1	CDS	2	15	13.33	1_Non-treatment control	3308	4626
Niben101Scf01063	718768	T_C	Niben101Scf01063g07012.1	CDS	7	10	70	1_Non-treatment control	891	2491
Niben101Scf01063	718792	T_A	Niben101Scf01063g07012.1	CDS	8	11	72.73	1_Non-treatment control	915	2491
Niben101Scf01063	876705	A_C	Niben101Scf01063g09001.1	CDS	19	19	100	1_Non-treatment control	853	1095
Niben101Scf01063	876836	C_T	Niben101Scf01063g09001.1	CDS	10	10	100	1_Non-treatment control	722	1095
Niben101Scf01063	1068807	G_A	Niben101Scf01063g10010.1	CDS	52	52	100	1_Non-treatment control	1813	2531
Niben101Scf01066	146456	A_T	Niben101Scf01066g01009.1	3'UTR	20	20	100	1_Non-treatment control	3265	3444
Niben101Scf01066	371151	C_T	Niben101Scf01066g03011.1	CDS	17	49	34.69	1_Non-treatment control	923	1645
Niben101Scf01066	371161	C_T	Niben101Scf01066g03011.1	CDS	17	49	34.69	1_Non-treatment control	933	1645
Niben101Scf01066	371275	A_G	Niben101Scf01066g03011.1	CDS	16	18	88.89	1_Non-treatment control	1047	1645
Niben101Scf01070	376417	C_T	Niben101Scf01070g03003.1	CDS	26	29	89.66	1_Non-treatment control	660	1512
Niben101Scf01071	33942	G_A	Niben101Scf01071g00001.1	3'UTR	8	19	42.11	1_Non-treatment control	1450	1677
Niben101Scf01071	33992	C_T	Niben101Scf01071g00001.1	3'UTR	9	19	47.37	1_Non-treatment control	1500	1677
Niben101Scf01071	34034	G_A	Niben101Scf01071g00001.1	3'UTR	9	16	56.25	1_Non-treatment control	1542	1677
Niben101Scf01071	305321	T_C	Niben101Scf01071g03004.1	CDS	15	15	100	1_Non-treatment control	2637	5464
Niben101Scf01072	439410	C_T	Niben101Scf01072g03008.1	CDS	16	16	100	1_Non-treatment control	632	1290
Niben101Scf01072	440876	T_C	Niben101Scf01072g03008.1	5'UTR	30	30	100	1_Non-treatment control	74	1290
Niben101Scf01073	112019	C_T	Niben101Scf01073g01008.1	CDS	4	10	40	1_Non-treatment control	3839	4233
Niben101Scf01073	112079	C_T	Niben101Scf01073g01008.1	CDS	7	12	58.33	1_Non-treatment control	3899	4233
Niben101Scf01073	148816	T_C	Niben101Scf01073g01005.1	CDS	15	18	83.33	1_Non-treatment control	1453	3998
Niben101Scf01075	310816	G_A	Niben101Scf01075g02023.1	CDS	30	30	100	1_Non-treatment control	604	1536
Niben101Scf01076	250072	A_G	Niben101Scf01076g02013.1	CDS	29	29	100	1_Non-treatment control	2299	2484
Niben101Scf01076	252459	C_T	Niben101Scf01076g02013.1	CDS	15	15	100	1_Non-treatment control	198	2484
Niben101Scf01076	523022	T_C	Niben101Scf01076g05001.1	CDS	19	19	100	1_Non-treatment control	603	1566
Niben101Scf01078	126831	T_C	Niben101Scf01078g00006.1	CDS	122	122	100	1_Non-treatment control	3195	4441
Niben101Scf01082	196867	A_T	Niben101Scf01082g02010.1	CDS	10	10	100	1_Non-treatment control	691	1657
Niben101Scf01085	167880	A_G	Niben101Scf01085g02012.1	CDS	104	104	100	1_Non-treatment control	622	2357
Niben101Scf01085	168345	A_C	Niben101Scf01085g02012.1	CDS	232	248	93.55	1_Non-treatment control	1017	2357
Niben101Scf01085	168348	A_G	Niben101Scf01085g02012.1	CDS	221	237	93.25	1_Non-treatment control	1020	2357
Niben101Scf01085	484012	G_C	Niben101Scf01085g04007.1	CDS	8	27	29.63	1_Non-treatment control	76	1599
Niben101Scf01085	484024	C_A	Niben101Scf01085g04007.1	CDS	8	27	29.63	1_Non-treatment control	64	1599
Niben101Scf01085	611611	G_A	Niben101Scf01085g06006.1	CDS	13	13	100	1_Non-treatment control	600	2435
Niben101Scf01090	668927	G_T	Niben101Scf01090g05027.1	3'UTR	19	19	100	1_Non-treatment control	2469	2681
Niben101Scf01091	35311	C_T	Niben101Scf01091g00033.1	CDS	6	16	37.5	1_Non-treatment control	576	3315
Niben101Scf01091	35311	G_A	Niben101Scf01091g00017.1	3'UTR	6	16	37.5	1_Non-treatment control	4867	6071
Niben101Scf01091	35418	C_T	Niben101Scf01091g00033.1	CDS	122	168	72.62	1_Non-treatment control	683	3315
Niben101Scf01091	35418	G_A	Niben101Scf01091g00017.1	3'UTR	122	168	72.62	1_Non-treatment control	4760	6071
Niben101Scf01094	177007	C_G	Niben101Scf01094g01010.1	CDS	18	20	90	1_Non-treatment control	1149	1672
Niben101Scf01101	389562	G_A	Niben101Scf01101g04010.1	5'UTR	2	18	11.11	1_Non-treatment control	209	1817
Niben101Scf01105	384053	G_T	Niben101Scf01105g03002.1	CDS	8	20	40	1_Non-treatment control	2067	2946
Niben101Scf01124	2209926	T_C	Niben101Scf01124g22007.1	3'UTR	2	15	13.33	1_Non-treatment control	1692	1830
Niben101Scf01142	238305	G_A	Niben101Scf01142g02005.1	CDS	463	467	99.14	1_Non-treatment control	4833	4887
Niben101Scf01142	244456	A_G	Niben101Scf01142g02005.1	CDS	72	128	56.25	1_Non-treatment control	2120	4887
Niben101Scf01143	245277	G_A	Niben101Scf01143g02007.1	CDS	15	15	100	1_Non-treatment control	4701	6680
Niben101Scf01143	686795	C_T	Niben101Scf01143g06015.1	CDS	26	26	100	1_Non-treatment control	1348	1581
Niben101Scf01143	686868	A_G	Niben101Scf01143g06015.1	CDS	12	12	100	1_Non-treatment control	1275	1581
Niben101Scf01143	983311	A_G	Niben101Scf01143g09016.1	CDS	19	19	100	1_Non-treatment control	3324	4316
Niben101Scf01145	130471	C_T	Niben101Scf01145g01001.1	CDS	55	55	100	1_Non-treatment control	1596	2184
Niben101Scf01145	314761	T_C	Niben101Scf01145g03003.1	CDS	16	16	100	1_Non-treatment control	1025	1895
Niben101Scf01154	233564	T_C	Niben101Scf01154g02003.1	CDS	4	26	15.38	1_Non-treatment control	88	1788
Niben101Scf01154	239273	T_C	Niben101Scf01154g02003.1	intron	2	11	18.18	1_Non-treatment control		1788
Niben101Scf01154	239331	T_C	Niben101Scf01154g02003.1	intron	7	18	38.89	1_Non-treatment control		1788
Niben101Scf01154	1434859	T_A	Niben101Scf01154g14012.1	CDS	4	10	40	1_Non-treatment control	1008	3460
Niben101Scf01155	263	T_G	Niben101Scf01155g00008.1	CDS	398	398	100	1_Non-treatment control	160	1205
Niben101Scf01155	305083	A_C	Niben101Scf01155g03005.1	CDS	11	11	100	1_Non-treatment control	1332	3230
Niben101Scf01157	88034	C_T	Niben101Scf01157g00004.1	CDS	29	109	26.61	1_Non-treatment control	1656	2491
Niben101Scf01157	88034	G_A	Niben101Scf01157g01014.1	3'UTR	29	109	26.61	1_Non-treatment control	2893	5441
Niben101Scf01157	88365	G_A	Niben101Scf01157g00004.1	CDS	57	58	98.28	1_Non-treatment control	1755	2491
Niben101Scf01157	88365	C_T	Niben101Scf01157g01014.1	3'UTR	57	58	98.28	1_Non-treatment control	2562	5441
Niben101Scf01157	88374	T_C	Niben101Scf01157g00004.1	CDS	57	58	98.28	1_Non-treatment control	1764	2491
Niben101Scf01157	88374	A_G	Niben101Scf01157g01014.1	3'UTR	57	58	98.28	1_Non-treatment control	2553	5441
Niben101Scf01160	30848	C_G	Niben101Scf01160g00002.1	CDS	1947	1949	99.9	1_Non-treatment control	494	804
Niben101Scf01160	30922	C_T	Niben101Scf01160g00002.1	CDS	337	745	45.23	1_Non-treatment control	420	804
Niben101Scf01160	30974	A_G	Niben101Scf01160g00002.1	CDS	4	11	36.36	1_Non-treatment control	368	804
Niben101Scf01160	31132	C_T	Niben101Scf01160g00002.1	CDS	12	26	46.15	1_Non-treatment control	210	804
Niben101Scf01160	85965	T_G	Niben101Scf01160g01005.1	CDS	1678	1682	99.76	1_Non-treatment control	1115	1395
Niben101Scf01160	86060	C_T	Niben101Scf01160g01005.1	CDS	189	191	98.95	1_Non-treatment control	1020	1395
Niben101Scf01160	154682	A_G	Niben101Scf01160g01003.1	CDS	626	1720	36.4	1_Non-treatment control	368	792
Niben101Scf01160	154799	C_G	Niben101Scf01160g01003.1	CDS	123	684	17.98	1_Non-treatment control	251	792
Niben101Scf01160	154840	C_T	Niben101Scf01160g01003.1	CDS	321	322	99.69	1_Non-treatment control	210	792
Niben101Scf01160	154846	A_C	Niben101Scf01160g01003.1	CDS	313	313	100	1_Non-treatment control	204	792
Niben101Scf01164	173426	T_G	Niben101Scf01164g00012.1	CDS	10	10	100	1_Non-treatment control	268	426
Niben101Scf01164	174583	C_T	Niben101Scf01164g00011.1	CDS	16	17	94.12	1_Non-treatment control	664	1068
Niben101Scf01164	174608	C_T	Niben101Scf01164g00011.1	CDS	14	18	77.78	1_Non-treatment control	689	1068
Niben101Scf01166	828838	C_T	Niben101Scf01166g08002.1	3'UTR	21	21	100	1_Non-treatment control	3176	6252
Niben101Scf01166	828838	G_A	Niben101Scf01166g08006.1	CDS	21	21	100	1_Non-treatment control	710	1463
Niben101Scf01166	944147	G_C	Niben101Scf01166g09006.1	3'UTR	142	142	100	1_Non-treatment control	1460	1803
Niben101Scf01170	238055	A_G	Niben101Scf01170g01015.1	CDS	2	12	16.67	1_Non-treatment control	648	1234
Niben101Scf01170	238082	T_C	Niben101Scf01170g01015.1	CDS	2	11	18.18	1_Non-treatment control	621	1234
Niben101Scf01171	192529	C_T	Niben101Scf01171g02009.1	CDS	4	20	20	1_Non-treatment control	1403	2451
Niben101Scf01171	192557	T_C	Niben101Scf01171g02009.1	CDS	4	22	18.18	1_Non-treatment control	1431	2451
Niben101Scf01171	341166	T_C	Niben101Scf01171g03015.1	CDS	56	56	100	1_Non-treatment control	210	1807
Niben101Scf01171	341472	A_T	Niben101Scf01171g03015.1	CDS	32	42	76.19	1_Non-treatment control	516	1807
Niben101Scf01171	586917	T_C	Niben101Scf01171g05004.1	CDS	5	18	27.78	1_Non-treatment control	1382	2437
Niben101Scf01171	587077	G_A	Niben101Scf01171g05004.1	CDS	11	16	68.75	1_Non-treatment control	1542	2437
Niben101Scf01171	623849	T_G	Niben101Scf01171g06004.1	CDS	128	128	100	1_Non-treatment control	202	1050
Niben101Scf01175	519781	G_A	Niben101Scf01175g05011.1	CDS	60	60	100	1_Non-treatment control	2743	3547
Niben101Scf01175	519857	C_T	Niben101Scf01175g05011.1	CDS	38	38	100	1_Non-treatment control	2667	3547
Niben101Scf01182	148258	C_T	Niben101Scf01182g01002.1	CDS	26	26	100	1_Non-treatment control	765	1316
Niben101Scf01182	148260	A_G	Niben101Scf01182g01002.1	CDS	26	26	100	1_Non-treatment control	767	1316
Niben101Scf01182	152173	A_C	Niben101Scf01182g01018.1	intron	10	10	100	1_Non-treatment control		1084
Niben101Scf01184	102170	G_A	Niben101Scf01184g01009.1	intron	179	185	96.76	1_Non-treatment control		1538
Niben101Scf01184	858163	G_C	Niben101Scf01184g08008.1	CDS	9	15	60	1_Non-treatment control	387	1283
Niben101Scf01184	858607	T_C	Niben101Scf01184g08008.1	CDS	32	37	86.49	1_Non-treatment control	831	1283
Niben101Scf01184	858621	A_G	Niben101Scf01184g08008.1	3'UTR	5	38	13.16	1_Non-treatment control	845	1283
Niben101Scf01184	937894	C_T	Niben101Scf01184g09019.1	intron	2	10	20	1_Non-treatment control		3270
Niben101Scf01188	176071	G_A	Niben101Scf01188g01007.1	CDS	2	11	18.18	1_Non-treatment control	940	1104
Niben101Scf01189	530165	T_C	Niben101Scf01189g04009.1	CDS	8	20	40	1_Non-treatment control	368	1718
Niben101Scf01189	530290	T_C	Niben101Scf01189g04009.1	CDS	21	25	84	1_Non-treatment control	243	1718
Niben101Scf01189	530323	C_T	Niben101Scf01189g04009.1	CDS	2	22	9.09	1_Non-treatment control	210	1718
Niben101Scf01191	677809	C_A	Niben101Scf01191g06016.1	CDS	48	50	96	1_Non-treatment control	432	531
Niben101Scf01200	279333	T_C	Niben101Scf01200g02001.1	CDS	14	14	100	1_Non-treatment control	3211	4651
Niben101Scf01202	153468	G_A	Niben101Scf01202g01009.1	intron	10	68	14.71	1_Non-treatment control		537
Niben101Scf01205	116065	G_C	Niben101Scf01205g01001.1	intron	2	15	13.33	1_Non-treatment control		237
Niben101Scf01210	50109	C_T	Niben101Scf01210g00056.1	CDS	14	18	77.78	1_Non-treatment control	338	636
Niben101Scf01210	50147	C_T	Niben101Scf01210g00056.1	CDS	13	15	86.67	1_Non-treatment control	376	636
Niben101Scf01211	451401	G_T	Niben101Scf01211g04003.1	intron	3	10	30	1_Non-treatment control		2074
Niben101Scf01215	316900	G_A	Niben101Scf01215g02009.1	CDS	7	11	63.64	1_Non-treatment control	427	1402
Niben101Scf01218	132756	T_G	Niben101Scf01218g01007.1	CDS	8	14	57.14	1_Non-treatment control	1116	1932
Niben101Scf01218	133087	A_T	Niben101Scf01218g01007.1	CDS	16	20	80	1_Non-treatment control	785	1932
Niben101Scf01218	133092	G_A	Niben101Scf01218g01007.1	CDS	16	20	80	1_Non-treatment control	780	1932
Niben101Scf01220	281179	A_G	Niben101Scf01220g02014.1	CDS	16	16	100	1_Non-treatment control	912	2002
Niben101Scf01221	692629	T_C	Niben101Scf01221g07008.1	CDS	12	15	80	1_Non-treatment control	1707	2622
Niben101Scf01221	692644	T_A	Niben101Scf01221g07008.1	CDS	9	12	75	1_Non-treatment control	1692	2622
Niben101Scf01221	693635	T_G	Niben101Scf01221g07008.1	CDS	12	15	80	1_Non-treatment control	822	2622
Niben101Scf01222	92514	T_C	Niben101Scf01222g01011.1	CDS	17	17	100	1_Non-treatment control	795	2892
Niben101Scf01227	126663	A_C	Niben101Scf01227g01004.1	CDS	19	19	100	1_Non-treatment control	982	2521
Niben101Scf01230	137161	C_T	Niben101Scf01230g01010.1	intron	15	21	71.43	1_Non-treatment control		793
Niben101Scf01230	405777	G_A	Niben101Scf01230g04008.1	CDS	2	22	9.09	1_Non-treatment control	233	1650
Niben101Scf01232	282706	T_C	Niben101Scf01232g02005.1	CDS	21	21	100	1_Non-treatment control	1489	1751
Niben101Scf01233	99258	A_G	Niben101Scf01233g00014.1	CDS	15	15	100	1_Non-treatment control	138	826
Niben101Scf01236	255865	G_A	Niben101Scf01236g02005.1	CDS	5	22	22.73	1_Non-treatment control	786	2110
Niben101Scf01236	255895	A_T	Niben101Scf01236g02005.1	CDS	6	24	25	1_Non-treatment control	816	2110
Niben101Scf01236	594674	A_G	Niben101Scf01236g05019.1	CDS	11	11	100	1_Non-treatment control	1337	1672
Niben101Scf01236	594845	A_G	Niben101Scf01236g05019.1	CDS	18	18	100	1_Non-treatment control	1508	1672
Niben101Scf01236	594916	T_A	Niben101Scf01236g05019.1	CDS	10	10	100	1_Non-treatment control	1579	1672
Niben101Scf01237	741535	A_G	Niben101Scf01237g07019.1	intron	2	17	11.76	1_Non-treatment control		3012
Niben101Scf01240	738227	G_A	Niben101Scf01240g07003.1	3'UTR	11	11	100	1_Non-treatment control	556	1141
Niben101Scf01240	738362	C_T	Niben101Scf01240g07003.1	3'UTR	8	15	53.33	1_Non-treatment control	691	1141
Niben101Scf01240	987919	T_G	Niben101Scf01240g10025.1	intron	2	12	16.67	1_Non-treatment control		1614
Niben101Scf01240	989411	G_A	Niben101Scf01240g10025.1	intron	2	15	13.33	1_Non-treatment control		1614
Niben101Scf01243	15619	A_T	Niben101Scf01243g00004.1	CDS	3	17	17.65	1_Non-treatment control	1491	2479
Niben101Scf01243	15643	A_T	Niben101Scf01243g00004.1	CDS	5	17	29.41	1_Non-treatment control	1515	2479
Niben101Scf01247	483032	A_T	Niben101Scf01247g04006.1	CDS	14	14	100	1_Non-treatment control	1393	2938
Niben101Scf01249	596923	C_T	Niben101Scf01249g06002.1	CDS	27	27	100	1_Non-treatment control	779	1494
Niben101Scf01259	387625	A_G	Niben101Scf01259g04007.1	CDS	55	55	100	1_Non-treatment control	163	237
Niben101Scf01259	814545	G_T	Niben101Scf01259g08012.1	CDS	4	17	23.53	1_Non-treatment control	1367	2180
Niben101Scf01266	126888	A_G	Niben101Scf01266g01009.1	CDS	79	79	100	1_Non-treatment control	1250	1314
Niben101Scf01267	536205	T_C	Niben101Scf01267g05006.1	3'UTR	29	29	100	1_Non-treatment control	3048	4177
Niben101Scf01269	78749	G_T	Niben101Scf01269g00013.1	CDS	8	10	80	1_Non-treatment control	3120	4188
Niben101Scf01269	432847	C_A	Niben101Scf01269g04014.1	5'UTR	2	16	12.5	1_Non-treatment control	149	1892
Niben101Scf01269	432848	T_A	Niben101Scf01269g04014.1	5'UTR	2	16	12.5	1_Non-treatment control	148	1892
Niben101Scf01269	845326	T_G	Niben101Scf01269g08007.1	CDS	245	245	100	1_Non-treatment control	125	435
Niben101Scf01269	1454121	T_G	Niben101Scf01269g14003.1	3'UTR	11	11	100	1_Non-treatment control	598	957
Niben101Scf01269	1454122	T_C	Niben101Scf01269g14003.1	3'UTR	11	11	100	1_Non-treatment control	599	957
Niben101Scf01281	674406	T_G	Niben101Scf01281g06013.1	CDS	2	16	12.5	1_Non-treatment control	249	475
Niben101Scf01281	1025001	T_C	Niben101Scf01281g10010.1	CDS	3	10	30	1_Non-treatment control	3024	3688
Niben101Scf01284	237806	T_C	Niben101Scf01284g02011.1	CDS	41	41	100	1_Non-treatment control	1820	3458
Niben101Scf01293	316340	T_C	Niben101Scf01293g03017.1	CDS	7	77	9.09	1_Non-treatment control	478	1064
Niben101Scf01293	316343	C_T	Niben101Scf01293g03017.1	CDS	7	77	9.09	1_Non-treatment control	481	1064
Niben101Scf01294	526172	T_A	Niben101Scf01294g05004.1	CDS	20	20	100	1_Non-treatment control	1661	3274
Niben101Scf01300	14853	T_G	Niben101Scf01300g00009.1	3'UTR	2	10	20	1_Non-treatment control	4732	4985
Niben101Scf01300	113025	A_G	Niben101Scf01300g01009.1	3'UTR	5	10	50	1_Non-treatment control	2128	2523
Niben101Scf01301	186247	T_C	Niben101Scf01301g01005.1	CDS	178	178	100	1_Non-treatment control	1608	2185
Niben101Scf01308	321082	A_G	Niben101Scf01308g03004.1	CDS	115	115	100	1_Non-treatment control	525	1149
Niben101Scf01308	321085	T_C	Niben101Scf01308g03004.1	CDS	108	108	100	1_Non-treatment control	522	1149
Niben101Scf01319	408642	A_G	Niben101Scf01319g04016.1	intron	10	19	52.63	1_Non-treatment control		1330
Niben101Scf01319	419026	T_C	Niben101Scf01319g04017.1	intron	3	15	20	1_Non-treatment control		1658
Niben101Scf01322	346111	G_A	Niben101Scf01322g03021.1	CDS	26	26	100	1_Non-treatment control	1939	2298
Niben101Scf01322	476258	G_A	Niben101Scf01322g04021.1	intron	23	23	100	1_Non-treatment control		246
Niben101Scf01322	478315	T_A	Niben101Scf01322g04021.1	intron	2	19	10.53	1_Non-treatment control		246
Niben101Scf01326	429071	G_C	Niben101Scf01326g04004.1	3'UTR	15	16	93.75	1_Non-treatment control	1293	1424
Niben101Scf01326	513130	T_C	Niben101Scf01326g05017.1	CDS	12	12	100	1_Non-treatment control	1769	2987
Niben101Scf01326	1062521	A_G	Niben101Scf01326g10014.1	CDS	35	38	92.11	1_Non-treatment control	2083	3866
Niben101Scf01326	1129395	G_A	Niben101Scf01326g11031.1	3'UTR	2	19	10.53	1_Non-treatment control	1814	2269
Niben101Scf01326	1268189	G_A	Niben101Scf01326g11012.1	CDS	7	11	63.64	1_Non-treatment control	1392	1809
Niben101Scf01326	1268234	T_A	Niben101Scf01326g11012.1	CDS	3	16	18.75	1_Non-treatment control	1347	1809
Niben101Scf01334	679012	C_T	Niben101Scf01334g06004.1	CDS	52	135	38.52	1_Non-treatment control	832	2217
Niben101Scf01334	679102	T_C	Niben101Scf01334g06004.1	CDS	48	115	41.74	1_Non-treatment control	742	2217
Niben101Scf01334	679249	C_T	Niben101Scf01334g06004.1	CDS	54	58	93.1	1_Non-treatment control	595	2217
Niben101Scf01334	716729	C_T	Niben101Scf01334g06016.1	CDS	11	11	100	1_Non-treatment control	2220	2458
Niben101Scf01334	716732	T_A	Niben101Scf01334g06016.1	CDS	12	12	100	1_Non-treatment control	2217	2458
Niben101Scf01337	147181	C_T	Niben101Scf01337g01002.1	CDS	11	43	25.58	1_Non-treatment control	439	1490
Niben101Scf01337	147299	C_T	Niben101Scf01337g01002.1	CDS	8	20	40	1_Non-treatment control	557	1490
Niben101Scf01338	354715	C_T	Niben101Scf01338g03019.1	CDS	24	31	77.42	1_Non-treatment control	3620	5496
Niben101Scf01338	354717	A_C	Niben101Scf01338g03019.1	CDS	20	27	74.07	1_Non-treatment control	3618	5496
Niben101Scf01339	646504	T_C	Niben101Scf01339g06013.1	CDS	29	29	100	1_Non-treatment control	1050	2603
Niben101Scf01339	701839	T_C	Niben101Scf01339g06011.1	CDS	96	96	100	1_Non-treatment control	670	951
Niben101Scf01340	428405	T_A	Niben101Scf01340g03007.1	CDS	2	10	20	1_Non-treatment control	2105	2698
Niben101Scf01340	428434	A_T	Niben101Scf01340g03007.1	CDS	2	12	16.67	1_Non-treatment control	2076	2698
Niben101Scf01340	428639	C_T	Niben101Scf01340g03007.1	CDS	2	11	18.18	1_Non-treatment control	1871	2698
Niben101Scf01341	359688	A_G	Niben101Scf01341g03006.1	CDS	3	17	17.65	1_Non-treatment control	1820	2360
Niben101Scf01341	360481	C_T	Niben101Scf01341g03006.1	intron	12	12	100	1_Non-treatment control		2360
Niben101Scf01341	360484	G_A	Niben101Scf01341g03006.1	intron	12	12	100	1_Non-treatment control		2360
Niben101Scf01341	361250	A_G	Niben101Scf01341g03006.1	CDS	25	144	17.36	1_Non-treatment control	2216	2360
Niben101Scf01341	361310	C_A	Niben101Scf01341g03006.1	CDS	11	98	11.22	1_Non-treatment control	2276	2360
Niben101Scf01350	288800	C_T	Niben101Scf01350g03009.1	CDS	13	27	48.15	1_Non-treatment control	1275	2030
Niben101Scf01350	288836	A_T	Niben101Scf01350g03009.1	CDS	9	20	45	1_Non-treatment control	1239	2030
Niben101Scf01350	290172	G_C	Niben101Scf01350g03009.1	CDS	9	13	69.23	1_Non-treatment control	561	2030
Niben101Scf01352	255209	A_G	Niben101Scf01352g02011.1	intron	20	20	100	1_Non-treatment control		483
Niben101Scf01352	255490	A_T	Niben101Scf01352g02011.1	CDS	10	10	100	1_Non-treatment control	248	483
Niben101Scf01352	255492	A_G	Niben101Scf01352g02011.1	CDS	10	10	100	1_Non-treatment control	250	483
Niben101Scf01352	256283	C_T	Niben101Scf01352g02010.1	CDS	13	13	100	1_Non-treatment control	58	788
Niben101Scf01368	47876	G_T	Niben101Scf01368g00021.1	CDS	2	11	18.18	1_Non-treatment control	518	2121
Niben101Scf01368	47877	G_T	Niben101Scf01368g00021.1	CDS	2	11	18.18	1_Non-treatment control	519	2121
Niben101Scf01368	79882	A_T	Niben101Scf01368g00003.1	CDS	3	10	30	1_Non-treatment control	2277	3218
Niben101Scf01369	242705	G_T	Niben101Scf01369g02002.1	CDS	23	23	100	1_Non-treatment control	2676	2992
Niben101Scf01369	522179	A_G	Niben101Scf01369g05021.1	3'UTR	16	16	100	1_Non-treatment control	2316	2750
Niben101Scf01370	408324	T_G	Niben101Scf01370g03011.1	CDS	2	15	13.33	1_Non-treatment control	2811	3385
Niben101Scf01370	408389	G_T	Niben101Scf01370g03011.1	CDS	2	12	16.67	1_Non-treatment control	2746	3385
Niben101Scf01371	94187	T_G	Niben101Scf01371g01008.1	CDS	11	11	100	1_Non-treatment control	5166	6087
Niben101Scf01374	617284	G_A	Niben101Scf01374g06005.1	CDS	24	24	100	1_Non-treatment control	1165	2412
Niben101Scf01375	733897	A_G	Niben101Scf01375g07001.1	CDS	62	63	98.41	1_Non-treatment control	276	1394
Niben101Scf01375	772222	C_T	Niben101Scf01375g07002.1	CDS	35	35	100	1_Non-treatment control	247	2183
Niben101Scf01382	163095	C_T	Niben101Scf01382g01004.1	CDS	74	74	100	1_Non-treatment control	2212	2473
Niben101Scf01382	163685	T_C	Niben101Scf01382g01004.1	CDS	11	11	100	1_Non-treatment control	1622	2473
Niben101Scf01382	163686	G_T	Niben101Scf01382g01004.1	CDS	11	11	100	1_Non-treatment control	1621	2473
Niben101Scf01382	279300	G_C	Niben101Scf01382g02010.1	CDS	13	13	100	1_Non-treatment control	548	860
Niben101Scf01382	348183	A_G	Niben101Scf01382g03004.1	CDS	17	17	100	1_Non-treatment control	1705	3331
Niben101Scf01382	348185	T_G	Niben101Scf01382g03004.1	CDS	17	17	100	1_Non-treatment control	1703	3331
Niben101Scf01382	348471	A_G	Niben101Scf01382g03004.1	CDS	30	30	100	1_Non-treatment control	1417	3331
Niben101Scf01383	349000	T_G	Niben101Scf01383g03012.1	CDS	16	16	100	1_Non-treatment control	1017	1113
Niben101Scf01383	349069	T_C	Niben101Scf01383g03012.1	CDS	24	24	100	1_Non-treatment control	948	1113
Niben101Scf01384	137783	T_G	Niben101Scf01384g01001.1	CDS	10	10	100	1_Non-treatment control	212	366
Niben101Scf01386	119541	C_A	Niben101Scf01386g01003.1	CDS	3	13	23.08	1_Non-treatment control	562	1395
Niben101Scf01386	119545	T_C	Niben101Scf01386g01003.1	CDS	2	12	16.67	1_Non-treatment control	558	1395
Niben101Scf01386	119938	T_C	Niben101Scf01386g01003.1	CDS	4	12	33.33	1_Non-treatment control	165	1395
Niben101Scf01386	266599	G_T	Niben101Scf01386g02004.1	CDS	69	69	100	1_Non-treatment control	1735	3252
Niben101Scf01386	266600	C_A	Niben101Scf01386g02004.1	CDS	71	71	100	1_Non-treatment control	1734	3252
Niben101Scf01392	28463	T_C	Niben101Scf01392g00011.1	CDS	99	100	99	1_Non-treatment control	1516	2564
Niben101Scf01392	28506	A_C	Niben101Scf01392g00011.1	CDS	124	125	99.2	1_Non-treatment control	1559	2564
Niben101Scf01392	39423	T_C	Niben101Scf01392g00014.1	3'UTR	10	10	100	1_Non-treatment control	6941	7839
Niben101Scf01392	39810	A_T	Niben101Scf01392g00014.1	3'UTR	10	10	100	1_Non-treatment control	6554	7839
Niben101Scf01395	213982	C_A	Niben101Scf01395g02007.1	CDS	33	37	89.19	1_Non-treatment control	435	876
Niben101Scf01395	596747	C_T	Niben101Scf01395g05008.1	CDS	71	71	100	1_Non-treatment control	2619	2942
Niben101Scf01397	127503	G_A	Niben101Scf01397g00021.1	CDS	22	23	95.65	1_Non-treatment control	871	976
Niben101Scf01397	127530	A_G	Niben101Scf01397g00021.1	CDS	26	27	96.3	1_Non-treatment control	844	976
Niben101Scf01398	32421	T_C	Niben101Scf01398g00001.1	CDS	95	97	97.94	1_Non-treatment control	216	804
Niben101Scf01399	2154	T_G	Niben101Scf01399g00008.1	CDS	5	10	50	1_Non-treatment control	408	1266
Niben101Scf01399	40229	C_G	Niben101Scf01399g00014.1	5'UTR	22	22	100	1_Non-treatment control	3890	5642
Niben101Scf01399	58628	C_A	Niben101Scf01399g00014.1	5'UTR	10	10	100	1_Non-treatment control	585	5642
Niben101Scf01399	87815	C_A	Niben101Scf01399g00012.1	CDS	802	925	86.7	1_Non-treatment control	884	1830
Niben101Scf01399	87834	A_C	Niben101Scf01399g00012.1	CDS	123	727	16.92	1_Non-treatment control	865	1830
Niben101Scf01399	87870	A_G	Niben101Scf01399g00012.1	CDS	110	684	16.08	1_Non-treatment control	829	1830
Niben101Scf01399	87930	T_C	Niben101Scf01399g00012.1	CDS	85	553	15.37	1_Non-treatment control	769	1830
Niben101Scf01400	36750	A_C	Niben101Scf01400g00004.1	3'UTR	12	12	100	1_Non-treatment control	1071	2570
Niben101Scf01400	239718	A_T	Niben101Scf01400g02008.1	CDS	7	15	46.67	1_Non-treatment control	507	1898
Niben101Scf01400	239883	T_C	Niben101Scf01400g02008.1	CDS	9	20	45	1_Non-treatment control	672	1898
Niben101Scf01400	240579	C_T	Niben101Scf01400g02008.1	CDS	13	28	46.43	1_Non-treatment control	1191	1898
Niben101Scf01400	240666	G_T	Niben101Scf01400g02008.1	CDS	17	46	36.96	1_Non-treatment control	1278	1898
Niben101Scf01400	240723	G_T	Niben101Scf01400g02008.1	CDS	37	52	71.15	1_Non-treatment control	1335	1898
Niben101Scf01401	18060	C_T	Niben101Scf01401g00001.1	CDS	20	20	100	1_Non-treatment control	888	2810
Niben101Scf01402	193330	G_A	Niben101Scf01402g02026.1	intron	121	121	100	1_Non-treatment control		2209
Niben101Scf01402	193944	A_C	Niben101Scf01402g02026.1	CDS	159	159	100	1_Non-treatment control	237	2209
Niben101Scf01406	22046	C_A	Niben101Scf01406g00004.1	CDS	16	16	100	1_Non-treatment control	1791	3420
Niben101Scf01406	23116	G_C	Niben101Scf01406g00004.1	CDS	45	45	100	1_Non-treatment control	2766	3420
Niben101Scf01409	1340704	C_T	Niben101Scf01409g12028.1	CDS	14	15	93.33	1_Non-treatment control	1596	2257
Niben101Scf01409	1340711	C_T	Niben101Scf01409g12028.1	CDS	11	12	91.67	1_Non-treatment control	1589	2257
Niben101Scf01411	148560	A_G	Niben101Scf01411g01006.1	CDS	22	22	100	1_Non-treatment control	1203	1326
Niben101Scf01414	92701	A_G	Niben101Scf01414g01005.1	CDS	34	52	65.38	1_Non-treatment control	865	2750
Niben101Scf01414	92791	T_C	Niben101Scf01414g01005.1	CDS	90	102	88.24	1_Non-treatment control	775	2750
Niben101Scf01421	73374	G_C	Niben101Scf01421g00011.1	5'UTR	18	18	100	1_Non-treatment control	126	843
Niben101Scf01422	47391	A_G	Niben101Scf01422g00019.1	3'UTR	4	10	40	1_Non-treatment control	1907	2069
Niben101Scf01422	207188	A_C	Niben101Scf01422g01034.1	CDS	5	13	38.46	1_Non-treatment control	692	1436
Niben101Scf01422	263805	A_G	Niben101Scf01422g01009.1	CDS	21	21	100	1_Non-treatment control	2587	3241
Niben101Scf01427	263584	A_C	Niben101Scf01427g02008.1	3'UTR	20	20	100	1_Non-treatment control	780	1056
Niben101Scf01427	263584	T_G	Niben101Scf01427g02006.1	CDS	20	20	100	1_Non-treatment control	1072	1927
Niben101Scf01429	12109	T_C	Niben101Scf01429g00009.1	CDS	11	12	91.67	1_Non-treatment control	365	1263
Niben101Scf01429	12121	C_T	Niben101Scf01429g00009.1	CDS	11	12	91.67	1_Non-treatment control	377	1263
Niben101Scf01430	222534	C_T	Niben101Scf01430g02010.1	CDS	49	49	100	1_Non-treatment control	1124	3226
Niben101Scf01432	619488	T_C	Niben101Scf01432g06005.1	CDS	57	57	100	1_Non-treatment control	6541	7627
Niben101Scf01433	540861	G_A	Niben101Scf01433g05003.1	CDS	10	10	100	1_Non-treatment control	1164	1854
Niben101Scf01433	825685	C_T	Niben101Scf01433g08031.1	CDS	17	17	100	1_Non-treatment control	4283	6305
Niben101Scf01436	8789	T_C	Niben101Scf01436g00001.1	3'UTR	10	10	100	1_Non-treatment control	962	1334
Niben101Scf01436	496464	A_T	Niben101Scf01436g04002.1	CDS	4	21	19.05	1_Non-treatment control	549	1722
Niben101Scf01436	496471	T_C	Niben101Scf01436g04002.1	CDS	4	21	19.05	1_Non-treatment control	542	1722
Niben101Scf01437	2392	C_T	Niben101Scf01437g00010.1	3'UTR	3	32	9.38	1_Non-treatment control	2932	3510
Niben101Scf01437	2395	A_G	Niben101Scf01437g00010.1	3'UTR	5	37	13.51	1_Non-treatment control	2929	3510
Niben101Scf01437	2612	T_C	Niben101Scf01437g00010.1	CDS	3	25	12	1_Non-treatment control	2712	3510
Niben101Scf01437	2645	G_C	Niben101Scf01437g00010.1	CDS	5	28	17.86	1_Non-treatment control	2679	3510
Niben101Scf01440	95857	T_C	Niben101Scf01440g01012.1	CDS	2	11	18.18	1_Non-treatment control	2703	3713
Niben101Scf01445	48274	G_C	Niben101Scf01445g00016.1	3'UTR	301	301	100	1_Non-treatment control	1844	2075
Niben101Scf01448	198551	T_G	Niben101Scf01448g02025.1	intron	6	10	60	1_Non-treatment control		1738
Niben101Scf01448	198664	G_A	Niben101Scf01448g02025.1	intron	14	85	16.47	1_Non-treatment control		1738
Niben101Scf01448	198674	T_C	Niben101Scf01448g02025.1	intron	73	89	82.02	1_Non-treatment control		1738
Niben101Scf01448	198979	A_G	Niben101Scf01448g02025.1	CDS	243	461	52.71	1_Non-treatment control	737	1738
Niben101Scf01448	213525	G_C	Niben101Scf01448g02005.1	CDS	2	11	18.18	1_Non-treatment control	2257	2443
Niben101Scf01448	213585	A_T	Niben101Scf01448g02005.1	CDS	3	10	30	1_Non-treatment control	2197	2443
Niben101Scf01448	216501	A_C	Niben101Scf01448g02002.1	CDS	7	31	22.58	1_Non-treatment control	191	2321
Niben101Scf01448	216501	T_G	Niben101Scf01448g02005.1	CDS	7	31	22.58	1_Non-treatment control	1135	2443
Niben101Scf01448	216516	C_A	Niben101Scf01448g02002.1	CDS	20	28	71.43	1_Non-treatment control	206	2321
Niben101Scf01448	216516	G_T	Niben101Scf01448g02005.1	CDS	20	28	71.43	1_Non-treatment control	1120	2443
Niben101Scf01448	216642	C_G	Niben101Scf01448g02002.1	CDS	7	17	41.18	1_Non-treatment control	332	2321
Niben101Scf01448	216642	G_C	Niben101Scf01448g02005.1	CDS	7	17	41.18	1_Non-treatment control	994	2443
Niben101Scf01448	216643	A_G	Niben101Scf01448g02002.1	CDS	6	14	42.86	1_Non-treatment control	333	2321
Niben101Scf01448	216643	T_C	Niben101Scf01448g02005.1	CDS	6	14	42.86	1_Non-treatment control	993	2443
Niben101Scf01450	123396	G_C	Niben101Scf01450g01001.1	CDS	15	16	93.75	1_Non-treatment control	2035	3009
Niben101Scf01451	708399	A_C	Niben101Scf01451g06002.1	3'UTR	153	155	98.71	1_Non-treatment control	862	1408
Niben101Scf01451	749105	C_T	Niben101Scf01451g06003.1	CDS	95	95	100	1_Non-treatment control	319	486
Niben101Scf01451	749105	G_A	Niben101Scf01451g06015.1	CDS	95	95	100	1_Non-treatment control	910	1653
Niben101Scf01451	749265	C_T	Niben101Scf01451g06003.1	CDS	61	61	100	1_Non-treatment control	448	486
Niben101Scf01451	749265	G_A	Niben101Scf01451g06015.1	CDS	61	61	100	1_Non-treatment control	750	1653
Niben101Scf01453	734506	T_A	Niben101Scf01453g07008.1	CDS	11	11	100	1_Non-treatment control	2695	3289
Niben101Scf01460	102119	G_A	Niben101Scf01460g01009.1	3'UTR	4	23	17.39	1_Non-treatment control	2298	2575
Niben101Scf01460	395850	C_T	Niben101Scf01460g04014.1	CDS	18	18	100	1_Non-treatment control	739	1540
Niben101Scf01463	274842	A_C	Niben101Scf01463g02009.1	CDS	50	65	76.92	1_Non-treatment control	1236	1697
Niben101Scf01463	275019	A_G	Niben101Scf01463g02009.1	CDS	6	42	14.29	1_Non-treatment control	1413	1697
Niben101Scf01463	384007	C_T	Niben101Scf01463g04006.1	CDS	11	11	100	1_Non-treatment control	4267	5423
Niben101Scf01463	876917	C_T	Niben101Scf01463g08011.1	3'UTR	173	173	100	1_Non-treatment control	1805	2600
Niben101Scf01463	876922	C_T	Niben101Scf01463g08011.1	3'UTR	186	186	100	1_Non-treatment control	1800	2600
Niben101Scf01463	879991	G_T	Niben101Scf01463g08011.1	3'UTR	12	28	42.86	1_Non-treatment control	1046	2600
Niben101Scf01476	113038	G_T	Niben101Scf01476g00023.1	3'UTR	12	22	54.55	1_Non-treatment control	411	597
Niben101Scf01476	113105	G_A	Niben101Scf01476g00023.1	CDS	40	54	74.07	1_Non-treatment control	344	597
Niben101Scf01482	181488	T_C	Niben101Scf01482g01002.1	CDS	7	39	17.95	1_Non-treatment control	2270	2965
Niben101Scf01495	162997	A_C	Niben101Scf01495g01013.1	CDS	41	41	100	1_Non-treatment control	117	1490
Niben101Scf01497	196647	A_G	Niben101Scf01497g02003.1	CDS	15	16	93.75	1_Non-treatment control	1022	2494
Niben101Scf01497	196797	G_C	Niben101Scf01497g02003.1	CDS	12	12	100	1_Non-treatment control	1172	2494
Niben101Scf01497	286428	C_T	Niben101Scf01497g03008.1	CDS	124	757	16.38	1_Non-treatment control	1268	2225
Niben101Scf01497	286551	C_T	Niben101Scf01497g03008.1	CDS	910	1084	83.95	1_Non-treatment control	1391	2225
Niben101Scf01502	28850	G_A	Niben101Scf01502g00018.1	CDS	6	37	16.22	1_Non-treatment control	1707	1995
Niben101Scf01502	29151	A_C	Niben101Scf01502g00018.1	CDS	5	16	31.25	1_Non-treatment control	1406	1995
Niben101Scf01502	29201	A_G	Niben101Scf01502g00018.1	CDS	17	17	100	1_Non-treatment control	1356	1995
Niben101Scf01506	410578	C_A	Niben101Scf01506g04006.1	CDS	14	14	100	1_Non-treatment control	1341	2055
Niben101Scf01507	147472	C_G	Niben101Scf01507g01017.1	CDS	10	16	62.5	1_Non-treatment control	1191	2678
Niben101Scf01507	147656	G_C	Niben101Scf01507g01017.1	CDS	2	10	20	1_Non-treatment control	1007	2678
Niben101Scf01511	166043	A_T	Niben101Scf01511g01008.1	CDS	4	21	19.05	1_Non-treatment control	432	1143
Niben101Scf01511	334144	T_A	Niben101Scf01511g02025.1	3'UTR	13	32	40.62	1_Non-treatment control	366	921
Niben101Scf01517	773671	T_G	Niben101Scf01517g07010.1	3'UTR	33	33	100	1_Non-treatment control	2250	2354
Niben101Scf01517	773671	A_C	Niben101Scf01517g07011.1	CDS	33	33	100	1_Non-treatment control	1231	4862
Niben101Scf01519	400097	G_A	Niben101Scf01519g04003.1	CDS	16	16	100	1_Non-treatment control	996	2073
Niben101Scf01519	400185	C_T	Niben101Scf01519g04003.1	CDS	67	70	95.71	1_Non-treatment control	908	2073
Niben101Scf01519	400370	A_T	Niben101Scf01519g04003.1	CDS	105	107	98.13	1_Non-treatment control	723	2073
Niben101Scf01519	400515	C_A	Niben101Scf01519g04003.1	CDS	76	76	100	1_Non-treatment control	578	2073
Niben101Scf01519	400598	C_T	Niben101Scf01519g04003.1	CDS	26	27	96.3	1_Non-treatment control	495	2073
Niben101Scf01519	400687	G_A	Niben101Scf01519g04003.1	CDS	18	19	94.74	1_Non-treatment control	406	2073
Niben101Scf01519	400788	A_C	Niben101Scf01519g04003.1	CDS	74	76	97.37	1_Non-treatment control	305	2073
Niben101Scf01520	102193	A_G	Niben101Scf01520g01002.1	CDS	15	15	100	1_Non-treatment control	1003	1323
Niben101Scf01520	576787	G_A	Niben101Scf01520g05002.1	CDS	8	10	80	1_Non-treatment control	216	774
Niben101Scf01520	577111	A_G	Niben101Scf01520g05002.1	CDS	31	31	100	1_Non-treatment control	540	774
Niben101Scf01520	577114	T_C	Niben101Scf01520g05002.1	CDS	30	30	100	1_Non-treatment control	543	774
Niben101Scf01521	372580	C_T	Niben101Scf01521g03002.1	3'UTR	18	20	90	1_Non-treatment control	2272	3068
Niben101Scf01521	685633	A_C	Niben101Scf01521g06001.1	CDS	18	19	94.74	1_Non-treatment control	707	1476
Niben101Scf01521	685646	C_A	Niben101Scf01521g06001.1	CDS	19	20	95	1_Non-treatment control	694	1476
Niben101Scf01521	1234521	G_A	Niben101Scf01521g12006.1	CDS	23	24	95.83	1_Non-treatment control	1702	2068
Niben101Scf01521	1241970	T_A	Niben101Scf01521g12008.1	5'UTR	28	28	100	1_Non-treatment control	706	1411
Niben101Scf01526	335272	C_T	Niben101Scf01526g04020.1	CDS	119	121	98.35	1_Non-treatment control	352	1004
Niben101Scf01529	372862	T_G	Niben101Scf01529g03007.1	CDS	28	28	100	1_Non-treatment control	1953	3193
Niben101Scf01529	373047	T_C	Niben101Scf01529g03007.1	CDS	44	44	100	1_Non-treatment control	1768	3193
Niben101Scf01534	99294	C_G	Niben101Scf01534g01002.1	CDS	6	21	28.57	1_Non-treatment control	1642	3399
Niben101Scf01537	357184	T_A	Niben101Scf01537g03011.1	5'UTR	19	19	100	1_Non-treatment control	390	1890
Niben101Scf01538	68475	A_C	Niben101Scf01538g00028.1	CDS	12	12	100	1_Non-treatment control	472	2647
Niben101Scf01543	759834	A_G	Niben101Scf01543g06030.1	CDS	11	11	100	1_Non-treatment control	2103	3432
Niben101Scf01550	179506	G_T	Niben101Scf01550g01003.1	intron	2	19	10.53	1_Non-treatment control		933
Niben101Scf01550	179515	A_G	Niben101Scf01550g01003.1	intron	2	17	11.76	1_Non-treatment control		933
Niben101Scf01550	179706	A_G	Niben101Scf01550g01003.1	intron	11	11	100	1_Non-treatment control		933
Niben101Scf01552	531830	G_C	Niben101Scf01552g05010.1	CDS	85	87	97.7	1_Non-treatment control	924	1535
Niben101Scf01557	700126	C_G	Niben101Scf01557g07004.1	CDS	10	10	100	1_Non-treatment control	873	2437
Niben101Scf01559	376832	C_T	Niben101Scf01559g03017.1	CDS	18	18	100	1_Non-treatment control	2236	3018
Niben101Scf01563	178632	C_T	Niben101Scf01563g01004.1	CDS	11	11	100	1_Non-treatment control	1278	2156
Niben101Scf01563	383969	A_G	Niben101Scf01563g03004.1	CDS	2	19	10.53	1_Non-treatment control	215	474
Niben101Scf01563	384098	G_A	Niben101Scf01563g03004.1	CDS	27	30	90	1_Non-treatment control	344	474
Niben101Scf01573	112956	C_A	Niben101Scf01573g01003.1	intron	10	10	100	1_Non-treatment control		2233
Niben101Scf01578	334167	C_T	Niben101Scf01578g03010.1	CDS	13	13	100	1_Non-treatment control	352	1897
Niben101Scf01579	246919	C_T	Niben101Scf01579g01032.1	CDS	26	27	96.3	1_Non-treatment control	422	1174
Niben101Scf01579	267486	A_G	Niben101Scf01579g01025.1	CDS	230	230	100	1_Non-treatment control	1000	1401
Niben101Scf01586	31361	T_A	Niben101Scf01586g00004.1	3'UTR	69	69	100	1_Non-treatment control	1836	2345
Niben101Scf01586	228421	G_A	Niben101Scf01586g01010.1	CDS	22	46	47.83	1_Non-treatment control	1065	1197
Niben101Scf01587	18422	G_A	Niben101Scf01587g00004.1	CDS	11	17	64.71	1_Non-treatment control	395	800
Niben101Scf01591	63547	C_T	Niben101Scf01591g00022.1	CDS	9	11	81.82	1_Non-treatment control	470	543
Niben101Scf01591	140806	C_T	Niben101Scf01591g00006.1	CDS	39	39	100	1_Non-treatment control	637	1061
Niben101Scf01596	1007452	G_A	Niben101Scf01596g10009.1	CDS	10	10	100	1_Non-treatment control	504	1830
Niben101Scf01596	1191372	A_G	Niben101Scf01596g12004.1	CDS	12	12	100	1_Non-treatment control	677	2442
Niben101Scf01596	1191375	G_C	Niben101Scf01596g12004.1	CDS	12	12	100	1_Non-treatment control	674	2442
Niben101Scf01599	10538	C_G	Niben101Scf01599g00011.1	intron	25	25	100	1_Non-treatment control		3539
Niben101Scf01602	263447	C_T	Niben101Scf01602g02002.1	CDS	34	34	100	1_Non-treatment control	503	1806
Niben101Scf01602	283940	A_G	Niben101Scf01602g03005.1	CDS	44	44	100	1_Non-treatment control	2189	2749
Niben101Scf01602	616067	A_C	Niben101Scf01602g06012.1	CDS	5	13	38.46	1_Non-treatment control	876	1805
Niben101Scf01602	616501	A_G	Niben101Scf01602g06012.1	CDS	12	13	92.31	1_Non-treatment control	1310	1805
Niben101Scf01611	370388	C_T	Niben101Scf01611g03016.1	CDS	28	28	100	1_Non-treatment control	1689	2226
Niben101Scf01611	842828	C_T	Niben101Scf01611g08007.1	CDS	8	14	57.14	1_Non-treatment control	1388	3154
Niben101Scf01611	842934	A_G	Niben101Scf01611g08007.1	CDS	9	18	50	1_Non-treatment control	1494	3154
Niben101Scf01616	460183	C_A	Niben101Scf01616g05004.1	5'UTR	15	35	42.86	1_Non-treatment control	661	1719
Niben101Scf01616	460228	T_C	Niben101Scf01616g05004.1	5'UTR	11	42	26.19	1_Non-treatment control	706	1719
Niben101Scf01623	1505128	A_T	Niben101Scf01623g15003.1	CDS	53	55	96.36	1_Non-treatment control	1698	2451
Niben101Scf01623	1851208	T_C	Niben101Scf01623g18032.1	CDS	10	10	100	1_Non-treatment control	1533	2892
Niben101Scf01628	103896	A_C	Niben101Scf01628g01003.1	intron	12	36	33.33	1_Non-treatment control		891
Niben101Scf01631	224356	T_C	Niben101Scf01631g02002.1	CDS	52	52	100	1_Non-treatment control	1103	1377
Niben101Scf01633	127753	G_A	Niben101Scf01633g00036.1	intron	22	22	100	1_Non-treatment control		3237
Niben101Scf01634	110277	G_A	Niben101Scf01634g01005.1	CDS	18	27	66.67	1_Non-treatment control	905	1934
Niben101Scf01634	110306	T_C	Niben101Scf01634g01005.1	CDS	9	20	45	1_Non-treatment control	876	1934
Niben101Scf01634	191345	T_C	Niben101Scf01634g02013.1	CDS	7	38	18.42	1_Non-treatment control	2710	7859
Niben101Scf01634	253292	A_T	Niben101Scf01634g02036.1	5'UTR	15	15	100	1_Non-treatment control	694	3010
Niben101Scf01635	532788	G_A	Niben101Scf01635g05004.1	CDS	76	77	98.7	1_Non-treatment control	728	1847
Niben101Scf01636	94032	A_T	Niben101Scf01636g01006.1	intron	18	18	100	1_Non-treatment control		3552
Niben101Scf01638	41651	G_A	Niben101Scf01638g00002.1	CDS	16	29	55.17	1_Non-treatment control	133	1069
Niben101Scf01640	207829	A_G	Niben101Scf01640g02011.1	CDS	7	22	31.82	1_Non-treatment control	701	2361
Niben101Scf01640	207927	T_C	Niben101Scf01640g02011.1	CDS	8	33	24.24	1_Non-treatment control	799	2361
Niben101Scf01641	22111	G_A	Niben101Scf01641g00004.1	CDS	4	10	40	1_Non-treatment control	252	1296
Niben101Scf01641	22132	T_C	Niben101Scf01641g00004.1	CDS	6	10	60	1_Non-treatment control	231	1296
Niben101Scf01641	129989	T_C	Niben101Scf01641g01015.1	CDS	3	13	23.08	1_Non-treatment control	1158	3239
Niben101Scf01641	130017	T_C	Niben101Scf01641g01015.1	CDS	3	12	25	1_Non-treatment control	1186	3239
Niben101Scf01646	149663	G_T	Niben101Scf01646g01008.1	CDS	25	25	100	1_Non-treatment control	1727	2302
Niben101Scf01649	14594	A_G	Niben101Scf01649g00003.1	CDS	2	10	20	1_Non-treatment control	2388	3541
Niben101Scf01653	273312	T_A	Niben101Scf01653g02013.1	3'UTR	63	87	72.41	1_Non-treatment control	2764	2876
Niben101Scf01653	273314	T_A	Niben101Scf01653g02013.1	3'UTR	10	25	40	1_Non-treatment control	2766	2876
Niben101Scf01658	47877	A_G	Niben101Scf01658g00008.1	CDS	4	34	11.76	1_Non-treatment control	143	276
Niben101Scf01658	47879	G_A	Niben101Scf01658g00008.1	CDS	4	35	11.43	1_Non-treatment control	141	276
Niben101Scf01658	338337	T_G	Niben101Scf01658g02010.1	3'UTR	6	16	37.5	1_Non-treatment control	3277	3557
Niben101Scf01658	338404	C_A	Niben101Scf01658g02010.1	3'UTR	6	11	54.55	1_Non-treatment control	3210	3557
Niben101Scf01658	341852	A_G	Niben101Scf01658g02010.1	CDS	6	10	60	1_Non-treatment control	528	3557
Niben101Scf01658	341857	T_A	Niben101Scf01658g02010.1	CDS	4	10	40	1_Non-treatment control	523	3557
Niben101Scf01661	224121	C_A	Niben101Scf01661g02022.1	intron	9	11	81.82	1_Non-treatment control		1449
Niben101Scf01669	12999	C_T	Niben101Scf01669g00001.1	CDS	61	61	100	1_Non-treatment control	438	1038
Niben101Scf01671	191514	C_T	Niben101Scf01671g02002.1	CDS	118	160	73.75	1_Non-treatment control	960	2380
Niben101Scf01671	191604	T_C	Niben101Scf01671g02002.1	CDS	104	138	75.36	1_Non-treatment control	870	2380
Niben101Scf01671	257108	A_C	Niben101Scf01671g02024.1	3'UTR	15	15	100	1_Non-treatment control	1668	2699
Niben101Scf01671	353775	A_G	Niben101Scf01671g03003.1	3'UTR	33	33	100	1_Non-treatment control	3320	4451
Niben101Scf01676	65157	C_T	Niben101Scf01676g00005.1	CDS	6	22	27.27	1_Non-treatment control	689	1539
Niben101Scf01677	726729	C_T	Niben101Scf01677g06019.1	CDS	10	14	71.43	1_Non-treatment control	1621	2037
Niben101Scf01681	936513	G_C	Niben101Scf01681g09001.1	CDS	11	11	100	1_Non-treatment control	435	1059
Niben101Scf01681	936581	T_C	Niben101Scf01681g09001.1	CDS	17	17	100	1_Non-treatment control	503	1059
Niben101Scf01687	170844	A_G	Niben101Scf01687g01009.1	CDS	36	36	100	1_Non-treatment control	926	1198
Niben101Scf01690	16639	A_C	Niben101Scf01690g00004.1	5'UTR	16	17	94.12	1_Non-treatment control	326	3910
Niben101Scf01690	17025	C_A	Niben101Scf01690g00004.1	5'UTR	3	19	15.79	1_Non-treatment control	712	3910
Niben101Scf01690	17072	G_T	Niben101Scf01690g00004.1	5'UTR	4	21	19.05	1_Non-treatment control	759	3910
Niben101Scf01690	17146	T_A	Niben101Scf01690g00004.1	5'UTR	3	18	16.67	1_Non-treatment control	833	3910
Niben101Scf01690	17215	G_C	Niben101Scf01690g00004.1	5'UTR	2	17	11.76	1_Non-treatment control	902	3910
Niben101Scf01690	25190	A_G	Niben101Scf01690g00004.1	5'UTR	22	22	100	1_Non-treatment control	2801	3910
Niben101Scf01690	26166	A_C	Niben101Scf01690g00004.1	intron	12	12	100	1_Non-treatment control		3910
Niben101Scf01690	26212	T_A	Niben101Scf01690g00004.1	intron	16	16	100	1_Non-treatment control		3910
Niben101Scf01690	28346	C_G	Niben101Scf01690g00004.1	CDS	13	13	100	1_Non-treatment control	3552	3910
Niben101Scf01692	676075	G_A	Niben101Scf01692g05003.1	CDS	5	41	12.2	1_Non-treatment control	1001	1409
Niben101Scf01692	676078	A_C	Niben101Scf01692g05003.1	CDS	5	41	12.2	1_Non-treatment control	998	1409
Niben101Scf01692	676206	T_G	Niben101Scf01692g05003.1	CDS	28	29	96.55	1_Non-treatment control	870	1409
Niben101Scf01692	676209	A_T	Niben101Scf01692g05003.1	CDS	29	30	96.67	1_Non-treatment control	867	1409
Niben101Scf01692	676415	A_C	Niben101Scf01692g05003.1	CDS	3	27	11.11	1_Non-treatment control	661	1409
Niben101Scf01694	125750	A_G	Niben101Scf01694g01003.1	CDS	360	360	100	1_Non-treatment control	351	753
Niben101Scf01695	655468	A_G	Niben101Scf01695g06006.1	CDS	9	13	69.23	1_Non-treatment control	76	648
Niben101Scf01695	655484	T_A	Niben101Scf01695g06006.1	CDS	3	11	27.27	1_Non-treatment control	60	648
Niben101Scf01696	513665	C_A	Niben101Scf01696g05015.1	5'UTR	43	47	91.49	1_Non-treatment control	278	693
Niben101Scf01696	513884	A_G	Niben101Scf01696g05015.1	CDS	30	34	88.24	1_Non-treatment control	497	693
Niben101Scf01696	518513	G_T	Niben101Scf01696g05008.1	3'UTR	6	21	28.57	1_Non-treatment control	5671	6344
Niben101Scf01696	518636	A_G	Niben101Scf01696g05008.1	3'UTR	4	15	26.67	1_Non-treatment control	5548	6344
Niben101Scf01696	518675	T_C	Niben101Scf01696g05008.1	3'UTR	4	14	28.57	1_Non-treatment control	5509	6344
Niben101Scf01696	518756	C_T	Niben101Scf01696g05008.1	3'UTR	2	11	18.18	1_Non-treatment control	5428	6344
Niben101Scf01696	519068	G_A	Niben101Scf01696g05008.1	3'UTR	11	20	55	1_Non-treatment control	5116	6344
Niben101Scf01696	519171	C_T	Niben101Scf01696g05008.1	3'UTR	6	11	54.55	1_Non-treatment control	5013	6344
Niben101Scf01696	520613	A_G	Niben101Scf01696g05008.1	3'UTR	6	13	46.15	1_Non-treatment control	4806	6344
Niben101Scf01696	520663	A_C	Niben101Scf01696g05008.1	3'UTR	7	14	50	1_Non-treatment control	4756	6344
Niben101Scf01696	520674	G_A	Niben101Scf01696g05008.1	3'UTR	8	13	61.54	1_Non-treatment control	4745	6344
Niben101Scf01700	142559	A_G	Niben101Scf01700g01004.1	CDS	19	76	25	1_Non-treatment control	605	1890
Niben101Scf01700	142562	C_G	Niben101Scf01700g01004.1	CDS	19	76	25	1_Non-treatment control	608	1890
Niben101Scf01704	210788	A_T	Niben101Scf01704g02002.1	CDS	4	13	30.77	1_Non-treatment control	1687	2443
Niben101Scf01706	73270	C_T	Niben101Scf01706g00025.1	CDS	4	11	36.36	1_Non-treatment control	323	567
Niben101Scf01716	16246	G_C	Niben101Scf01716g00013.1	3'UTR	18	18	100	1_Non-treatment control	2148	2729
Niben101Scf01716	38158	G_A	Niben101Scf01716g00015.1	CDS	15	15	100	1_Non-treatment control	573	1228
Niben101Scf01719	116792	C_T	Niben101Scf01719g01005.1	CDS	14	14	100	1_Non-treatment control	442	3435
Niben101Scf01719	116793	A_C	Niben101Scf01719g01005.1	CDS	14	14	100	1_Non-treatment control	441	3435
Niben101Scf01721	638343	G_T	Niben101Scf01721g06008.1	CDS	3	16	18.75	1_Non-treatment control	1058	2141
Niben101Scf01721	710967	C_G	Niben101Scf01721g07006.1	CDS	40	55	72.73	1_Non-treatment control	468	2076
Niben101Scf01721	710997	A_G	Niben101Scf01721g07006.1	CDS	15	52	28.85	1_Non-treatment control	498	2076
Niben101Scf01721	715035	C_A	Niben101Scf01721g07006.1	3'UTR	3	12	25	1_Non-treatment control	2016	2076
Niben101Scf01722	459013	A_T	Niben101Scf01722g04010.1	CDS	11	12	91.67	1_Non-treatment control	4072	5127
Niben101Scf01722	459016	G_A	Niben101Scf01722g04010.1	CDS	11	12	91.67	1_Non-treatment control	4069	5127
Niben101Scf01724	145233	T_C	Niben101Scf01724g00003.1	3'UTR	15	39	38.46	1_Non-treatment control	1424	2451
Niben101Scf01724	145341	A_G	Niben101Scf01724g00003.1	3'UTR	3	11	27.27	1_Non-treatment control	1532	2451
Niben101Scf01728	87353	T_G	Niben101Scf01728g00004.1	CDS	12	12	100	1_Non-treatment control	528	1747
Niben101Scf01728	87355	C_A	Niben101Scf01728g00004.1	CDS	12	12	100	1_Non-treatment control	526	1747
Niben101Scf01735	53940	C_T	Niben101Scf01735g00005.1	CDS	96	99	96.97	1_Non-treatment control	1960	2614
Niben101Scf01735	226046	A_C	Niben101Scf01735g02022.1	3'UTR	5	13	38.46	1_Non-treatment control	4492	5407
Niben101Scf01735	231986	G_A	Niben101Scf01735g02021.1	CDS	16	16	100	1_Non-treatment control	252	300
Niben101Scf01735	245538	T_C	Niben101Scf01735g02010.1	CDS	16	16	100	1_Non-treatment control	821	1545
Niben101Scf01738	209223	T_G	Niben101Scf01738g02010.1	CDS	6	16	37.5	1_Non-treatment control	880	1140
Niben101Scf01738	209233	T_C	Niben101Scf01738g02010.1	CDS	6	16	37.5	1_Non-treatment control	870	1140
Niben101Scf01738	470194	A_T	Niben101Scf01738g04008.1	CDS	20	20	100	1_Non-treatment control	284	752
Niben101Scf01739	177041	T_C	Niben101Scf01739g01018.1	5'UTR	11	11	100	1_Non-treatment control	2993	4570
Niben101Scf01739	177044	G_T	Niben101Scf01739g01018.1	5'UTR	11	11	100	1_Non-treatment control	2990	4570
Niben101Scf01739	179497	T_C	Niben101Scf01739g01018.1	5'UTR	10	12	83.33	1_Non-treatment control	623	4570
Niben101Scf01739	633995	G_A	Niben101Scf01739g06006.1	CDS	4	12	33.33	1_Non-treatment control	2863	3574
Niben101Scf01740	179516	T_C	Niben101Scf01740g01003.1	CDS	59	98	60.2	1_Non-treatment control	1579	2350
Niben101Scf01740	179544	T_A	Niben101Scf01740g01003.1	CDS	14	43	32.56	1_Non-treatment control	1607	2350
Niben101Scf01740	199408	A_T	Niben101Scf01740g02002.1	intron	2	14	14.29	1_Non-treatment control		2339
Niben101Scf01740	871387	A_G	Niben101Scf01740g08006.1	CDS	5	16	31.25	1_Non-treatment control	3638	4666
Niben101Scf01742	140806	G_A	Niben101Scf01742g01001.1	CDS	35	35	100	1_Non-treatment control	1622	2112
Niben101Scf01750	1458187	A_G	Niben101Scf01750g14026.1	CDS	18	18	100	1_Non-treatment control	1935	2529
Niben101Scf01750	1465185	C_T	Niben101Scf01750g14026.1	CDS	9	10	90	1_Non-treatment control	558	2529
Niben101Scf01750	1465194	G_T	Niben101Scf01750g14026.1	CDS	9	10	90	1_Non-treatment control	549	2529
Niben101Scf01752	910881	C_T	Niben101Scf01752g09018.1	CDS	20	20	100	1_Non-treatment control	3150	4586
Niben101Scf01752	1041081	T_C	Niben101Scf01752g10011.1	CDS	54	59	91.53	1_Non-treatment control	339	1133
Niben101Scf01759	521014	G_A	Niben101Scf01759g05004.1	CDS	2	14	14.29	1_Non-treatment control	107	279
Niben101Scf01768	173733	C_T	Niben101Scf01768g02025.1	CDS	12	33	36.36	1_Non-treatment control	1506	2018
Niben101Scf01775	134357	G_A	Niben101Scf01775g01018.1	CDS	13	13	100	1_Non-treatment control	693	1214
Niben101Scf01775	163778	T_C	Niben101Scf01775g01019.1	CDS	19	20	95	1_Non-treatment control	1138	4404
Niben101Scf01775	163829	A_G	Niben101Scf01775g01019.1	CDS	20	22	90.91	1_Non-treatment control	1087	4404
Niben101Scf01775	164243	C_T	Niben101Scf01775g01019.1	CDS	10	10	100	1_Non-treatment control	673	4404
Niben101Scf01777	379885	T_C	Niben101Scf01777g03022.1	CDS	7	14	50	1_Non-treatment control	373	3369
Niben101Scf01777	379981	A_T	Niben101Scf01777g03022.1	CDS	17	34	50	1_Non-treatment control	469	3369
Niben101Scf01777	380053	T_C	Niben101Scf01777g03022.1	CDS	8	35	22.86	1_Non-treatment control	541	3369
Niben101Scf01777	380071	A_T	Niben101Scf01777g03022.1	CDS	10	36	27.78	1_Non-treatment control	559	3369
Niben101Scf01777	380361	T_A	Niben101Scf01777g03022.1	CDS	9	16	56.25	1_Non-treatment control	814	3369
Niben101Scf01777	380397	T_C	Niben101Scf01777g03022.1	CDS	19	32	59.38	1_Non-treatment control	850	3369
Niben101Scf01777	380547	G_A	Niben101Scf01777g03022.1	CDS	4	10	40	1_Non-treatment control	1000	3369
Niben101Scf01777	381999	T_C	Niben101Scf01777g03022.1	CDS	135	269	50.19	1_Non-treatment control	2452	3369
Niben101Scf01777	384339	A_G	Niben101Scf01777g03033.1	intron	13	13	100	1_Non-treatment control		2059
Niben101Scf01785	133700	G_A	Niben101Scf01785g01009.1	CDS	23	23	100	1_Non-treatment control	2531	4015
Niben101Scf01785	428248	G_T	Niben101Scf01785g04008.1	3'UTR	47	47	100	1_Non-treatment control	794	1634
Niben101Scf01785	478563	C_G	Niben101Scf01785g04009.1	CDS	10	10	100	1_Non-treatment control	2766	3497
Niben101Scf01785	973190	C_T	Niben101Scf01785g10007.1	intron	4542	4542	100	1_Non-treatment control		4562
Niben101Scf01785	973190	G_A	Niben101Scf01785g10010.1	CDS	4542	4542	100	1_Non-treatment control	2559	2961
Niben101Scf01785	973547	G_A	Niben101Scf01785g10007.1	intron	447	451	99.11	1_Non-treatment control		4562
Niben101Scf01785	973547	C_T	Niben101Scf01785g10010.1	intron	447	451	99.11	1_Non-treatment control		2961
Niben101Scf01785	975888	C_G	Niben101Scf01785g10007.1	intron	4166	4170	99.9	1_Non-treatment control		4562
Niben101Scf01785	975888	G_C	Niben101Scf01785g10010.1	CDS	4166	4170	99.9	1_Non-treatment control	2115	2961
Niben101Scf01785	978358	G_A	Niben101Scf01785g10007.1	intron	278	2696	10.31	1_Non-treatment control		4562
Niben101Scf01785	978358	C_T	Niben101Scf01785g10010.1	CDS	278	2696	10.31	1_Non-treatment control	1497	2961
Niben101Scf01785	978475	C_G	Niben101Scf01785g10007.1	3'UTR	743	3791	19.6	1_Non-treatment control	3854	4562
Niben101Scf01785	978475	G_C	Niben101Scf01785g10010.1	CDS	743	3791	19.6	1_Non-treatment control	1380	2961
Niben101Scf01785	978505	A_G	Niben101Scf01785g10007.1	3'UTR	463	3854	12.01	1_Non-treatment control	3884	4562
Niben101Scf01785	978505	T_C	Niben101Scf01785g10010.1	CDS	463	3854	12.01	1_Non-treatment control	1350	2961
Niben101Scf01785	979062	G_A	Niben101Scf01785g10007.1	intron	221	223	99.1	1_Non-treatment control		4562
Niben101Scf01785	979062	C_T	Niben101Scf01785g10010.1	CDS	221	223	99.1	1_Non-treatment control	793	2961
Niben101Scf01785	987795	C_T	Niben101Scf01785g10007.1	3'UTR	40	254	15.75	1_Non-treatment control	4271	4562
Niben101Scf01785	987795	G_A	Niben101Scf01785g10010.1	CDS	40	254	15.75	1_Non-treatment control	228	2961
Niben101Scf01785	987891	G_A	Niben101Scf01785g10007.1	3'UTR	34	38	89.47	1_Non-treatment control	4367	4562
Niben101Scf01785	987891	C_T	Niben101Scf01785g10010.1	intron	34	38	89.47	1_Non-treatment control		2961
Niben101Scf01785	992726	G_A	Niben101Scf01785g10007.1	3'UTR	264	1146	23.04	1_Non-treatment control	4441	4562
Niben101Scf01785	992726	C_T	Niben101Scf01785g10010.1	CDS	264	1146	23.04	1_Non-treatment control	64	2961
Niben101Scf01785	992751	G_A	Niben101Scf01785g10007.1	3'UTR	184	1146	16.06	1_Non-treatment control	4466	4562
Niben101Scf01785	992751	C_T	Niben101Scf01785g10010.1	CDS	184	1146	16.06	1_Non-treatment control	39	2961
Niben101Scf01789	234279	C_G	Niben101Scf01789g02047.1	CDS	27	30	90	1_Non-treatment control	638	1572
Niben101Scf01789	234357	A_G	Niben101Scf01789g02047.1	CDS	33	37	89.19	1_Non-treatment control	716	1572
Niben101Scf01791	302519	T_C	Niben101Scf01791g03001.1	3'UTR	3	15	20	1_Non-treatment control	2111	2232
Niben101Scf01791	305424	A_G	Niben101Scf01791g03001.1	CDS	14	22	63.64	1_Non-treatment control	1061	2232
Niben101Scf01795	436956	T_A	Niben101Scf01795g04034.1	CDS	12	12	100	1_Non-treatment control	476	1595
Niben101Scf01795	440285	A_G	Niben101Scf01795g04024.1	CDS	10	30	33.33	1_Non-treatment control	918	1356
Niben101Scf01795	442158	C_T	Niben101Scf01795g04025.1	CDS	4	26	15.38	1_Non-treatment control	1188	1248
Niben101Scf01795	442428	A_G	Niben101Scf01795g04025.1	CDS	21	48	43.75	1_Non-treatment control	918	1248
Niben101Scf01795	480007	G_A	Niben101Scf01795g04037.1	CDS	16	16	100	1_Non-treatment control	621	1400
Niben101Scf01795	481786	A_C	Niben101Scf01795g04037.1	CDS	25	25	100	1_Non-treatment control	821	1400
Niben101Scf01795	483275	A_G	Niben101Scf01795g04026.1	CDS	4	18	22.22	1_Non-treatment control	918	1356
Niben101Scf01795	1798705	A_G	Niben101Scf01795g18004.1	CDS	10	10	100	1_Non-treatment control	390	1416
Niben101Scf01797	111947	C_T	Niben101Scf01797g01001.1	CDS	6	42	14.29	1_Non-treatment control	1065	2340
Niben101Scf01797	112037	T_C	Niben101Scf01797g01001.1	CDS	438	452	96.9	1_Non-treatment control	1155	2340
Niben101Scf01798	190513	T_C	Niben101Scf01798g02004.1	CDS	33	33	100	1_Non-treatment control	463	1409
Niben101Scf01808	219852	G_T	Niben101Scf01808g01002.1	CDS	61	61	100	1_Non-treatment control	872	2255
Niben101Scf01812	229995	G_A	Niben101Scf01812g02025.1	CDS	4	12	33.33	1_Non-treatment control	1109	2999
Niben101Scf01812	231551	G_C	Niben101Scf01812g02025.1	CDS	32	32	100	1_Non-treatment control	2089	2999
Niben101Scf01814	548662	A_C	Niben101Scf01814g05022.1	3'UTR	2	12	16.67	1_Non-treatment control	2490	3291
Niben101Scf01816	19841	C_T	Niben101Scf01816g00009.1	CDS	13	13	100	1_Non-treatment control	737	861
Niben101Scf01816	19980	C_T	Niben101Scf01816g00009.1	CDS	29	33	87.88	1_Non-treatment control	598	861
Niben101Scf01818	207005	C_T	Niben101Scf01818g02002.1	CDS	27	27	100	1_Non-treatment control	48	684
Niben101Scf01818	583468	T_G	Niben101Scf01818g06004.1	CDS	70	70	100	1_Non-treatment control	619	1320
Niben101Scf01819	330201	C_T	Niben101Scf01819g03010.1	CDS	2	16	12.5	1_Non-treatment control	265	1649
Niben101Scf01822	1672379	C_G	Niben101Scf01822g16001.1	intron	12	12	100	1_Non-treatment control		1589
Niben101Scf01823	339306	C_G	Niben101Scf01823g02010.1	5'UTR	17	18	94.44	1_Non-treatment control	653	2817
Niben101Scf01826	503653	G_A	Niben101Scf01826g05011.1	3'UTR	2	11	18.18	1_Non-treatment control	2208	4139
Niben101Scf01826	503671	G_T	Niben101Scf01826g05011.1	3'UTR	8	14	57.14	1_Non-treatment control	2226	4139
Niben101Scf01826	503743	G_C	Niben101Scf01826g05011.1	3'UTR	8	10	80	1_Non-treatment control	2298	4139
Niben101Scf01834	155468	T_C	Niben101Scf01834g01011.1	3'UTR	2	13	15.38	1_Non-treatment control	1479	1676
Niben101Scf01834	517128	A_G	Niben101Scf01834g04007.1	CDS	42	46	91.3	1_Non-treatment control	216	435
Niben101Scf01841	123260	T_A	Niben101Scf01841g01017.1	intron	4	10	40	1_Non-treatment control		869
Niben101Scf01841	128555	T_C	Niben101Scf01841g01002.1	CDS	10	10	100	1_Non-treatment control	881	2072
Niben101Scf01841	152839	C_T	Niben101Scf01841g01018.1	CDS	57	57	100	1_Non-treatment control	3084	3569
Niben101Scf01841	152853	T_A	Niben101Scf01841g01018.1	3'UTR	56	56	100	1_Non-treatment control	3098	3569
Niben101Scf01841	162335	G_C	Niben101Scf01841g01019.1	CDS	3	10	30	1_Non-treatment control	1095	2702
Niben101Scf01841	162468	G_A	Niben101Scf01841g01019.1	CDS	2	13	15.38	1_Non-treatment control	1228	2702
Niben101Scf01841	162588	A_T	Niben101Scf01841g01019.1	CDS	11	11	100	1_Non-treatment control	1348	2702
Niben101Scf01841	162591	C_T	Niben101Scf01841g01019.1	CDS	11	11	100	1_Non-treatment control	1351	2702
Niben101Scf01842	612522	A_G	Niben101Scf01842g06006.1	CDS	12	12	100	1_Non-treatment control	369	2531
Niben101Scf01847	328789	T_C	Niben101Scf01847g03004.1	CDS	629	671	93.74	1_Non-treatment control	150	519
Niben101Scf01847	328810	T_C	Niben101Scf01847g03004.1	CDS	588	636	92.45	1_Non-treatment control	171	519
Niben101Scf01847	328912	T_C	Niben101Scf01847g03004.1	CDS	843	869	97.01	1_Non-treatment control	273	519
Niben101Scf01847	493419	G_C	Niben101Scf01847g05016.1	CDS	26	26	100	1_Non-treatment control	548	2027
Niben101Scf01847	493428	A_G	Niben101Scf01847g05016.1	CDS	25	25	100	1_Non-treatment control	557	2027
Niben101Scf01847	493532	A_G	Niben101Scf01847g05016.1	CDS	10	12	83.33	1_Non-treatment control	661	2027
Niben101Scf01847	493554	C_G	Niben101Scf01847g05016.1	CDS	20	22	90.91	1_Non-treatment control	683	2027
Niben101Scf01848	421011	T_C	Niben101Scf01848g04005.1	CDS	146	266	54.89	1_Non-treatment control	1155	1596
Niben101Scf01848	638556	C_T	Niben101Scf01848g05002.1	CDS	17	34	50	1_Non-treatment control	744	1810
Niben101Scf01848	638571	T_A	Niben101Scf01848g05002.1	CDS	17	38	44.74	1_Non-treatment control	729	1810
Niben101Scf01848	638634	G_A	Niben101Scf01848g05002.1	CDS	26	46	56.52	1_Non-treatment control	666	1810
Niben101Scf01848	638781	C_A	Niben101Scf01848g05002.1	CDS	11	26	42.31	1_Non-treatment control	519	1810
Niben101Scf01849	332259	G_A	Niben101Scf01849g03012.1	CDS	2	10	20	1_Non-treatment control	8701	13798
Niben101Scf01849	335841	T_C	Niben101Scf01849g03012.1	CDS	3	18	16.67	1_Non-treatment control	11680	13798
Niben101Scf01849	335842	G_A	Niben101Scf01849g03012.1	CDS	3	18	16.67	1_Non-treatment control	11681	13798
Niben101Scf01851	462081	T_C	Niben101Scf01851g03020.1	CDS	12	12	100	1_Non-treatment control	1036	2359
Niben101Scf01852	497485	C_T	Niben101Scf01852g04013.1	CDS	8	42	19.05	1_Non-treatment control	587	1520
Niben101Scf01852	497512	T_C	Niben101Scf01852g04013.1	CDS	14	54	25.93	1_Non-treatment control	614	1520
Niben101Scf01852	497623	G_T	Niben101Scf01852g04013.1	CDS	24	70	34.29	1_Non-treatment control	725	1520
Niben101Scf01852	497875	A_T	Niben101Scf01852g04013.1	CDS	86	88	97.73	1_Non-treatment control	977	1520
Niben101Scf01858	8949	C_T	Niben101Scf01858g00003.1	CDS	11	11	100	1_Non-treatment control	435	1056
Niben101Scf01866	31150	C_G	Niben101Scf01866g01004.1	3'UTR	6	14	42.86	1_Non-treatment control	2416	2710
Niben101Scf01866	31675	G_A	Niben101Scf01866g01004.1	3'UTR	4	10	40	1_Non-treatment control	1891	2710
Niben101Scf01866	31986	A_G	Niben101Scf01866g01004.1	3'UTR	20	45	44.44	1_Non-treatment control	1580	2710
Niben101Scf01866	150777	T_C	Niben101Scf01866g01035.1	CDS	22	22	100	1_Non-treatment control	567	876
Niben101Scf01866	151330	C_T	Niben101Scf01866g01035.1	CDS	17	17	100	1_Non-treatment control	212	876
Niben101Scf01890	442246	A_G	Niben101Scf01890g03017.1	CDS	25	25	100	1_Non-treatment control	880	1757
Niben101Scf01892	191462	A_G	Niben101Scf01892g02015.1	CDS	18	20	90	1_Non-treatment control	2185	2499
Niben101Scf01894	318106	A_G	Niben101Scf01894g03006.1	CDS	2	21	9.52	1_Non-treatment control	901	2459
Niben101Scf01894	318224	G_A	Niben101Scf01894g03006.1	CDS	13	21	61.9	1_Non-treatment control	1019	2459
Niben101Scf01894	318250	G_C	Niben101Scf01894g03006.1	CDS	6	15	40	1_Non-treatment control	1045	2459
Niben101Scf01894	318357	T_C	Niben101Scf01894g03006.1	CDS	7	22	31.82	1_Non-treatment control	1152	2459
Niben101Scf01894	318364	C_T	Niben101Scf01894g03006.1	CDS	9	24	37.5	1_Non-treatment control	1159	2459
Niben101Scf01894	318896	T_C	Niben101Scf01894g03006.1	CDS	7	34	20.59	1_Non-treatment control	1691	2459
Niben101Scf01894	318964	A_G	Niben101Scf01894g03006.1	CDS	12	26	46.15	1_Non-treatment control	1759	2459
Niben101Scf01894	319013	C_A	Niben101Scf01894g03006.1	CDS	6	20	30	1_Non-treatment control	1808	2459
Niben101Scf01894	319153	C_T	Niben101Scf01894g03006.1	CDS	5	32	15.62	1_Non-treatment control	1948	2459
Niben101Scf01894	319162	A_G	Niben101Scf01894g03006.1	CDS	5	31	16.13	1_Non-treatment control	1957	2459
Niben101Scf01911	435706	G_A	Niben101Scf01911g04009.1	CDS	2	13	15.38	1_Non-treatment control	827	1448
Niben101Scf01911	435864	A_C	Niben101Scf01911g04009.1	CDS	11	12	91.67	1_Non-treatment control	669	1448
Niben101Scf01911	690771	T_C	Niben101Scf01911g07001.1	CDS	15	15	100	1_Non-treatment control	733	930
Niben101Scf01917	1318426	G_A	Niben101Scf01917g13014.1	CDS	10	10	100	1_Non-treatment control	493	2809
Niben101Scf01922	343302	G_A	Niben101Scf01922g03012.1	CDS	12	14	85.71	1_Non-treatment control	728	1590
Niben101Scf01922	1165176	C_T	Niben101Scf01922g11013.1	CDS	8	12	66.67	1_Non-treatment control	1464	2199
Niben101Scf01922	1165200	A_G	Niben101Scf01922g11013.1	CDS	7	11	63.64	1_Non-treatment control	1440	2199
Niben101Scf01927	310402	G_A	Niben101Scf01927g03005.1	CDS	15	15	100	1_Non-treatment control	1187	1573
Niben101Scf01936	624457	C_T	Niben101Scf01936g06004.1	CDS	10	10	100	1_Non-treatment control	768	1814
Niben101Scf01940	78629	T_C	Niben101Scf01940g00012.1	CDS	9	11	81.82	1_Non-treatment control	4273	7840
Niben101Scf01942	179072	G_T	Niben101Scf01942g01010.1	5'UTR	18	18	100	1_Non-treatment control	268	1662
Niben101Scf01942	588114	T_C	Niben101Scf01942g06001.1	CDS	24	24	100	1_Non-treatment control	427	1095
Niben101Scf01945	52127	G_A	Niben101Scf01945g01009.1	CDS	34	154	22.08	1_Non-treatment control	402	1228
Niben101Scf01945	97349	G_A	Niben101Scf01945g01012.1	CDS	71	73	97.26	1_Non-treatment control	510	889
Niben101Scf01954	90565	C_T	Niben101Scf01954g01019.1	3'UTR	2	18	11.11	1_Non-treatment control	878	1206
Niben101Scf01958	228576	T_C	Niben101Scf01958g02015.1	CDS	12	12	100	1_Non-treatment control	63	375
Niben101Scf01958	263383	T_C	Niben101Scf01958g02006.1	3'UTR	10	10	100	1_Non-treatment control	1108	1394
Niben101Scf01964	63787	G_A	Niben101Scf01964g00006.1	CDS	3	22	13.64	1_Non-treatment control	2316	3213
Niben101Scf01964	63829	C_G	Niben101Scf01964g00006.1	CDS	2	18	11.11	1_Non-treatment control	2274	3213
Niben101Scf01964	63949	G_A	Niben101Scf01964g00006.1	CDS	12	15	80	1_Non-treatment control	2154	3213
Niben101Scf01964	63987	A_T	Niben101Scf01964g00006.1	CDS	4	15	26.67	1_Non-treatment control	2116	3213
Niben101Scf01964	64909	G_T	Niben101Scf01964g00006.1	CDS	8	12	66.67	1_Non-treatment control	1194	3213
Niben101Scf01964	64925	G_T	Niben101Scf01964g00006.1	CDS	6	10	60	1_Non-treatment control	1178	3213
Niben101Scf01964	64957	T_C	Niben101Scf01964g00006.1	CDS	4	10	40	1_Non-treatment control	1146	3213
Niben101Scf01968	22408	G_T	Niben101Scf01968g00008.1	CDS	43	43	100	1_Non-treatment control	462	1244
Niben101Scf01968	22740	T_C	Niben101Scf01968g00008.1	CDS	20	20	100	1_Non-treatment control	130	1244
Niben101Scf01970	824341	A_T	Niben101Scf01970g08002.1	CDS	2	10	20	1_Non-treatment control	1794	2571
Niben101Scf01970	825010	A_C	Niben101Scf01970g08002.1	CDS	7	19	36.84	1_Non-treatment control	1551	2571
Niben101Scf01971	9212	A_G	Niben101Scf01971g00007.1	CDS	12	12	100	1_Non-treatment control	1929	3957
Niben101Scf01982	31827	G_A	Niben101Scf01982g00002.1	intron	11	11	100	1_Non-treatment control		1084
Niben101Scf01983	649107	T_C	Niben101Scf01983g06001.1	CDS	16	16	100	1_Non-treatment control	1960	3304
Niben101Scf01983	663433	T_C	Niben101Scf01983g06011.1	CDS	121	121	100	1_Non-treatment control	4379	5110
Niben101Scf01983	663592	A_C	Niben101Scf01983g06011.1	CDS	18	18	100	1_Non-treatment control	4220	5110
Niben101Scf01984	73072	G_A	Niben101Scf01984g00021.1	CDS	10	10	100	1_Non-treatment control	638	1857
Niben101Scf01985	322403	T_A	Niben101Scf01985g03016.1	CDS	23	23	100	1_Non-treatment control	1203	1739
Niben101Scf01985	322412	G_C	Niben101Scf01985g03016.1	CDS	18	18	100	1_Non-treatment control	1212	1739
Niben101Scf01986	45602	A_G	Niben101Scf01986g00022.1	CDS	9	10	90	1_Non-treatment control	936	2077
Niben101Scf01987	41135	A_T	Niben101Scf01987g00015.1	CDS	3551	3551	100	1_Non-treatment control	475	1343
Niben101Scf01991	400802	T_C	Niben101Scf01991g04009.1	3'UTR	1933	4657	41.51	1_Non-treatment control	714	829
Niben101Scf01991	401013	C_T	Niben101Scf01991g04009.1	CDS	879	2081	42.24	1_Non-treatment control	503	829
Niben101Scf01991	401221	G_T	Niben101Scf01991g04009.1	CDS	7	14	50	1_Non-treatment control	416	829
Niben101Scf01991	401328	G_T	Niben101Scf01991g04009.1	intron	13	21	61.9	1_Non-treatment control		829
Niben101Scf01991	401404	C_A	Niben101Scf01991g04009.1	intron	8	36	22.22	1_Non-treatment control		829
Niben101Scf01991	417041	T_C	Niben101Scf01991g04010.1	intron	31	62	50	1_Non-treatment control		553
Niben101Scf01991	417110	T_C	Niben101Scf01991g04010.1	CDS	10	32	31.25	1_Non-treatment control	138	553
Niben101Scf01991	429591	T_A	Niben101Scf01991g05015.1	CDS	8	31	25.81	1_Non-treatment control	429	921
Niben101Scf01991	514772	C_T	Niben101Scf01991g05012.1	CDS	1562	1707	91.51	1_Non-treatment control	503	829
Niben101Scf01991	514983	T_C	Niben101Scf01991g05012.1	3'UTR	1771	4631	38.24	1_Non-treatment control	714	829
Niben101Scf01991	515109	T_A	Niben101Scf01991g05012.1	3'UTR	73	345	21.16	1_Non-treatment control	816	829
Niben101Scf01991	515111	T_A	Niben101Scf01991g05012.1	3'UTR	29	289	10.03	1_Non-treatment control	818	829
Niben101Scf01993	921645	A_G	Niben101Scf01993g08029.1	3'UTR	5592	5592	100	1_Non-treatment control	4478	6293
Niben101Scf01993	921645	T_C	Niben101Scf01993g08022.1	3'UTR	5592	5592	100	1_Non-treatment control	3538	3946
Niben101Scf01993	921834	T_G	Niben101Scf01993g08029.1	3'UTR	5699	5719	99.65	1_Non-treatment control	4667	6293
Niben101Scf01993	921834	A_C	Niben101Scf01993g08022.1	3'UTR	5699	5719	99.65	1_Non-treatment control	3349	3946
Niben101Scf01994	252806	C_T	Niben101Scf01994g02012.1	CDS	10	40	25	1_Non-treatment control	720	2163
Niben101Scf01994	252938	C_G	Niben101Scf01994g02012.1	CDS	7	20	35	1_Non-treatment control	852	2163
Niben101Scf01994	252953	T_G	Niben101Scf01994g02012.1	CDS	15	26	57.69	1_Non-treatment control	867	2163
Niben101Scf01998	24291	C_A	Niben101Scf01998g00001.1	CDS	2	13	15.38	1_Non-treatment control	854	884
Niben101Scf01998	54870	A_G	Niben101Scf01998g00002.1	CDS	8	20	40	1_Non-treatment control	381	2175
Niben101Scf01998	54948	G_A	Niben101Scf01998g00002.1	CDS	15	25	60	1_Non-treatment control	459	2175
Niben101Scf01998	56966	A_G	Niben101Scf01998g00002.1	CDS	15	18	83.33	1_Non-treatment control	975	2175
Niben101Scf01998	57044	G_A	Niben101Scf01998g00002.1	CDS	10	14	71.43	1_Non-treatment control	1053	2175
Niben101Scf01998	301488	A_G	Niben101Scf01998g03010.1	CDS	179	179	100	1_Non-treatment control	2175	2739
Niben101Scf01998	302547	G_A	Niben101Scf01998g03010.1	CDS	18	70	25.71	1_Non-treatment control	1116	2739
Niben101Scf01998	302784	G_T	Niben101Scf01998g03010.1	CDS	54	54	100	1_Non-treatment control	879	2739
Niben101Scf01998	1016634	A_G	Niben101Scf01998g10004.1	CDS	2	13	15.38	1_Non-treatment control	62	1302
Niben101Scf01999	255735	A_G	Niben101Scf01999g02008.1	CDS	77	81	95.06	1_Non-treatment control	862	2623
Niben101Scf01999	597324	T_C	Niben101Scf01999g06012.1	CDS	13	18	72.22	1_Non-treatment control	879	3021
Niben101Scf01999	597465	C_T	Niben101Scf01999g06012.1	CDS	6	22	27.27	1_Non-treatment control	1020	3021
Niben101Scf01999	630701	T_C	Niben101Scf01999g06011.1	CDS	17	24	70.83	1_Non-treatment control	3679	4491
Niben101Scf01999	630842	C_T	Niben101Scf01999g06011.1	CDS	9	34	26.47	1_Non-treatment control	3820	4491
Niben101Scf01999	631037	T_C	Niben101Scf01999g06011.1	CDS	29	67	43.28	1_Non-treatment control	4015	4491
Niben101Scf01999	631163	G_A	Niben101Scf01999g06011.1	3'UTR	56	86	65.12	1_Non-treatment control	4141	4491
Niben101Scf01999	631193	G_A	Niben101Scf01999g06011.1	3'UTR	21	81	25.93	1_Non-treatment control	4171	4491
Niben101Scf01999	631208	T_C	Niben101Scf01999g06011.1	3'UTR	14	67	20.9	1_Non-treatment control	4186	4491
Niben101Scf02000	30265	G_C	Niben101Scf02000g00001.1	intron	18	18	100	1_Non-treatment control		2148
Niben101Scf02000	30266	C_T	Niben101Scf02000g00001.1	intron	17	17	100	1_Non-treatment control		2148
Niben101Scf02003	123710	G_T	Niben101Scf02003g01002.1	CDS	27	27	100	1_Non-treatment control	793	1269
Niben101Scf02004	25948	C_T	Niben101Scf02004g00031.1	CDS	32	32	100	1_Non-treatment control	1061	2172
Niben101Scf02004	116809	T_G	Niben101Scf02004g00014.1	CDS	10	10	100	1_Non-treatment control	661	4826
Niben101Scf02007	600155	T_C	Niben101Scf02007g06001.1	3'UTR	95	95	100	1_Non-treatment control	2002	2479
Niben101Scf02008	19124	C_T	Niben101Scf02008g00015.1	CDS	31	31	100	1_Non-treatment control	1108	1762
Niben101Scf02008	34768	C_T	Niben101Scf02008g00020.1	5'UTR	6	11	54.55	1_Non-treatment control	1014	2092
Niben101Scf02008	35094	T_C	Niben101Scf02008g00020.1	5'UTR	5	31	16.13	1_Non-treatment control	1340	2092
Niben101Scf02010	125084	C_T	Niben101Scf02010g01010.1	CDS	4	11	36.36	1_Non-treatment control	1128	1795
Niben101Scf02012	72811	T_C	Niben101Scf02012g00005.1	CDS	24	28	85.71	1_Non-treatment control	3676	6527
Niben101Scf02012	207853	C_T	Niben101Scf02012g01011.1	CDS	16	26	61.54	1_Non-treatment control	797	2055
Niben101Scf02016	34056	A_T	Niben101Scf02016g00009.1	intron	49	49	100	1_Non-treatment control		2024
Niben101Scf02016	35024	C_T	Niben101Scf02016g00009.1	intron	18	18	100	1_Non-treatment control		2024
Niben101Scf02016	36097	G_A	Niben101Scf02016g00009.1	intron	60	60	100	1_Non-treatment control		2024
Niben101Scf02016	37112	A_G	Niben101Scf02016g00010.1	CDS	88	91	96.7	1_Non-treatment control	255	819
Niben101Scf02016	37115	G_A	Niben101Scf02016g00010.1	CDS	87	90	96.67	1_Non-treatment control	258	819
Niben101Scf02019	43815	G_A	Niben101Scf02019g00005.1	CDS	22	22	100	1_Non-treatment control	633	759
Niben101Scf02021	65630	A_G	Niben101Scf02021g00003.1	CDS	5	30	16.67	1_Non-treatment control	2944	3250
Niben101Scf02021	79816	T_A	Niben101Scf02021g00003.1	5'UTR	12	12	100	1_Non-treatment control	485	3250
Niben101Scf02021	117072	A_C	Niben101Scf02021g01005.1	CDS	787	787	100	1_Non-treatment control	1030	1694
Niben101Scf02024	277327	A_G	Niben101Scf02024g02006.1	CDS	13	13	100	1_Non-treatment control	900	1418
Niben101Scf02027	276948	G_A	Niben101Scf02027g02020.1	3'UTR	6	13	46.15	1_Non-treatment control	1345	1559
Niben101Scf02027	276969	A_T	Niben101Scf02027g02020.1	3'UTR	6	13	46.15	1_Non-treatment control	1366	1559
Niben101Scf02027	276992	A_G	Niben101Scf02027g02020.1	3'UTR	4	10	40	1_Non-treatment control	1389	1559
Niben101Scf02029	21981	G_C	Niben101Scf02029g00004.1	CDS	503	4711	10.68	1_Non-treatment control	1284	1810
Niben101Scf02029	22130	G_T	Niben101Scf02029g00004.1	3'UTR	2275	2440	93.24	1_Non-treatment control	1433	1810
Niben101Scf02030	52901	G_A	Niben101Scf02030g00023.1	CDS	26	26	100	1_Non-treatment control	2337	3190
Niben101Scf02031	72854	T_C	Niben101Scf02031g00026.1	CDS	4	30	13.33	1_Non-treatment control	1209	1898
Niben101Scf02031	72944	T_C	Niben101Scf02031g00026.1	CDS	16	63	25.4	1_Non-treatment control	1299	1898
Niben101Scf02031	73001	G_A	Niben101Scf02031g00026.1	CDS	22	69	31.88	1_Non-treatment control	1356	1898
Niben101Scf02031	73072	T_C	Niben101Scf02031g00026.1	CDS	9	67	13.43	1_Non-treatment control	1427	1898
Niben101Scf02031	877094	T_C	Niben101Scf02031g08011.1	CDS	5	13	38.46	1_Non-treatment control	3604	4658
Niben101Scf02041	393629	T_A	Niben101Scf02041g04015.1	3'UTR	9	76	11.84	1_Non-treatment control	1621	1703
Niben101Scf02041	393631	C_A	Niben101Scf02041g04015.1	3'UTR	8	71	11.27	1_Non-treatment control	1623	1703
Niben101Scf02041	578566	G_A	Niben101Scf02041g05002.1	CDS	10	10	100	1_Non-treatment control	2601	3344
Niben101Scf02044	117503	G_A	Niben101Scf02044g01002.1	CDS	42	42	100	1_Non-treatment control	566	1448
Niben101Scf02044	1243011	T_C	Niben101Scf02044g12019.1	3'UTR	29	32	90.62	1_Non-treatment control	1296	2706
Niben101Scf02044	1243011	A_G	Niben101Scf02044g12008.1	CDS	29	32	90.62	1_Non-treatment control	1146	1725
Niben101Scf02044	1389960	G_A	Niben101Scf02044g13020.1	CDS	20	24	83.33	1_Non-treatment control	1380	2314
Niben101Scf02048	121900	T_C	Niben101Scf02048g01005.1	CDS	15	17	88.24	1_Non-treatment control	866	1559
Niben101Scf02048	121921	C_T	Niben101Scf02048g01005.1	CDS	15	17	88.24	1_Non-treatment control	845	1559
Niben101Scf02051	24110	G_A	Niben101Scf02051g00001.1	3'UTR	14	14	100	1_Non-treatment control	5513	6359
Niben101Scf02051	24115	A_G	Niben101Scf02051g00001.1	3'UTR	15	15	100	1_Non-treatment control	5518	6359
Niben101Scf02060	378975	C_T	Niben101Scf02060g03004.1	intron	8	10	80	1_Non-treatment control		2137
Niben101Scf02062	600560	A_G	Niben101Scf02062g06004.1	CDS	110	114	96.49	1_Non-treatment control	458	1810
Niben101Scf02063	383083	G_T	Niben101Scf02063g03016.1	intron	2	10	20	1_Non-treatment control		1573
Niben101Scf02068	584603	G_A	Niben101Scf02068g05010.1	CDS	12	12	100	1_Non-treatment control	531	612
Niben101Scf02072	41215	A_G	Niben101Scf02072g00018.1	CDS	30	30	100	1_Non-treatment control	1279	2252
Niben101Scf02072	237906	T_A	Niben101Scf02072g02017.1	CDS	16	16	100	1_Non-treatment control	1453	1928
Niben101Scf02072	237909	A_G	Niben101Scf02072g02017.1	CDS	16	16	100	1_Non-treatment control	1456	1928
Niben101Scf02072	405742	A_G	Niben101Scf02072g03008.1	CDS	5	27	18.52	1_Non-treatment control	3630	4132
Niben101Scf02072	405757	A_C	Niben101Scf02072g03008.1	CDS	6	28	21.43	1_Non-treatment control	3645	4132
Niben101Scf02072	405856	G_A	Niben101Scf02072g03008.1	3'UTR	35	43	81.4	1_Non-treatment control	3744	4132
Niben101Scf02073	156903	A_G	Niben101Scf02073g01013.1	CDS	40	40	100	1_Non-treatment control	861	1788
Niben101Scf02077	249471	T_C	Niben101Scf02077g02001.1	CDS	10	16	62.5	1_Non-treatment control	1352	2356
Niben101Scf02077	249489	A_G	Niben101Scf02077g02001.1	CDS	6	18	33.33	1_Non-treatment control	1370	2356
Niben101Scf02077	249513	G_A	Niben101Scf02077g02001.1	CDS	11	16	68.75	1_Non-treatment control	1394	2356
Niben101Scf02081	234615	G_C	Niben101Scf02081g02001.1	CDS	14	14	100	1_Non-treatment control	7218	7796
Niben101Scf02083	316508	G_A	Niben101Scf02083g03005.1	CDS	4	26	15.38	1_Non-treatment control	378	1897
Niben101Scf02085	1783979	T_A	Niben101Scf02085g17001.1	CDS	12	13	92.31	1_Non-treatment control	795	1513
Niben101Scf02085	2642083	C_T	Niben101Scf02085g26002.1	CDS	91	91	100	1_Non-treatment control	905	1212
Niben101Scf02085	2642083	G_A	Niben101Scf02085g26022.1	intron	91	91	100	1_Non-treatment control		1659
Niben101Scf02085	2675702	A_G	Niben101Scf02085g26017.1	3'UTR	3	10	30	1_Non-treatment control	10830	12314
Niben101Scf02090	578489	C_T	Niben101Scf02090g06011.1	CDS	3	22	13.64	1_Non-treatment control	266	2310
Niben101Scf02090	598990	A_C	Niben101Scf02090g06011.1	intron	44	44	100	1_Non-treatment control		2310
Niben101Scf02090	598990	T_G	Niben101Scf02090g06012.1	intron	44	44	100	1_Non-treatment control		2237
Niben101Scf02093	260339	G_A	Niben101Scf02093g02009.1	CDS	14	14	100	1_Non-treatment control	1053	1783
Niben101Scf02093	260340	G_T	Niben101Scf02093g02009.1	CDS	15	15	100	1_Non-treatment control	1052	1783
Niben101Scf02093	464498	C_T	Niben101Scf02093g04010.1	CDS	32	32	100	1_Non-treatment control	357	675
Niben101Scf02107	115290	G_T	Niben101Scf02107g01005.1	5'UTR	37	37	100	1_Non-treatment control	112	1706
Niben101Scf02107	418811	A_G	Niben101Scf02107g04006.1	intron	10	10	100	1_Non-treatment control		2199
Niben101Scf02108	215065	G_A	Niben101Scf02108g02018.1	CDS	3	11	27.27	1_Non-treatment control	3561	3912
Niben101Scf02108	215073	C_A	Niben101Scf02108g02018.1	CDS	3	13	23.08	1_Non-treatment control	3553	3912
Niben101Scf02108	218939	A_G	Niben101Scf02108g02018.1	CDS	15	15	100	1_Non-treatment control	2479	3912
Niben101Scf02108	496885	T_C	Niben101Scf02108g04004.1	CDS	8	10	80	1_Non-treatment control	277	1130
Niben101Scf02111	1096572	G_A	Niben101Scf02111g11001.1	3'UTR	14	14	100	1_Non-treatment control	1841	2084
Niben101Scf02111	1586881	G_T	Niben101Scf02111g16009.1	CDS	32	32	100	1_Non-treatment control	801	3432
Niben101Scf02111	1851529	G_A	Niben101Scf02111g18005.1	CDS	7	12	58.33	1_Non-treatment control	630	1083
Niben101Scf02114	51756	T_A	Niben101Scf02114g00010.1	CDS	23	27	85.19	1_Non-treatment control	408	1625
Niben101Scf02114	51823	G_T	Niben101Scf02114g00010.1	CDS	34	34	100	1_Non-treatment control	475	1625
Niben101Scf02122	335343	A_G	Niben101Scf02122g02019.1	CDS	12	14	85.71	1_Non-treatment control	1514	2855
Niben101Scf02122	336983	G_A	Niben101Scf02122g02019.1	CDS	14	14	100	1_Non-treatment control	656	2855
Niben101Scf02123	214486	A_T	Niben101Scf02123g02006.1	CDS	9	11	81.82	1_Non-treatment control	690	1487
Niben101Scf02123	214488	T_C	Niben101Scf02123g02006.1	CDS	9	11	81.82	1_Non-treatment control	688	1487
Niben101Scf02123	214664	T_G	Niben101Scf02123g02006.1	CDS	9	10	90	1_Non-treatment control	512	1487
Niben101Scf02128	17663	G_A	Niben101Scf02128g00022.1	3'UTR	3	13	23.08	1_Non-treatment control	3690	5861
Niben101Scf02128	17663	C_T	Niben101Scf02128g00037.1	3'UTR	3	13	23.08	1_Non-treatment control	1529	2059
Niben101Scf02128	17876	C_G	Niben101Scf02128g00022.1	3'UTR	4	13	30.77	1_Non-treatment control	3903	5861
Niben101Scf02128	17876	G_C	Niben101Scf02128g00037.1	3'UTR	4	13	30.77	1_Non-treatment control	1316	2059
Niben101Scf02128	18385	C_T	Niben101Scf02128g00022.1	3'UTR	4	11	36.36	1_Non-treatment control	4412	5861
Niben101Scf02128	18385	G_A	Niben101Scf02128g00037.1	3'UTR	4	11	36.36	1_Non-treatment control	807	2059
Niben101Scf02128	18628	G_A	Niben101Scf02128g00022.1	3'UTR	9	11	81.82	1_Non-treatment control	4655	5861
Niben101Scf02128	18628	C_T	Niben101Scf02128g00037.1	3'UTR	9	11	81.82	1_Non-treatment control	564	2059
Niben101Scf02128	18741	A_C	Niben101Scf02128g00022.1	3'UTR	3	10	30	1_Non-treatment control	4768	5861
Niben101Scf02128	18741	T_G	Niben101Scf02128g00037.1	3'UTR	3	10	30	1_Non-treatment control	451	2059
Niben101Scf02128	18757	C_T	Niben101Scf02128g00022.1	3'UTR	7	11	63.64	1_Non-treatment control	4784	5861
Niben101Scf02128	18757	G_A	Niben101Scf02128g00037.1	3'UTR	7	11	63.64	1_Non-treatment control	435	2059
Niben101Scf02128	18819	T_C	Niben101Scf02128g00022.1	3'UTR	6	11	54.55	1_Non-treatment control	4846	5861
Niben101Scf02128	18819	A_G	Niben101Scf02128g00037.1	3'UTR	6	11	54.55	1_Non-treatment control	373	2059
Niben101Scf02128	154302	C_G	Niben101Scf02128g00025.1	intron	193	282	68.44	1_Non-treatment control		441
Niben101Scf02128	154302	G_C	Niben101Scf02128g00028.1	CDS	193	282	68.44	1_Non-treatment control	1819	1968
Niben101Scf02128	154376	A_G	Niben101Scf02128g00025.1	intron	19	49	38.78	1_Non-treatment control		441
Niben101Scf02128	154376	T_C	Niben101Scf02128g00028.1	intron	19	49	38.78	1_Non-treatment control		1968
Niben101Scf02128	154389	T_C	Niben101Scf02128g00025.1	intron	12	22	54.55	1_Non-treatment control		441
Niben101Scf02128	154389	A_G	Niben101Scf02128g00028.1	intron	12	22	54.55	1_Non-treatment control		1968
Niben101Scf02132	56290	C_T	Niben101Scf02132g00016.1	CDS	12	12	100	1_Non-treatment control	350	2859
Niben101Scf02132	56290	G_A	Niben101Scf02132g00027.1	3'UTR	12	12	100	1_Non-treatment control	2830	3182
Niben101Scf02132	58390	A_G	Niben101Scf02132g00016.1	3'UTR	17	17	100	1_Non-treatment control	1726	2859
Niben101Scf02132	58390	T_C	Niben101Scf02132g00027.1	CDS	17	17	100	1_Non-treatment control	730	3182
Niben101Scf02133	71594	A_G	Niben101Scf02133g00004.1	CDS	16	16	100	1_Non-treatment control	2395	2445
Niben101Scf02133	1050947	C_T	Niben101Scf02133g10010.1	CDS	2	12	16.67	1_Non-treatment control	230	1096
Niben101Scf02133	1065180	G_A	Niben101Scf02133g10007.1	3'UTR	14	14	100	1_Non-treatment control	11261	12320
Niben101Scf02133	1065858	A_T	Niben101Scf02133g10007.1	3'UTR	17	17	100	1_Non-treatment control	10868	12320
Niben101Scf02133	1066176	C_T	Niben101Scf02133g10007.1	3'UTR	21	21	100	1_Non-treatment control	10550	12320
Niben101Scf02142	296394	T_C	Niben101Scf02142g02018.1	CDS	2	21	9.52	1_Non-treatment control	3998	4860
Niben101Scf02142	297684	T_C	Niben101Scf02142g02018.1	CDS	9	10	90	1_Non-treatment control	3028	4860
Niben101Scf02145	157014	T_A	Niben101Scf02145g01001.1	CDS	7	42	16.67	1_Non-treatment control	384	1104
Niben101Scf02145	157104	A_G	Niben101Scf02145g01001.1	CDS	34	66	51.52	1_Non-treatment control	474	1104
Niben101Scf02145	317785	C_T	Niben101Scf02145g03009.1	CDS	14	14	100	1_Non-treatment control	1489	2193
Niben101Scf02145	538163	C_T	Niben101Scf02145g05004.1	3'UTR	9	10	90	1_Non-treatment control	2325	3507
Niben101Scf02145	541375	C_T	Niben101Scf02145g05004.1	3'UTR	27	27	100	1_Non-treatment control	3101	3507
Niben101Scf02145	1177747	A_T	Niben101Scf02145g11013.1	CDS	18	18	100	1_Non-treatment control	1230	1782
Niben101Scf02155	278357	G_A	Niben101Scf02155g02006.1	CDS	91	92	98.91	1_Non-treatment control	585	993
Niben101Scf02155	278360	A_G	Niben101Scf02155g02006.1	CDS	92	93	98.92	1_Non-treatment control	588	993
Niben101Scf02156	1148987	C_G	Niben101Scf02156g11001.1	CDS	17	17	100	1_Non-treatment control	1241	1462
Niben101Scf02159	81933	A_T	Niben101Scf02159g01008.1	CDS	12	12	100	1_Non-treatment control	1413	1947
Niben101Scf02164	250199	C_T	Niben101Scf02164g02001.1	3'UTR	82	82	100	1_Non-treatment control	2285	5159
Niben101Scf02164	250199	G_A	Niben101Scf02164g02003.1	CDS	82	82	100	1_Non-treatment control	933	3353
Niben101Scf02164	394095	G_A	Niben101Scf02164g04001.1	CDS	16	19	84.21	1_Non-treatment control	8826	11013
Niben101Scf02164	394107	G_A	Niben101Scf02164g04001.1	CDS	3	21	14.29	1_Non-treatment control	8838	11013
Niben101Scf02168	449967	C_T	Niben101Scf02168g04008.1	CDS	135	135	100	1_Non-treatment control	598	1379
Niben101Scf02174	134243	G_A	Niben101Scf02174g01005.1	CDS	8	10	80	1_Non-treatment control	1382	2976
Niben101Scf02175	298189	T_C	Niben101Scf02175g03013.1	CDS	29	29	100	1_Non-treatment control	1553	3398
Niben101Scf02175	298189	A_G	Niben101Scf02175g03014.1	3'UTR	29	29	100	1_Non-treatment control	3126	3444
Niben101Scf02180	8061	C_G	Niben101Scf02180g00002.1	CDS	23	23	100	1_Non-treatment control	2530	2976
Niben101Scf02182	183207	C_T	Niben101Scf02182g01012.1	CDS	134	348	38.51	1_Non-treatment control	261	444
Niben101Scf02182	183290	T_A	Niben101Scf02182g01012.1	CDS	45	347	12.97	1_Non-treatment control	178	444
Niben101Scf02182	183348	C_T	Niben101Scf02182g01012.1	CDS	121	296	40.88	1_Non-treatment control	120	444
Niben101Scf02182	183397	C_G	Niben101Scf02182g01012.1	CDS	113	241	46.89	1_Non-treatment control	71	444
Niben101Scf02182	183405	A_T	Niben101Scf02182g01012.1	CDS	38	236	16.1	1_Non-treatment control	63	444
Niben101Scf02182	239471	G_T	Niben101Scf02182g02007.1	CDS	44	120	36.67	1_Non-treatment control	832	1065
Niben101Scf02182	239718	C_T	Niben101Scf02182g02007.1	CDS	69	418	16.51	1_Non-treatment control	657	1065
Niben101Scf02182	239859	C_T	Niben101Scf02182g02007.1	CDS	116	258	44.96	1_Non-treatment control	516	1065
Niben101Scf02182	239908	C_G	Niben101Scf02182g02007.1	CDS	109	216	50.46	1_Non-treatment control	467	1065
Niben101Scf02182	239916	A_T	Niben101Scf02182g02007.1	CDS	21	204	10.29	1_Non-treatment control	459	1065
Niben101Scf02182	241966	G_T	Niben101Scf02182g02007.1	intron	47	131	35.88	1_Non-treatment control		1065
Niben101Scf02182	242213	C_T	Niben101Scf02182g02007.1	CDS	73	391	18.67	1_Non-treatment control	261	1065
Niben101Scf02182	242296	T_A	Niben101Scf02182g02007.1	CDS	41	372	11.02	1_Non-treatment control	178	1065
Niben101Scf02182	242354	C_T	Niben101Scf02182g02007.1	CDS	139	339	41	1_Non-treatment control	120	1065
Niben101Scf02182	242403	C_G	Niben101Scf02182g02007.1	CDS	129	273	47.25	1_Non-treatment control	71	1065
Niben101Scf02182	242411	A_T	Niben101Scf02182g02007.1	CDS	42	264	15.91	1_Non-treatment control	63	1065
Niben101Scf02182	258248	T_A	Niben101Scf02182g02003.1	CDS	2	11	18.18	1_Non-treatment control	178	444
Niben101Scf02182	258306	C_T	Niben101Scf02182g02003.1	CDS	29	46	63.04	1_Non-treatment control	120	444
Niben101Scf02182	258355	C_G	Niben101Scf02182g02003.1	CDS	73	134	54.48	1_Non-treatment control	71	444
Niben101Scf02182	326715	C_T	Niben101Scf02182g03001.1	CDS	6	37	16.22	1_Non-treatment control	120	444
Niben101Scf02182	1384871	C_G	Niben101Scf02182g13008.1	intron	28	28	100	1_Non-treatment control		2894
Niben101Scf02182	1386441	T_C	Niben101Scf02182g13008.1	intron	12	12	100	1_Non-treatment control		2894
Niben101Scf02188	191598	G_A	Niben101Scf02188g02024.1	CDS	17	17	100	1_Non-treatment control	1673	2664
Niben101Scf02190	429715	C_A	Niben101Scf02190g04003.1	3'UTR	22	22	100	1_Non-treatment control	2357	2892
Niben101Scf02201	83891	A_G	Niben101Scf02201g00013.1	3'UTR	19	19	100	1_Non-treatment control	1968	2848
Niben101Scf02207	107417	T_C	Niben101Scf02207g01010.1	5'UTR	13	15	86.67	1_Non-treatment control	459	2854
Niben101Scf02207	120167	A_G	Niben101Scf02207g01011.1	CDS	26	26	100	1_Non-treatment control	852	1005
Niben101Scf02207	948738	G_A	Niben101Scf02207g09016.1	CDS	18	18	100	1_Non-treatment control	823	934
Niben101Scf02210	620103	C_T	Niben101Scf02210g06004.1	CDS	11	11	100	1_Non-treatment control	1147	4431
Niben101Scf02211	90188	A_G	Niben101Scf02211g01007.1	CDS	14	14	100	1_Non-treatment control	1688	2965
Niben101Scf02211	511301	G_A	Niben101Scf02211g04005.1	CDS	10	10	100	1_Non-treatment control	463	1471
Niben101Scf02216	19371	G_T	Niben101Scf02216g00003.1	CDS	89	90	98.89	1_Non-treatment control	429	540
Niben101Scf02217	160213	T_C	Niben101Scf02217g01007.1	CDS	20	20	100	1_Non-treatment control	4255	5018
Niben101Scf02217	504105	G_A	Niben101Scf02217g05008.1	CDS	11	11	100	1_Non-treatment control	1141	3262
Niben101Scf02219	201497	G_A	Niben101Scf02219g02002.1	CDS	42	42	100	1_Non-treatment control	603	1101
Niben101Scf02219	201503	A_C	Niben101Scf02219g02002.1	CDS	35	35	100	1_Non-treatment control	597	1101
Niben101Scf02232	18433	C_T	Niben101Scf02232g00001.1	CDS	24	24	100	1_Non-treatment control	729	1521
Niben101Scf02232	18754	A_T	Niben101Scf02232g00001.1	CDS	27	27	100	1_Non-treatment control	408	1521
Niben101Scf02232	18988	T_C	Niben101Scf02232g00001.1	CDS	26	26	100	1_Non-treatment control	174	1521
Niben101Scf02235	13433	A_G	Niben101Scf02235g00008.1	CDS	3	12	25	1_Non-treatment control	2332	2735
Niben101Scf02237	988704	G_A	Niben101Scf02237g09003.1	CDS	16	16	100	1_Non-treatment control	903	1299
Niben101Scf02237	1011617	G_A	Niben101Scf02237g09014.1	CDS	168	168	100	1_Non-treatment control	719	912
Niben101Scf02240	185532	T_G	Niben101Scf02240g02004.1	CDS	12	12	100	1_Non-treatment control	505	1981
Niben101Scf02243	518417	A_G	Niben101Scf02243g05003.1	CDS	12	12	100	1_Non-treatment control	2114	3118
Niben101Scf02245	325322	G_A	Niben101Scf02245g02009.1	CDS	22	22	100	1_Non-treatment control	700	1326
Niben101Scf02246	167129	G_T	Niben101Scf02246g01012.1	CDS	6	10	60	1_Non-treatment control	4040	5726
Niben101Scf02246	167156	A_G	Niben101Scf02246g01012.1	CDS	4	10	40	1_Non-treatment control	4067	5726
Niben101Scf02248	223062	T_G	Niben101Scf02248g01003.1	CDS	30	31	96.77	1_Non-treatment control	344	1676
Niben101Scf02257	197595	C_T	Niben101Scf02257g01007.1	3'UTR	41	55	74.55	1_Non-treatment control	1159	1429
Niben101Scf02264	97036	G_A	Niben101Scf02264g01003.1	CDS	2	19	10.53	1_Non-treatment control	7112	7752
Niben101Scf02264	97066	A_G	Niben101Scf02264g01003.1	CDS	2	16	12.5	1_Non-treatment control	7082	7752
Niben101Scf02267	146968	T_C	Niben101Scf02267g00005.1	CDS	9	30	30	1_Non-treatment control	411	740
Niben101Scf02267	146971	G_T	Niben101Scf02267g00005.1	CDS	9	30	30	1_Non-treatment control	414	740
Niben101Scf02267	147088	C_T	Niben101Scf02267g00005.1	CDS	23	66	34.85	1_Non-treatment control	531	740
Niben101Scf02275	295703	A_G	Niben101Scf02275g03021.1	3'UTR	17	17	100	1_Non-treatment control	3084	4327
Niben101Scf02275	399806	T_C	Niben101Scf02275g03003.1	3'UTR	16	16	100	1_Non-treatment control	1589	2204
Niben101Scf02275	409836	T_C	Niben101Scf02275g03014.1	5'UTR	10	10	100	1_Non-treatment control	587	2358
Niben101Scf02278	88216	A_T	Niben101Scf02278g01011.1	CDS	21	21	100	1_Non-treatment control	2206	2652
Niben101Scf02278	88222	G_A	Niben101Scf02278g01011.1	CDS	20	20	100	1_Non-treatment control	2200	2652
Niben101Scf02278	219259	A_T	Niben101Scf02278g01002.1	CDS	26	26	100	1_Non-treatment control	1014	1669
Niben101Scf02280	127615	C_G	Niben101Scf02280g01012.1	3'UTR	28	28	100	1_Non-treatment control	1445	1813
Niben101Scf02280	477768	A_G	Niben101Scf02280g04013.1	CDS	170	189	89.95	1_Non-treatment control	1584	1905
Niben101Scf02280	477780	A_G	Niben101Scf02280g04013.1	CDS	18	191	9.42	1_Non-treatment control	1572	1905
Niben101Scf02282	58876	G_A	Niben101Scf02282g00001.1	CDS	171	183	93.44	1_Non-treatment control	310	441
Niben101Scf02283	13475	A_G	Niben101Scf02283g00007.1	CDS	88	88	100	1_Non-treatment control	4545	5778
Niben101Scf02283	14049	A_G	Niben101Scf02283g00007.1	CDS	9	70	12.86	1_Non-treatment control	3971	5778
Niben101Scf02283	14063	A_G	Niben101Scf02283g00007.1	CDS	10	66	15.15	1_Non-treatment control	3957	5778
Niben101Scf02283	14167	A_G	Niben101Scf02283g00007.1	CDS	5	16	31.25	1_Non-treatment control	3853	5778
Niben101Scf02283	20584	A_C	Niben101Scf02283g00007.1	CDS	20	20	100	1_Non-treatment control	2571	5778
Niben101Scf02283	20585	C_T	Niben101Scf02283g00007.1	CDS	20	20	100	1_Non-treatment control	2570	5778
Niben101Scf02283	21613	T_C	Niben101Scf02283g00007.1	CDS	23	23	100	1_Non-treatment control	2291	5778
Niben101Scf02285	160959	C_G	Niben101Scf02285g01023.1	3'UTR	11	11	100	1_Non-treatment control	1199	1466
Niben101Scf02286	97845	T_A	Niben101Scf02286g01013.1	3'UTR	39	40	97.5	1_Non-treatment control	1979	2358
Niben101Scf02286	97846	C_T	Niben101Scf02286g01013.1	3'UTR	37	40	92.5	1_Non-treatment control	1980	2358
Niben101Scf02289	989562	A_G	Niben101Scf02289g10015.1	CDS	24	24	100	1_Non-treatment control	5555	6474
Niben101Scf02289	1112785	C_T	Niben101Scf02289g10022.1	CDS	22	22	100	1_Non-treatment control	839	2985
Niben101Scf02290	33073	G_T	Niben101Scf02290g00004.1	CDS	3	14	21.43	1_Non-treatment control	2020	2908
Niben101Scf02291	496191	G_A	Niben101Scf02291g05007.1	CDS	10	10	100	1_Non-treatment control	1750	2151
Niben101Scf02291	496192	T_C	Niben101Scf02291g05007.1	CDS	10	10	100	1_Non-treatment control	1749	2151
Niben101Scf02293	345476	A_G	Niben101Scf02293g03010.1	CDS	39	39	100	1_Non-treatment control	1332	2782
Niben101Scf02307	145646	G_A	Niben101Scf02307g01003.1	CDS	21	21	100	1_Non-treatment control	282	2074
Niben101Scf02307	277666	C_T	Niben101Scf02307g02001.1	CDS	13	20	65	1_Non-treatment control	1083	2241
Niben101Scf02307	277669	G_T	Niben101Scf02307g02001.1	CDS	13	20	65	1_Non-treatment control	1086	2241
Niben101Scf02312	321973	A_G	Niben101Scf02312g03008.1	CDS	17	17	100	1_Non-treatment control	1840	3016
Niben101Scf02316	44419	C_T	Niben101Scf02316g00016.1	3'UTR	33	33	100	1_Non-treatment control	1398	2271
Niben101Scf02318	56210	T_C	Niben101Scf02318g00005.1	intron	2	10	20	1_Non-treatment control		2848
Niben101Scf02318	56214	T_G	Niben101Scf02318g00005.1	intron	2	10	20	1_Non-treatment control		2848
Niben101Scf02319	124299	T_C	Niben101Scf02319g01005.1	CDS	17	17	100	1_Non-treatment control	339	2211
Niben101Scf02319	623771	C_T	Niben101Scf02319g06001.1	CDS	53	53	100	1_Non-treatment control	1491	2698
Niben101Scf02320	121641	C_A	Niben101Scf02320g00019.1	intron	4	13	30.77	1_Non-treatment control		850
Niben101Scf02322	272963	C_G	Niben101Scf02322g02002.1	CDS	15	15	100	1_Non-treatment control	2481	3286
Niben101Scf02322	272966	T_C	Niben101Scf02322g02002.1	CDS	15	15	100	1_Non-treatment control	2478	3286
Niben101Scf02335	262952	T_C	Niben101Scf02335g02008.1	intron	18	18	100	1_Non-treatment control		2687
Niben101Scf02335	370288	G_A	Niben101Scf02335g03002.1	CDS	12	12	100	1_Non-treatment control	1176	1290
Niben101Scf02338	11460	T_C	Niben101Scf02338g00001.1	intron	2	16	12.5	1_Non-treatment control		2568
Niben101Scf02338	15428	C_T	Niben101Scf02338g00001.1	intron	2	20	10	1_Non-treatment control		2568
Niben101Scf02338	16615	T_C	Niben101Scf02338g00001.1	intron	2	10	20	1_Non-treatment control		2568
Niben101Scf02339	269913	A_T	Niben101Scf02339g01017.1	5'UTR	28	28	100	1_Non-treatment control	335	2798
Niben101Scf02344	140868	T_C	Niben101Scf02344g01011.1	3'UTR	4	36	11.11	1_Non-treatment control	3015	3119
Niben101Scf02344	311701	T_G	Niben101Scf02344g03001.1	intron	20	20	100	1_Non-treatment control		252
Niben101Scf02344	733790	G_A	Niben101Scf02344g06023.1	intron	18	18	100	1_Non-treatment control		5158
Niben101Scf02344	733977	G_T	Niben101Scf02344g06023.1	CDS	2	16	12.5	1_Non-treatment control	2214	5158
Niben101Scf02344	738200	C_T	Niben101Scf02344g06023.1	CDS	12	13	92.31	1_Non-treatment control	1716	5158
Niben101Scf02344	738267	A_T	Niben101Scf02344g06023.1	CDS	3	12	25	1_Non-treatment control	1649	5158
Niben101Scf02344	739072	A_G	Niben101Scf02344g06023.1	CDS	18	19	94.74	1_Non-treatment control	1325	5158
Niben101Scf02344	739100	T_C	Niben101Scf02344g06023.1	CDS	15	17	88.24	1_Non-treatment control	1297	5158
Niben101Scf02344	739182	C_T	Niben101Scf02344g06023.1	CDS	13	15	86.67	1_Non-treatment control	1215	5158
Niben101Scf02344	773630	T_G	Niben101Scf02344g06024.1	CDS	4	10	40	1_Non-treatment control	302	659
Niben101Scf02345	114381	T_C	Niben101Scf02345g00006.1	CDS	13	14	92.86	1_Non-treatment control	1322	4374
Niben101Scf02346	693308	T_C	Niben101Scf02346g07008.1	CDS	26	26	100	1_Non-treatment control	719	1408
Niben101Scf02348	281817	A_T	Niben101Scf02348g02008.1	CDS	2	15	13.33	1_Non-treatment control	1253	1825
Niben101Scf02348	281819	A_T	Niben101Scf02348g02008.1	CDS	2	15	13.33	1_Non-treatment control	1251	1825
Niben101Scf02348	778067	A_T	Niben101Scf02348g07001.1	CDS	29	40	72.5	1_Non-treatment control	1937	3479
Niben101Scf02351	205683	G_T	Niben101Scf02351g02003.1	intron	2	12	16.67	1_Non-treatment control		1266
Niben101Scf02353	246537	G_A	Niben101Scf02353g02004.1	CDS	56	56	100	1_Non-treatment control	367	1254
Niben101Scf02353	246657	C_T	Niben101Scf02353g02004.1	CDS	10	10	100	1_Non-treatment control	247	1254
Niben101Scf02353	500624	C_A	Niben101Scf02353g05007.1	3'UTR	19	19	100	1_Non-treatment control	1295	1901
Niben101Scf02358	17559	G_T	Niben101Scf02358g00003.1	CDS	28	35	80	1_Non-treatment control	1729	3050
Niben101Scf02358	253034	T_C	Niben101Scf02358g02003.1	CDS	12	12	100	1_Non-treatment control	1522	2964
Niben101Scf02358	339876	A_C	Niben101Scf02358g03020.1	CDS	8	13	61.54	1_Non-treatment control	2264	2697
Niben101Scf02358	339918	C_G	Niben101Scf02358g03020.1	CDS	3	11	27.27	1_Non-treatment control	2222	2697
Niben101Scf02358	340067	A_C	Niben101Scf02358g03020.1	CDS	5	11	45.45	1_Non-treatment control	2073	2697
Niben101Scf02358	340083	G_A	Niben101Scf02358g03020.1	CDS	4	11	36.36	1_Non-treatment control	2057	2697
Niben101Scf02359	5571	G_C	Niben101Scf02359g00008.1	CDS	85	85	100	1_Non-treatment control	2400	2826
Niben101Scf02359	111283	A_C	Niben101Scf02359g00022.1	CDS	14	14	100	1_Non-treatment control	4741	5131
Niben101Scf02359	123565	C_T	Niben101Scf02359g00024.1	CDS	51	51	100	1_Non-treatment control	1940	4201
Niben101Scf02359	156574	T_A	Niben101Scf02359g00029.1	CDS	14	14	100	1_Non-treatment control	1490	2244
Niben101Scf02361	694282	T_A	Niben101Scf02361g07001.1	3'UTR	3	18	16.67	1_Non-treatment control	2325	2791
Niben101Scf02361	954650	A_T	Niben101Scf02361g08011.1	intron	2	20	10	1_Non-treatment control		1449
Niben101Scf02363	89142	T_C	Niben101Scf02363g00025.1	CDS	2	12	16.67	1_Non-treatment control	1683	2319
Niben101Scf02363	89145	A_C	Niben101Scf02363g00025.1	CDS	2	12	16.67	1_Non-treatment control	1680	2319
Niben101Scf02364	249804	G_A	Niben101Scf02364g02003.1	intron	4	25	16	1_Non-treatment control		1154
Niben101Scf02366	693441	T_C	Niben101Scf02366g06014.1	CDS	55	55	100	1_Non-treatment control	699	1462
Niben101Scf02367	655491	A_G	Niben101Scf02367g05029.1	CDS	34	34	100	1_Non-treatment control	313	1560
Niben101Scf02370	190062	T_G	Niben101Scf02370g02007.1	CDS	256	257	99.61	1_Non-treatment control	1067	1735
Niben101Scf02373	355976	A_C	Niben101Scf02373g03005.1	3'UTR	16	26	61.54	1_Non-treatment control	1467	1843
Niben101Scf02375	195158	A_G	Niben101Scf02375g02004.1	CDS	34	34	100	1_Non-treatment control	382	750
Niben101Scf02375	195160	C_G	Niben101Scf02375g02004.1	CDS	34	34	100	1_Non-treatment control	384	750
Niben101Scf02378	303101	T_C	Niben101Scf02378g02004.1	CDS	145	145	100	1_Non-treatment control	355	1286
Niben101Scf02378	305246	A_G	Niben101Scf02378g02004.1	CDS	64	287	22.3	1_Non-treatment control	607	1286
Niben101Scf02378	305286	A_G	Niben101Scf02378g02004.1	3'UTR	45	297	15.15	1_Non-treatment control	647	1286
Niben101Scf02379	258660	C_T	Niben101Scf02379g02007.1	3'UTR	12	14	85.71	1_Non-treatment control	1285	2521
Niben101Scf02381	842948	T_C	Niben101Scf02381g08015.1	CDS	10	20	50	1_Non-treatment control	419	1062
Niben101Scf02381	842990	T_G	Niben101Scf02381g08015.1	CDS	9	19	47.37	1_Non-treatment control	461	1062
Niben101Scf02381	843534	C_T	Niben101Scf02381g08015.1	3'UTR	52	52	100	1_Non-treatment control	697	1062
Niben101Scf02381	843535	T_G	Niben101Scf02381g08015.1	3'UTR	53	53	100	1_Non-treatment control	698	1062
Niben101Scf02390	220348	A_T	Niben101Scf02390g02001.1	CDS	6	10	60	1_Non-treatment control	771	1962
Niben101Scf02390	220459	G_A	Niben101Scf02390g02001.1	CDS	8	14	57.14	1_Non-treatment control	882	1962
Niben101Scf02398	261271	T_C	Niben101Scf02398g02001.1	CDS	3	14	21.43	1_Non-treatment control	269	840
Niben101Scf02399	584083	A_G	Niben101Scf02399g05006.1	CDS	21	21	100	1_Non-treatment control	170	336
Niben101Scf02401	104224	T_G	Niben101Scf02401g01001.1	CDS	68	75	90.67	1_Non-treatment control	645	1378
Niben101Scf02405	200832	G_T	Niben101Scf02405g02003.1	intron	15	15	100	1_Non-treatment control		2063
Niben101Scf02406	88389	T_C	Niben101Scf02406g01020.1	CDS	16	20	80	1_Non-treatment control	1345	1856
Niben101Scf02407	449002	C_T	Niben101Scf02407g04001.1	3'UTR	116	299	38.8	1_Non-treatment control	685	871
Niben101Scf02407	449012	A_G	Niben101Scf02407g04001.1	3'UTR	98	255	38.43	1_Non-treatment control	695	871
Niben101Scf02407	467940	G_T	Niben101Scf02407g04002.1	CDS	44	212	20.75	1_Non-treatment control	392	870
Niben101Scf02407	467984	G_A	Niben101Scf02407g04002.1	CDS	45	120	37.5	1_Non-treatment control	436	870
Niben101Scf02407	1359685	T_C	Niben101Scf02407g13009.1	3'UTR	13	13	100	1_Non-treatment control	1782	2388
Niben101Scf02408	256976	C_G	Niben101Scf02408g02007.1	CDS	21	21	100	1_Non-treatment control	1321	1668
Niben101Scf02408	342036	G_A	Niben101Scf02408g03025.1	CDS	10	10	100	1_Non-treatment control	359	744
Niben101Scf02408	483917	G_A	Niben101Scf02408g04020.1	CDS	4	11	36.36	1_Non-treatment control	260	894
Niben101Scf02413	115094	T_C	Niben101Scf02413g01013.1	CDS	18	18	100	1_Non-treatment control	965	1629
Niben101Scf02413	343570	G_A	Niben101Scf02413g03018.1	CDS	23	23	100	1_Non-treatment control	1557	2294
Niben101Scf02417	634553	A_G	Niben101Scf02417g06008.1	CDS	3	28	10.71	1_Non-treatment control	1632	2919
Niben101Scf02430	188210	T_C	Niben101Scf02430g02003.1	CDS	18	18	100	1_Non-treatment control	1332	1752
Niben101Scf02437	282518	G_A	Niben101Scf02437g02021.1	CDS	28	28	100	1_Non-treatment control	717	1919
Niben101Scf02440	196409	G_A	Niben101Scf02440g01028.1	intron	15	15	100	1_Non-treatment control		678
Niben101Scf02440	196534	A_G	Niben101Scf02440g01028.1	intron	14	14	100	1_Non-treatment control		678
Niben101Scf02440	196541	T_C	Niben101Scf02440g01028.1	intron	14	14	100	1_Non-treatment control		678
Niben101Scf02441	326929	C_T	Niben101Scf02441g03001.1	CDS	42	42	100	1_Non-treatment control	1202	3968
Niben101Scf02441	526225	G_A	Niben101Scf02441g04008.1	CDS	5	17	29.41	1_Non-treatment control	2184	2616
Niben101Scf02445	278499	G_T	Niben101Scf02445g02002.1	CDS	11	11	100	1_Non-treatment control	13	540
Niben101Scf02445	1175151	G_A	Niben101Scf02445g10018.1	CDS	2	15	13.33	1_Non-treatment control	130	1683
Niben101Scf02445	1175222	A_C	Niben101Scf02445g10018.1	CDS	3	12	25	1_Non-treatment control	201	1683
Niben101Scf02445	1175279	C_A	Niben101Scf02445g10018.1	CDS	2	10	20	1_Non-treatment control	258	1683
Niben101Scf02446	17251	A_G	Niben101Scf02446g00025.1	CDS	81	86	94.19	1_Non-treatment control	1025	1566
Niben101Scf02449	262248	A_G	Niben101Scf02449g02004.1	CDS	3	18	16.67	1_Non-treatment control	1686	2127
Niben101Scf02449	262374	T_C	Niben101Scf02449g02004.1	CDS	3	10	30	1_Non-treatment control	1560	2127
Niben101Scf02450	287985	G_A	Niben101Scf02450g03020.1	CDS	2	18	11.11	1_Non-treatment control	1175	1319
Niben101Scf02450	288003	G_A	Niben101Scf02450g03020.1	CDS	5	18	27.78	1_Non-treatment control	1157	1319
Niben101Scf02450	290035	G_A	Niben101Scf02450g03020.1	CDS	4	12	33.33	1_Non-treatment control	755	1319
Niben101Scf02451	667321	C_T	Niben101Scf02451g06019.1	CDS	6	10	60	1_Non-treatment control	1049	1878
Niben101Scf02451	667333	C_T	Niben101Scf02451g06019.1	CDS	6	10	60	1_Non-treatment control	1061	1878
Niben101Scf02451	932749	G_C	Niben101Scf02451g09003.1	3'UTR	11	11	100	1_Non-treatment control	2306	2564
Niben101Scf02451	932749	C_G	Niben101Scf02451g10011.1	CDS	11	11	100	1_Non-treatment control	1777	1983
Niben101Scf02451	932750	T_G	Niben101Scf02451g09003.1	3'UTR	11	11	100	1_Non-treatment control	2305	2564
Niben101Scf02451	932750	A_C	Niben101Scf02451g10011.1	CDS	11	11	100	1_Non-treatment control	1778	1983
Niben101Scf02456	59533	A_G	Niben101Scf02456g00016.1	CDS	11	11	100	1_Non-treatment control	993	2227
Niben101Scf02456	59533	T_C	Niben101Scf02456g00019.1	intron	11	11	100	1_Non-treatment control		258
Niben101Scf02457	198446	A_T	Niben101Scf02457g01005.1	CDS	6	33	18.18	1_Non-treatment control	665	1197
Niben101Scf02459	707066	T_C	Niben101Scf02459g07003.1	intron	2	18	11.11	1_Non-treatment control		1390
Niben101Scf02461	8285	T_C	Niben101Scf02461g00003.1	CDS	27	27	100	1_Non-treatment control	1189	2416
Niben101Scf02463	25640	G_T	Niben101Scf02463g00001.1	CDS	40	192	20.83	1_Non-treatment control	163	432
Niben101Scf02463	25642	T_C	Niben101Scf02463g00001.1	CDS	53	217	24.42	1_Non-treatment control	165	432
Niben101Scf02463	25765	A_G	Niben101Scf02463g00001.1	CDS	461	1091	42.25	1_Non-treatment control	288	432
Niben101Scf02463	149668	A_C	Niben101Scf02463g01011.1	3'UTR	9	16	56.25	1_Non-treatment control	1770	2157
Niben101Scf02467	148665	C_T	Niben101Scf02467g01003.1	CDS	6	18	33.33	1_Non-treatment control	1687	2762
Niben101Scf02468	1077248	T_C	Niben101Scf02468g10004.1	CDS	22	22	100	1_Non-treatment control	1111	1681
Niben101Scf02474	292714	C_A	Niben101Scf02474g03021.1	CDS	12	12	100	1_Non-treatment control	522	2127
Niben101Scf02475	219114	A_G	Niben101Scf02475g02004.1	CDS	4	11	36.36	1_Non-treatment control	1917	4010
Niben101Scf02475	219269	A_G	Niben101Scf02475g02004.1	CDS	9	21	42.86	1_Non-treatment control	2072	4010
Niben101Scf02475	219282	T_C	Niben101Scf02475g02004.1	CDS	9	18	50	1_Non-treatment control	2085	4010
Niben101Scf02475	387438	A_T	Niben101Scf02475g04001.1	CDS	6	21	28.57	1_Non-treatment control	534	630
Niben101Scf02475	387476	A_G	Niben101Scf02475g04001.1	CDS	2	20	10	1_Non-treatment control	572	630
Niben101Scf02476	557121	G_A	Niben101Scf02476g04009.1	CDS	15	47	31.91	1_Non-treatment control	336	408
Niben101Scf02476	557124	G_T	Niben101Scf02476g04009.1	CDS	20	50	40	1_Non-treatment control	339	408
Niben101Scf02479	279332	T_C	Niben101Scf02479g02013.1	intron	14	14	100	1_Non-treatment control		2136
Niben101Scf02480	224401	T_G	Niben101Scf02480g02012.1	CDS	232	255	90.98	1_Non-treatment control	1439	4199
Niben101Scf02480	228818	T_A	Niben101Scf02480g02012.1	CDS	14	14	100	1_Non-treatment control	3403	4199
Niben101Scf02482	103170	A_G	Niben101Scf02482g01015.1	CDS	2	13	15.38	1_Non-treatment control	1051	1325
Niben101Scf02482	103170	T_C	Niben101Scf02482g01016.1	intron	2	13	15.38	1_Non-treatment control		3810
Niben101Scf02482	103171	A_G	Niben101Scf02482g01015.1	CDS	2	13	15.38	1_Non-treatment control	1052	1325
Niben101Scf02482	103171	T_C	Niben101Scf02482g01016.1	intron	2	13	15.38	1_Non-treatment control		3810
Niben101Scf02486	148271	A_T	Niben101Scf02486g01012.1	5'UTR	12	12	100	1_Non-treatment control	2020	2919
Niben101Scf02494	498952	T_C	Niben101Scf02494g05001.1	CDS	4	27	14.81	1_Non-treatment control	240	1053
Niben101Scf02494	1054359	T_C	Niben101Scf02494g10012.1	CDS	10	10	100	1_Non-treatment control	816	1595
Niben101Scf02494	1054425	T_C	Niben101Scf02494g10012.1	CDS	24	24	100	1_Non-treatment control	882	1595
Niben101Scf02499	244442	A_T	Niben101Scf02499g02004.1	CDS	11	14	78.57	1_Non-treatment control	120	321
Niben101Scf02502	475061	C_T	Niben101Scf02502g04001.1	CDS	141	141	100	1_Non-treatment control	1382	1884
Niben101Scf02510	585634	A_G	Niben101Scf02510g05024.1	CDS	15	15	100	1_Non-treatment control	330	1052
Niben101Scf02510	601648	C_T	Niben101Scf02510g05033.1	CDS	10	10	100	1_Non-treatment control	2700	3691
Niben101Scf02511	508879	A_G	Niben101Scf02511g05005.1	CDS	35	35	100	1_Non-treatment control	1174	2111
Niben101Scf02511	512183	T_C	Niben101Scf02511g05005.1	CDS	149	151	98.68	1_Non-treatment control	1763	2111
Niben101Scf02511	710365	T_G	Niben101Scf02511g07003.1	5'UTR	25	25	100	1_Non-treatment control	360	1532
Niben101Scf02513	758118	T_G	Niben101Scf02513g07008.1	3'UTR	5194	5194	100	1_Non-treatment control	1806	3291
Niben101Scf02513	758118	A_C	Niben101Scf02513g08003.1	CDS	5194	5194	100	1_Non-treatment control	1352	2632
Niben101Scf02513	758477	A_T	Niben101Scf02513g07008.1	3'UTR	2	16	12.5	1_Non-treatment control	2165	3291
Niben101Scf02513	758477	T_A	Niben101Scf02513g08003.1	intron	2	16	12.5	1_Non-treatment control		2632
Niben101Scf02513	858204	C_A	Niben101Scf02513g08007.1	CDS	536	537	99.81	1_Non-treatment control	606	1238
Niben101Scf02513	858219	C_T	Niben101Scf02513g08007.1	CDS	329	330	99.7	1_Non-treatment control	591	1238
Niben101Scf02513	860445	C_T	Niben101Scf02513g08002.1	5'UTR	27	27	100	1_Non-treatment control	313	2846
Niben101Scf02513	1212112	G_C	Niben101Scf02513g11001.1	CDS	8	14	57.14	1_Non-treatment control	776	1104
Niben101Scf02513	1212325	C_T	Niben101Scf02513g11001.1	CDS	5	10	50	1_Non-treatment control	989	1104
Niben101Scf02517	32633	C_T	Niben101Scf02517g00009.1	CDS	11	11	100	1_Non-treatment control	439	1802
Niben101Scf02517	167492	C_T	Niben101Scf02517g01022.1	CDS	2	10	20	1_Non-treatment control	38	1439
Niben101Scf02517	167492	G_A	Niben101Scf02517g01024.1	5'UTR	2	10	20	1_Non-treatment control	2401	3343
Niben101Scf02517	648478	C_T	Niben101Scf02517g06004.1	CDS	4	11	36.36	1_Non-treatment control	3311	4945
Niben101Scf02517	1515100	A_G	Niben101Scf02517g15003.1	CDS	7	13	53.85	1_Non-treatment control	463	1493
Niben101Scf02517	1515330	A_C	Niben101Scf02517g15003.1	CDS	10	21	47.62	1_Non-treatment control	693	1493
Niben101Scf02517	1515365	C_T	Niben101Scf02517g15003.1	CDS	9	22	40.91	1_Non-treatment control	728	1493
Niben101Scf02517	1515376	T_C	Niben101Scf02517g15003.1	CDS	14	22	63.64	1_Non-treatment control	739	1493
Niben101Scf02517	1774986	T_G	Niben101Scf02517g17013.1	CDS	82	82	100	1_Non-treatment control	958	1546
Niben101Scf02517	1818133	T_C	Niben101Scf02517g18011.1	CDS	12	12	100	1_Non-treatment control	369	1449
Niben101Scf02520	75621	A_G	Niben101Scf02520g00005.1	CDS	20	20	100	1_Non-treatment control	1026	1176
Niben101Scf02537	16696	A_T	Niben101Scf02537g00004.1	5'UTR	47	47	100	1_Non-treatment control	204	1398
Niben101Scf02537	218167	T_A	Niben101Scf02537g02003.1	CDS	3	35	8.57	1_Non-treatment control	887	1468
Niben101Scf02537	218387	C_T	Niben101Scf02537g02003.1	CDS	4	26	15.38	1_Non-treatment control	667	1468
Niben101Scf02537	218405	G_A	Niben101Scf02537g02003.1	CDS	3	20	15	1_Non-treatment control	649	1468
Niben101Scf02537	245450	A_T	Niben101Scf02537g02002.1	CDS	18	18	100	1_Non-treatment control	839	2098
Niben101Scf02537	258568	A_T	Niben101Scf02537g02031.1	CDS	25	28	89.29	1_Non-treatment control	509	1560
Niben101Scf02537	259460	G_A	Niben101Scf02537g02031.1	CDS	60	61	98.36	1_Non-treatment control	1401	1560
Niben101Scf02537	1268215	T_C	Niben101Scf02537g12003.1	CDS	14	14	100	1_Non-treatment control	2352	3390
Niben101Scf02541	1063001	G_A	Niben101Scf02541g10025.1	3'UTR	4	23	17.39	1_Non-treatment control	1285	1516
Niben101Scf02541	1063058	A_G	Niben101Scf02541g10025.1	3'UTR	24	24	100	1_Non-treatment control	1342	1516
Niben101Scf02541	1063104	A_G	Niben101Scf02541g10025.1	3'UTR	12	12	100	1_Non-treatment control	1388	1516
Niben101Scf02548	658736	T_C	Niben101Scf02548g06001.1	CDS	37	37	100	1_Non-treatment control	1759	2371
Niben101Scf02548	760325	A_T	Niben101Scf02548g06013.1	CDS	28	28	100	1_Non-treatment control	300	1715
Niben101Scf02556	31029	G_C	Niben101Scf02556g00003.1	CDS	13	13	100	1_Non-treatment control	42	339
Niben101Scf02558	120313	A_C	Niben101Scf02558g00026.1	3'UTR	12	12	100	1_Non-treatment control	1681	2081
Niben101Scf02558	120313	T_G	Niben101Scf02558g00023.1	intron	12	12	100	1_Non-treatment control		585
Niben101Scf02558	163860	G_A	Niben101Scf02558g00020.1	CDS	113	114	99.12	1_Non-treatment control	228	390
Niben101Scf02562	134969	A_T	Niben101Scf02562g01011.1	CDS	39	39	100	1_Non-treatment control	1772	3071
Niben101Scf02562	436040	T_A	Niben101Scf02562g04004.1	CDS	36	36	100	1_Non-treatment control	2384	2608
Niben101Scf02562	447027	T_C	Niben101Scf02562g04004.1	CDS	20	20	100	1_Non-treatment control	1090	2608
Niben101Scf02564	447648	A_G	Niben101Scf02564g04008.1	CDS	4	16	25	1_Non-treatment control	971	2172
Niben101Scf02564	447727	A_T	Niben101Scf02564g04008.1	CDS	4	21	19.05	1_Non-treatment control	892	2172
Niben101Scf02569	494645	T_A	Niben101Scf02569g04002.1	5'UTR	15	15	100	1_Non-treatment control	288	1790
Niben101Scf02572	275801	T_C	Niben101Scf02572g02004.1	CDS	2	10	20	1_Non-treatment control	1096	3222
Niben101Scf02572	275805	G_A	Niben101Scf02572g02004.1	CDS	2	11	18.18	1_Non-treatment control	1100	3222
Niben101Scf02572	278876	T_C	Niben101Scf02572g02004.1	CDS	24	24	100	1_Non-treatment control	2917	3222
Niben101Scf02575	30488	A_C	Niben101Scf02575g00001.1	intron	19	19	100	1_Non-treatment control		702
Niben101Scf02575	444972	G_C	Niben101Scf02575g03007.1	CDS	10	10	100	1_Non-treatment control	729	1152
Niben101Scf02576	132446	C_T	Niben101Scf02576g00035.1	CDS	4	12	33.33	1_Non-treatment control	1842	2181
Niben101Scf02576	132461	A_G	Niben101Scf02576g00035.1	CDS	3	13	23.08	1_Non-treatment control	1827	2181
Niben101Scf02583	689836	T_C	Niben101Scf02583g06003.1	CDS	113	1050	10.76	1_Non-treatment control	945	2953
Niben101Scf02585	86122	G_A	Niben101Scf02585g00014.1	intron	12	96	12.5	1_Non-treatment control		1780
Niben101Scf02585	86132	T_C	Niben101Scf02585g00014.1	intron	88	102	86.27	1_Non-treatment control		1780
Niben101Scf02585	86437	A_G	Niben101Scf02585g00014.1	CDS	187	380	49.21	1_Non-treatment control	780	1780
Niben101Scf02585	86494	T_C	Niben101Scf02585g00014.1	CDS	105	249	42.17	1_Non-treatment control	723	1780
Niben101Scf02585	90033	T_A	Niben101Scf02585g00014.1	intron	11	11	100	1_Non-treatment control		1780
Niben101Scf02585	102440	T_G	Niben101Scf02585g00029.1	CDS	6	30	20	1_Non-treatment control	1148	2245
Niben101Scf02585	102455	G_T	Niben101Scf02585g00029.1	CDS	24	30	80	1_Non-treatment control	1133	2245
Niben101Scf02594	795275	C_A	Niben101Scf02594g08002.1	3'UTR	10	10	100	1_Non-treatment control	2722	3928
Niben101Scf02597	370434	T_G	Niben101Scf02597g04001.1	CDS	10	10	100	1_Non-treatment control	4529	5624
Niben101Scf02603	147761	C_T	Niben101Scf02603g01013.1	3'UTR	2	14	14.29	1_Non-treatment control	2159	2446
Niben101Scf02605	282302	C_T	Niben101Scf02605g03002.1	3'UTR	6	51	11.76	1_Non-treatment control	3073	4119
Niben101Scf02605	282315	A_C	Niben101Scf02605g03002.1	3'UTR	19	49	38.78	1_Non-treatment control	3060	4119
Niben101Scf02605	282348	A_G	Niben101Scf02605g03002.1	3'UTR	8	51	15.69	1_Non-treatment control	3027	4119
Niben101Scf02605	282376	A_C	Niben101Scf02605g03002.1	3'UTR	5	53	9.43	1_Non-treatment control	2999	4119
Niben101Scf02608	119166	C_A	Niben101Scf02608g01007.1	3'UTR	12	13	92.31	1_Non-treatment control	3161	3825
Niben101Scf02608	119167	C_T	Niben101Scf02608g01007.1	3'UTR	13	14	92.86	1_Non-treatment control	3162	3825
Niben101Scf02608	119286	A_G	Niben101Scf02608g01007.1	3'UTR	108	240	45	1_Non-treatment control	3281	3825
Niben101Scf02608	119286	T_C	Niben101Scf02608g01016.1	CDS	108	240	45	1_Non-treatment control	452	456
Niben101Scf02608	119411	C_T	Niben101Scf02608g01007.1	3'UTR	41	243	16.87	1_Non-treatment control	3406	3825
Niben101Scf02608	119411	G_A	Niben101Scf02608g01016.1	CDS	41	243	16.87	1_Non-treatment control	327	456
Niben101Scf02608	155260	A_C	Niben101Scf02608g01008.1	3'UTR	182	182	100	1_Non-treatment control	3172	3838
Niben101Scf02608	310406	C_T	Niben101Scf02608g03013.1	CDS	46	46	100	1_Non-treatment control	1507	1917
Niben101Scf02608	370220	C_T	Niben101Scf02608g03004.1	CDS	30	30	100	1_Non-treatment control	2072	2471
Niben101Scf02608	370228	T_C	Niben101Scf02608g03004.1	CDS	29	29	100	1_Non-treatment control	2080	2471
Niben101Scf02614	67904	C_A	Niben101Scf02614g00010.1	CDS	278	296	93.92	1_Non-treatment control	470	1275
Niben101Scf02622	1197976	T_A	Niben101Scf02622g12036.1	CDS	20	20	100	1_Non-treatment control	81	1278
Niben101Scf02622	1198032	G_C	Niben101Scf02622g12036.1	CDS	50	50	100	1_Non-treatment control	137	1278
Niben101Scf02622	1257953	G_A	Niben101Scf02622g12049.1	CDS	11	11	100	1_Non-treatment control	4043	4922
Niben101Scf02622	1257953	C_T	Niben101Scf02622g12044.1	CDS	11	11	100	1_Non-treatment control	342	561
Niben101Scf02627	49780	C_G	Niben101Scf02627g00015.1	CDS	12	16	75	1_Non-treatment control	1038	5085
Niben101Scf02634	341022	A_C	Niben101Scf02634g03001.1	CDS	10	10	100	1_Non-treatment control	384	1102
Niben101Scf02637	44563	A_G	Niben101Scf02637g00012.1	CDS	12	12	100	1_Non-treatment control	1558	4138
Niben101Scf02637	180371	C_T	Niben101Scf02637g01005.1	CDS	106	106	100	1_Non-treatment control	279	1404
Niben101Scf02639	388894	A_T	Niben101Scf02639g04006.1	CDS	22	22	100	1_Non-treatment control	1842	2373
Niben101Scf02639	389338	C_T	Niben101Scf02639g04006.1	CDS	26	26	100	1_Non-treatment control	2286	2373
Niben101Scf02653	326907	A_G	Niben101Scf02653g03003.1	3'UTR	50	50	100	1_Non-treatment control	1343	1741
Niben101Scf02658	68303	G_A	Niben101Scf02658g00012.1	CDS	75	75	100	1_Non-treatment control	367	914
Niben101Scf02665	141870	G_A	Niben101Scf02665g01002.1	CDS	2	11	18.18	1_Non-treatment control	1424	2075
Niben101Scf02665	1055381	T_C	Niben101Scf02665g10011.1	3'UTR	9	56	16.07	1_Non-treatment control	2901	4310
Niben101Scf02665	1055387	A_T	Niben101Scf02665g10011.1	3'UTR	6	54	11.11	1_Non-treatment control	2895	4310
Niben101Scf02668	248831	C_T	Niben101Scf02668g02001.1	CDS	3	16	18.75	1_Non-treatment control	813	2732
Niben101Scf02668	248840	T_C	Niben101Scf02668g02001.1	CDS	2	14	14.29	1_Non-treatment control	822	2732
Niben101Scf02685	24003	A_G	Niben101Scf02685g00006.1	CDS	12	131	9.16	1_Non-treatment control	516	1929
Niben101Scf02685	24114	A_G	Niben101Scf02685g00006.1	CDS	30	190	15.79	1_Non-treatment control	627	1929
[truncated: 70,716 more rows]

## Sheet: Table S2c
Chromosome	Locus	RNV_types	Transcript	Gene_feature	RNV_number	RNVplusReference	RNV_rate	Sample_name	Position_in_mRNA	mRNA_length
Niben101Ctg04240	288	A_G	Niben101Ctg04240g00002.1	CDS	12	62	19.35	TadA-AtUBP1c+ETI	279	564
Niben101Ctg04240	415	A_C	Niben101Ctg04240g00002.1	CDS	11	28	39.29	TadA-AtUBP1c+ETI	152	564
Niben101Ctg04240	444	A_G	Niben101Ctg04240g00002.1	CDS	9	20	45	TadA-AtUBP1c+ETI	123	564
Niben101Ctg05021	365	G_T	Niben101Ctg05021g00002.1	CDS	8	17	47.06	TadA-AtUBP1c+ETI	238	517
Niben101Ctg05021	497	A_T	Niben101Ctg05021g00002.1	CDS	3	10	30	TadA-AtUBP1c+ETI	370	517
Niben101Ctg05021	500	T_C	Niben101Ctg05021g00002.1	CDS	3	10	30	TadA-AtUBP1c+ETI	373	517
Niben101Ctg06417	408	T_C	Niben101Ctg06417g00002.1	CDS	9	12	75	TadA-AtUBP1c+ETI	276	579
Niben101Ctg06726	398	T_G	Niben101Ctg06726g00003.1	CDS	4	15	26.67	TadA-AtUBP1c+ETI	302	528
Niben101Ctg06829	276	T_C	Niben101Ctg06829g00002.1	CDS	96	176	54.55	TadA-AtUBP1c+ETI	222	681
Niben101Ctg08590	320	A_G	Niben101Ctg08590g00001.1	CDS	3	13	23.08	TadA-AtUBP1c+ETI	361	602
Niben101Ctg08752	671	T_C	Niben101Ctg08752g00001.1	CDS	45	54	83.33	TadA-AtUBP1c+ETI	363	519
Niben101Ctg09102	421	A_T	Niben101Ctg09102g00003.1	CDS	6	12	50	TadA-AtUBP1c+ETI	224	680
Niben101Ctg09156	419	G_A	Niben101Ctg09156g00001.1	CDS	5	13	38.46	TadA-AtUBP1c+ETI	268	684
Niben101Ctg09383	678	G_C	Niben101Ctg09383g00002.1	intron	25	28	89.29	TadA-AtUBP1c+ETI		220
Niben101Ctg09383	699	G_A	Niben101Ctg09383g00002.1	intron	11	12	91.67	TadA-AtUBP1c+ETI		220
Niben101Ctg09466	851	A_T	Niben101Ctg09466g00002.1	CDS	7	12	58.33	TadA-AtUBP1c+ETI	606	711
Niben101Ctg10063	667	G_A	Niben101Ctg10063g00002.1	intron	12	43	27.91	TadA-AtUBP1c+ETI		429
Niben101Ctg10718	515	A_C	Niben101Ctg10718g00002.1	intron	23	52	44.23	TadA-AtUBP1c+ETI		666
Niben101Ctg11103	332	T_C	Niben101Ctg11103g00003.1	CDS	7	10	70	TadA-AtUBP1c+ETI	246	516
Niben101Ctg11328	748	G_A	Niben101Ctg11328g00002.1	CDS	25	48	52.08	TadA-AtUBP1c+ETI	739	960
Niben101Ctg11391	300	C_T	Niben101Ctg11391g00004.1	CDS	23	23	100	TadA-AtUBP1c+ETI	413	628
Niben101Ctg12179	175	A_T	Niben101Ctg12179g00003.1	CDS	67	77	87.01	TadA-AtUBP1c+ETI	333	486
Niben101Ctg13733	968	A_C	Niben101Ctg13733g00003.1	intron	2	12	16.67	TadA-AtUBP1c+ETI		528
Niben101Ctg13736	1118	T_C	Niben101Ctg13736g00004.1	intron	10	19	52.63	TadA-AtUBP1c+ETI		1052
Niben101Ctg13782	1043	A_G	Niben101Ctg13782g00003.1	3'UTR	36	74	48.65	TadA-AtUBP1c+ETI	505	1102
Niben101Ctg14192	123	A_T	Niben101Ctg14192g00001.1	CDS	18	39	46.15	TadA-AtUBP1c+ETI	402	519
Niben101Ctg14192	336	G_A	Niben101Ctg14192g00001.1	CDS	14	31	45.16	TadA-AtUBP1c+ETI	189	519
Niben101Ctg14272	1893	A_T	Niben101Ctg14272g00004.1	CDS	7	10	70	TadA-AtUBP1c+ETI	277	1011
Niben101Ctg14566	2544	T_C	Niben101Ctg14566g00003.1	CDS	5	18	27.78	TadA-AtUBP1c+ETI	746	969
Niben101Ctg14642	659	C_A	Niben101Ctg14642g00001.1	3'UTR	21	119	17.65	TadA-AtUBP1c+ETI	567	748
Niben101Ctg14642	660	T_A	Niben101Ctg14642g00001.1	3'UTR	9	89	10.11	TadA-AtUBP1c+ETI	568	748
Niben101Ctg15681	881	A_G	Niben101Ctg15681g00001.1	3'UTR	13	76	17.11	TadA-AtUBP1c+ETI	1414	1672
Niben101Ctg16317	296	C_G	Niben101Ctg16317g00001.1	CDS	9	13	69.23	TadA-AtUBP1c+ETI	296	813
Niben101Scf00010	517400	T_A	Niben101Scf00010g05013.1	intron	10	10	100	TadA-AtUBP1c+ETI		1764
Niben101Scf00010	517566	G_A	Niben101Scf00010g05013.1	intron	12	12	100	TadA-AtUBP1c+ETI		1764
Niben101Scf00010	517599	T_C	Niben101Scf00010g05013.1	intron	12	12	100	TadA-AtUBP1c+ETI		1764
Niben101Scf00011	42654	T_A	Niben101Scf00011g00004.1	CDS	21	21	100	TadA-AtUBP1c+ETI	1438	4081
Niben101Scf00011	46369	C_T	Niben101Scf00011g00004.1	CDS	27	27	100	TadA-AtUBP1c+ETI	3312	4081
Niben101Scf00013	344050	C_T	Niben101Scf00013g03001.1	CDS	3	21	14.29	TadA-AtUBP1c+ETI	936	2931
Niben101Scf00013	344056	T_G	Niben101Scf00013g03001.1	CDS	3	21	14.29	TadA-AtUBP1c+ETI	942	2931
Niben101Scf00015	526859	C_T	Niben101Scf00015g04024.1	CDS	33	33	100	TadA-AtUBP1c+ETI	3991	4750
Niben101Scf00016	166507	C_G	Niben101Scf00016g01010.1	CDS	2	20	10	TadA-AtUBP1c+ETI	915	1660
Niben101Scf00016	166584	T_G	Niben101Scf00016g01010.1	CDS	2	16	12.5	TadA-AtUBP1c+ETI	838	1660
Niben101Scf00016	478224	G_T	Niben101Scf00016g04008.1	CDS	10	10	100	TadA-AtUBP1c+ETI	1072	1818
Niben101Scf00017	311175	T_C	Niben101Scf00017g03003.1	CDS	49	49	100	TadA-AtUBP1c+ETI	2224	3463
Niben101Scf00018	293141	T_G	Niben101Scf00018g02003.1	CDS	25	30	83.33	TadA-AtUBP1c+ETI	1544	2277
Niben101Scf00018	293164	T_C	Niben101Scf00018g02003.1	CDS	5	10	50	TadA-AtUBP1c+ETI	1567	2277
Niben101Scf00022	1090875	G_A	Niben101Scf00022g09004.1	3'UTR	58	59	98.31	TadA-AtUBP1c+ETI	1482	2934
Niben101Scf00023	863413	C_T	Niben101Scf00023g08011.1	CDS	21	21	100	TadA-AtUBP1c+ETI	894	1251
Niben101Scf00024	414130	C_T	Niben101Scf00024g04032.1	CDS	37	37	100	TadA-AtUBP1c+ETI	2495	3114
Niben101Scf00024	414392	A_G	Niben101Scf00024g04032.1	CDS	10	10	100	TadA-AtUBP1c+ETI	2233	3114
Niben101Scf00024	414518	G_T	Niben101Scf00024g04032.1	CDS	14	15	93.33	TadA-AtUBP1c+ETI	2107	3114
Niben101Scf00024	414567	G_A	Niben101Scf00024g04032.1	CDS	20	21	95.24	TadA-AtUBP1c+ETI	2058	3114
Niben101Scf00024	414892	T_C	Niben101Scf00024g04032.1	CDS	13	20	65	TadA-AtUBP1c+ETI	1733	3114
Niben101Scf00024	415054	T_C	Niben101Scf00024g04032.1	CDS	13	14	92.86	TadA-AtUBP1c+ETI	1571	3114
Niben101Scf00025	19808	G_A	Niben101Scf00025g00006.1	CDS	5	15	33.33	TadA-AtUBP1c+ETI	1742	1850
Niben101Scf00025	19817	T_C	Niben101Scf00025g00006.1	CDS	5	17	29.41	TadA-AtUBP1c+ETI	1751	1850
Niben101Scf00028	133523	C_A	Niben101Scf00028g01007.1	CDS	25	25	100	TadA-AtUBP1c+ETI	1286	1826
Niben101Scf00028	133525	A_G	Niben101Scf00028g01007.1	CDS	27	27	100	TadA-AtUBP1c+ETI	1288	1826
Niben101Scf00032	100399	C_G	Niben101Scf00032g01006.1	CDS	20	20	100	TadA-AtUBP1c+ETI	5919	6198
Niben101Scf00032	104062	A_G	Niben101Scf00032g01006.1	CDS	19	19	100	TadA-AtUBP1c+ETI	5393	6198
Niben101Scf00032	106492	C_T	Niben101Scf00032g01006.1	CDS	12	12	100	TadA-AtUBP1c+ETI	3371	6198
Niben101Scf00034	474070	A_G	Niben101Scf00034g04016.1	CDS	2	19	10.53	TadA-AtUBP1c+ETI	759	1146
Niben101Scf00037	91216	T_C	Niben101Scf00037g01004.1	3'UTR	42	42	100	TadA-AtUBP1c+ETI	1762	1880
Niben101Scf00037	211642	A_G	Niben101Scf00037g02013.1	CDS	22	22	100	TadA-AtUBP1c+ETI	450	1156
Niben101Scf00037	221138	G_C	Niben101Scf00037g02016.1	CDS	2	12	16.67	TadA-AtUBP1c+ETI	301	1798
Niben101Scf00039	148340	G_A	Niben101Scf00039g01010.1	CDS	29	29	100	TadA-AtUBP1c+ETI	2511	3468
Niben101Scf00046	62307	T_C	Niben101Scf00046g00003.1	intron	47	47	100	TadA-AtUBP1c+ETI		1236
Niben101Scf00046	252495	A_C	Niben101Scf00046g02003.1	CDS	30	31	96.77	TadA-AtUBP1c+ETI	1086	1558
Niben101Scf00046	252654	T_A	Niben101Scf00046g02003.1	CDS	26	28	92.86	TadA-AtUBP1c+ETI	927	1558
Niben101Scf00046	253210	T_C	Niben101Scf00046g02003.1	CDS	18	18	100	TadA-AtUBP1c+ETI	371	1558
Niben101Scf00046	448709	A_G	Niben101Scf00046g04027.1	CDS	17	17	100	TadA-AtUBP1c+ETI	403	2825
Niben101Scf00050	446509	A_C	Niben101Scf00050g03002.1	CDS	4	10	40	TadA-AtUBP1c+ETI	1280	2059
Niben101Scf00051	95693	T_A	Niben101Scf00051g01009.1	CDS	165	165	100	TadA-AtUBP1c+ETI	1153	2049
Niben101Scf00056	1072627	G_T	Niben101Scf00056g09002.1	CDS	21	21	100	TadA-AtUBP1c+ETI	3949	6500
Niben101Scf00058	312077	A_T	Niben101Scf00058g03014.1	CDS	17	17	100	TadA-AtUBP1c+ETI	349	3004
Niben101Scf00058	761808	A_G	Niben101Scf00058g07005.1	CDS	62	84	73.81	TadA-AtUBP1c+ETI	974	2531
Niben101Scf00058	761941	A_C	Niben101Scf00058g07005.1	CDS	71	79	89.87	TadA-AtUBP1c+ETI	841	2531
Niben101Scf00058	1036022	C_T	Niben101Scf00058g09016.1	CDS	21	21	100	TadA-AtUBP1c+ETI	850	3075
Niben101Scf00059	406987	T_A	Niben101Scf00059g04020.1	CDS	25	25	100	TadA-AtUBP1c+ETI	1761	3573
Niben101Scf00059	508526	T_C	Niben101Scf00059g04022.1	intron	19	145	13.1	TadA-AtUBP1c+ETI		345
Niben101Scf00059	508590	T_C	Niben101Scf00059g04022.1	intron	47	385	12.21	TadA-AtUBP1c+ETI		345
Niben101Scf00063	44797	A_G	Niben101Scf00063g00016.1	CDS	2	12	16.67	TadA-AtUBP1c+ETI	4016	6036
Niben101Scf00063	44804	T_C	Niben101Scf00063g00016.1	CDS	3	13	23.08	TadA-AtUBP1c+ETI	4023	6036
Niben101Scf00063	126024	A_G	Niben101Scf00063g01019.1	CDS	49	49	100	TadA-AtUBP1c+ETI	1060	2337
Niben101Scf00063	201084	A_G	Niben101Scf00063g02006.1	CDS	2	18	11.11	TadA-AtUBP1c+ETI	1376	1399
Niben101Scf00063	201219	A_T	Niben101Scf00063g02006.1	CDS	14	14	100	TadA-AtUBP1c+ETI	1241	1399
Niben101Scf00063	225021	C_T	Niben101Scf00063g02003.1	CDS	57	57	100	TadA-AtUBP1c+ETI	2464	2882
Niben101Scf00063	661291	A_G	Niben101Scf00063g06034.1	3'UTR	16	16	100	TadA-AtUBP1c+ETI	1830	3950
Niben101Scf00063	661291	T_C	Niben101Scf00063g06042.1	3'UTR	16	16	100	TadA-AtUBP1c+ETI	1949	2897
Niben101Scf00063	662583	G_T	Niben101Scf00063g06034.1	3'UTR	43	44	97.73	TadA-AtUBP1c+ETI	3070	3950
Niben101Scf00063	662583	C_A	Niben101Scf00063g06042.1	intron	43	44	97.73	TadA-AtUBP1c+ETI		2897
Niben101Scf00063	662586	A_G	Niben101Scf00063g06034.1	3'UTR	15	16	93.75	TadA-AtUBP1c+ETI	3073	3950
Niben101Scf00063	662586	T_C	Niben101Scf00063g06042.1	intron	15	16	93.75	TadA-AtUBP1c+ETI		2897
Niben101Scf00063	814865	A_G	Niben101Scf00063g08003.1	CDS	5	26	19.23	TadA-AtUBP1c+ETI	707	1833
Niben101Scf00063	1286974	C_T	Niben101Scf00063g13014.1	CDS	962	965	99.69	TadA-AtUBP1c+ETI	249	1395
Niben101Scf00063	1287484	A_T	Niben101Scf00063g13014.1	CDS	1720	1720	100	TadA-AtUBP1c+ETI	759	1395
Niben101Scf00066	241720	T_C	Niben101Scf00066g02006.1	CDS	17	17	100	TadA-AtUBP1c+ETI	1549	2238
Niben101Scf00067	110496	T_G	Niben101Scf00067g01010.1	CDS	50	50	100	TadA-AtUBP1c+ETI	1062	2106
Niben101Scf00069	1026924	G_T	Niben101Scf00069g10002.1	CDS	95	95	100	TadA-AtUBP1c+ETI	378	852
Niben101Scf00069	1096913	G_T	Niben101Scf00069g11015.1	CDS	23	23	100	TadA-AtUBP1c+ETI	1217	3839
Niben101Scf00069	1499426	G_A	Niben101Scf00069g15006.1	CDS	10	10	100	TadA-AtUBP1c+ETI	613	635
Niben101Scf00069	1499426	C_T	Niben101Scf00069g15018.1	3'UTR	10	10	100	TadA-AtUBP1c+ETI	1667	2795
Niben101Scf00072	526016	A_C	Niben101Scf00072g05003.1	3'UTR	30	41	73.17	TadA-AtUBP1c+ETI	1629	1649
Niben101Scf00072	526096	G_T	Niben101Scf00072g05003.1	CDS	35	51	68.63	TadA-AtUBP1c+ETI	1549	1649
Niben101Scf00072	526228	A_C	Niben101Scf00072g05003.1	CDS	26	56	46.43	TadA-AtUBP1c+ETI	1417	1649
Niben101Scf00072	539575	A_C	Niben101Scf00072g05004.1	CDS	6	61	9.84	TadA-AtUBP1c+ETI	1417	1658
Niben101Scf00072	595246	A_C	Niben101Scf00072g06001.1	CDS	21	38	55.26	TadA-AtUBP1c+ETI	1417	1649
Niben101Scf00072	595378	G_T	Niben101Scf00072g06001.1	CDS	34	54	62.96	TadA-AtUBP1c+ETI	1549	1649
Niben101Scf00072	595458	A_C	Niben101Scf00072g06001.1	3'UTR	26	37	70.27	TadA-AtUBP1c+ETI	1629	1649
Niben101Scf00072	957873	G_T	Niben101Scf00072g09003.1	CDS	30	30	100	TadA-AtUBP1c+ETI	879	2256
Niben101Scf00072	963244	T_C	Niben101Scf00072g09003.1	CDS	42	42	100	TadA-AtUBP1c+ETI	1196	2256
Niben101Scf00073	374926	T_C	Niben101Scf00073g03006.1	CDS	56	56	100	TadA-AtUBP1c+ETI	1838	2244
Niben101Scf00073	544009	C_A	Niben101Scf00073g05010.1	CDS	58	58	100	TadA-AtUBP1c+ETI	950	1890
Niben101Scf00073	544233	T_C	Niben101Scf00073g05010.1	CDS	41	42	97.62	TadA-AtUBP1c+ETI	1174	1890
Niben101Scf00077	502275	C_T	Niben101Scf00077g05015.1	CDS	33	33	100	TadA-AtUBP1c+ETI	1023	2033
Niben101Scf00080	665166	A_G	Niben101Scf00080g05006.1	CDS	39	41	95.12	TadA-AtUBP1c+ETI	94	762
Niben101Scf00083	242468	T_C	Niben101Scf00083g02014.1	CDS	28	28	100	TadA-AtUBP1c+ETI	257	1593
Niben101Scf00083	394152	A_C	Niben101Scf00083g04029.1	CDS	20	21	95.24	TadA-AtUBP1c+ETI	1320	2827
Niben101Scf00083	442281	T_A	Niben101Scf00083g04032.1	3'UTR	2	22	9.09	TadA-AtUBP1c+ETI	1904	2338
Niben101Scf00083	442283	T_A	Niben101Scf00083g04032.1	3'UTR	2	22	9.09	TadA-AtUBP1c+ETI	1906	2338
Niben101Scf00085	360733	G_A	Niben101Scf00085g03003.1	CDS	3	10	30	TadA-AtUBP1c+ETI	144	1804
Niben101Scf00085	360936	C_T	Niben101Scf00085g03003.1	CDS	3	10	30	TadA-AtUBP1c+ETI	347	1804
Niben101Scf00085	361873	A_G	Niben101Scf00085g03003.1	CDS	4	26	15.38	TadA-AtUBP1c+ETI	654	1804
Niben101Scf00085	361993	T_C	Niben101Scf00085g03003.1	CDS	19	21	90.48	TadA-AtUBP1c+ETI	774	1804
Niben101Scf00090	184763	T_C	Niben101Scf00090g01014.1	3'UTR	12	13	92.31	TadA-AtUBP1c+ETI	2518	3358
Niben101Scf00091	66706	G_A	Niben101Scf00091g00002.1	CDS	10	10	100	TadA-AtUBP1c+ETI	2607	3487
Niben101Scf00091	105472	A_G	Niben101Scf00091g01023.1	CDS	2	20	10	TadA-AtUBP1c+ETI	760	1381
Niben101Scf00095	561981	A_G	Niben101Scf00095g05001.1	CDS	40	51	78.43	TadA-AtUBP1c+ETI	615	809
Niben101Scf00095	887257	C_T	Niben101Scf00095g08004.1	3'UTR	46	46	100	TadA-AtUBP1c+ETI	3035	3784
Niben101Scf00096	416925	C_T	Niben101Scf00096g04015.1	CDS	128	128	100	TadA-AtUBP1c+ETI	1348	1853
Niben101Scf00099	57468	C_T	Niben101Scf00099g00003.1	CDS	12	82	14.63	TadA-AtUBP1c+ETI	1153	1767
Niben101Scf00099	57472	C_T	Niben101Scf00099g00003.1	CDS	9	76	11.84	TadA-AtUBP1c+ETI	1149	1767
Niben101Scf00100	64970	G_A	Niben101Scf00100g00017.1	3'UTR	25	28	89.29	TadA-AtUBP1c+ETI	1641	1812
Niben101Scf00100	65579	T_C	Niben101Scf00100g00017.1	CDS	5	15	33.33	TadA-AtUBP1c+ETI	1032	1812
Niben101Scf00100	65685	A_G	Niben101Scf00100g00017.1	CDS	8	20	40	TadA-AtUBP1c+ETI	926	1812
Niben101Scf00100	65690	T_C	Niben101Scf00100g00017.1	CDS	7	19	36.84	TadA-AtUBP1c+ETI	921	1812
Niben101Scf00100	65792	A_G	Niben101Scf00100g00017.1	CDS	13	19	68.42	TadA-AtUBP1c+ETI	819	1812
Niben101Scf00100	65855	G_A	Niben101Scf00100g00017.1	CDS	8	13	61.54	TadA-AtUBP1c+ETI	756	1812
Niben101Scf00100	66053	G_A	Niben101Scf00100g00017.1	CDS	9	17	52.94	TadA-AtUBP1c+ETI	558	1812
Niben101Scf00100	80348	A_G	Niben101Scf00100g00020.1	CDS	16	64	25	TadA-AtUBP1c+ETI	1380	1969
Niben101Scf00100	80697	T_C	Niben101Scf00100g00020.1	CDS	24	30	80	TadA-AtUBP1c+ETI	1031	1969
Niben101Scf00100	80803	A_G	Niben101Scf00100g00020.1	CDS	7	17	41.18	TadA-AtUBP1c+ETI	925	1969
Niben101Scf00100	80808	T_C	Niben101Scf00100g00020.1	CDS	7	17	41.18	TadA-AtUBP1c+ETI	920	1969
Niben101Scf00100	80910	A_G	Niben101Scf00100g00020.1	CDS	10	25	40	TadA-AtUBP1c+ETI	818	1969
Niben101Scf00100	80973	G_A	Niben101Scf00100g00020.1	CDS	12	22	54.55	TadA-AtUBP1c+ETI	755	1969
Niben101Scf00100	81171	G_A	Niben101Scf00100g00020.1	CDS	8	18	44.44	TadA-AtUBP1c+ETI	557	1969
Niben101Scf00105	27674	A_C	Niben101Scf00105g00001.1	CDS	13	13	100	TadA-AtUBP1c+ETI	3022	4363
Niben101Scf00105	28313	A_G	Niben101Scf00105g00001.1	CDS	11	11	100	TadA-AtUBP1c+ETI	2459	4363
Niben101Scf00108	14944	G_A	Niben101Scf00108g00004.1	CDS	35	35	100	TadA-AtUBP1c+ETI	2248	3274
Niben101Scf00108	423989	T_G	Niben101Scf00108g04010.1	3'UTR	30	31	96.77	TadA-AtUBP1c+ETI	2427	2919
Niben101Scf00108	700302	A_T	Niben101Scf00108g06008.1	CDS	11	11	100	TadA-AtUBP1c+ETI	2364	2726
Niben101Scf00109	33581	G_C	Niben101Scf00109g00001.1	CDS	13	13	100	TadA-AtUBP1c+ETI	1625	2050
Niben101Scf00109	47177	T_A	Niben101Scf00109g00017.1	CDS	159	159	100	TadA-AtUBP1c+ETI	739	3267
Niben101Scf00109	47180	A_G	Niben101Scf00109g00017.1	CDS	161	161	100	TadA-AtUBP1c+ETI	742	3267
Niben101Scf00109	130119	C_T	Niben101Scf00109g01005.1	CDS	79	81	97.53	TadA-AtUBP1c+ETI	637	682
Niben101Scf00109	368714	G_T	Niben101Scf00109g03002.1	CDS	33	33	100	TadA-AtUBP1c+ETI	696	2275
Niben101Scf00109	1066686	A_G	Niben101Scf00109g10013.1	CDS	4	22	18.18	TadA-AtUBP1c+ETI	1252	2246
Niben101Scf00109	1066849	A_G	Niben101Scf00109g10013.1	CDS	2	18	11.11	TadA-AtUBP1c+ETI	1089	2246
Niben101Scf00109	1066883	A_G	Niben101Scf00109g10013.1	CDS	2	16	12.5	TadA-AtUBP1c+ETI	1055	2246
Niben101Scf00109	1066897	T_C	Niben101Scf00109g10013.1	CDS	2	15	13.33	TadA-AtUBP1c+ETI	1041	2246
Niben101Scf00109	1067003	C_T	Niben101Scf00109g10013.1	CDS	8	10	80	TadA-AtUBP1c+ETI	935	2246
Niben101Scf00109	1067005	G_T	Niben101Scf00109g10013.1	CDS	8	10	80	TadA-AtUBP1c+ETI	933	2246
Niben101Scf00110	402232	C_T	Niben101Scf00110g04022.1	CDS	11	11	100	TadA-AtUBP1c+ETI	771	4464
Niben101Scf00110	404291	G_A	Niben101Scf00110g04022.1	CDS	4	17	23.53	TadA-AtUBP1c+ETI	1661	4464
Niben101Scf00110	404316	C_T	Niben101Scf00110g04022.1	CDS	3	11	27.27	TadA-AtUBP1c+ETI	1686	4464
Niben101Scf00110	423000	T_A	Niben101Scf00110g04018.1	3'UTR	37	37	100	TadA-AtUBP1c+ETI	1416	1932
Niben101Scf00110	489714	G_A	Niben101Scf00110g05007.1	CDS	10	11	90.91	TadA-AtUBP1c+ETI	1496	3353
Niben101Scf00110	490226	T_A	Niben101Scf00110g05007.1	CDS	32	32	100	TadA-AtUBP1c+ETI	2008	3353
Niben101Scf00110	490526	G_A	Niben101Scf00110g05007.1	CDS	18	18	100	TadA-AtUBP1c+ETI	2308	3353
Niben101Scf00110	589518	C_T	Niben101Scf00110g05013.1	intron	31	31	100	TadA-AtUBP1c+ETI		2173
Niben101Scf00110	589960	A_T	Niben101Scf00110g05013.1	intron	2	14	14.29	TadA-AtUBP1c+ETI		2173
Niben101Scf00110	597530	A_T	Niben101Scf00110g05013.1	CDS	16	89	17.98	TadA-AtUBP1c+ETI	390	2173
Niben101Scf00113	467312	A_C	Niben101Scf00113g04012.1	CDS	78	78	100	TadA-AtUBP1c+ETI	1673	2508
Niben101Scf00116	524229	C_T	Niben101Scf00116g05006.1	CDS	54	54	100	TadA-AtUBP1c+ETI	804	984
Niben101Scf00117	299721	G_A	Niben101Scf00117g02009.1	CDS	32	32	100	TadA-AtUBP1c+ETI	586	1715
Niben101Scf00117	344838	T_A	Niben101Scf00117g02019.1	CDS	433	485	89.28	TadA-AtUBP1c+ETI	2305	3028
Niben101Scf00117	345908	C_T	Niben101Scf00117g02019.1	CDS	36	47	76.6	TadA-AtUBP1c+ETI	1543	3028
Niben101Scf00117	348708	T_C	Niben101Scf00117g02019.1	CDS	95	116	81.9	TadA-AtUBP1c+ETI	652	3028
Niben101Scf00117	348789	G_A	Niben101Scf00117g02019.1	CDS	76	87	87.36	TadA-AtUBP1c+ETI	571	3028
Niben101Scf00123	434365	T_G	Niben101Scf00123g04003.1	CDS	45	45	100	TadA-AtUBP1c+ETI	298	1053
Niben101Scf00124	69866	G_A	Niben101Scf00124g00012.1	CDS	231	231	100	TadA-AtUBP1c+ETI	286	1072
Niben101Scf00126	750037	C_T	Niben101Scf00126g07003.1	CDS	12	12	100	TadA-AtUBP1c+ETI	861	3762
Niben101Scf00127	160850	A_G	Niben101Scf00127g01006.1	3'UTR	10	10	100	TadA-AtUBP1c+ETI	2903	3567
Niben101Scf00127	322621	G_T	Niben101Scf00127g04004.1	CDS	4	25	16	TadA-AtUBP1c+ETI	1946	2974
Niben101Scf00127	322625	G_A	Niben101Scf00127g04004.1	CDS	4	23	17.39	TadA-AtUBP1c+ETI	1942	2974
Niben101Scf00127	325910	C_T	Niben101Scf00127g04004.1	CDS	27	27	100	TadA-AtUBP1c+ETI	919	2974
Niben101Scf00127	325936	G_A	Niben101Scf00127g04004.1	CDS	26	26	100	TadA-AtUBP1c+ETI	893	2974
Niben101Scf00128	220295	T_G	Niben101Scf00128g02010.1	CDS	13	13	100	TadA-AtUBP1c+ETI	622	1809
Niben101Scf00128	221020	A_T	Niben101Scf00128g02010.1	CDS	8	52	15.38	TadA-AtUBP1c+ETI	1347	1809
Niben101Scf00128	221065	A_G	Niben101Scf00128g02010.1	CDS	30	48	62.5	TadA-AtUBP1c+ETI	1392	1809
Niben101Scf00128	221465	A_G	Niben101Scf00128g02010.1	CDS	18	90	20	TadA-AtUBP1c+ETI	1792	1809
Niben101Scf00128	454331	G_A	Niben101Scf00128g04005.1	5'UTR	17	17	100	TadA-AtUBP1c+ETI	494	1140
Niben101Scf00128	455280	C_T	Niben101Scf00128g04005.1	CDS	37	37	100	TadA-AtUBP1c+ETI	943	1140
Niben101Scf00128	506897	C_T	Niben101Scf00128g05002.1	CDS	14	17	82.35	TadA-AtUBP1c+ETI	1378	2202
Niben101Scf00129	215914	A_G	Niben101Scf00129g01001.1	CDS	18	22	81.82	TadA-AtUBP1c+ETI	739	2310
Niben101Scf00129	216342	T_G	Niben101Scf00129g01001.1	CDS	13	13	100	TadA-AtUBP1c+ETI	311	2310
Niben101Scf00130	110708	G_A	Niben101Scf00130g01022.1	CDS	10	10	100	TadA-AtUBP1c+ETI	571	3622
Niben101Scf00130	803706	G_A	Niben101Scf00130g08007.1	CDS	39	58	67.24	TadA-AtUBP1c+ETI	1531	3152
Niben101Scf00131	275022	A_C	Niben101Scf00131g01020.1	CDS	14	14	100	TadA-AtUBP1c+ETI	2920	6059
Niben101Scf00132	36705	T_C	Niben101Scf00132g00004.1	CDS	15	15	100	TadA-AtUBP1c+ETI	2487	3525
Niben101Scf00132	36713	G_A	Niben101Scf00132g00004.1	CDS	12	12	100	TadA-AtUBP1c+ETI	2495	3525
Niben101Scf00132	190473	A_C	Niben101Scf00132g02004.1	CDS	224	230	97.39	TadA-AtUBP1c+ETI	437	1739
Niben101Scf00136	359355	T_G	Niben101Scf00136g03005.1	CDS	22	22	100	TadA-AtUBP1c+ETI	409	2467
Niben101Scf00136	359372	C_T	Niben101Scf00136g03005.1	CDS	21	21	100	TadA-AtUBP1c+ETI	426	2467
Niben101Scf00138	104374	G_A	Niben101Scf00138g01001.1	CDS	6	26	23.08	TadA-AtUBP1c+ETI	331	504
Niben101Scf00138	157019	G_A	Niben101Scf00138g01020.1	intron	11	11	100	TadA-AtUBP1c+ETI		4467
Niben101Scf00143	261	T_C	Niben101Scf00143g00007.1	CDS	6	22	27.27	TadA-AtUBP1c+ETI	1882	2013
Niben101Scf00143	742	A_T	Niben101Scf00143g00007.1	CDS	14	35	40	TadA-AtUBP1c+ETI	1401	2013
Niben101Scf00143	868	C_T	Niben101Scf00143g00007.1	CDS	10	12	83.33	TadA-AtUBP1c+ETI	1275	2013
Niben101Scf00144	177151	C_T	Niben101Scf00144g02016.1	CDS	9	10	90	TadA-AtUBP1c+ETI	998	3363
Niben101Scf00149	1019961	G_A	Niben101Scf00149g10001.1	CDS	22	24	91.67	TadA-AtUBP1c+ETI	2476	2912
Niben101Scf00149	1020273	G_A	Niben101Scf00149g10001.1	CDS	10	19	52.63	TadA-AtUBP1c+ETI	2788	2912
Niben101Scf00149	1036719	G_A	Niben101Scf00149g10020.1	3'UTR	26	26	100	TadA-AtUBP1c+ETI	2270	3469
Niben101Scf00149	1348795	G_A	Niben101Scf00149g12019.1	CDS	8	10	80	TadA-AtUBP1c+ETI	2621	3372
Niben101Scf00151	734294	C_T	Niben101Scf00151g07009.1	CDS	72	72	100	TadA-AtUBP1c+ETI	1887	2479
Niben101Scf00152	276515	T_C	Niben101Scf00152g03025.1	CDS	3	17	17.65	TadA-AtUBP1c+ETI	387	2495
Niben101Scf00152	320164	G_A	Niben101Scf00152g03006.1	CDS	5	14	35.71	TadA-AtUBP1c+ETI	483	2223
Niben101Scf00152	320488	T_A	Niben101Scf00152g03006.1	CDS	7	10	70	TadA-AtUBP1c+ETI	159	2223
Niben101Scf00152	2253210	T_G	Niben101Scf00152g22008.1	CDS	27	27	100	TadA-AtUBP1c+ETI	3605	4016
Niben101Scf00152	2527223	A_G	Niben101Scf00152g25013.1	CDS	24	24	100	TadA-AtUBP1c+ETI	741	1527
Niben101Scf00152	2536098	T_A	Niben101Scf00152g25014.1	intron	3	12	25	TadA-AtUBP1c+ETI		1144
Niben101Scf00154	1034379	A_G	Niben101Scf00154g09001.1	CDS	22	22	100	TadA-AtUBP1c+ETI	1996	3109
Niben101Scf00155	435613	A_T	Niben101Scf00155g04014.1	CDS	17	17	100	TadA-AtUBP1c+ETI	791	3358
Niben101Scf00157	28989	T_C	Niben101Scf00157g00019.1	CDS	12	20	60	TadA-AtUBP1c+ETI	623	1901
Niben101Scf00157	29038	T_C	Niben101Scf00157g00019.1	CDS	6	16	37.5	TadA-AtUBP1c+ETI	672	1901
Niben101Scf00157	29050	A_G	Niben101Scf00157g00019.1	CDS	6	14	42.86	TadA-AtUBP1c+ETI	684	1901
Niben101Scf00157	29170	T_C	Niben101Scf00157g00019.1	CDS	8	14	57.14	TadA-AtUBP1c+ETI	804	1901
Niben101Scf00157	30370	C_T	Niben101Scf00157g00019.1	CDS	8	11	72.73	TadA-AtUBP1c+ETI	1179	1901
Niben101Scf00157	31199	G_A	Niben101Scf00157g00019.1	CDS	28	42	66.67	TadA-AtUBP1c+ETI	1423	1901
Niben101Scf00157	31424	C_T	Niben101Scf00157g00019.1	3'UTR	4	41	9.76	TadA-AtUBP1c+ETI	1648	1901
Niben101Scf00158	12104	C_T	Niben101Scf00158g00001.1	5'UTR	3	14	21.43	TadA-AtUBP1c+ETI	299	1652
Niben101Scf00158	405431	T_G	Niben101Scf00158g04001.1	CDS	20	20	100	TadA-AtUBP1c+ETI	1741	3230
Niben101Scf00158	405985	A_G	Niben101Scf00158g04001.1	CDS	16	16	100	TadA-AtUBP1c+ETI	2295	3230
Niben101Scf00158	406301	C_T	Niben101Scf00158g04001.1	3'UTR	16	16	100	TadA-AtUBP1c+ETI	2611	3230
Niben101Scf00158	426149	G_A	Niben101Scf00158g04026.1	CDS	2	13	15.38	TadA-AtUBP1c+ETI	302	2295
Niben101Scf00159	491608	G_T	Niben101Scf00159g05004.1	CDS	17	17	100	TadA-AtUBP1c+ETI	1389	1933
Niben101Scf00159	491627	G_T	Niben101Scf00159g05004.1	CDS	15	15	100	TadA-AtUBP1c+ETI	1408	1933
Niben101Scf00159	690592	A_G	Niben101Scf00159g07003.1	CDS	35	36	97.22	TadA-AtUBP1c+ETI	1154	1206
Niben101Scf00159	843968	T_G	Niben101Scf00159g08007.1	CDS	26	26	100	TadA-AtUBP1c+ETI	1475	1867
Niben101Scf00160	600900	A_T	Niben101Scf00160g06027.1	CDS	28	28	100	TadA-AtUBP1c+ETI	2878	4056
Niben101Scf00160	926339	T_C	Niben101Scf00160g09012.1	CDS	2	10	20	TadA-AtUBP1c+ETI	1120	2518
Niben101Scf00160	926452	A_G	Niben101Scf00160g09012.1	CDS	10	15	66.67	TadA-AtUBP1c+ETI	1007	2518
Niben101Scf00160	926552	A_G	Niben101Scf00160g09012.1	CDS	4	11	36.36	TadA-AtUBP1c+ETI	907	2518
Niben101Scf00163	176397	A_G	Niben101Scf00163g01009.1	CDS	36	38	94.74	TadA-AtUBP1c+ETI	972	2687
Niben101Scf00163	817184	T_C	Niben101Scf00163g08019.1	CDS	438	438	100	TadA-AtUBP1c+ETI	277	934
Niben101Scf00167	64960	T_C	Niben101Scf00167g00015.1	CDS	88	88	100	TadA-AtUBP1c+ETI	123	534
Niben101Scf00167	284371	C_A	Niben101Scf00167g03013.1	3'UTR	10	30	33.33	TadA-AtUBP1c+ETI	921	1827
Niben101Scf00167	398692	T_C	Niben101Scf00167g04020.1	CDS	42	74	56.76	TadA-AtUBP1c+ETI	548	704
Niben101Scf00167	406868	C_T	Niben101Scf00167g04011.1	CDS	36	38	94.74	TadA-AtUBP1c+ETI	791	1524
Niben101Scf00167	604847	T_C	Niben101Scf00167g05005.1	CDS	70	87	80.46	TadA-AtUBP1c+ETI	573	729
Niben101Scf00168	620144	C_T	Niben101Scf00168g06001.1	CDS	22	22	100	TadA-AtUBP1c+ETI	587	1500
Niben101Scf00168	899784	A_T	Niben101Scf00168g09007.1	CDS	15	15	100	TadA-AtUBP1c+ETI	955	1041
Niben101Scf00168	899785	A_G	Niben101Scf00168g09007.1	CDS	15	15	100	TadA-AtUBP1c+ETI	956	1041
Niben101Scf00168	1000230	C_T	Niben101Scf00168g10029.1	CDS	42	50	84	TadA-AtUBP1c+ETI	2601	3698
Niben101Scf00168	1000407	A_T	Niben101Scf00168g10029.1	CDS	43	49	87.76	TadA-AtUBP1c+ETI	2778	3698
Niben101Scf00168	1000423	G_A	Niben101Scf00168g10029.1	CDS	41	47	87.23	TadA-AtUBP1c+ETI	2794	3698
Niben101Scf00168	1077562	A_C	Niben101Scf00168g10016.1	5'UTR	6	28	21.43	TadA-AtUBP1c+ETI	636	3704
Niben101Scf00168	1077858	A_G	Niben101Scf00168g10016.1	5'UTR	11	11	100	TadA-AtUBP1c+ETI	932	3704
Niben101Scf00168	1077861	G_C	Niben101Scf00168g10016.1	5'UTR	11	11	100	TadA-AtUBP1c+ETI	935	3704
Niben101Scf00168	1078044	G_C	Niben101Scf00168g10016.1	5'UTR	22	28	78.57	TadA-AtUBP1c+ETI	1118	3704
Niben101Scf00170	503073	A_G	Niben101Scf00170g05032.1	CDS	8	12	66.67	TadA-AtUBP1c+ETI	607	1521
Niben101Scf00170	503079	C_G	Niben101Scf00170g05032.1	CDS	8	10	80	TadA-AtUBP1c+ETI	613	1521
Niben101Scf00170	504419	T_A	Niben101Scf00170g05032.1	3'UTR	6	11	54.55	TadA-AtUBP1c+ETI	1059	1521
Niben101Scf00171	18450	G_A	Niben101Scf00171g00014.1	5'UTR	3	16	18.75	TadA-AtUBP1c+ETI	93	2352
Niben101Scf00173	74648	A_G	Niben101Scf00173g00019.1	CDS	18	22	81.82	TadA-AtUBP1c+ETI	448	1224
Niben101Scf00173	74683	A_G	Niben101Scf00173g00019.1	CDS	21	23	91.3	TadA-AtUBP1c+ETI	413	1224
Niben101Scf00173	417151	C_A	Niben101Scf00173g04001.1	CDS	3	32	9.38	TadA-AtUBP1c+ETI	348	2156
Niben101Scf00173	417421	T_C	Niben101Scf00173g04001.1	CDS	21	23	91.3	TadA-AtUBP1c+ETI	618	2156
Niben101Scf00173	471808	G_A	Niben101Scf00173g04010.1	CDS	12	12	100	TadA-AtUBP1c+ETI	180	738
Niben101Scf00174	6236	A_C	Niben101Scf00174g00001.1	CDS	18	18	100	TadA-AtUBP1c+ETI	2163	4090
Niben101Scf00174	7505	C_G	Niben101Scf00174g00001.1	3'UTR	13	13	100	TadA-AtUBP1c+ETI	3049	4090
Niben101Scf00176	635627	A_G	Niben101Scf00176g06015.1	CDS	232	239	97.07	TadA-AtUBP1c+ETI	823	1690
Niben101Scf00176	778001	A_G	Niben101Scf00176g07004.1	CDS	12	12	100	TadA-AtUBP1c+ETI	899	2085
Niben101Scf00176	778002	A_G	Niben101Scf00176g07004.1	CDS	12	12	100	TadA-AtUBP1c+ETI	898	2085
Niben101Scf00177	1189697	C_T	Niben101Scf00177g12003.1	CDS	81	88	92.05	TadA-AtUBP1c+ETI	861	1170
Niben101Scf00177	1189808	T_A	Niben101Scf00177g12003.1	CDS	76	81	93.83	TadA-AtUBP1c+ETI	750	1170
Niben101Scf00180	1243404	A_C	Niben101Scf00180g11008.1	CDS	34	35	97.14	TadA-AtUBP1c+ETI	1852	1965
Niben101Scf00182	238446	C_G	Niben101Scf00182g02012.1	intron	13	13	100	TadA-AtUBP1c+ETI		2914
Niben101Scf00187	223147	A_C	Niben101Scf00187g02015.1	CDS	15	15	100	TadA-AtUBP1c+ETI	216	1536
Niben101Scf00187	330775	A_G	Niben101Scf00187g02023.1	3'UTR	12	56	21.43	TadA-AtUBP1c+ETI	2418	2701
Niben101Scf00189	61773	A_G	Niben101Scf00189g00004.1	3'UTR	3	10	30	TadA-AtUBP1c+ETI	1301	1403
Niben101Scf00189	63219	G_T	Niben101Scf00189g00004.1	CDS	34	45	75.56	TadA-AtUBP1c+ETI	359	1403
Niben101Scf00189	63234	T_A	Niben101Scf00189g00004.1	CDS	7	19	36.84	TadA-AtUBP1c+ETI	344	1403
Niben101Scf00193	51803	A_G	Niben101Scf00193g00016.1	CDS	2	12	16.67	TadA-AtUBP1c+ETI	665	1032
Niben101Scf00193	103330	T_C	Niben101Scf00193g01010.1	CDS	19	19	100	TadA-AtUBP1c+ETI	330	1272
Niben101Scf00193	104146	C_T	Niben101Scf00193g01010.1	CDS	29	34	85.29	TadA-AtUBP1c+ETI	1146	1272
Niben101Scf00197	221933	T_G	Niben101Scf00197g02006.1	CDS	12	59	20.34	TadA-AtUBP1c+ETI	3447	4024
Niben101Scf00197	222036	A_G	Niben101Scf00197g02006.1	CDS	74	78	94.87	TadA-AtUBP1c+ETI	3550	4024
Niben101Scf00199	648494	A_G	Niben101Scf00199g05002.1	intron	4	39	10.26	TadA-AtUBP1c+ETI		1565
Niben101Scf00199	664636	T_C	Niben101Scf00199g05025.1	CDS	12	12	100	TadA-AtUBP1c+ETI	814	1870
Niben101Scf00200	96922	A_G	Niben101Scf00200g00021.1	CDS	37	47	78.72	TadA-AtUBP1c+ETI	4112	4623
Niben101Scf00200	97031	A_G	Niben101Scf00200g00021.1	CDS	8	36	22.22	TadA-AtUBP1c+ETI	4003	4623
Niben101Scf00200	97064	C_G	Niben101Scf00200g00021.1	CDS	6	42	14.29	TadA-AtUBP1c+ETI	3970	4623
Niben101Scf00200	97133	G_A	Niben101Scf00200g00021.1	CDS	6	49	12.24	TadA-AtUBP1c+ETI	3901	4623
Niben101Scf00200	97557	G_C	Niben101Scf00200g00021.1	CDS	12	33	36.36	TadA-AtUBP1c+ETI	3538	4623
Niben101Scf00200	97701	C_T	Niben101Scf00200g00021.1	CDS	23	29	79.31	TadA-AtUBP1c+ETI	3394	4623
Niben101Scf00200	97812	A_T	Niben101Scf00200g00021.1	CDS	3	21	14.29	TadA-AtUBP1c+ETI	3283	4623
Niben101Scf00200	97875	G_A	Niben101Scf00200g00021.1	CDS	11	24	45.83	TadA-AtUBP1c+ETI	3220	4623
Niben101Scf00200	97980	A_G	Niben101Scf00200g00021.1	CDS	18	34	52.94	TadA-AtUBP1c+ETI	3115	4623
Niben101Scf00200	98121	A_G	Niben101Scf00200g00021.1	CDS	6	29	20.69	TadA-AtUBP1c+ETI	2974	4623
Niben101Scf00200	98163	T_A	Niben101Scf00200g00021.1	CDS	3	24	12.5	TadA-AtUBP1c+ETI	2932	4623
Niben101Scf00200	98370	T_G	Niben101Scf00200g00021.1	CDS	20	21	95.24	TadA-AtUBP1c+ETI	2725	4623
Niben101Scf00201	144128	G_A	Niben101Scf00201g01004.1	CDS	14	14	100	TadA-AtUBP1c+ETI	1488	2535
Niben101Scf00201	144143	C_T	Niben101Scf00201g01004.1	CDS	15	15	100	TadA-AtUBP1c+ETI	1503	2535
Niben101Scf00202	137738	T_C	Niben101Scf00202g01002.1	CDS	23	23	100	TadA-AtUBP1c+ETI	518	1334
Niben101Scf00202	484375	T_C	Niben101Scf00202g05007.1	CDS	22	22	100	TadA-AtUBP1c+ETI	833	2506
Niben101Scf00202	485681	A_G	Niben101Scf00202g05007.1	CDS	27	39	69.23	TadA-AtUBP1c+ETI	656	2506
Niben101Scf00202	485820	A_G	Niben101Scf00202g05007.1	CDS	10	82	12.2	TadA-AtUBP1c+ETI	517	2506
Niben101Scf00202	485987	C_T	Niben101Scf00202g05007.1	CDS	66	123	53.66	TadA-AtUBP1c+ETI	350	2506
Niben101Scf00202	486002	C_T	Niben101Scf00202g05007.1	CDS	53	114	46.49	TadA-AtUBP1c+ETI	335	2506
Niben101Scf00202	509367	G_C	Niben101Scf00202g05001.1	CDS	12	15	80	TadA-AtUBP1c+ETI	885	1467
Niben101Scf00202	519901	C_T	Niben101Scf00202g05001.1	CDS	11	42	26.19	TadA-AtUBP1c+ETI	114	1467
Niben101Scf00202	519916	C_T	Niben101Scf00202g05001.1	CDS	27	41	65.85	TadA-AtUBP1c+ETI	99	1467
Niben101Scf00203	126143	C_T	Niben101Scf00203g00003.1	CDS	58	58	100	TadA-AtUBP1c+ETI	1359	1597
Niben101Scf00211	16807	G_A	Niben101Scf00211g00019.1	3'UTR	2281	2283	99.91	TadA-AtUBP1c+ETI	1538	1736
Niben101Scf00211	33981	C_T	Niben101Scf00211g00029.1	CDS	1000	1005	99.5	TadA-AtUBP1c+ETI	303	519
Niben101Scf00211	89670	A_C	Niben101Scf00211g00045.1	3'UTR	5	29	17.24	TadA-AtUBP1c+ETI	504	594
Niben101Scf00211	145476	A_G	Niben101Scf00211g00011.1	5'UTR	7	22	31.82	TadA-AtUBP1c+ETI	184	4112
Niben101Scf00212	383404	C_T	Niben101Scf00212g03031.1	intron	2	13	15.38	TadA-AtUBP1c+ETI		2320
Niben101Scf00213	351746	A_C	Niben101Scf00213g02005.1	CDS	53	79	67.09	TadA-AtUBP1c+ETI	1197	2572
Niben101Scf00215	16882	C_T	Niben101Scf00215g00017.1	5'UTR	38	47	80.85	TadA-AtUBP1c+ETI	845	1723
Niben101Scf00215	16947	G_A	Niben101Scf00215g00017.1	5'UTR	11	16	68.75	TadA-AtUBP1c+ETI	780	1723
Niben101Scf00215	1113860	A_G	Niben101Scf00215g11013.1	intron	12	85	14.12	TadA-AtUBP1c+ETI		1065
Niben101Scf00218	64144	C_A	Niben101Scf00218g00007.1	CDS	14	19	73.68	TadA-AtUBP1c+ETI	1036	5419
Niben101Scf00218	69640	G_A	Niben101Scf00218g00007.1	CDS	7	11	63.64	TadA-AtUBP1c+ETI	744	5419
Niben101Scf00218	106026	G_T	Niben101Scf00218g01010.1	CDS	12	12	100	TadA-AtUBP1c+ETI	997	2120
Niben101Scf00218	249369	T_C	Niben101Scf00218g02003.1	3'UTR	6	11	54.55	TadA-AtUBP1c+ETI	3491	3653
Niben101Scf00218	249369	A_G	Niben101Scf00218g02004.1	CDS	6	11	54.55	TadA-AtUBP1c+ETI	607	1872
Niben101Scf00218	317633	C_T	Niben101Scf00218g03011.1	intron	29	29	100	TadA-AtUBP1c+ETI		4691
Niben101Scf00218	325844	A_G	Niben101Scf00218g03011.1	CDS	10	10	100	TadA-AtUBP1c+ETI	410	4691
Niben101Scf00225	527127	G_T	Niben101Scf00225g05009.1	CDS	2	11	18.18	TadA-AtUBP1c+ETI	1326	2135
Niben101Scf00225	599706	T_G	Niben101Scf00225g06015.1	CDS	30	30	100	TadA-AtUBP1c+ETI	730	1892
Niben101Scf00225	802677	C_T	Niben101Scf00225g07019.1	CDS	22	22	100	TadA-AtUBP1c+ETI	183	657
Niben101Scf00225	819300	A_G	Niben101Scf00225g07014.1	CDS	34	38	89.47	TadA-AtUBP1c+ETI	2263	2647
Niben101Scf00225	826345	T_C	Niben101Scf00225g07014.1	CDS	23	23	100	TadA-AtUBP1c+ETI	454	2647
Niben101Scf00226	243664	A_G	Niben101Scf00226g02002.1	5'UTR	5	32	15.62	TadA-AtUBP1c+ETI	1064	2351
Niben101Scf00226	243692	T_A	Niben101Scf00226g02002.1	5'UTR	5	31	16.13	TadA-AtUBP1c+ETI	1092	2351
Niben101Scf00229	35577	A_T	Niben101Scf00229g00004.1	CDS	10	21	47.62	TadA-AtUBP1c+ETI	1225	2866
Niben101Scf00229	36120	G_A	Niben101Scf00229g00004.1	CDS	17	33	51.52	TadA-AtUBP1c+ETI	1615	2866
Niben101Scf00229	36260	G_C	Niben101Scf00229g00004.1	CDS	5	27	18.52	TadA-AtUBP1c+ETI	1755	2866
Niben101Scf00229	36430	A_G	Niben101Scf00229g00004.1	CDS	2	22	9.09	TadA-AtUBP1c+ETI	1925	2866
Niben101Scf00229	36435	T_C	Niben101Scf00229g00004.1	CDS	3	23	13.04	TadA-AtUBP1c+ETI	1930	2866
Niben101Scf00229	37835	C_T	Niben101Scf00229g00004.1	CDS	8	23	34.78	TadA-AtUBP1c+ETI	2182	2866
Niben101Scf00229	37841	G_A	Niben101Scf00229g00004.1	CDS	8	25	32	TadA-AtUBP1c+ETI	2188	2866
Niben101Scf00229	220596	A_G	Niben101Scf00229g02009.1	CDS	16	16	100	TadA-AtUBP1c+ETI	2435	3136
Niben101Scf00229	313567	T_G	Niben101Scf00229g03005.1	CDS	17	17	100	TadA-AtUBP1c+ETI	1551	1916
Niben101Scf00229	313707	A_T	Niben101Scf00229g03005.1	CDS	26	26	100	TadA-AtUBP1c+ETI	1411	1916
Niben101Scf00229	731907	A_C	Niben101Scf00229g07003.1	CDS	23	23	100	TadA-AtUBP1c+ETI	1181	1808
Niben101Scf00231	647245	A_C	Niben101Scf00231g06004.1	CDS	16	17	94.12	TadA-AtUBP1c+ETI	1619	2951
Niben101Scf00233	66925	T_A	Niben101Scf00233g00015.1	3'UTR	23	23	100	TadA-AtUBP1c+ETI	5801	6916
Niben101Scf00233	68871	G_A	Niben101Scf00233g00015.1	3'UTR	25	25	100	TadA-AtUBP1c+ETI	3855	6916
Niben101Scf00233	69096	T_C	Niben101Scf00233g00015.1	3'UTR	16	16	100	TadA-AtUBP1c+ETI	3630	6916
Niben101Scf00233	69210	T_C	Niben101Scf00233g00015.1	3'UTR	11	11	100	TadA-AtUBP1c+ETI	3516	6916
Niben101Scf00234	66476	G_T	Niben101Scf00234g00001.1	CDS	68	68	100	TadA-AtUBP1c+ETI	328	2513
Niben101Scf00234	68941	A_C	Niben101Scf00234g00001.1	CDS	168	170	98.82	TadA-AtUBP1c+ETI	1529	2513
Niben101Scf00234	142350	T_G	Niben101Scf00234g01002.1	3'UTR	20	20	100	TadA-AtUBP1c+ETI	2228	5128
Niben101Scf00234	159957	C_T	Niben101Scf00234g01015.1	CDS	2	18	11.11	TadA-AtUBP1c+ETI	2222	3120
Niben101Scf00234	160148	G_A	Niben101Scf00234g01015.1	CDS	2	15	13.33	TadA-AtUBP1c+ETI	2031	3120
Niben101Scf00234	160154	T_C	Niben101Scf00234g01015.1	CDS	2	16	12.5	TadA-AtUBP1c+ETI	2025	3120
Niben101Scf00234	160299	T_C	Niben101Scf00234g01015.1	CDS	4	25	16	TadA-AtUBP1c+ETI	1880	3120
Niben101Scf00234	160308	A_G	Niben101Scf00234g01015.1	CDS	2	23	8.7	TadA-AtUBP1c+ETI	1871	3120
Niben101Scf00234	189703	G_T	Niben101Scf00234g02043.1	3'UTR	89	89	100	TadA-AtUBP1c+ETI	1256	1423
Niben101Scf00240	1545	A_C	Niben101Scf00240g00002.1	intron	15	15	100	TadA-AtUBP1c+ETI		763
Niben101Scf00240	309909	T_A	Niben101Scf00240g03016.1	CDS	20	47	42.55	TadA-AtUBP1c+ETI	2180	3254
Niben101Scf00246	50093	A_G	Niben101Scf00246g00010.1	CDS	46	46	100	TadA-AtUBP1c+ETI	843	1401
Niben101Scf00246	50096	A_G	Niben101Scf00246g00010.1	CDS	46	46	100	TadA-AtUBP1c+ETI	840	1401
Niben101Scf00246	50368	C_A	Niben101Scf00246g00010.1	CDS	18	29	62.07	TadA-AtUBP1c+ETI	568	1401
Niben101Scf00246	50372	T_C	Niben101Scf00246g00010.1	CDS	17	28	60.71	TadA-AtUBP1c+ETI	564	1401
Niben101Scf00246	50771	T_C	Niben101Scf00246g00010.1	CDS	22	22	100	TadA-AtUBP1c+ETI	165	1401
Niben101Scf00246	267356	A_T	Niben101Scf00246g02004.1	intron	118	118	100	TadA-AtUBP1c+ETI		267
Niben101Scf00246	440855	A_G	Niben101Scf00246g04005.1	intron	29	29	100	TadA-AtUBP1c+ETI		2913
Niben101Scf00246	441331	T_A	Niben101Scf00246g04005.1	3'UTR	11	36	30.56	TadA-AtUBP1c+ETI	2796	2913
Niben101Scf00247	178449	T_C	Niben101Scf00247g01007.1	CDS	20	20	100	TadA-AtUBP1c+ETI	251	1224
Niben101Scf00247	629919	C_G	Niben101Scf00247g05011.1	CDS	29	29	100	TadA-AtUBP1c+ETI	407	2623
Niben101Scf00249	170513	G_T	Niben101Scf00249g01002.1	CDS	16	17	94.12	TadA-AtUBP1c+ETI	418	1733
Niben101Scf00254	215714	C_T	Niben101Scf00254g02007.1	CDS	20	20	100	TadA-AtUBP1c+ETI	1234	1861
Niben101Scf00254	548214	T_G	Niben101Scf00254g05006.1	CDS	90	90	100	TadA-AtUBP1c+ETI	1851	2177
Niben101Scf00254	552075	C_A	Niben101Scf00254g05006.1	CDS	11	13	84.62	TadA-AtUBP1c+ETI	620	2177
Niben101Scf00254	552101	C_A	Niben101Scf00254g05006.1	CDS	12	14	85.71	TadA-AtUBP1c+ETI	594	2177
Niben101Scf00254	922843	T_C	Niben101Scf00254g08008.1	CDS	10	10	100	TadA-AtUBP1c+ETI	1080	2939
Niben101Scf00257	305885	A_G	Niben101Scf00257g02025.1	CDS	5	15	33.33	TadA-AtUBP1c+ETI	3950	4653
Niben101Scf00257	306538	T_A	Niben101Scf00257g02025.1	CDS	12	13	92.31	TadA-AtUBP1c+ETI	3400	4653
Niben101Scf00257	306557	T_C	Niben101Scf00257g02025.1	CDS	12	12	100	TadA-AtUBP1c+ETI	3381	4653
Niben101Scf00258	194765	C_A	Niben101Scf00258g02013.1	CDS	13	13	100	TadA-AtUBP1c+ETI	2404	3516
Niben101Scf00259	55672	A_G	Niben101Scf00259g00002.1	3'UTR	80	88	90.91	TadA-AtUBP1c+ETI	359	567
Niben101Scf00262	471001	T_C	Niben101Scf00262g04002.1	3'UTR	159	161	98.76	TadA-AtUBP1c+ETI	718	2020
Niben101Scf00263	337002	C_A	Niben101Scf00263g02003.1	intron	2	20	10	TadA-AtUBP1c+ETI		1706
Niben101Scf00263	337003	C_T	Niben101Scf00263g02003.1	intron	2	20	10	TadA-AtUBP1c+ETI		1706
Niben101Scf00264	84325	G_A	Niben101Scf00264g01004.1	5'UTR	4	11	36.36	TadA-AtUBP1c+ETI	1948	4182
Niben101Scf00264	230234	C_T	Niben101Scf00264g02010.1	CDS	18	18	100	TadA-AtUBP1c+ETI	186	618
Niben101Scf00264	415556	C_T	Niben101Scf00264g03012.1	CDS	14	14	100	TadA-AtUBP1c+ETI	919	999
Niben101Scf00264	415556	G_A	Niben101Scf00264g03022.1	CDS	14	14	100	TadA-AtUBP1c+ETI	150	339
Niben101Scf00268	273448	A_G	Niben101Scf00268g02013.1	CDS	39	52	75	TadA-AtUBP1c+ETI	2364	2558
Niben101Scf00268	273499	G_A	Niben101Scf00268g02013.1	CDS	5	42	11.9	TadA-AtUBP1c+ETI	2313	2558
Niben101Scf00268	273882	T_C	Niben101Scf00268g02013.1	CDS	44	46	95.65	TadA-AtUBP1c+ETI	1930	2558
Niben101Scf00268	275250	G_T	Niben101Scf00268g02013.1	intron	31	181	17.13	TadA-AtUBP1c+ETI		2558
Niben101Scf00268	275392	T_C	Niben101Scf00268g02013.1	CDS	119	222	53.6	TadA-AtUBP1c+ETI	1760	2558
Niben101Scf00268	275506	A_G	Niben101Scf00268g02013.1	CDS	131	313	41.85	TadA-AtUBP1c+ETI	1646	2558
Niben101Scf00268	275557	A_G	Niben101Scf00268g02013.1	CDS	113	210	53.81	TadA-AtUBP1c+ETI	1595	2558
Niben101Scf00270	121438	A_G	Niben101Scf00270g01016.1	CDS	5	45	11.11	TadA-AtUBP1c+ETI	483	825
Niben101Scf00270	181082	A_C	Niben101Scf00270g01014.1	intron	15	15	100	TadA-AtUBP1c+ETI		1357
Niben101Scf00270	711914	A_C	Niben101Scf00270g07013.1	CDS	32	32	100	TadA-AtUBP1c+ETI	1166	1394
Niben101Scf00270	1102239	C_T	Niben101Scf00270g11015.1	CDS	3	12	25	TadA-AtUBP1c+ETI	564	1008
Niben101Scf00270	1210741	A_G	Niben101Scf00270g12006.1	intron	4	43	9.3	TadA-AtUBP1c+ETI		1037
Niben101Scf00271	115944	T_G	Niben101Scf00271g01018.1	3'UTR	27	27	100	TadA-AtUBP1c+ETI	1262	1607
Niben101Scf00271	982747	A_C	Niben101Scf00271g09023.1	CDS	27	28	96.43	TadA-AtUBP1c+ETI	714	1697
Niben101Scf00276	395205	A_T	Niben101Scf00276g04002.1	CDS	14	15	93.33	TadA-AtUBP1c+ETI	627	1423
Niben101Scf00279	252028	T_G	Niben101Scf00279g02022.1	CDS	21	21	100	TadA-AtUBP1c+ETI	1546	2579
Niben101Scf00279	1123799	G_C	Niben101Scf00279g11001.1	CDS	32	32	100	TadA-AtUBP1c+ETI	183	702
Niben101Scf00279	1125068	T_A	Niben101Scf00279g11001.1	CDS	58	59	98.31	TadA-AtUBP1c+ETI	634	702
Niben101Scf00279	1128303	G_A	Niben101Scf00279g11013.1	5'UTR	13	14	92.86	TadA-AtUBP1c+ETI	90	1455
Niben101Scf00279	1128379	G_A	Niben101Scf00279g11013.1	5'UTR	3	14	21.43	TadA-AtUBP1c+ETI	166	1455
Niben101Scf00279	1128382	A_T	Niben101Scf00279g11013.1	5'UTR	3	14	21.43	TadA-AtUBP1c+ETI	169	1455
Niben101Scf00282	356038	G_A	Niben101Scf00282g03024.1	CDS	15	17	88.24	TadA-AtUBP1c+ETI	1392	1599
Niben101Scf00286	432347	A_G	Niben101Scf00286g04019.1	CDS	9	14	64.29	TadA-AtUBP1c+ETI	400	2117
Niben101Scf00286	432347	T_C	Niben101Scf00286g04004.1	3'UTR	9	14	64.29	TadA-AtUBP1c+ETI	3637	4064
Niben101Scf00286	432514	C_T	Niben101Scf00286g04019.1	CDS	10	13	76.92	TadA-AtUBP1c+ETI	567	2117
Niben101Scf00286	432514	G_A	Niben101Scf00286g04004.1	3'UTR	10	13	76.92	TadA-AtUBP1c+ETI	3470	4064
Niben101Scf00286	433211	C_G	Niben101Scf00286g04019.1	CDS	19	33	57.58	TadA-AtUBP1c+ETI	1264	2117
Niben101Scf00286	433211	G_C	Niben101Scf00286g04004.1	3'UTR	19	33	57.58	TadA-AtUBP1c+ETI	2773	4064
Niben101Scf00286	433321	A_G	Niben101Scf00286g04019.1	CDS	35	46	76.09	TadA-AtUBP1c+ETI	1374	2117
Niben101Scf00286	433321	T_C	Niben101Scf00286g04004.1	3'UTR	35	46	76.09	TadA-AtUBP1c+ETI	2663	4064
Niben101Scf00288	439984	T_A	Niben101Scf00288g04002.1	CDS	10	24	41.67	TadA-AtUBP1c+ETI	633	1557
Niben101Scf00288	440584	A_G	Niben101Scf00288g04002.1	CDS	17	17	100	TadA-AtUBP1c+ETI	33	1557
Niben101Scf00288	680952	G_C	Niben101Scf00288g06020.1	CDS	18	18	100	TadA-AtUBP1c+ETI	338	1878
Niben101Scf00288	680952	C_G	Niben101Scf00288g07014.1	3'UTR	18	18	100	TadA-AtUBP1c+ETI	3320	4018
Niben101Scf00288	681257	C_T	Niben101Scf00288g06020.1	CDS	18	18	100	TadA-AtUBP1c+ETI	33	1878
Niben101Scf00288	681257	G_A	Niben101Scf00288g07014.1	3'UTR	18	18	100	TadA-AtUBP1c+ETI	3625	4018
Niben101Scf00288	936936	A_G	Niben101Scf00288g09010.1	CDS	26	26	100	TadA-AtUBP1c+ETI	3494	3826
Niben101Scf00288	1121078	T_A	Niben101Scf00288g11016.1	5'UTR	11	20	55	TadA-AtUBP1c+ETI	2136	4761
Niben101Scf00288	1121305	C_T	Niben101Scf00288g11016.1	5'UTR	4	15	26.67	TadA-AtUBP1c+ETI	2363	4761
Niben101Scf00288	1121353	A_T	Niben101Scf00288g11016.1	5'UTR	4	15	26.67	TadA-AtUBP1c+ETI	2411	4761
Niben101Scf00288	1123747	G_C	Niben101Scf00288g11016.1	CDS	17	33	51.52	TadA-AtUBP1c+ETI	3701	4761
Niben101Scf00288	1616635	C_G	Niben101Scf00288g16005.1	CDS	270	270	100	TadA-AtUBP1c+ETI	584	1195
Niben101Scf00290	67065	A_G	Niben101Scf00290g00019.1	5'UTR	7	11	63.64	TadA-AtUBP1c+ETI	572	3418
Niben101Scf00290	74850	G_A	Niben101Scf00290g00019.1	3'UTR	5	12	41.67	TadA-AtUBP1c+ETI	3256	3418
Niben101Scf00290	74875	C_T	Niben101Scf00290g00019.1	3'UTR	5	14	35.71	TadA-AtUBP1c+ETI	3281	3418
Niben101Scf00290	134285	A_G	Niben101Scf00290g01017.1	CDS	12	12	100	TadA-AtUBP1c+ETI	1726	3089
Niben101Scf00290	134873	T_C	Niben101Scf00290g01017.1	CDS	8	10	80	TadA-AtUBP1c+ETI	1138	3089
Niben101Scf00290	134940	C_G	Niben101Scf00290g01017.1	CDS	3	12	25	TadA-AtUBP1c+ETI	1071	3089
Niben101Scf00290	135291	T_C	Niben101Scf00290g01017.1	CDS	6	14	42.86	TadA-AtUBP1c+ETI	720	3089
Niben101Scf00290	248632	C_G	Niben101Scf00290g01016.1	CDS	16	16	100	TadA-AtUBP1c+ETI	1273	1776
Niben101Scf00290	255988	A_G	Niben101Scf00290g01009.1	5'UTR	13	13	100	TadA-AtUBP1c+ETI	1841	4866
Niben101Scf00293	763356	T_C	Niben101Scf00293g07003.1	CDS	17	25	68	TadA-AtUBP1c+ETI	256	4017
Niben101Scf00293	763374	A_C	Niben101Scf00293g07003.1	CDS	20	27	74.07	TadA-AtUBP1c+ETI	274	4017
Niben101Scf00293	763890	G_T	Niben101Scf00293g07003.1	CDS	3	16	18.75	TadA-AtUBP1c+ETI	790	4017
Niben101Scf00293	763895	A_C	Niben101Scf00293g07003.1	CDS	4	16	25	TadA-AtUBP1c+ETI	795	4017
Niben101Scf00294	197936	A_T	Niben101Scf00294g02013.1	CDS	29	29	100	TadA-AtUBP1c+ETI	74	510
Niben101Scf00294	313802	T_C	Niben101Scf00294g03034.1	CDS	19	20	95	TadA-AtUBP1c+ETI	363	1936
Niben101Scf00294	313901	C_T	Niben101Scf00294g03034.1	CDS	15	15	100	TadA-AtUBP1c+ETI	264	1936
Niben101Scf00294	313952	T_C	Niben101Scf00294g03034.1	CDS	16	16	100	TadA-AtUBP1c+ETI	213	1936
Niben101Scf00294	313955	C_T	Niben101Scf00294g03034.1	CDS	15	15	100	TadA-AtUBP1c+ETI	210	1936
Niben101Scf00301	468257	A_G	Niben101Scf00301g04001.1	CDS	37	37	100	TadA-AtUBP1c+ETI	319	444
Niben101Scf00301	468262	C_A	Niben101Scf00301g04001.1	CDS	36	36	100	TadA-AtUBP1c+ETI	324	444
Niben101Scf00304	120543	C_G	Niben101Scf00304g01003.1	CDS	27	48	56.25	TadA-AtUBP1c+ETI	772	2289
Niben101Scf00304	120644	T_C	Niben101Scf00304g01003.1	CDS	25	92	27.17	TadA-AtUBP1c+ETI	873	2289
Niben101Scf00304	120676	T_G	Niben101Scf00304g01003.1	CDS	57	82	69.51	TadA-AtUBP1c+ETI	905	2289
Niben101Scf00304	120765	A_G	Niben101Scf00304g01003.1	CDS	9	28	32.14	TadA-AtUBP1c+ETI	994	2289
Niben101Scf00304	198585	A_G	Niben101Scf00304g02014.1	intron	37	37	100	TadA-AtUBP1c+ETI		1248
Niben101Scf00304	752149	G_A	Niben101Scf00304g07022.1	CDS	15	23	65.22	TadA-AtUBP1c+ETI	942	1383
Niben101Scf00304	752227	A_T	Niben101Scf00304g07022.1	CDS	17	26	65.38	TadA-AtUBP1c+ETI	1020	1383
Niben101Scf00307	64323	T_C	Niben101Scf00307g01038.1	CDS	110	110	100	TadA-AtUBP1c+ETI	1983	4374
Niben101Scf00307	72561	T_C	Niben101Scf00307g01038.1	CDS	22	22	100	TadA-AtUBP1c+ETI	3585	4374
Niben101Scf00307	72567	G_T	Niben101Scf00307g01038.1	CDS	20	20	100	TadA-AtUBP1c+ETI	3591	4374
Niben101Scf00307	85815	T_A	Niben101Scf00307g01028.1	3'UTR	21	21	100	TadA-AtUBP1c+ETI	1435	1708
Niben101Scf00315	13317	A_T	Niben101Scf00315g00020.1	CDS	23	23	100	TadA-AtUBP1c+ETI	1046	1475
Niben101Scf00315	13318	C_A	Niben101Scf00315g00020.1	CDS	22	22	100	TadA-AtUBP1c+ETI	1045	1475
Niben101Scf00317	600622	A_G	Niben101Scf00317g06016.1	CDS	33	34	97.06	TadA-AtUBP1c+ETI	4856	5543
Niben101Scf00317	607195	C_T	Niben101Scf00317g06019.1	CDS	26	26	100	TadA-AtUBP1c+ETI	321	2345
Niben101Scf00317	687835	A_C	Niben101Scf00317g07014.1	CDS	30	30	100	TadA-AtUBP1c+ETI	1119	2008
Niben101Scf00317	950734	A_C	Niben101Scf00317g09002.1	CDS	4	22	18.18	TadA-AtUBP1c+ETI	652	1795
Niben101Scf00317	1210009	A_C	Niben101Scf00317g11002.1	CDS	40	40	100	TadA-AtUBP1c+ETI	817	1857
Niben101Scf00317	1210437	G_C	Niben101Scf00317g11002.1	CDS	6	42	14.29	TadA-AtUBP1c+ETI	1245	1857
Niben101Scf00317	1210689	T_A	Niben101Scf00317g11002.1	CDS	15	45	33.33	TadA-AtUBP1c+ETI	1497	1857
Niben101Scf00317	1210692	C_T	Niben101Scf00317g11002.1	CDS	13	42	30.95	TadA-AtUBP1c+ETI	1500	1857
Niben101Scf00317	1230672	C_T	Niben101Scf00317g11013.1	CDS	36	36	100	TadA-AtUBP1c+ETI	1826	2142
Niben101Scf00317	1230692	T_C	Niben101Scf00317g11013.1	CDS	30	30	100	TadA-AtUBP1c+ETI	1806	2142
Niben101Scf00317	1231048	A_G	Niben101Scf00317g11013.1	CDS	35	37	94.59	TadA-AtUBP1c+ETI	1450	2142
Niben101Scf00318	433176	A_G	Niben101Scf00318g04007.1	CDS	4	33	12.12	TadA-AtUBP1c+ETI	1085	1547
Niben101Scf00321	201058	A_G	Niben101Scf00321g02011.1	CDS	3	10	30	TadA-AtUBP1c+ETI	1296	1646
Niben101Scf00321	344385	A_G	Niben101Scf00321g03006.1	CDS	2	10	20	TadA-AtUBP1c+ETI	1300	1467
Niben101Scf00321	344536	C_G	Niben101Scf00321g03006.1	CDS	4	10	40	TadA-AtUBP1c+ETI	1149	1467
Niben101Scf00321	344827	C_T	Niben101Scf00321g03006.1	CDS	10	10	100	TadA-AtUBP1c+ETI	858	1467
Niben101Scf00322	37635	A_G	Niben101Scf00322g00004.1	CDS	12	12	100	TadA-AtUBP1c+ETI	1052	1446
Niben101Scf00324	43461	T_G	Niben101Scf00324g00004.1	CDS	16	39	41.03	TadA-AtUBP1c+ETI	865	1375
Niben101Scf00324	43552	G_A	Niben101Scf00324g00004.1	CDS	50	51	98.04	TadA-AtUBP1c+ETI	774	1375
Niben101Scf00324	43739	T_A	Niben101Scf00324g00004.1	5'UTR	16	16	100	TadA-AtUBP1c+ETI	587	1375
Niben101Scf00324	43805	G_A	Niben101Scf00324g00004.1	5'UTR	16	16	100	TadA-AtUBP1c+ETI	521	1375
Niben101Scf00324	60283	G_A	Niben101Scf00324g00002.1	CDS	113	113	100	TadA-AtUBP1c+ETI	307	1098
Niben101Scf00324	60455	G_T	Niben101Scf00324g00002.1	CDS	37	144	25.69	TadA-AtUBP1c+ETI	135	1098
Niben101Scf00327	39405	G_A	Niben101Scf00327g00004.1	CDS	20	24	83.33	TadA-AtUBP1c+ETI	1662	1758
Niben101Scf00327	39498	C_A	Niben101Scf00327g00004.1	CDS	23	24	95.83	TadA-AtUBP1c+ETI	1755	1758
Niben101Scf00327	56086	G_T	Niben101Scf00327g00011.1	intron	64	64	100	TadA-AtUBP1c+ETI		1889
Niben101Scf00332	241780	A_G	Niben101Scf00332g02013.1	CDS	42	47	89.36	TadA-AtUBP1c+ETI	2984	3369
Niben101Scf00332	606648	T_A	Niben101Scf00332g06011.1	3'UTR	45	45	100	TadA-AtUBP1c+ETI	1594	2104
Niben101Scf00332	845722	A_T	Niben101Scf00332g08004.1	CDS	31	33	93.94	TadA-AtUBP1c+ETI	390	780
Niben101Scf00337	324745	A_T	Niben101Scf00337g03005.1	CDS	58	58	100	TadA-AtUBP1c+ETI	842	1537
Niben101Scf00338	374466	G_A	Niben101Scf00338g03005.1	CDS	18	18	100	TadA-AtUBP1c+ETI	1988	1991
Niben101Scf00338	614825	C_T	Niben101Scf00338g06005.1	CDS	18	18	100	TadA-AtUBP1c+ETI	509	1141
Niben101Scf00338	972497	A_G	Niben101Scf00338g09007.1	intron	16	16	100	TadA-AtUBP1c+ETI		846
Niben101Scf00340	749738	T_C	Niben101Scf00340g07001.1	CDS	36	36	100	TadA-AtUBP1c+ETI	667	1327
Niben101Scf00340	815250	G_C	Niben101Scf00340g07014.1	3'UTR	4	10	40	TadA-AtUBP1c+ETI	2614	3116
Niben101Scf00340	815258	C_T	Niben101Scf00340g07014.1	3'UTR	6	10	60	TadA-AtUBP1c+ETI	2622	3116
Niben101Scf00341	289297	G_C	Niben101Scf00341g03009.1	CDS	17	29	58.62	TadA-AtUBP1c+ETI	1655	2999
Niben101Scf00341	289359	A_G	Niben101Scf00341g03009.1	CDS	20	32	62.5	TadA-AtUBP1c+ETI	1593	2999
Niben101Scf00341	289461	A_G	Niben101Scf00341g03009.1	CDS	12	44	27.27	TadA-AtUBP1c+ETI	1491	2999
Niben101Scf00341	289493	C_A	Niben101Scf00341g03009.1	CDS	28	40	70	TadA-AtUBP1c+ETI	1459	2999
Niben101Scf00341	289654	C_T	Niben101Scf00341g03009.1	CDS	8	30	26.67	TadA-AtUBP1c+ETI	1298	2999
Niben101Scf00341	289818	C_T	Niben101Scf00341g03009.1	CDS	17	24	70.83	TadA-AtUBP1c+ETI	1134	2999
Niben101Scf00341	289872	C_T	Niben101Scf00341g03009.1	CDS	10	14	71.43	TadA-AtUBP1c+ETI	1080	2999
Niben101Scf00343	546318	C_A	Niben101Scf00343g05011.1	3'UTR	11	12	91.67	TadA-AtUBP1c+ETI	2802	5264
Niben101Scf00343	546318	G_T	Niben101Scf00343g05008.1	CDS	11	12	91.67	TadA-AtUBP1c+ETI	2274	3072
Niben101Scf00348	841552	A_G	Niben101Scf00348g08003.1	CDS	52	52	100	TadA-AtUBP1c+ETI	1295	1985
Niben101Scf00348	1057757	A_C	Niben101Scf00348g10005.1	CDS	171	171	100	TadA-AtUBP1c+ETI	965	1398
Niben101Scf00348	1123293	T_C	Niben101Scf00348g11002.1	CDS	5	17	29.41	TadA-AtUBP1c+ETI	445	2078
Niben101Scf00351	39957	T_C	Niben101Scf00351g00007.1	CDS	73	74	98.65	TadA-AtUBP1c+ETI	933	1161
Niben101Scf00361	540922	T_C	Niben101Scf00361g04022.1	CDS	18	18	100	TadA-AtUBP1c+ETI	233	3108
Niben101Scf00362	41407	C_T	Niben101Scf00362g00004.1	CDS	87	87	100	TadA-AtUBP1c+ETI	3388	3998
Niben101Scf00363	44814	T_C	Niben101Scf00363g00011.1	3'UTR	4	14	28.57	TadA-AtUBP1c+ETI	1019	1333
Niben101Scf00363	44819	T_A	Niben101Scf00363g00011.1	3'UTR	4	14	28.57	TadA-AtUBP1c+ETI	1024	1333
Niben101Scf00363	50754	C_T	Niben101Scf00363g00015.1	CDS	10	10	100	TadA-AtUBP1c+ETI	821	1683
Niben101Scf00366	1161009	C_G	Niben101Scf00366g10005.1	3'UTR	51	52	98.08	TadA-AtUBP1c+ETI	1124	1749
Niben101Scf00367	979848	A_G	Niben101Scf00367g09004.1	3'UTR	6	12	50	TadA-AtUBP1c+ETI	1782	4923
Niben101Scf00367	979860	T_C	Niben101Scf00367g09004.1	3'UTR	7	13	53.85	TadA-AtUBP1c+ETI	1770	4923
Niben101Scf00367	1005815	A_C	Niben101Scf00367g10003.1	intron	46	94	48.94	TadA-AtUBP1c+ETI		920
Niben101Scf00367	1024621	G_T	Niben101Scf00367g10017.1	intron	2	13	15.38	TadA-AtUBP1c+ETI		543
Niben101Scf00367	1024624	G_C	Niben101Scf00367g10017.1	intron	2	13	15.38	TadA-AtUBP1c+ETI		543
Niben101Scf00367	1026432	A_C	Niben101Scf00367g10018.1	intron	54	93	58.06	TadA-AtUBP1c+ETI		878
Niben101Scf00369	162527	A_T	Niben101Scf00369g01002.1	CDS	13	13	100	TadA-AtUBP1c+ETI	351	2836
Niben101Scf00369	174861	G_A	Niben101Scf00369g01002.1	CDS	144	144	100	TadA-AtUBP1c+ETI	2312	2836
Niben101Scf00369	175034	T_C	Niben101Scf00369g01002.1	3'UTR	35	37	94.59	TadA-AtUBP1c+ETI	2485	2836
Niben101Scf00369	452043	C_T	Niben101Scf00369g04005.1	intron	3	12	25	TadA-AtUBP1c+ETI		5338
Niben101Scf00369	1127150	T_A	Niben101Scf00369g11013.1	intron	15	15	100	TadA-AtUBP1c+ETI		2578
Niben101Scf00369	1770449	A_G	Niben101Scf00369g17002.1	intron	2	13	15.38	TadA-AtUBP1c+ETI		1374
Niben101Scf00369	1770518	C_T	Niben101Scf00369g17002.1	intron	4	18	22.22	TadA-AtUBP1c+ETI		1374
Niben101Scf00369	1770528	C_T	Niben101Scf00369g17002.1	intron	7	18	38.89	TadA-AtUBP1c+ETI		1374
Niben101Scf00369	1770558	G_A	Niben101Scf00369g17002.1	intron	2	18	11.11	TadA-AtUBP1c+ETI		1374
Niben101Scf00369	1862218	A_C	Niben101Scf00369g18022.1	intron	6	32	18.75	TadA-AtUBP1c+ETI		488
Niben101Scf00369	2521367	T_C	Niben101Scf00369g24005.1	CDS	14	14	100	TadA-AtUBP1c+ETI	3280	4031
Niben101Scf00370	31026	G_C	Niben101Scf00370g00003.1	CDS	16	17	94.12	TadA-AtUBP1c+ETI	429	1236
Niben101Scf00370	358991	C_T	Niben101Scf00370g03003.1	CDS	10	10	100	TadA-AtUBP1c+ETI	489	1505
Niben101Scf00370	358993	C_T	Niben101Scf00370g03003.1	CDS	10	10	100	TadA-AtUBP1c+ETI	491	1505
Niben101Scf00370	515714	T_C	Niben101Scf00370g04027.1	intron	7	10	70	TadA-AtUBP1c+ETI		1581
Niben101Scf00372	493387	C_G	Niben101Scf00372g05019.1	CDS	11	11	100	TadA-AtUBP1c+ETI	1380	3966
Niben101Scf00375	160141	G_A	Niben101Scf00375g01007.1	intron	25	25	100	TadA-AtUBP1c+ETI		249
Niben101Scf00375	160141	C_T	Niben101Scf00375g01013.1	CDS	25	25	100	TadA-AtUBP1c+ETI	314	2138
Niben101Scf00375	160156	T_G	Niben101Scf00375g01007.1	intron	22	22	100	TadA-AtUBP1c+ETI		249
Niben101Scf00375	160156	A_C	Niben101Scf00375g01013.1	CDS	22	22	100	TadA-AtUBP1c+ETI	299	2138
Niben101Scf00378	58692	T_C	Niben101Scf00378g01009.1	CDS	9	10	90	TadA-AtUBP1c+ETI	2776	5591
Niben101Scf00378	60591	A_G	Niben101Scf00378g01009.1	CDS	12	12	100	TadA-AtUBP1c+ETI	1622	5591
Niben101Scf00378	60592	G_A	Niben101Scf00378g01009.1	CDS	12	12	100	TadA-AtUBP1c+ETI	1621	5591
Niben101Scf00380	4124	C_T	Niben101Scf00380g00001.1	CDS	7	43	16.28	TadA-AtUBP1c+ETI	1423	3278
Niben101Scf00380	172057	C_T	Niben101Scf00380g01005.1	CDS	71	109	65.14	TadA-AtUBP1c+ETI	1699	2222
Niben101Scf00381	132037	A_G	Niben101Scf00381g01014.1	3'UTR	6	38	15.79	TadA-AtUBP1c+ETI	2557	2705
Niben101Scf00381	306170	T_C	Niben101Scf00381g03014.1	5'UTR	12	12	100	TadA-AtUBP1c+ETI	1168	3508
Niben101Scf00381	768872	C_T	Niben101Scf00381g07022.1	CDS	29	73	39.73	TadA-AtUBP1c+ETI	987	3252
Niben101Scf00381	769001	T_C	Niben101Scf00381g07022.1	CDS	9	36	25	TadA-AtUBP1c+ETI	1116	3252
Niben101Scf00381	769004	A_G	Niben101Scf00381g07022.1	CDS	8	35	22.86	TadA-AtUBP1c+ETI	1119	3252
Niben101Scf00381	769042	T_G	Niben101Scf00381g07022.1	CDS	20	22	90.91	TadA-AtUBP1c+ETI	1157	3252
Niben101Scf00381	769728	A_G	Niben101Scf00381g07022.1	CDS	38	38	100	TadA-AtUBP1c+ETI	1843	3252
Niben101Scf00381	842232	C_T	Niben101Scf00381g08004.1	CDS	46	46	100	TadA-AtUBP1c+ETI	192	468
Niben101Scf00381	907924	A_G	Niben101Scf00381g09020.1	3'UTR	5	55	9.09	TadA-AtUBP1c+ETI	3797	4097
Niben101Scf00381	1022472	C_T	Niben101Scf00381g09008.1	CDS	5	29	17.24	TadA-AtUBP1c+ETI	930	1125
Niben101Scf00383	102696	G_A	Niben101Scf00383g01004.1	3'UTR	42	42	100	TadA-AtUBP1c+ETI	2205	2587
Niben101Scf00388	7269	C_G	Niben101Scf00388g00001.1	CDS	9	14	64.29	TadA-AtUBP1c+ETI	1147	4882
Niben101Scf00389	214461	A_G	Niben101Scf00389g02010.1	CDS	10	10	100	TadA-AtUBP1c+ETI	191	1028
Niben101Scf00394	336785	C_G	Niben101Scf00394g03001.1	intron	23	23	100	TadA-AtUBP1c+ETI		1964
Niben101Scf00397	25667	A_G	Niben101Scf00397g00001.1	3'UTR	14	78	17.95	TadA-AtUBP1c+ETI	1899	2828
Niben101Scf00397	315671	A_G	Niben101Scf00397g03005.1	3'UTR	2	21	9.52	TadA-AtUBP1c+ETI	1919	2547
Niben101Scf00398	297623	C_T	Niben101Scf00398g03005.1	CDS	4	16	25	TadA-AtUBP1c+ETI	2075	3281
Niben101Scf00398	297640	C_G	Niben101Scf00398g03005.1	CDS	5	16	31.25	TadA-AtUBP1c+ETI	2058	3281
Niben101Scf00398	728702	G_C	Niben101Scf00398g07019.1	CDS	13	13	100	TadA-AtUBP1c+ETI	1343	2819
Niben101Scf00401	161876	C_T	Niben101Scf00401g01014.1	3'UTR	14	18	77.78	TadA-AtUBP1c+ETI	2701	3686
Niben101Scf00401	161876	G_A	Niben101Scf00401g01012.1	CDS	14	18	77.78	TadA-AtUBP1c+ETI	720	1878
Niben101Scf00401	162002	T_C	Niben101Scf00401g01014.1	3'UTR	4	11	36.36	TadA-AtUBP1c+ETI	2827	3686
Niben101Scf00401	162002	A_G	Niben101Scf00401g01012.1	CDS	4	11	36.36	TadA-AtUBP1c+ETI	594	1878
Niben101Scf00401	162122	G_A	Niben101Scf00401g01014.1	3'UTR	2	11	18.18	TadA-AtUBP1c+ETI	2947	3686
Niben101Scf00401	162122	C_T	Niben101Scf00401g01012.1	CDS	2	11	18.18	TadA-AtUBP1c+ETI	474	1878
Niben101Scf00401	162125	A_C	Niben101Scf00401g01014.1	3'UTR	2	11	18.18	TadA-AtUBP1c+ETI	2950	3686
Niben101Scf00401	162125	T_G	Niben101Scf00401g01012.1	CDS	2	11	18.18	TadA-AtUBP1c+ETI	471	1878
Niben101Scf00406	359548	A_G	Niben101Scf00406g03001.1	CDS	2462	2468	99.76	TadA-AtUBP1c+ETI	640	1280
Niben101Scf00409	494051	C_T	Niben101Scf00409g04002.1	CDS	120	120	100	TadA-AtUBP1c+ETI	743	1143
Niben101Scf00414	591568	C_G	Niben101Scf00414g06008.1	CDS	5	12	41.67	TadA-AtUBP1c+ETI	579	1689
Niben101Scf00414	591979	G_A	Niben101Scf00414g06008.1	intron	108	114	94.74	TadA-AtUBP1c+ETI		1689
Niben101Scf00414	592171	G_A	Niben101Scf00414g06008.1	intron	55	80	68.75	TadA-AtUBP1c+ETI		1689
Niben101Scf00414	592468	C_T	Niben101Scf00414g06008.1	intron	135	146	92.47	TadA-AtUBP1c+ETI		1689
Niben101Scf00414	1117012	A_T	Niben101Scf00414g11005.1	intron	12	12	100	TadA-AtUBP1c+ETI		2527
Niben101Scf00416	11937	T_C	Niben101Scf00416g00004.1	5'UTR	10	10	100	TadA-AtUBP1c+ETI	373	2549
Niben101Scf00416	573116	T_C	Niben101Scf00416g05005.1	CDS	31	31	100	TadA-AtUBP1c+ETI	748	1116
Niben101Scf00421	132243	C_T	Niben101Scf00421g01029.1	CDS	29	29	100	TadA-AtUBP1c+ETI	1299	3601
Niben101Scf00422	68272	G_A	Niben101Scf00422g00003.1	3'UTR	11	11	100	TadA-AtUBP1c+ETI	3335	3948
Niben101Scf00422	198704	G_A	Niben101Scf00422g01021.1	5'UTR	12	12	100	TadA-AtUBP1c+ETI	1284	3498
Niben101Scf00428	195466	C_T	Niben101Scf00428g02001.1	CDS	3	11	27.27	TadA-AtUBP1c+ETI	287	1832
Niben101Scf00428	195505	A_T	Niben101Scf00428g02001.1	CDS	3	13	23.08	TadA-AtUBP1c+ETI	326	1832
Niben101Scf00428	195542	T_C	Niben101Scf00428g02001.1	CDS	9	11	81.82	TadA-AtUBP1c+ETI	363	1832
Niben101Scf00428	212711	C_G	Niben101Scf00428g02002.1	CDS	3	12	25	TadA-AtUBP1c+ETI	165	1316
Niben101Scf00428	212809	C_T	Niben101Scf00428g02002.1	CDS	7	17	41.18	TadA-AtUBP1c+ETI	263	1316
Niben101Scf00428	212848	A_T	Niben101Scf00428g02002.1	CDS	7	18	38.89	TadA-AtUBP1c+ETI	302	1316
Niben101Scf00428	212885	T_C	Niben101Scf00428g02002.1	CDS	5	12	41.67	TadA-AtUBP1c+ETI	339	1316
Niben101Scf00428	482369	A_T	Niben101Scf00428g05011.1	CDS	6	14	42.86	TadA-AtUBP1c+ETI	598	2462
Niben101Scf00428	482582	T_A	Niben101Scf00428g05011.1	CDS	6	10	60	TadA-AtUBP1c+ETI	811	2462
Niben101Scf00428	483160	A_G	Niben101Scf00428g05011.1	intron	15	15	100	TadA-AtUBP1c+ETI		2462
Niben101Scf00428	570349	T_C	Niben101Scf00428g05013.1	CDS	17	84	20.24	TadA-AtUBP1c+ETI	457	717
Niben101Scf00428	698953	T_A	Niben101Scf00428g07007.1	CDS	22	22	100	TadA-AtUBP1c+ETI	400	2658
Niben101Scf00428	699823	T_G	Niben101Scf00428g07007.1	CDS	37	37	100	TadA-AtUBP1c+ETI	1191	2658
Niben101Scf00428	699916	C_T	Niben101Scf00428g07007.1	CDS	21	21	100	TadA-AtUBP1c+ETI	1284	2658
Niben101Scf00428	700126	C_A	Niben101Scf00428g07007.1	CDS	11	11	100	TadA-AtUBP1c+ETI	1494	2658
Niben101Scf00428	958770	G_C	Niben101Scf00428g09005.1	CDS	22	22	100	TadA-AtUBP1c+ETI	933	1720
Niben101Scf00430	102504	C_T	Niben101Scf00430g01012.1	CDS	4	24	16.67	TadA-AtUBP1c+ETI	1098	1605
Niben101Scf00432	299857	A_G	Niben101Scf00432g02007.1	CDS	12	12	100	TadA-AtUBP1c+ETI	405	2138
Niben101Scf00435	139443	G_C	Niben101Scf00435g01011.1	CDS	20	20	100	TadA-AtUBP1c+ETI	1292	3918
Niben101Scf00435	140134	G_A	Niben101Scf00435g01011.1	CDS	10	10	100	TadA-AtUBP1c+ETI	1983	3918
Niben101Scf00435	495702	T_A	Niben101Scf00435g05017.1	CDS	73	73	100	TadA-AtUBP1c+ETI	1410	2148
Niben101Scf00436	372496	A_G	Niben101Scf00436g03005.1	CDS	2	11	18.18	TadA-AtUBP1c+ETI	1369	2549
Niben101Scf00436	372578	A_G	Niben101Scf00436g03005.1	CDS	9	20	45	TadA-AtUBP1c+ETI	1451	2549
Niben101Scf00436	372640	C_T	Niben101Scf00436g03005.1	CDS	7	21	33.33	TadA-AtUBP1c+ETI	1513	2549
Niben101Scf00436	372725	T_C	Niben101Scf00436g03005.1	CDS	9	25	36	TadA-AtUBP1c+ETI	1598	2549
Niben101Scf00436	372732	C_T	Niben101Scf00436g03005.1	CDS	9	26	34.62	TadA-AtUBP1c+ETI	1605	2549
Niben101Scf00436	681842	G_C	Niben101Scf00436g06013.1	CDS	40	40	100	TadA-AtUBP1c+ETI	803	1074
Niben101Scf00439	413481	G_A	Niben101Scf00439g04015.1	CDS	10	13	76.92	TadA-AtUBP1c+ETI	643	1664
Niben101Scf00446	251218	G_T	Niben101Scf00446g02004.1	CDS	25	25	100	TadA-AtUBP1c+ETI	1789	2327
Niben101Scf00447	125453	T_C	Niben101Scf00447g01010.1	CDS	10	10	100	TadA-AtUBP1c+ETI	573	1778
Niben101Scf00447	219646	A_T	Niben101Scf00447g02008.1	intron	2	15	13.33	TadA-AtUBP1c+ETI		411
Niben101Scf00447	423971	A_G	Niben101Scf00447g03001.1	CDS	47	47	100	TadA-AtUBP1c+ETI	1564	2215
Niben101Scf00447	423973	T_G	Niben101Scf00447g03001.1	CDS	47	47	100	TadA-AtUBP1c+ETI	1566	2215
Niben101Scf00448	1900629	A_T	Niben101Scf00448g19009.1	CDS	10	10	100	TadA-AtUBP1c+ETI	1127	2511
Niben101Scf00448	1901061	A_G	Niben101Scf00448g19009.1	5'UTR	10	10	100	TadA-AtUBP1c+ETI	787	2511
Niben101Scf00449	85293	G_T	Niben101Scf00449g01015.1	intron	10	10	100	TadA-AtUBP1c+ETI		4279
Niben101Scf00449	88803	G_A	Niben101Scf00449g01015.1	CDS	3	19	15.79	TadA-AtUBP1c+ETI	3125	4279
Niben101Scf00449	89868	A_C	Niben101Scf00449g01015.1	CDS	4	16	25	TadA-AtUBP1c+ETI	2060	4279
Niben101Scf00449	89883	T_C	Niben101Scf00449g01015.1	CDS	4	16	25	TadA-AtUBP1c+ETI	2045	4279
Niben101Scf00449	314404	G_T	Niben101Scf00449g03001.1	CDS	11	12	91.67	TadA-AtUBP1c+ETI	2243	5209
Niben101Scf00449	314425	C_G	Niben101Scf00449g03001.1	CDS	2	12	16.67	TadA-AtUBP1c+ETI	2264	5209
Niben101Scf00449	314929	T_G	Niben101Scf00449g03001.1	CDS	3	17	17.65	TadA-AtUBP1c+ETI	2567	5209
Niben101Scf00449	316683	A_G	Niben101Scf00449g03001.1	CDS	6	10	60	TadA-AtUBP1c+ETI	3651	5209
Niben101Scf00449	317701	A_G	Niben101Scf00449g03001.1	3'UTR	60	60	100	TadA-AtUBP1c+ETI	4669	5209
Niben101Scf00449	471023	T_C	Niben101Scf00449g04003.1	CDS	30	30	100	TadA-AtUBP1c+ETI	1432	3821
Niben101Scf00449	471623	G_A	Niben101Scf00449g04003.1	CDS	6	15	40	TadA-AtUBP1c+ETI	832	3821
Niben101Scf00449	471803	T_C	Niben101Scf00449g04003.1	CDS	9	12	75	TadA-AtUBP1c+ETI	652	3821
Niben101Scf00449	471806	T_C	Niben101Scf00449g04003.1	CDS	9	12	75	TadA-AtUBP1c+ETI	649	3821
Niben101Scf00449	703954	T_C	Niben101Scf00449g06010.1	CDS	18	18	100	TadA-AtUBP1c+ETI	420	1488
Niben101Scf00451	23313	C_T	Niben101Scf00451g00031.1	3'UTR	13	13	100	TadA-AtUBP1c+ETI	1915	2498
Niben101Scf00451	23358	C_G	Niben101Scf00451g00031.1	3'UTR	13	13	100	TadA-AtUBP1c+ETI	1960	2498
Niben101Scf00451	23395	G_A	Niben101Scf00451g00031.1	3'UTR	16	16	100	TadA-AtUBP1c+ETI	1997	2498
Niben101Scf00451	354693	A_C	Niben101Scf00451g03011.1	CDS	14	14	100	TadA-AtUBP1c+ETI	568	2287
Niben101Scf00454	192668	A_G	Niben101Scf00454g02005.1	CDS	10	10	100	TadA-AtUBP1c+ETI	558	2017
Niben101Scf00454	266900	C_A	Niben101Scf00454g02008.1	CDS	8	11	72.73	TadA-AtUBP1c+ETI	45	609
Niben101Scf00454	267041	G_A	Niben101Scf00454g02008.1	CDS	16	20	80	TadA-AtUBP1c+ETI	186	609
Niben101Scf00454	267060	A_G	Niben101Scf00454g02008.1	CDS	11	15	73.33	TadA-AtUBP1c+ETI	205	609
Niben101Scf00454	318392	G_C	Niben101Scf00454g03001.1	CDS	122	122	100	TadA-AtUBP1c+ETI	337	807
Niben101Scf00454	318393	A_G	Niben101Scf00454g03001.1	CDS	122	122	100	TadA-AtUBP1c+ETI	336	807
Niben101Scf00456	19928	T_C	Niben101Scf00456g00003.1	CDS	11	11	100	TadA-AtUBP1c+ETI	942	1635
Niben101Scf00457	444398	A_G	Niben101Scf00457g04003.1	CDS	42	42	100	TadA-AtUBP1c+ETI	826	4048
Niben101Scf00457	444932	G_A	Niben101Scf00457g04003.1	CDS	27	32	84.38	TadA-AtUBP1c+ETI	1360	4048
Niben101Scf00457	456391	G_A	Niben101Scf00457g04004.1	CDS	36	36	100	TadA-AtUBP1c+ETI	338	2249
Niben101Scf00457	616465	C_T	Niben101Scf00457g06011.1	intron	171	171	100	TadA-AtUBP1c+ETI		717
Niben101Scf00457	964707	G_A	Niben101Scf00457g09003.1	CDS	17	17	100	TadA-AtUBP1c+ETI	600	1281
Niben101Scf00458	113862	T_G	Niben101Scf00458g01005.1	3'UTR	71	71	100	TadA-AtUBP1c+ETI	1772	2207
Niben101Scf00458	115013	A_C	Niben101Scf00458g01005.1	CDS	23	25	92	TadA-AtUBP1c+ETI	943	2207
Niben101Scf00461	473751	A_G	Niben101Scf00461g04004.1	CDS	35	35	100	TadA-AtUBP1c+ETI	254	1593
Niben101Scf00463	5537	T_C	Niben101Scf00463g00016.1	CDS	25	29	86.21	TadA-AtUBP1c+ETI	1344	2304
Niben101Scf00463	5567	A_G	Niben101Scf00463g00016.1	CDS	71	80	88.75	TadA-AtUBP1c+ETI	1374	2304
Niben101Scf00463	5672	A_T	Niben101Scf00463g00016.1	CDS	18	139	12.95	TadA-AtUBP1c+ETI	1479	2304
Niben101Scf00463	5740	T_A	Niben101Scf00463g00016.1	CDS	13	34	38.24	TadA-AtUBP1c+ETI	1547	2304
Niben101Scf00463	58921	A_T	Niben101Scf00463g00019.1	CDS	24	24	100	TadA-AtUBP1c+ETI	2942	5816
Niben101Scf00463	59999	A_T	Niben101Scf00463g00019.1	CDS	2	12	16.67	TadA-AtUBP1c+ETI	2644	5816
Niben101Scf00463	61740	G_A	Niben101Scf00463g00019.1	CDS	21	22	95.45	TadA-AtUBP1c+ETI	1792	5816
Niben101Scf00463	62406	A_G	Niben101Scf00463g00019.1	CDS	5	12	41.67	TadA-AtUBP1c+ETI	1126	5816
Niben101Scf00465	197714	T_C	Niben101Scf00465g02003.1	CDS	18	18	100	TadA-AtUBP1c+ETI	1163	3151
Niben101Scf00465	197732	C_A	Niben101Scf00465g02003.1	CDS	23	23	100	TadA-AtUBP1c+ETI	1145	3151
Niben101Scf00466	178871	A_G	Niben101Scf00466g02002.1	intron	10	10	100	TadA-AtUBP1c+ETI		1897
Niben101Scf00466	240612	A_G	Niben101Scf00466g02019.1	CDS	4	22	18.18	TadA-AtUBP1c+ETI	300	777
Niben101Scf00466	240699	G_A	Niben101Scf00466g02019.1	CDS	2	12	16.67	TadA-AtUBP1c+ETI	213	777
Niben101Scf00466	242480	A_G	Niben101Scf00466g02013.1	CDS	3	10	30	TadA-AtUBP1c+ETI	127	354
Niben101Scf00466	245974	A_G	Niben101Scf00466g02020.1	CDS	4	16	25	TadA-AtUBP1c+ETI	982	1622
Niben101Scf00466	246110	A_G	Niben101Scf00466g02020.1	CDS	7	27	25.93	TadA-AtUBP1c+ETI	846	1622
Niben101Scf00466	246129	G_C	Niben101Scf00466g02020.1	CDS	2	21	9.52	TadA-AtUBP1c+ETI	827	1622
Niben101Scf00466	246197	G_A	Niben101Scf00466g02020.1	CDS	5	17	29.41	TadA-AtUBP1c+ETI	759	1622
Niben101Scf00466	246282	A_G	Niben101Scf00466g02020.1	CDS	5	15	33.33	TadA-AtUBP1c+ETI	674	1622
Niben101Scf00466	246387	C_A	Niben101Scf00466g02020.1	CDS	2	15	13.33	TadA-AtUBP1c+ETI	569	1622
Niben101Scf00466	246486	C_T	Niben101Scf00466g02020.1	CDS	5	19	26.32	TadA-AtUBP1c+ETI	470	1622
Niben101Scf00466	246543	A_G	Niben101Scf00466g02020.1	CDS	12	22	54.55	TadA-AtUBP1c+ETI	413	1622
Niben101Scf00466	246690	C_T	Niben101Scf00466g02020.1	CDS	10	26	38.46	TadA-AtUBP1c+ETI	266	1622
Niben101Scf00466	354156	G_T	Niben101Scf00466g03015.1	intron	2	10	20	TadA-AtUBP1c+ETI		908
Niben101Scf00467	87942	T_G	Niben101Scf00467g00016.1	CDS	120	120	100	TadA-AtUBP1c+ETI	183	969
Niben101Scf00470	7579	C_T	Niben101Scf00470g00001.1	CDS	19	19	100	TadA-AtUBP1c+ETI	1947	2355
Niben101Scf00470	472425	C_A	Niben101Scf00470g04003.1	intron	17	17	100	TadA-AtUBP1c+ETI		972
Niben101Scf00471	236659	G_C	Niben101Scf00471g02022.1	CDS	6	46	13.04	TadA-AtUBP1c+ETI	1456	2331
Niben101Scf00471	236830	A_G	Niben101Scf00471g02022.1	CDS	75	91	82.42	TadA-AtUBP1c+ETI	1627	2331
Niben101Scf00472	271148	A_C	Niben101Scf00472g02020.1	CDS	38	41	92.68	TadA-AtUBP1c+ETI	1494	2526
Niben101Scf00473	15176	T_C	Niben101Scf00473g00003.1	CDS	18	18	100	TadA-AtUBP1c+ETI	1429	1823
Niben101Scf00478	704249	T_C	Niben101Scf00478g06002.1	CDS	138	163	84.66	TadA-AtUBP1c+ETI	477	1133
Niben101Scf00478	704252	C_T	Niben101Scf00478g06002.1	CDS	138	163	84.66	TadA-AtUBP1c+ETI	480	1133
Niben101Scf00481	3480	A_G	Niben101Scf00481g00002.1	3'UTR	14	14	100	TadA-AtUBP1c+ETI	1272	2302
Niben101Scf00481	121310	T_C	Niben101Scf00481g01003.1	CDS	12	12	100	TadA-AtUBP1c+ETI	1268	3661
Niben101Scf00482	895531	T_C	Niben101Scf00482g09001.1	CDS	16	16	100	TadA-AtUBP1c+ETI	419	3225
Niben101Scf00482	1001183	T_C	Niben101Scf00482g10003.1	CDS	8	16	50	TadA-AtUBP1c+ETI	778	3591
Niben101Scf00482	1001419	A_T	Niben101Scf00482g10003.1	CDS	18	20	90	TadA-AtUBP1c+ETI	1014	3591
Niben101Scf00482	1004663	G_T	Niben101Scf00482g10003.1	CDS	50	50	100	TadA-AtUBP1c+ETI	3036	3591
Niben101Scf00482	1248490	C_A	Niben101Scf00482g12001.1	CDS	15	15	100	TadA-AtUBP1c+ETI	972	3068
Niben101Scf00486	67521	A_G	Niben101Scf00486g00002.1	CDS	35	35	100	TadA-AtUBP1c+ETI	1402	3512
Niben101Scf00486	67524	G_A	Niben101Scf00486g00002.1	CDS	35	35	100	TadA-AtUBP1c+ETI	1405	3512
Niben101Scf00486	314699	C_T	Niben101Scf00486g03001.1	CDS	30	37	81.08	TadA-AtUBP1c+ETI	419	1842
Niben101Scf00486	314807	C_A	Niben101Scf00486g03001.1	CDS	3	21	14.29	TadA-AtUBP1c+ETI	527	1842
Niben101Scf00488	253575	T_C	Niben101Scf00488g02003.1	CDS	52	54	96.3	TadA-AtUBP1c+ETI	2088	2517
Niben101Scf00492	17171	T_C	Niben101Scf00492g00011.1	CDS	10	10	100	TadA-AtUBP1c+ETI	392	1546
Niben101Scf00492	181569	A_G	Niben101Scf00492g02012.1	3'UTR	1	10	10	TadA-AtUBP1c+ETI	838	1014
Niben101Scf00492	181615	A_G	Niben101Scf00492g02012.1	3'UTR	4	14	28.57	TadA-AtUBP1c+ETI	884	1014
Niben101Scf00492	181655	G_A	Niben101Scf00492g02012.1	3'UTR	4	14	28.57	TadA-AtUBP1c+ETI	924	1014
Niben101Scf00493	29841	C_T	Niben101Scf00493g00006.1	CDS	10	10	100	TadA-AtUBP1c+ETI	1690	3973
Niben101Scf00494	41745	G_A	Niben101Scf00494g00002.1	CDS	5	22	22.73	TadA-AtUBP1c+ETI	178	360
Niben101Scf00494	41746	T_C	Niben101Scf00494g00002.1	CDS	5	22	22.73	TadA-AtUBP1c+ETI	177	360
Niben101Scf00494	41913	T_A	Niben101Scf00494g00002.1	CDS	2	12	16.67	TadA-AtUBP1c+ETI	10	360
Niben101Scf00494	873231	C_T	Niben101Scf00494g08010.1	CDS	21	22	95.45	TadA-AtUBP1c+ETI	634	2218
Niben101Scf00494	876889	C_T	Niben101Scf00494g08010.1	CDS	103	104	99.04	TadA-AtUBP1c+ETI	1640	2218
Niben101Scf00494	880044	C_T	Niben101Scf00494g08015.1	CDS	16	16	100	TadA-AtUBP1c+ETI	1830	2644
Niben101Scf00494	880398	C_T	Niben101Scf00494g08015.1	CDS	28	43	65.12	TadA-AtUBP1c+ETI	1476	2644
Niben101Scf00495	13712	T_G	Niben101Scf00495g00006.1	CDS	19	19	100	TadA-AtUBP1c+ETI	434	2334
Niben101Scf00495	19006	A_T	Niben101Scf00495g00006.1	intron	16	16	100	TadA-AtUBP1c+ETI		2334
Niben101Scf00495	19754	G_A	Niben101Scf00495g00006.1	CDS	2	19	10.53	TadA-AtUBP1c+ETI	1147	2334
Niben101Scf00495	19758	A_G	Niben101Scf00495g00006.1	CDS	2	18	11.11	TadA-AtUBP1c+ETI	1151	2334
Niben101Scf00495	329152	T_C	Niben101Scf00495g02014.1	5'UTR	16	16	100	TadA-AtUBP1c+ETI	3685	7784
Niben101Scf00495	329368	G_T	Niben101Scf00495g02014.1	5'UTR	8	10	80	TadA-AtUBP1c+ETI	3469	7784
Niben101Scf00496	155363	C_T	Niben101Scf00496g01001.1	CDS	2	16	12.5	TadA-AtUBP1c+ETI	220	1771
Niben101Scf00496	155756	C_T	Niben101Scf00496g01001.1	CDS	58	61	95.08	TadA-AtUBP1c+ETI	613	1771
Niben101Scf00503	1117917	A_G	Niben101Scf00503g10005.1	CDS	10	73	13.7	TadA-AtUBP1c+ETI	1442	2500
Niben101Scf00504	8035	G_A	Niben101Scf00504g00001.1	CDS	40	40	100	TadA-AtUBP1c+ETI	570	849
Niben101Scf00504	8037	A_G	Niben101Scf00504g00001.1	CDS	40	40	100	TadA-AtUBP1c+ETI	568	849
Niben101Scf00505	298713	T_C	Niben101Scf00505g03002.1	intron	10	10	100	TadA-AtUBP1c+ETI		1205
Niben101Scf00505	298716	T_A	Niben101Scf00505g03002.1	intron	10	10	100	TadA-AtUBP1c+ETI		1205
Niben101Scf00505	299275	G_A	Niben101Scf00505g03002.1	3'UTR	84	261	32.18	TadA-AtUBP1c+ETI	1016	1205
Niben101Scf00505	711811	C_G	Niben101Scf00505g07001.1	CDS	101	101	100	TadA-AtUBP1c+ETI	630	1963
Niben101Scf00507	28148	T_A	Niben101Scf00507g00008.1	3'UTR	2	19	10.53	TadA-AtUBP1c+ETI	2327	2568
Niben101Scf00508	532609	T_C	Niben101Scf00508g05002.1	CDS	35	35	100	TadA-AtUBP1c+ETI	420	1512
Niben101Scf00508	532614	C_T	Niben101Scf00508g05002.1	CDS	33	33	100	TadA-AtUBP1c+ETI	425	1512
Niben101Scf00508	532834	A_G	Niben101Scf00508g05002.1	CDS	55	55	100	TadA-AtUBP1c+ETI	558	1512
Niben101Scf00508	532885	T_C	Niben101Scf00508g05002.1	CDS	62	62	100	TadA-AtUBP1c+ETI	609	1512
Niben101Scf00508	536742	T_C	Niben101Scf00508g05002.1	CDS	26	26	100	TadA-AtUBP1c+ETI	1149	1512
Niben101Scf00508	536747	C_T	Niben101Scf00508g05002.1	CDS	24	24	100	TadA-AtUBP1c+ETI	1154	1512
Niben101Scf00508	536967	A_G	Niben101Scf00508g05002.1	CDS	30	30	100	TadA-AtUBP1c+ETI	1287	1512
Niben101Scf00508	537018	T_C	Niben101Scf00508g05002.1	CDS	37	37	100	TadA-AtUBP1c+ETI	1338	1512
Niben101Scf00508	640498	T_C	Niben101Scf00508g06005.1	CDS	75	79	94.94	TadA-AtUBP1c+ETI	3210	3968
Niben101Scf00508	640506	A_G	Niben101Scf00508g06005.1	CDS	75	79	94.94	TadA-AtUBP1c+ETI	3202	3968
Niben101Scf00509	487913	T_A	Niben101Scf00509g04010.1	CDS	14	14	100	TadA-AtUBP1c+ETI	432	1203
Niben101Scf00509	488223	C_T	Niben101Scf00509g04010.1	CDS	25	25	100	TadA-AtUBP1c+ETI	742	1203
Niben101Scf00509	488576	T_C	Niben101Scf00509g04010.1	CDS	7	34	20.59	TadA-AtUBP1c+ETI	1095	1203
Niben101Scf00509	488627	T_C	Niben101Scf00509g04010.1	CDS	6	35	17.14	TadA-AtUBP1c+ETI	1146	1203
Niben101Scf00511	11920	A_G	Niben101Scf00511g00009.1	CDS	2	19	10.53	TadA-AtUBP1c+ETI	3704	4124
Niben101Scf00519	71765	G_A	Niben101Scf00519g00010.1	intron	15	16	93.75	TadA-AtUBP1c+ETI		2895
Niben101Scf00522	169747	C_G	Niben101Scf00522g01020.1	CDS	11	11	100	TadA-AtUBP1c+ETI	564	2283
Niben101Scf00524	258180	T_A	Niben101Scf00524g02006.1	CDS	17	18	94.44	TadA-AtUBP1c+ETI	1518	1548
Niben101Scf00525	365988	T_C	Niben101Scf00525g03009.1	3'UTR	6	62	9.68	TadA-AtUBP1c+ETI	1055	2198
Niben101Scf00525	416945	G_T	Niben101Scf00525g04006.1	CDS	26	26	100	TadA-AtUBP1c+ETI	619	1720
Niben101Scf00526	65048	A_G	Niben101Scf00526g00002.1	CDS	256	256	100	TadA-AtUBP1c+ETI	589	981
Niben101Scf00526	154237	G_A	Niben101Scf00526g01006.1	CDS	10	10	100	TadA-AtUBP1c+ETI	253	435
Niben101Scf00528	256742	A_G	Niben101Scf00528g01003.1	CDS	50	50	100	TadA-AtUBP1c+ETI	1939	2304
Niben101Scf00530	411444	A_G	Niben101Scf00530g04001.1	CDS	2	10	20	TadA-AtUBP1c+ETI	660	2064
Niben101Scf00530	413063	T_C	Niben101Scf00530g04001.1	CDS	24	24	100	TadA-AtUBP1c+ETI	1807	2064
Niben101Scf00530	635917	C_T	Niben101Scf00530g06012.1	CDS	89	90	98.89	TadA-AtUBP1c+ETI	794	2891
Niben101Scf00530	951065	G_T	Niben101Scf00530g09006.1	CDS	32	81	39.51	TadA-AtUBP1c+ETI	2022	3107
Niben101Scf00536	320204	G_C	Niben101Scf00536g03005.1	CDS	10	10	100	TadA-AtUBP1c+ETI	357	1446
Niben101Scf00536	323955	A_G	Niben101Scf00536g03005.1	3'UTR	2	12	16.67	TadA-AtUBP1c+ETI	1024	1446
Niben101Scf00536	323962	C_T	Niben101Scf00536g03005.1	3'UTR	2	13	15.38	TadA-AtUBP1c+ETI	1031	1446
Niben101Scf00539	101425	C_T	Niben101Scf00539g01011.1	CDS	11	11	100	TadA-AtUBP1c+ETI	457	3433
Niben101Scf00539	103921	T_A	Niben101Scf00539g01011.1	CDS	13	13	100	TadA-AtUBP1c+ETI	2068	3433
Niben101Scf00539	587323	C_T	Niben101Scf00539g05015.1	3'UTR	3	15	20	TadA-AtUBP1c+ETI	1567	2114
Niben101Scf00539	587323	G_A	Niben101Scf00539g06028.1	3'UTR	3	15	20	TadA-AtUBP1c+ETI	1203	2422
Niben101Scf00539	638860	T_A	Niben101Scf00539g06002.1	intron	19	19	100	TadA-AtUBP1c+ETI		1961
Niben101Scf00539	733128	A_G	Niben101Scf00539g07005.1	CDS	2	18	11.11	TadA-AtUBP1c+ETI	570	636
Niben101Scf00542	481034	A_T	Niben101Scf00542g05006.1	CDS	32	32	100	TadA-AtUBP1c+ETI	769	1396
Niben101Scf00542	501941	T_C	Niben101Scf00542g05008.1	intron	93	93	100	TadA-AtUBP1c+ETI		2750
Niben101Scf00542	501942	C_A	Niben101Scf00542g05008.1	intron	93	93	100	TadA-AtUBP1c+ETI		2750
Niben101Scf00543	72130	T_C	Niben101Scf00543g00008.1	CDS	14	14	100	TadA-AtUBP1c+ETI	1809	4824
Niben101Scf00545	38455	G_A	Niben101Scf00545g00013.1	CDS	57	57	100	TadA-AtUBP1c+ETI	1702	2634
Niben101Scf00545	38458	T_C	Niben101Scf00545g00013.1	CDS	56	56	100	TadA-AtUBP1c+ETI	1699	2634
Niben101Scf00550	106456	A_G	Niben101Scf00550g00012.1	3'UTR	12	13	92.31	TadA-AtUBP1c+ETI	2863	3791
Niben101Scf00551	178446	G_A	Niben101Scf00551g01027.1	CDS	7	20	35	TadA-AtUBP1c+ETI	1003	2082
Niben101Scf00551	178534	C_T	Niben101Scf00551g01027.1	CDS	5	15	33.33	TadA-AtUBP1c+ETI	915	2082
Niben101Scf00551	179137	T_A	Niben101Scf00551g01027.1	CDS	13	13	100	TadA-AtUBP1c+ETI	502	2082
Niben101Scf00551	539077	G_A	Niben101Scf00551g05001.1	CDS	12	12	100	TadA-AtUBP1c+ETI	787	1912
Niben101Scf00551	655983	T_C	Niben101Scf00551g06004.1	3'UTR	373	374	99.73	TadA-AtUBP1c+ETI	695	1026
Niben101Scf00556	160990	C_A	Niben101Scf00556g00016.1	CDS	51	51	100	TadA-AtUBP1c+ETI	808	2710
Niben101Scf00557	340802	G_A	Niben101Scf00557g03002.1	3'UTR	32	35	91.43	TadA-AtUBP1c+ETI	6505	7682
Niben101Scf00560	1085073	A_G	Niben101Scf00560g10001.1	3'UTR	14	96	14.58	TadA-AtUBP1c+ETI	911	1014
Niben101Scf00563	180511	G_A	Niben101Scf00563g01010.1	3'UTR	36	37	97.3	TadA-AtUBP1c+ETI	2830	4652
Niben101Scf00563	183197	G_A	Niben101Scf00563g01010.1	3'UTR	93	93	100	TadA-AtUBP1c+ETI	3976	4652
Niben101Scf00568	44659	C_T	Niben101Scf00568g00007.1	CDS	17	17	100	TadA-AtUBP1c+ETI	337	848
Niben101Scf00568	513578	C_T	Niben101Scf00568g04011.1	CDS	11	11	100	TadA-AtUBP1c+ETI	2297	2316
Niben101Scf00570	317197	G_T	Niben101Scf00570g03009.1	intron	3	13	23.08	TadA-AtUBP1c+ETI		2726
Niben101Scf00570	319813	T_C	Niben101Scf00570g03008.1	CDS	231	262	88.17	TadA-AtUBP1c+ETI	1431	4715
Niben101Scf00570	319921	C_T	Niben101Scf00570g03008.1	CDS	236	249	94.78	TadA-AtUBP1c+ETI	1539	4715
Niben101Scf00570	591732	T_C	Niben101Scf00570g05008.1	CDS	51	51	100	TadA-AtUBP1c+ETI	774	1463
Niben101Scf00571	454440	T_G	Niben101Scf00571g04015.1	CDS	80	80	100	TadA-AtUBP1c+ETI	394	1125
Niben101Scf00571	550774	A_G	Niben101Scf00571g05009.1	3'UTR	28	201	13.93	TadA-AtUBP1c+ETI	1244	1762
Niben101Scf00573	6758	G_A	Niben101Scf00573g00013.1	CDS	31	31	100	TadA-AtUBP1c+ETI	5610	7311
Niben101Scf00573	7157	A_G	Niben101Scf00573g00013.1	CDS	13	13	100	TadA-AtUBP1c+ETI	5211	7311
Niben101Scf00573	8089	G_A	Niben101Scf00573g00013.1	CDS	4	10	40	TadA-AtUBP1c+ETI	4279	7311
Niben101Scf00573	68940	A_T	Niben101Scf00573g00014.1	CDS	39	41	95.12	TadA-AtUBP1c+ETI	784	1893
Niben101Scf00573	554847	T_C	Niben101Scf00573g05005.1	CDS	465	465	100	TadA-AtUBP1c+ETI	450	1359
Niben101Scf00574	1103731	A_G	Niben101Scf00574g11010.1	3'UTR	4	18	22.22	TadA-AtUBP1c+ETI	1168	1293
Niben101Scf00574	1124879	C_T	Niben101Scf00574g11002.1	5'UTR	13	13	100	TadA-AtUBP1c+ETI	1321	2151
Niben101Scf00578	84721	C_T	Niben101Scf00578g00010.1	CDS	416	416	100	TadA-AtUBP1c+ETI	826	1280
Niben101Scf00578	681375	C_G	Niben101Scf00578g07005.1	CDS	11	11	100	TadA-AtUBP1c+ETI	4594	7086
Niben101Scf00582	263426	C_T	Niben101Scf00582g01038.1	CDS	33	33	100	TadA-AtUBP1c+ETI	1788	2209
Niben101Scf00584	17622	T_C	Niben101Scf00584g00003.1	5'UTR	13	13	100	TadA-AtUBP1c+ETI	1151	2401
Niben101Scf00592	41651	G_T	Niben101Scf00592g00015.1	CDS	24	24	100	TadA-AtUBP1c+ETI	998	2091
Niben101Scf00592	41652	G_C	Niben101Scf00592g00015.1	CDS	24	24	100	TadA-AtUBP1c+ETI	999	2091
Niben101Scf00592	466073	G_A	Niben101Scf00592g04004.1	CDS	13	14	92.86	TadA-AtUBP1c+ETI	1084	2745
Niben101Scf00592	928864	C_A	Niben101Scf00592g09008.1	CDS	38	39	97.44	TadA-AtUBP1c+ETI	589	2037
Niben101Scf00592	932005	A_G	Niben101Scf00592g09008.1	3'UTR	16	85	18.82	TadA-AtUBP1c+ETI	1509	2037
Niben101Scf00593	177377	T_C	Niben101Scf00593g01002.1	CDS	68	70	97.14	TadA-AtUBP1c+ETI	1585	3107
Niben101Scf00593	178666	A_G	Niben101Scf00593g01002.1	CDS	24	24	100	TadA-AtUBP1c+ETI	1873	3107
Niben101Scf00593	179333	C_T	Niben101Scf00593g01002.1	CDS	63	68	92.65	TadA-AtUBP1c+ETI	2035	3107
Niben101Scf00593	180254	A_G	Niben101Scf00593g01002.1	CDS	216	216	100	TadA-AtUBP1c+ETI	2518	3107
Niben101Scf00593	243850	G_A	Niben101Scf00593g03012.1	CDS	25	33	75.76	TadA-AtUBP1c+ETI	742	1347
Niben101Scf00593	311097	T_G	Niben101Scf00593g03002.1	CDS	732	732	100	TadA-AtUBP1c+ETI	949	1375
Niben101Scf00594	494381	C_A	Niben101Scf00594g05010.1	CDS	3	26	11.54	TadA-AtUBP1c+ETI	101	1641
Niben101Scf00594	494393	T_C	Niben101Scf00594g05010.1	CDS	3	26	11.54	TadA-AtUBP1c+ETI	113	1641
Niben101Scf00594	494496	G_A	Niben101Scf00594g05010.1	CDS	3	19	15.79	TadA-AtUBP1c+ETI	216	1641
Niben101Scf00594	494589	A_G	Niben101Scf00594g05010.1	CDS	4	29	13.79	TadA-AtUBP1c+ETI	309	1641
Niben101Scf00595	345817	C_T	Niben101Scf00595g03002.1	CDS	34	34	100	TadA-AtUBP1c+ETI	2283	2872
Niben101Scf00595	347247	C_T	Niben101Scf00595g03002.1	CDS	35	35	100	TadA-AtUBP1c+ETI	1550	2872
Niben101Scf00595	428542	C_T	Niben101Scf00595g04023.1	CDS	13	13	100	TadA-AtUBP1c+ETI	684	2259
Niben101Scf00595	966603	C_T	Niben101Scf00595g08043.1	CDS	30	30	100	TadA-AtUBP1c+ETI	478	2236
Niben101Scf00595	969701	G_T	Niben101Scf00595g08043.1	3'UTR	18	19	94.74	TadA-AtUBP1c+ETI	1770	2236
Niben101Scf00600	70461	A_G	Niben101Scf00600g00005.1	CDS	20	25	80	TadA-AtUBP1c+ETI	1071	2635
Niben101Scf00603	434456	C_T	Niben101Scf00603g04003.1	3'UTR	9	11	81.82	TadA-AtUBP1c+ETI	4997	5045
Niben101Scf00603	434456	G_A	Niben101Scf00603g04009.1	intron	9	11	81.82	TadA-AtUBP1c+ETI		183
Niben101Scf00606	223279	A_T	Niben101Scf00606g02002.1	intron	21	21	100	TadA-AtUBP1c+ETI		4765
Niben101Scf00607	436643	G_A	Niben101Scf00607g03013.1	CDS	66	66	100	TadA-AtUBP1c+ETI	986	990
Niben101Scf00607	436722	T_C	Niben101Scf00607g03013.1	CDS	237	583	40.65	TadA-AtUBP1c+ETI	907	990
Niben101Scf00607	436825	A_G	Niben101Scf00607g03013.1	CDS	363	1045	34.74	TadA-AtUBP1c+ETI	804	990
Niben101Scf00607	436949	C_G	Niben101Scf00607g03013.1	CDS	2238	2241	99.87	TadA-AtUBP1c+ETI	680	990
Niben101Scf00607	437023	C_T	Niben101Scf00607g03013.1	CDS	385	2033	18.94	TadA-AtUBP1c+ETI	606	990
Niben101Scf00607	437075	A_G	Niben101Scf00607g03013.1	CDS	1527	1876	81.4	TadA-AtUBP1c+ETI	554	990
Niben101Scf00607	437192	C_G	Niben101Scf00607g03013.1	CDS	100	475	21.05	TadA-AtUBP1c+ETI	437	990
Niben101Scf00607	437304	T_G	Niben101Scf00607g03013.1	CDS	98	100	98	TadA-AtUBP1c+ETI	325	990
Niben101Scf00611	525655	A_G	Niben101Scf00611g05009.1	3'UTR	19	50	38	TadA-AtUBP1c+ETI	860	1066
Niben101Scf00611	1139184	G_A	Niben101Scf00611g11025.1	CDS	59	72	81.94	TadA-AtUBP1c+ETI	592	1726
Niben101Scf00611	1139190	T_C	Niben101Scf00611g11025.1	CDS	61	74	82.43	TadA-AtUBP1c+ETI	598	1726
Niben101Scf00611	1139295	C_T	Niben101Scf00611g11025.1	CDS	5	48	10.42	TadA-AtUBP1c+ETI	703	1726
Niben101Scf00611	1139301	T_A	Niben101Scf00611g11025.1	CDS	3	44	6.82	TadA-AtUBP1c+ETI	709	1726
Niben101Scf00616	33991	C_A	Niben101Scf00616g00002.1	CDS	19	19	100	TadA-AtUBP1c+ETI	1984	3402
Niben101Scf00616	133389	G_A	Niben101Scf00616g01009.1	CDS	20	22	90.91	TadA-AtUBP1c+ETI	880	2807
Niben101Scf00621	139006	T_C	Niben101Scf00621g01007.1	5'UTR	150	150	100	TadA-AtUBP1c+ETI	870	2187
Niben101Scf00621	611106	C_T	Niben101Scf00621g06003.1	CDS	16	16	100	TadA-AtUBP1c+ETI	1901	2939
Niben101Scf00621	611507	T_A	Niben101Scf00621g06003.1	CDS	22	27	81.48	TadA-AtUBP1c+ETI	1500	2939
Niben101Scf00621	611508	A_T	Niben101Scf00621g06003.1	CDS	22	27	81.48	TadA-AtUBP1c+ETI	1499	2939
Niben101Scf00621	1100604	A_G	Niben101Scf00621g11011.1	intron	5	23	21.74	TadA-AtUBP1c+ETI		2382
Niben101Scf00625	104559	G_A	Niben101Scf00625g01001.1	CDS	4	11	36.36	TadA-AtUBP1c+ETI	898	1816
Niben101Scf00626	25005	A_G	Niben101Scf00626g00004.1	CDS	8	29	27.59	TadA-AtUBP1c+ETI	2620	3846
Niben101Scf00626	25034	T_C	Niben101Scf00626g00004.1	CDS	5	26	19.23	TadA-AtUBP1c+ETI	2649	3846
Niben101Scf00626	106753	G_A	Niben101Scf00626g01012.1	intron	3	11	27.27	TadA-AtUBP1c+ETI		2064
Niben101Scf00626	129657	C_T	Niben101Scf00626g01002.1	3'UTR	132	132	100	TadA-AtUBP1c+ETI	734	1106
Niben101Scf00629	40924	A_T	Niben101Scf00629g00001.1	3'UTR	124	124	100	TadA-AtUBP1c+ETI	621	1128
Niben101Scf00629	48131	T_A	Niben101Scf00629g00005.1	CDS	18	20	90	TadA-AtUBP1c+ETI	2106	2899
Niben101Scf00629	56728	T_C	Niben101Scf00629g00005.1	CDS	19	20	95	TadA-AtUBP1c+ETI	132	2899
Niben101Scf00629	161918	A_T	Niben101Scf00629g01001.1	CDS	152	164	92.68	TadA-AtUBP1c+ETI	1251	2699
Niben101Scf00629	162359	G_A	Niben101Scf00629g01001.1	CDS	132	139	94.96	TadA-AtUBP1c+ETI	810	2699
Niben101Scf00630	285602	T_C	Niben101Scf00630g03001.1	CDS	38	39	97.44	TadA-AtUBP1c+ETI	3447	5779
Niben101Scf00630	286376	C_T	Niben101Scf00630g03001.1	CDS	28	28	100	TadA-AtUBP1c+ETI	2673	5779
Niben101Scf00630	286678	A_C	Niben101Scf00630g03001.1	CDS	19	19	100	TadA-AtUBP1c+ETI	2371	5779
Niben101Scf00630	333251	G_A	Niben101Scf00630g03011.1	CDS	10	10	100	TadA-AtUBP1c+ETI	1464	3172
Niben101Scf00635	57707	C_T	Niben101Scf00635g00005.1	CDS	10	10	100	TadA-AtUBP1c+ETI	439	959
Niben101Scf00635	456345	A_C	Niben101Scf00635g04002.1	CDS	19	19	100	TadA-AtUBP1c+ETI	1127	1754
Niben101Scf00638	262904	A_G	Niben101Scf00638g01001.1	intron	3	10	30	TadA-AtUBP1c+ETI		1103
Niben101Scf00640	146053	C_T	Niben101Scf00640g01005.1	CDS	40	40	100	TadA-AtUBP1c+ETI	1579	3269
Niben101Scf00640	509119	T_G	Niben101Scf00640g04022.1	CDS	91	91	100	TadA-AtUBP1c+ETI	1331	2369
Niben101Scf00640	509119	A_C	Niben101Scf00640g04023.1	intron	91	91	100	TadA-AtUBP1c+ETI		898
Niben101Scf00640	509129	G_A	Niben101Scf00640g04022.1	3'UTR	90	90	100	TadA-AtUBP1c+ETI	1341	2369
Niben101Scf00640	509129	C_T	Niben101Scf00640g04023.1	intron	90	90	100	TadA-AtUBP1c+ETI		898
Niben101Scf00640	515452	A_G	Niben101Scf00640g04023.1	intron	846	3068	27.57	TadA-AtUBP1c+ETI		898
Niben101Scf00644	83289	C_T	Niben101Scf00644g00012.1	CDS	35	35	100	TadA-AtUBP1c+ETI	1124	1445
Niben101Scf00646	100333	T_C	Niben101Scf00646g01008.1	CDS	6	33	18.18	TadA-AtUBP1c+ETI	1011	1765
Niben101Scf00646	100462	A_G	Niben101Scf00646g01008.1	CDS	10	34	29.41	TadA-AtUBP1c+ETI	882	1765
Niben101Scf00646	100487	A_G	Niben101Scf00646g01008.1	CDS	17	26	65.38	TadA-AtUBP1c+ETI	857	1765
Niben101Scf00646	100513	T_A	Niben101Scf00646g01008.1	CDS	6	21	28.57	TadA-AtUBP1c+ETI	831	1765
Niben101Scf00646	150234	A_T	Niben101Scf00646g01022.1	CDS	7	10	70	TadA-AtUBP1c+ETI	1600	2798
Niben101Scf00646	157805	C_G	Niben101Scf00646g01022.1	CDS	20	20	100	TadA-AtUBP1c+ETI	619	2798
Niben101Scf00646	362999	A_T	Niben101Scf00646g03012.1	CDS	102	103	99.03	TadA-AtUBP1c+ETI	1246	1796
Niben101Scf00646	703794	A_T	Niben101Scf00646g07008.1	CDS	2	19	10.53	TadA-AtUBP1c+ETI	606	2259
Niben101Scf00647	282093	C_A	Niben101Scf00647g02002.1	CDS	13	13	100	TadA-AtUBP1c+ETI	1213	3978
Niben101Scf00650	165769	A_G	Niben101Scf00650g01008.1	CDS	38	38	100	TadA-AtUBP1c+ETI	1547	2052
Niben101Scf00653	190500	C_T	Niben101Scf00653g02012.1	intron	2	20	10	TadA-AtUBP1c+ETI		1499
Niben101Scf00653	190521	T_C	Niben101Scf00653g02012.1	intron	2	19	10.53	TadA-AtUBP1c+ETI		1499
Niben101Scf00654	246187	C_A	Niben101Scf00654g02012.1	CDS	16	16	100	TadA-AtUBP1c+ETI	683	879
Niben101Scf00654	246188	C_T	Niben101Scf00654g02012.1	CDS	15	15	100	TadA-AtUBP1c+ETI	682	879
Niben101Scf00654	484434	A_T	Niben101Scf00654g04006.1	3'UTR	25	31	80.65	TadA-AtUBP1c+ETI	4063	6668
Niben101Scf00664	38825	A_T	Niben101Scf00664g00021.1	intron	12	12	100	TadA-AtUBP1c+ETI		5108
Niben101Scf00665	114542	T_C	Niben101Scf00665g00011.1	3'UTR	20	29	68.97	TadA-AtUBP1c+ETI	2618	3410
Niben101Scf00665	115325	A_T	Niben101Scf00665g00011.1	3'UTR	11	11	100	TadA-AtUBP1c+ETI	1835	3410
Niben101Scf00665	115326	A_C	Niben101Scf00665g00011.1	3'UTR	11	11	100	TadA-AtUBP1c+ETI	1834	3410
Niben101Scf00669	85686	G_T	Niben101Scf00669g01008.1	CDS	11	11	100	TadA-AtUBP1c+ETI	1249	1707
Niben101Scf00671	67859	C_G	Niben101Scf00671g00007.1	CDS	58	59	98.31	TadA-AtUBP1c+ETI	360	1330
Niben101Scf00671	68129	T_C	Niben101Scf00671g00007.1	CDS	62	62	100	TadA-AtUBP1c+ETI	630	1330
Niben101Scf00672	51533	C_G	Niben101Scf00672g00001.1	CDS	47	47	100	TadA-AtUBP1c+ETI	994	1250
Niben101Scf00672	51551	C_T	Niben101Scf00672g00001.1	CDS	47	47	100	TadA-AtUBP1c+ETI	976	1250
Niben101Scf00672	51643	A_T	Niben101Scf00672g00001.1	CDS	35	36	97.22	TadA-AtUBP1c+ETI	884	1250
Niben101Scf00672	51663	T_C	Niben101Scf00672g00001.1	CDS	35	35	100	TadA-AtUBP1c+ETI	864	1250
Niben101Scf00679	257893	C_T	Niben101Scf00679g02003.1	5'UTR	16	16	100	TadA-AtUBP1c+ETI	1446	2973
Niben101Scf00681	45479	G_A	Niben101Scf00681g00005.1	CDS	13	13	100	TadA-AtUBP1c+ETI	971	2091
Niben101Scf00681	45847	A_G	Niben101Scf00681g00005.1	CDS	14	16	87.5	TadA-AtUBP1c+ETI	1339	2091
Niben101Scf00681	87519	A_T	Niben101Scf00681g01005.1	CDS	15	15	100	TadA-AtUBP1c+ETI	875	1317
Niben101Scf00683	61377	T_G	Niben101Scf00683g00016.1	CDS	50	50	100	TadA-AtUBP1c+ETI	1491	1644
Niben101Scf00683	397279	T_C	Niben101Scf00683g03030.1	CDS	16	16	100	TadA-AtUBP1c+ETI	1604	3164
Niben101Scf00683	461680	T_C	Niben101Scf00683g03019.1	CDS	15	15	100	TadA-AtUBP1c+ETI	1253	1421
Niben101Scf00684	220200	C_T	Niben101Scf00684g02005.1	CDS	13	13	100	TadA-AtUBP1c+ETI	862	2340
Niben101Scf00687	41070	T_C	Niben101Scf00687g00014.1	intron	4	12	33.33	TadA-AtUBP1c+ETI		951
Niben101Scf00687	223461	T_C	Niben101Scf00687g02005.1	3'UTR	2	10	20	TadA-AtUBP1c+ETI	2184	2372
Niben101Scf00687	265824	A_T	Niben101Scf00687g02004.1	3'UTR	11	11	100	TadA-AtUBP1c+ETI	1269	1527
Niben101Scf00687	326889	T_A	Niben101Scf00687g03001.1	3'UTR	88	88	100	TadA-AtUBP1c+ETI	992	1241
Niben101Scf00687	416953	A_G	Niben101Scf00687g04016.1	intron	2	14	14.29	TadA-AtUBP1c+ETI		1164
Niben101Scf00688	275162	C_T	Niben101Scf00688g02001.1	CDS	39	39	100	TadA-AtUBP1c+ETI	501	714
Niben101Scf00690	837026	T_G	Niben101Scf00690g07002.1	CDS	36	36	100	TadA-AtUBP1c+ETI	75	1145
Niben101Scf00691	265391	G_C	Niben101Scf00691g02025.1	CDS	3	10	30	TadA-AtUBP1c+ETI	360	690
Niben101Scf00691	265502	C_T	Niben101Scf00691g02025.1	CDS	7	18	38.89	TadA-AtUBP1c+ETI	249	690
Niben101Scf00691	265619	T_G	Niben101Scf00691g02025.1	CDS	3	10	30	TadA-AtUBP1c+ETI	132	690
Niben101Scf00693	135231	C_T	Niben101Scf00693g01011.1	CDS	29	29	100	TadA-AtUBP1c+ETI	2098	2762
Niben101Scf00693	135667	G_A	Niben101Scf00693g01011.1	CDS	28	29	96.55	TadA-AtUBP1c+ETI	1662	2762
Niben101Scf00693	135830	A_G	Niben101Scf00693g01011.1	CDS	5	27	18.52	TadA-AtUBP1c+ETI	1499	2762
Niben101Scf00693	135875	G_C	Niben101Scf00693g01011.1	CDS	4	31	12.9	TadA-AtUBP1c+ETI	1454	2762
Niben101Scf00693	135929	A_T	Niben101Scf00693g01011.1	CDS	3	31	9.68	TadA-AtUBP1c+ETI	1400	2762
Niben101Scf00693	136025	A_G	Niben101Scf00693g01011.1	CDS	22	25	88	TadA-AtUBP1c+ETI	1304	2762
Niben101Scf00693	136040	T_C	Niben101Scf00693g01011.1	CDS	2	21	9.52	TadA-AtUBP1c+ETI	1289	2762
Niben101Scf00693	137098	A_T	Niben101Scf00693g01011.1	5'UTR	2	17	11.76	TadA-AtUBP1c+ETI	231	2762
Niben101Scf00693	137099	A_C	Niben101Scf00693g01011.1	5'UTR	2	18	11.11	TadA-AtUBP1c+ETI	230	2762
Niben101Scf00693	161889	A_C	Niben101Scf00693g01010.1	3'UTR	16	16	100	TadA-AtUBP1c+ETI	1646	2098
Niben101Scf00693	265674	G_T	Niben101Scf00693g02022.1	CDS	10	10	100	TadA-AtUBP1c+ETI	1140	1452
Niben101Scf00693	266004	T_C	Niben101Scf00693g02022.1	CDS	12	12	100	TadA-AtUBP1c+ETI	810	1452
Niben101Scf00698	204434	C_A	Niben101Scf00698g02020.1	CDS	95	95	100	TadA-AtUBP1c+ETI	959	2303
Niben101Scf00705	388694	A_G	Niben101Scf00705g04001.1	CDS	13	15	86.67	TadA-AtUBP1c+ETI	1982	5730
Niben101Scf00709	748807	C_A	Niben101Scf00709g07016.1	intron	1	11	9.09	TadA-AtUBP1c+ETI		1630
Niben101Scf00709	748808	A_T	Niben101Scf00709g07016.1	intron	2	12	16.67	TadA-AtUBP1c+ETI		1630
Niben101Scf00712	192846	C_T	Niben101Scf00712g02011.1	CDS	58	58	100	TadA-AtUBP1c+ETI	969	1830
Niben101Scf00712	431891	A_G	Niben101Scf00712g04005.1	3'UTR	14	29	48.28	TadA-AtUBP1c+ETI	2794	3263
Niben101Scf00712	672681	A_G	Niben101Scf00712g06009.1	CDS	29	31	93.55	TadA-AtUBP1c+ETI	1568	2530
Niben101Scf00712	795496	T_G	Niben101Scf00712g08013.1	CDS	2	21	9.52	TadA-AtUBP1c+ETI	179	2523
Niben101Scf00712	796140	A_T	Niben101Scf00712g08013.1	CDS	3	12	25	TadA-AtUBP1c+ETI	696	2523
Niben101Scf00712	797066	A_G	Niben101Scf00712g08013.1	CDS	12	12	100	TadA-AtUBP1c+ETI	1209	2523
Niben101Scf00712	797140	T_C	Niben101Scf00712g08013.1	CDS	13	13	100	TadA-AtUBP1c+ETI	1283	2523
Niben101Scf00712	797141	G_A	Niben101Scf00712g08013.1	CDS	10	13	76.92	TadA-AtUBP1c+ETI	1284	2523
Niben101Scf00712	797212	C_G	Niben101Scf00712g08013.1	CDS	5	22	22.73	TadA-AtUBP1c+ETI	1355	2523
Niben101Scf00712	797324	C_A	Niben101Scf00712g08013.1	CDS	15	34	44.12	TadA-AtUBP1c+ETI	1467	2523
Niben101Scf00712	797469	T_A	Niben101Scf00712g08013.1	CDS	2	13	15.38	TadA-AtUBP1c+ETI	1612	2523
Niben101Scf00712	797541	A_G	Niben101Scf00712g08013.1	CDS	16	26	61.54	TadA-AtUBP1c+ETI	1684	2523
Niben101Scf00712	797558	G_A	Niben101Scf00712g08013.1	CDS	17	31	54.84	TadA-AtUBP1c+ETI	1701	2523
Niben101Scf00712	797905	G_T	Niben101Scf00712g08013.1	CDS	11	26	42.31	TadA-AtUBP1c+ETI	2048	2523
Niben101Scf00712	797945	C_T	Niben101Scf00712g08013.1	CDS	6	17	35.29	TadA-AtUBP1c+ETI	2088	2523
Niben101Scf00712	797958	A_C	Niben101Scf00712g08013.1	CDS	7	17	41.18	TadA-AtUBP1c+ETI	2101	2523
Niben101Scf00712	798107	G_C	Niben101Scf00712g08013.1	CDS	14	51	27.45	TadA-AtUBP1c+ETI	2250	2523
Niben101Scf00712	838808	C_T	Niben101Scf00712g08011.1	CDS	26	26	100	TadA-AtUBP1c+ETI	871	1458
Niben101Scf00712	908183	T_G	Niben101Scf00712g09026.1	CDS	11	11	100	TadA-AtUBP1c+ETI	624	2588
Niben101Scf00712	909994	A_G	Niben101Scf00712g09026.1	CDS	16	16	100	TadA-AtUBP1c+ETI	1342	2588
Niben101Scf00712	910984	A_G	Niben101Scf00712g09026.1	CDS	18	18	100	TadA-AtUBP1c+ETI	1765	2588
Niben101Scf00712	911008	C_T	Niben101Scf00712g09026.1	CDS	12	12	100	TadA-AtUBP1c+ETI	1789	2588
Niben101Scf00712	915709	T_C	Niben101Scf00712g09036.1	CDS	13	13	100	TadA-AtUBP1c+ETI	2013	3638
Niben101Scf00712	1057514	G_C	Niben101Scf00712g10023.1	CDS	8	46	17.39	TadA-AtUBP1c+ETI	2043	2316
Niben101Scf00712	1057529	C_T	Niben101Scf00712g10023.1	CDS	7	42	16.67	TadA-AtUBP1c+ETI	2028	2316
Niben101Scf00712	1057663	A_C	Niben101Scf00712g10023.1	CDS	6	12	50	TadA-AtUBP1c+ETI	1894	2316
Niben101Scf00712	1057676	C_T	Niben101Scf00712g10023.1	CDS	6	13	46.15	TadA-AtUBP1c+ETI	1881	2316
Niben101Scf00712	1059481	A_T	Niben101Scf00712g10023.1	CDS	5	16	31.25	TadA-AtUBP1c+ETI	489	2316
Niben101Scf00712	1059852	A_G	Niben101Scf00712g10023.1	CDS	16	21	76.19	TadA-AtUBP1c+ETI	245	2316
Niben101Scf00712	1061444	A_G	Niben101Scf00712g10025.1	3'UTR	13	20	65	TadA-AtUBP1c+ETI	3888	4439
Niben101Scf00712	1061475	G_A	Niben101Scf00712g10025.1	3'UTR	3	16	18.75	TadA-AtUBP1c+ETI	3857	4439
Niben101Scf00712	1236240	G_T	Niben101Scf00712g12003.1	CDS	4	16	25	TadA-AtUBP1c+ETI	1088	2734
Niben101Scf00712	1236243	C_T	Niben101Scf00712g12003.1	CDS	4	16	25	TadA-AtUBP1c+ETI	1085	2734
Niben101Scf00713	40942	T_C	Niben101Scf00713g00007.1	CDS	15	15	100	TadA-AtUBP1c+ETI	1415	2649
Niben101Scf00713	160403	G_A	Niben101Scf00713g01012.1	3'UTR	2	15	13.33	TadA-AtUBP1c+ETI	1202	1798
Niben101Scf00714	17408	T_G	Niben101Scf00714g00006.1	CDS	45	45	100	TadA-AtUBP1c+ETI	1017	1340
Niben101Scf00714	629070	C_T	Niben101Scf00714g06004.1	CDS	7	50	14	TadA-AtUBP1c+ETI	616	1958
Niben101Scf00714	629091	A_C	Niben101Scf00714g06004.1	CDS	7	47	14.89	TadA-AtUBP1c+ETI	595	1958
Niben101Scf00714	629184	G_C	Niben101Scf00714g06004.1	CDS	6	41	14.63	TadA-AtUBP1c+ETI	502	1958
Niben101Scf00714	629238	C_T	Niben101Scf00714g06004.1	CDS	5	41	12.2	TadA-AtUBP1c+ETI	448	1958
Niben101Scf00715	1011130	C_G	Niben101Scf00715g10009.1	CDS	15	15	100	TadA-AtUBP1c+ETI	870	2292
Niben101Scf00725	780664	A_G	Niben101Scf00725g07015.1	3'UTR	3	21	14.29	TadA-AtUBP1c+ETI	912	1851
Niben101Scf00726	21505	C_T	Niben101Scf00726g00013.1	CDS	21	21	100	TadA-AtUBP1c+ETI	1296	2625
Niben101Scf00726	209969	G_A	Niben101Scf00726g02017.1	CDS	32	32	100	TadA-AtUBP1c+ETI	51	702
Niben101Scf00726	296125	A_C	Niben101Scf00726g02006.1	intron	11	11	100	TadA-AtUBP1c+ETI		1881
Niben101Scf00734	57195	G_A	Niben101Scf00734g00002.1	CDS	21	21	100	TadA-AtUBP1c+ETI	2624	3307
Niben101Scf00734	57198	C_T	Niben101Scf00734g00002.1	CDS	21	21	100	TadA-AtUBP1c+ETI	2621	3307
Niben101Scf00739	211622	A_T	Niben101Scf00739g02003.1	CDS	10	27	37.04	TadA-AtUBP1c+ETI	170	375
Niben101Scf00739	229541	C_A	Niben101Scf00739g02016.1	CDS	10	15	66.67	TadA-AtUBP1c+ETI	111	423
Niben101Scf00739	248646	C_G	Niben101Scf00739g02007.1	CDS	6	10	60	TadA-AtUBP1c+ETI	144	423
Niben101Scf00739	276273	G_A	Niben101Scf00739g02023.1	CDS	2	16	12.5	TadA-AtUBP1c+ETI	123	822
Niben101Scf00739	276347	A_T	Niben101Scf00739g02023.1	CDS	7	42	16.67	TadA-AtUBP1c+ETI	197	822
Niben101Scf00739	280654	A_C	Niben101Scf00739g02023.1	CDS	43	43	100	TadA-AtUBP1c+ETI	463	822
Niben101Scf00742	254652	G_T	Niben101Scf00742g01039.1	3'UTR	2	21	9.52	TadA-AtUBP1c+ETI	3031	4757
Niben101Scf00742	265335	G_C	Niben101Scf00742g01035.1	CDS	20	20	100	TadA-AtUBP1c+ETI	1214	2573
Niben101Scf00742	265897	A_G	Niben101Scf00742g01035.1	CDS	15	15	100	TadA-AtUBP1c+ETI	1776	2573
Niben101Scf00745	188240	A_G	Niben101Scf00745g02013.1	intron	12	12	100	TadA-AtUBP1c+ETI		2752
Niben101Scf00745	188241	G_A	Niben101Scf00745g02013.1	intron	12	12	100	TadA-AtUBP1c+ETI		2752
Niben101Scf00745	266368	C_T	Niben101Scf00745g02009.1	CDS	10	10	100	TadA-AtUBP1c+ETI	862	1643
Niben101Scf00747	135589	T_G	Niben101Scf00747g01011.1	CDS	5	30	16.67	TadA-AtUBP1c+ETI	492	1632
Niben101Scf00747	135589	A_C	Niben101Scf00747g01019.1	intron	5	30	16.67	TadA-AtUBP1c+ETI		234
Niben101Scf00747	135719	G_A	Niben101Scf00747g01011.1	CDS	25	40	62.5	TadA-AtUBP1c+ETI	622	1632
Niben101Scf00747	135719	C_T	Niben101Scf00747g01019.1	intron	25	40	62.5	TadA-AtUBP1c+ETI		234
Niben101Scf00747	135820	C_T	Niben101Scf00747g01011.1	CDS	21	50	42	TadA-AtUBP1c+ETI	723	1632
Niben101Scf00747	135820	G_A	Niben101Scf00747g01019.1	intron	21	50	42	TadA-AtUBP1c+ETI		234
Niben101Scf00747	135988	G_A	Niben101Scf00747g01011.1	CDS	41	43	95.35	TadA-AtUBP1c+ETI	891	1632
Niben101Scf00747	135988	C_T	Niben101Scf00747g01019.1	intron	41	43	95.35	TadA-AtUBP1c+ETI		234
Niben101Scf00747	136067	C_A	Niben101Scf00747g01011.1	CDS	18	33	54.55	TadA-AtUBP1c+ETI	970	1632
Niben101Scf00747	136067	G_T	Niben101Scf00747g01019.1	intron	18	33	54.55	TadA-AtUBP1c+ETI		234
Niben101Scf00747	136185	A_G	Niben101Scf00747g01011.1	CDS	12	41	29.27	TadA-AtUBP1c+ETI	1088	1632
Niben101Scf00747	136185	T_C	Niben101Scf00747g01019.1	intron	12	41	29.27	TadA-AtUBP1c+ETI		234
Niben101Scf00747	136216	T_C	Niben101Scf00747g01011.1	CDS	45	47	95.74	TadA-AtUBP1c+ETI	1119	1632
Niben101Scf00747	136216	A_G	Niben101Scf00747g01019.1	intron	45	47	95.74	TadA-AtUBP1c+ETI		234
Niben101Scf00747	136339	C_T	Niben101Scf00747g01011.1	CDS	6	26	23.08	TadA-AtUBP1c+ETI	1242	1632
Niben101Scf00747	136339	G_A	Niben101Scf00747g01019.1	intron	6	26	23.08	TadA-AtUBP1c+ETI		234
Niben101Scf00747	136364	A_C	Niben101Scf00747g01011.1	CDS	13	16	81.25	TadA-AtUBP1c+ETI	1267	1632
Niben101Scf00747	136364	T_G	Niben101Scf00747g01019.1	intron	13	16	81.25	TadA-AtUBP1c+ETI		234
Niben101Scf00747	136397	T_C	Niben101Scf00747g01011.1	intron	10	13	76.92	TadA-AtUBP1c+ETI		1632
Niben101Scf00747	136397	A_G	Niben101Scf00747g01019.1	intron	10	13	76.92	TadA-AtUBP1c+ETI		234
Niben101Scf00747	136442	G_A	Niben101Scf00747g01011.1	intron	21	22	95.45	TadA-AtUBP1c+ETI		1632
Niben101Scf00747	136442	C_T	Niben101Scf00747g01019.1	intron	21	22	95.45	TadA-AtUBP1c+ETI		234
Niben101Scf00747	185872	G_A	Niben101Scf00747g01026.1	CDS	16	34	47.06	TadA-AtUBP1c+ETI	622	1299
Niben101Scf00747	185973	C_T	Niben101Scf00747g01026.1	CDS	27	57	47.37	TadA-AtUBP1c+ETI	723	1299
Niben101Scf00747	186141	G_A	Niben101Scf00747g01026.1	CDS	47	48	97.92	TadA-AtUBP1c+ETI	891	1299
Niben101Scf00747	186220	C_A	Niben101Scf00747g01026.1	CDS	26	45	57.78	TadA-AtUBP1c+ETI	970	1299
Niben101Scf00747	186338	A_G	Niben101Scf00747g01026.1	CDS	18	53	33.96	TadA-AtUBP1c+ETI	1088	1299
Niben101Scf00747	186369	T_C	Niben101Scf00747g01026.1	CDS	53	54	98.15	TadA-AtUBP1c+ETI	1119	1299
Niben101Scf00747	186492	C_T	Niben101Scf00747g01026.1	CDS	12	31	38.71	TadA-AtUBP1c+ETI	1242	1299
Niben101Scf00747	186517	A_C	Niben101Scf00747g01026.1	CDS	21	22	95.45	TadA-AtUBP1c+ETI	1267	1299
Niben101Scf00747	1238750	C_T	Niben101Scf00747g12004.1	3'UTR	68	75	90.67	TadA-AtUBP1c+ETI	1103	2170
Niben101Scf00747	1238810	A_T	Niben101Scf00747g12004.1	3'UTR	7	74	9.46	TadA-AtUBP1c+ETI	1163	2170
Niben101Scf00747	1239108	G_A	Niben101Scf00747g12004.1	3'UTR	20	20	100	TadA-AtUBP1c+ETI	1382	2170
Niben101Scf00747	1241105	T_A	Niben101Scf00747g12004.1	3'UTR	237	237	100	TadA-AtUBP1c+ETI	1747	2170
Niben101Scf00747	1241109	C_T	Niben101Scf00747g12004.1	3'UTR	235	235	100	TadA-AtUBP1c+ETI	1751	2170
Niben101Scf00748	6833	T_G	Niben101Scf00748g00006.1	CDS	66	87	75.86	TadA-AtUBP1c+ETI	339	408
Niben101Scf00748	6836	A_G	Niben101Scf00748g00006.1	CDS	74	96	77.08	TadA-AtUBP1c+ETI	336	408
Niben101Scf00749	439382	T_C	Niben101Scf00749g04008.1	CDS	60	60	100	TadA-AtUBP1c+ETI	482	820
Niben101Scf00750	158543	A_T	Niben101Scf00750g02005.1	intron	5	10	50	TadA-AtUBP1c+ETI		1648
Niben101Scf00751	58838	A_G	Niben101Scf00751g00001.1	CDS	8	13	61.54	TadA-AtUBP1c+ETI	659	1109
Niben101Scf00751	58963	C_A	Niben101Scf00751g00001.1	CDS	2	12	16.67	TadA-AtUBP1c+ETI	784	1109
Niben101Scf00751	58978	G_A	Niben101Scf00751g00001.1	CDS	2	11	18.18	TadA-AtUBP1c+ETI	799	1109
Niben101Scf00753	377759	T_C	Niben101Scf00753g03018.1	CDS	11	11	100	TadA-AtUBP1c+ETI	1550	2604
Niben101Scf00758	679161	T_A	Niben101Scf00758g06006.1	CDS	7	11	63.64	TadA-AtUBP1c+ETI	1400	4835
Niben101Scf00758	679711	A_G	Niben101Scf00758g06006.1	CDS	27	27	100	TadA-AtUBP1c+ETI	1950	4835
Niben101Scf00758	680089	A_C	Niben101Scf00758g06006.1	CDS	41	41	100	TadA-AtUBP1c+ETI	2328	4835
Niben101Scf00761	369182	C_T	Niben101Scf00761g03004.1	3'UTR	12	12	100	TadA-AtUBP1c+ETI	1647	2762
Niben101Scf00761	491448	C_T	Niben101Scf00761g05018.1	CDS	256	289	88.58	TadA-AtUBP1c+ETI	539	2012
Niben101Scf00765	287264	A_G	Niben101Scf00765g03005.1	intron	2	17	11.76	TadA-AtUBP1c+ETI		1401
Niben101Scf00765	289568	A_G	Niben101Scf00765g03005.1	intron	2	18	11.11	TadA-AtUBP1c+ETI		1401
Niben101Scf00766	7392	G_T	Niben101Scf00766g00013.1	CDS	17	17	100	TadA-AtUBP1c+ETI	1525	1899
Niben101Scf00773	822702	T_C	Niben101Scf00773g08001.1	CDS	19	19	100	TadA-AtUBP1c+ETI	897	1572
Niben101Scf00773	1549160	G_A	Niben101Scf00773g14026.1	CDS	180	241	74.69	TadA-AtUBP1c+ETI	715	1533
Niben101Scf00773	1550400	C_T	Niben101Scf00773g14026.1	intron	12	12	100	TadA-AtUBP1c+ETI		1533
Niben101Scf00777	322913	A_G	Niben101Scf00777g03019.1	CDS	5	21	23.81	TadA-AtUBP1c+ETI	81	1446
Niben101Scf00777	323035	T_A	Niben101Scf00777g03019.1	intron	27	27	100	TadA-AtUBP1c+ETI		1446
Niben101Scf00777	505769	A_G	Niben101Scf00777g05008.1	CDS	71	71	100	TadA-AtUBP1c+ETI	545	681
Niben101Scf00777	506120	A_G	Niben101Scf00777g05008.1	CDS	19	64	29.69	TadA-AtUBP1c+ETI	194	681
Niben101Scf00779	52681	C_T	Niben101Scf00779g00016.1	CDS	82	82	100	TadA-AtUBP1c+ETI	646	2411
Niben101Scf00779	208956	T_C	Niben101Scf00779g02004.1	3'UTR	7	20	35	TadA-AtUBP1c+ETI	917	922
Niben101Scf00780	245032	C_T	Niben101Scf00780g02022.1	CDS	24	24	100	TadA-AtUBP1c+ETI	282	309
Niben101Scf00780	278947	C_T	Niben101Scf00780g02005.1	CDS	86	87	98.85	TadA-AtUBP1c+ETI	1476	2004
Niben101Scf00780	329406	T_C	Niben101Scf00780g03018.1	3'UTR	22	22	100	TadA-AtUBP1c+ETI	674	4363
Niben101Scf00781	707617	A_G	Niben101Scf00781g06018.1	CDS	8	29	27.59	TadA-AtUBP1c+ETI	1636	4556
Niben101Scf00781	776199	A_G	Niben101Scf00781g06015.1	CDS	14	14	100	TadA-AtUBP1c+ETI	894	1788
Niben101Scf00786	58898	T_C	Niben101Scf00786g00008.1	CDS	12	12	100	TadA-AtUBP1c+ETI	859	2097
Niben101Scf00788	49396	G_T	Niben101Scf00788g00009.1	CDS	2	12	16.67	TadA-AtUBP1c+ETI	4186	8926
Niben101Scf00788	49412	C_T	Niben101Scf00788g00009.1	CDS	2	11	18.18	TadA-AtUBP1c+ETI	4170	8926
Niben101Scf00788	387538	T_C	Niben101Scf00788g03017.1	CDS	2	18	11.11	TadA-AtUBP1c+ETI	2143	3833
Niben101Scf00790	72983	G_T	Niben101Scf00790g00004.1	3'UTR	27	27	100	TadA-AtUBP1c+ETI	2781	3810
Niben101Scf00792	139883	T_A	Niben101Scf00792g01002.1	CDS	11	11	100	TadA-AtUBP1c+ETI	288	1476
Niben101Scf00792	139886	G_A	Niben101Scf00792g01002.1	CDS	12	12	100	TadA-AtUBP1c+ETI	285	1476
Niben101Scf00792	383674	T_C	Niben101Scf00792g03002.1	CDS	48	81	59.26	TadA-AtUBP1c+ETI	1152	1529
Niben101Scf00792	383863	G_C	Niben101Scf00792g03002.1	3'UTR	74	74	100	TadA-AtUBP1c+ETI	1341	1529
Niben101Scf00792	524213	T_G	Niben101Scf00792g05001.1	CDS	12	12	100	TadA-AtUBP1c+ETI	808	2102
Niben101Scf00793	101624	A_G	Niben101Scf00793g01002.1	3'UTR	4	15	26.67	TadA-AtUBP1c+ETI	3123	3325
Niben101Scf00793	104668	C_T	Niben101Scf00793g01002.1	CDS	25	26	96.15	TadA-AtUBP1c+ETI	753	3325
Niben101Scf00793	1016639	C_T	Niben101Scf00793g09008.1	CDS	22	22	100	TadA-AtUBP1c+ETI	1165	1522
Niben101Scf00793	1016642	C_T	Niben101Scf00793g09008.1	CDS	22	22	100	TadA-AtUBP1c+ETI	1168	1522
Niben101Scf00794	139474	G_T	Niben101Scf00794g00001.1	5'UTR	2	11	18.18	TadA-AtUBP1c+ETI	2011	2587
Niben101Scf00795	15179	C_T	Niben101Scf00795g00010.1	CDS	11	11	100	TadA-AtUBP1c+ETI	558	1917
Niben101Scf00795	36128	T_C	Niben101Scf00795g00009.1	CDS	7	36	19.44	TadA-AtUBP1c+ETI	892	1759
Niben101Scf00797	1700016	T_G	Niben101Scf00797g17012.1	intron	3	10	30	TadA-AtUBP1c+ETI		1224
Niben101Scf00797	1700019	C_A	Niben101Scf00797g17012.1	intron	5	11	45.45	TadA-AtUBP1c+ETI		1224
Niben101Scf00797	1700178	C_T	Niben101Scf00797g17012.1	intron	40	46	86.96	TadA-AtUBP1c+ETI		1224
Niben101Scf00797	1700266	A_G	Niben101Scf00797g17012.1	intron	14	18	77.78	TadA-AtUBP1c+ETI		1224
Niben101Scf00797	1700574	C_A	Niben101Scf00797g17012.1	intron	19	27	70.37	TadA-AtUBP1c+ETI		1224
Niben101Scf00797	1700901	G_A	Niben101Scf00797g17012.1	intron	10	10	100	TadA-AtUBP1c+ETI		1224
Niben101Scf00799	30875	A_G	Niben101Scf00799g00010.1	CDS	12	12	100	TadA-AtUBP1c+ETI	8317	10765
Niben101Scf00799	31460	C_T	Niben101Scf00799g00010.1	CDS	11	11	100	TadA-AtUBP1c+ETI	8845	10765
Niben101Scf00799	31873	A_G	Niben101Scf00799g00010.1	CDS	2	10	20	TadA-AtUBP1c+ETI	9258	10765
Niben101Scf00799	150506	G_A	Niben101Scf00799g01007.1	CDS	21	23	91.3	TadA-AtUBP1c+ETI	989	1741
Niben101Scf00799	153770	G_A	Niben101Scf00799g01007.1	CDS	14	14	100	TadA-AtUBP1c+ETI	777	1741
Niben101Scf00799	153774	T_C	Niben101Scf00799g01007.1	CDS	14	14	100	TadA-AtUBP1c+ETI	773	1741
Niben101Scf00799	154680	C_T	Niben101Scf00799g01007.1	CDS	3	14	21.43	TadA-AtUBP1c+ETI	636	1741
Niben101Scf00799	154782	C_T	Niben101Scf00799g01007.1	CDS	17	36	47.22	TadA-AtUBP1c+ETI	534	1741
Niben101Scf00799	154806	A_C	Niben101Scf00799g01007.1	CDS	17	34	50	TadA-AtUBP1c+ETI	510	1741
Niben101Scf00800	472938	G_T	Niben101Scf00800g04004.1	CDS	11	11	100	TadA-AtUBP1c+ETI	1822	2830
Niben101Scf00801	369009	A_G	Niben101Scf00801g03002.1	intron	10	16	62.5	TadA-AtUBP1c+ETI		477
Niben101Scf00803	249028	A_G	Niben101Scf00803g01006.1	intron	15	15	100	TadA-AtUBP1c+ETI		1883
Niben101Scf00803	249063	C_T	Niben101Scf00803g01006.1	intron	13	13	100	TadA-AtUBP1c+ETI		1883
Niben101Scf00803	249977	A_G	Niben101Scf00803g01006.1	CDS	6	52	11.54	TadA-AtUBP1c+ETI	1809	1883
Niben101Scf00806	484641	G_A	Niben101Scf00806g04007.1	CDS	52	52	100	TadA-AtUBP1c+ETI	211	1384
Niben101Scf00807	12489	C_T	Niben101Scf00807g00001.1	CDS	50	52	96.15	TadA-AtUBP1c+ETI	249	411
Niben101Scf00809	134711	A_T	Niben101Scf00809g01011.1	CDS	73	75	97.33	TadA-AtUBP1c+ETI	802	1792
Niben101Scf00811	709751	T_C	Niben101Scf00811g07017.1	CDS	67	69	97.1	TadA-AtUBP1c+ETI	1691	2290
Niben101Scf00811	710121	G_A	Niben101Scf00811g07017.1	3'UTR	16	16	100	TadA-AtUBP1c+ETI	2061	2290
Niben101Scf00812	60277	G_A	Niben101Scf00812g00009.1	3'UTR	2	17	11.76	TadA-AtUBP1c+ETI	1823	5711
Niben101Scf00812	60923	T_C	Niben101Scf00812g00009.1	3'UTR	3	18	16.67	TadA-AtUBP1c+ETI	2469	5711
Niben101Scf00812	175862	A_G	Niben101Scf00812g01006.1	CDS	23	24	95.83	TadA-AtUBP1c+ETI	1616	1859
Niben101Scf00812	183081	A_G	Niben101Scf00812g01007.1	3'UTR	97	111	87.39	TadA-AtUBP1c+ETI	538	1691
Niben101Scf00812	338893	G_T	Niben101Scf00812g03001.1	CDS	7	22	31.82	TadA-AtUBP1c+ETI	3686	4009
Niben101Scf00812	338906	C_G	Niben101Scf00812g03001.1	CDS	8	26	30.77	TadA-AtUBP1c+ETI	3673	4009
Niben101Scf00812	339072	G_A	Niben101Scf00812g03001.1	CDS	7	51	13.73	TadA-AtUBP1c+ETI	3507	4009
Niben101Scf00812	339095	G_C	Niben101Scf00812g03001.1	CDS	10	56	17.86	TadA-AtUBP1c+ETI	3484	4009
Niben101Scf00812	339154	G_A	Niben101Scf00812g03001.1	CDS	10	51	19.61	TadA-AtUBP1c+ETI	3425	4009
Niben101Scf00812	347896	A_C	Niben101Scf00812g03001.1	CDS	11	12	91.67	TadA-AtUBP1c+ETI	2662	4009
Niben101Scf00812	347907	T_C	Niben101Scf00812g03001.1	CDS	11	13	84.62	TadA-AtUBP1c+ETI	2651	4009
Niben101Scf00813	131233	G_T	Niben101Scf00813g01007.1	3'UTR	3	26	11.54	TadA-AtUBP1c+ETI	4194	6410
Niben101Scf00813	230712	T_A	Niben101Scf00813g01004.1	CDS	731	731	100	TadA-AtUBP1c+ETI	1297	1798
Niben101Scf00813	230715	C_A	Niben101Scf00813g01004.1	CDS	708	708	100	TadA-AtUBP1c+ETI	1294	1798
Niben101Scf00813	231698	C_T	Niben101Scf00813g01004.1	CDS	42	42	100	TadA-AtUBP1c+ETI	751	1798
Niben101Scf00813	231701	A_G	Niben101Scf00813g01004.1	CDS	36	36	100	TadA-AtUBP1c+ETI	748	1798
Niben101Scf00815	140560	A_G	Niben101Scf00815g00011.1	CDS	21	21	100	TadA-AtUBP1c+ETI	2349	3071
Niben101Scf00820	3832	T_C	Niben101Scf00820g00001.1	CDS	6	42	14.29	TadA-AtUBP1c+ETI	391	1190
Niben101Scf00820	23967	G_A	Niben101Scf00820g00007.1	intron	13	13	100	TadA-AtUBP1c+ETI		2094
Niben101Scf00820	768818	A_G	Niben101Scf00820g07012.1	CDS	14	14	100	TadA-AtUBP1c+ETI	982	1783
Niben101Scf00821	692	C_T	Niben101Scf00821g00003.1	CDS	14	14	100	TadA-AtUBP1c+ETI	330	1219
Niben101Scf00821	1582622	T_C	Niben101Scf00821g15009.1	CDS	89	89	100	TadA-AtUBP1c+ETI	349	1438
Niben101Scf00823	257409	C_G	Niben101Scf00823g01010.1	CDS	45	51	88.24	TadA-AtUBP1c+ETI	1269	3629
Niben101Scf00823	257481	G_A	Niben101Scf00823g01010.1	CDS	46	48	95.83	TadA-AtUBP1c+ETI	1197	3629
Niben101Scf00825	286733	A_G	Niben101Scf00825g03003.1	3'UTR	2	18	11.11	TadA-AtUBP1c+ETI	802	1243
Niben101Scf00837	71855	A_G	Niben101Scf00837g00017.1	CDS	242	242	100	TadA-AtUBP1c+ETI	1348	2856
Niben101Scf00837	1109844	T_C	Niben101Scf00837g11004.1	CDS	7	13	53.85	TadA-AtUBP1c+ETI	1661	2908
Niben101Scf00837	1110114	T_A	Niben101Scf00837g11004.1	5'UTR	3	31	9.68	TadA-AtUBP1c+ETI	1478	2908
Niben101Scf00839	15927	C_T	Niben101Scf00839g00001.1	CDS	16	16	100	TadA-AtUBP1c+ETI	4129	8469
Niben101Scf00851	635125	A_G	Niben101Scf00851g06024.1	CDS	9	11	81.82	TadA-AtUBP1c+ETI	136	3138
Niben101Scf00851	640420	G_A	Niben101Scf00851g06024.1	CDS	7	14	50	TadA-AtUBP1c+ETI	1016	3138
Niben101Scf00851	640439	A_G	Niben101Scf00851g06024.1	CDS	6	14	42.86	TadA-AtUBP1c+ETI	1035	3138
Niben101Scf00851	702898	T_C	Niben101Scf00851g06016.1	3'UTR	15	16	93.75	TadA-AtUBP1c+ETI	1140	1823
Niben101Scf00851	743837	G_A	Niben101Scf00851g06022.1	intron	11	11	100	TadA-AtUBP1c+ETI		2121
Niben101Scf00857	229248	T_C	Niben101Scf00857g01003.1	CDS	27	27	100	TadA-AtUBP1c+ETI	1178	2020
Niben101Scf00857	229815	C_T	Niben101Scf00857g01003.1	3'UTR	126	126	100	TadA-AtUBP1c+ETI	1745	2020
Niben101Scf00857	229816	A_C	Niben101Scf00857g01003.1	3'UTR	125	125	100	TadA-AtUBP1c+ETI	1746	2020
Niben101Scf00859	100724	A_G	Niben101Scf00859g01014.1	CDS	27	54	50	TadA-AtUBP1c+ETI	2791	4009
Niben101Scf00859	100748	C_T	Niben101Scf00859g01014.1	CDS	23	46	50	TadA-AtUBP1c+ETI	2767	4009
Niben101Scf00859	173475	C_T	Niben101Scf00859g01015.1	3'UTR	2	16	12.5	TadA-AtUBP1c+ETI	963	3277
Niben101Scf00859	173478	G_T	Niben101Scf00859g01015.1	3'UTR	5	16	31.25	TadA-AtUBP1c+ETI	960	3277
Niben101Scf00859	173564	C_T	Niben101Scf00859g01015.1	3'UTR	3	25	12	TadA-AtUBP1c+ETI	874	3277
Niben101Scf00859	173604	G_A	Niben101Scf00859g01015.1	3'UTR	3	18	16.67	TadA-AtUBP1c+ETI	834	3277
Niben101Scf00859	173608	T_C	Niben101Scf00859g01015.1	3'UTR	3	18	16.67	TadA-AtUBP1c+ETI	830	3277
Niben101Scf00860	9248	A_G	Niben101Scf00860g00001.1	CDS	26	26	100	TadA-AtUBP1c+ETI	614	1465
Niben101Scf00860	11665	T_C	Niben101Scf00860g00001.1	CDS	168	168	100	TadA-AtUBP1c+ETI	1128	1465
Niben101Scf00860	11977	A_G	Niben101Scf00860g00001.1	3'UTR	18	18	100	TadA-AtUBP1c+ETI	1440	1465
Niben101Scf00861	19303	G_A	Niben101Scf00861g00010.1	CDS	2	17	11.76	TadA-AtUBP1c+ETI	333	1939
Niben101Scf00861	19324	T_C	Niben101Scf00861g00010.1	CDS	2	19	10.53	TadA-AtUBP1c+ETI	354	1939
Niben101Scf00861	268357	A_G	Niben101Scf00861g02013.1	CDS	22	22	100	TadA-AtUBP1c+ETI	1363	3575
Niben101Scf00862	305412	A_C	Niben101Scf00862g02051.1	CDS	3	30	10	TadA-AtUBP1c+ETI	688	1397
Niben101Scf00863	702786	A_C	Niben101Scf00863g07001.1	intron	2	18	11.11	TadA-AtUBP1c+ETI		868
Niben101Scf00863	702789	C_T	Niben101Scf00863g07001.1	intron	2	18	11.11	TadA-AtUBP1c+ETI		868
Niben101Scf00863	775282	C_G	Niben101Scf00863g07002.1	3'UTR	58	58	100	TadA-AtUBP1c+ETI	1401	1689
Niben101Scf00866	4380	T_A	Niben101Scf00866g00008.1	CDS	5	10	50	TadA-AtUBP1c+ETI	1398	4900
Niben101Scf00866	4528	G_T	Niben101Scf00866g00008.1	CDS	11	22	50	TadA-AtUBP1c+ETI	1546	4900
Niben101Scf00866	6647	G_A	Niben101Scf00866g00008.1	CDS	8	10	80	TadA-AtUBP1c+ETI	3525	4900
Niben101Scf00866	7326	A_G	Niben101Scf00866g00008.1	CDS	44	44	100	TadA-AtUBP1c+ETI	4204	4900
Niben101Scf00868	826698	G_A	Niben101Scf00868g07005.1	CDS	20	20	100	TadA-AtUBP1c+ETI	1584	2730
Niben101Scf00869	697771	A_T	Niben101Scf00869g06021.1	CDS	28	38	73.68	TadA-AtUBP1c+ETI	2045	2447
Niben101Scf00869	697777	C_T	Niben101Scf00869g06021.1	CDS	11	43	25.58	TadA-AtUBP1c+ETI	2039	2447
Niben101Scf00869	697810	T_C	Niben101Scf00869g06021.1	CDS	11	42	26.19	TadA-AtUBP1c+ETI	2006	2447
Niben101Scf00869	697969	T_C	Niben101Scf00869g06021.1	CDS	7	23	30.43	TadA-AtUBP1c+ETI	1847	2447
Niben101Scf00869	698013	C_T	Niben101Scf00869g06021.1	CDS	9	25	36	TadA-AtUBP1c+ETI	1803	2447
Niben101Scf00869	698118	A_G	Niben101Scf00869g06021.1	CDS	4	14	28.57	TadA-AtUBP1c+ETI	1698	2447
Niben101Scf00869	752307	C_T	Niben101Scf00869g06008.1	CDS	19	19	100	TadA-AtUBP1c+ETI	2540	3908
Niben101Scf00869	753510	C_T	Niben101Scf00869g06008.1	CDS	18	18	100	TadA-AtUBP1c+ETI	1337	3908
Niben101Scf00869	753696	T_C	Niben101Scf00869g06008.1	CDS	5	14	35.71	TadA-AtUBP1c+ETI	1151	3908
Niben101Scf00869	753724	G_A	Niben101Scf00869g06008.1	CDS	8	21	38.1	TadA-AtUBP1c+ETI	1123	3908
Niben101Scf00869	753864	A_C	Niben101Scf00869g06008.1	CDS	4	16	25	TadA-AtUBP1c+ETI	983	3908
Niben101Scf00870	120122	A_G	Niben101Scf00870g01010.1	3'UTR	26	211	12.32	TadA-AtUBP1c+ETI	1428	1820
Niben101Scf00870	124254	A_T	Niben101Scf00870g01010.1	CDS	15	15	100	TadA-AtUBP1c+ETI	792	1820
Niben101Scf00872	530243	C_G	Niben101Scf00872g04001.1	CDS	14	14	100	TadA-AtUBP1c+ETI	746	2471
Niben101Scf00872	530244	T_C	Niben101Scf00872g04001.1	CDS	14	14	100	TadA-AtUBP1c+ETI	745	2471
Niben101Scf00873	114852	A_G	Niben101Scf00873g01012.1	CDS	18	18	100	TadA-AtUBP1c+ETI	1184	2958
Niben101Scf00883	471864	T_G	Niben101Scf00883g05009.1	CDS	72	74	97.3	TadA-AtUBP1c+ETI	3220	4080
Niben101Scf00883	601872	G_A	Niben101Scf00883g06001.1	intron	1	10	10	TadA-AtUBP1c+ETI		1751
Niben101Scf00883	998284	G_T	Niben101Scf00883g10002.1	CDS	25	26	96.15	TadA-AtUBP1c+ETI	492	1265
Niben101Scf00885	509280	C_T	Niben101Scf00885g05001.1	3'UTR	11	53	20.75	TadA-AtUBP1c+ETI	3276	3763
Niben101Scf00885	509491	C_T	Niben101Scf00885g05001.1	3'UTR	13	47	27.66	TadA-AtUBP1c+ETI	3487	3763
Niben101Scf00885	1425918	C_T	Niben101Scf00885g14009.1	3'UTR	3	17	17.65	TadA-AtUBP1c+ETI	1039	1375
Niben101Scf00885	1425918	G_A	Niben101Scf00885g14015.1	CDS	3	17	17.65	TadA-AtUBP1c+ETI	1070	2328
Niben101Scf00887	99057	C_G	Niben101Scf00887g01007.1	CDS	62	62	100	TadA-AtUBP1c+ETI	3451	4195
Niben101Scf00891	512567	G_A	Niben101Scf00891g04008.1	3'UTR	16	16	100	TadA-AtUBP1c+ETI	3277	3467
Niben101Scf00893	130438	G_A	Niben101Scf00893g01017.1	5'UTR	13	13	100	TadA-AtUBP1c+ETI	287	1325
Niben101Scf00894	173032	T_C	Niben101Scf00894g01014.1	CDS	27	27	100	TadA-AtUBP1c+ETI	341	1852
Niben101Scf00898	39814	T_A	Niben101Scf00898g00026.1	CDS	2	11	18.18	TadA-AtUBP1c+ETI	1098	2995
Niben101Scf00898	39814	A_T	Niben101Scf00898g00005.1	intron	2	11	18.18	TadA-AtUBP1c+ETI		1584
Niben101Scf00898	39858	T_A	Niben101Scf00898g00026.1	3'UTR	3	13	23.08	TadA-AtUBP1c+ETI	1142	2995
Niben101Scf00898	39858	A_T	Niben101Scf00898g00005.1	intron	3	13	23.08	TadA-AtUBP1c+ETI		1584
Niben101Scf00898	39955	T_A	Niben101Scf00898g00026.1	3'UTR	3	17	17.65	TadA-AtUBP1c+ETI	1239	2995
Niben101Scf00898	39955	A_T	Niben101Scf00898g00005.1	intron	3	17	17.65	TadA-AtUBP1c+ETI		1584
Niben101Scf00898	39956	C_T	Niben101Scf00898g00026.1	3'UTR	3	17	17.65	TadA-AtUBP1c+ETI	1240	2995
Niben101Scf00898	39956	G_A	Niben101Scf00898g00005.1	intron	3	17	17.65	TadA-AtUBP1c+ETI		1584
Niben101Scf00898	41232	G_T	Niben101Scf00898g00026.1	3'UTR	2	10	20	TadA-AtUBP1c+ETI	2248	2995
Niben101Scf00898	41232	C_A	Niben101Scf00898g00005.1	CDS	2	10	20	TadA-AtUBP1c+ETI	1281	1584
Niben101Scf00898	41265	G_A	Niben101Scf00898g00026.1	3'UTR	8	11	72.73	TadA-AtUBP1c+ETI	2281	2995
Niben101Scf00898	41265	C_T	Niben101Scf00898g00005.1	CDS	8	11	72.73	TadA-AtUBP1c+ETI	1248	1584
Niben101Scf00898	41344	A_C	Niben101Scf00898g00026.1	3'UTR	6	12	50	TadA-AtUBP1c+ETI	2360	2995
Niben101Scf00898	41344	T_G	Niben101Scf00898g00005.1	CDS	6	12	50	TadA-AtUBP1c+ETI	1169	1584
Niben101Scf00898	41667	T_C	Niben101Scf00898g00026.1	3'UTR	11	12	91.67	TadA-AtUBP1c+ETI	2683	2995
Niben101Scf00898	41667	A_G	Niben101Scf00898g00005.1	CDS	11	12	91.67	TadA-AtUBP1c+ETI	953	1584
Niben101Scf00904	308673	C_T	Niben101Scf00904g03003.1	CDS	16	16	100	TadA-AtUBP1c+ETI	674	2579
Niben101Scf00904	310874	G_C	Niben101Scf00904g03003.1	CDS	14	14	100	TadA-AtUBP1c+ETI	127	2579
Niben101Scf00905	621912	T_C	Niben101Scf00905g06006.1	CDS	26	26	100	TadA-AtUBP1c+ETI	661	3135
Niben101Scf00905	1242565	A_G	Niben101Scf00905g12005.1	CDS	17	22	77.27	TadA-AtUBP1c+ETI	859	2554
Niben101Scf00905	1242581	C_T	Niben101Scf00905g12005.1	CDS	5	24	20.83	TadA-AtUBP1c+ETI	875	2554
Niben101Scf00905	1242610	A_G	Niben101Scf00905g12005.1	CDS	3	28	10.71	TadA-AtUBP1c+ETI	904	2554
Niben101Scf00905	1243391	G_A	Niben101Scf00905g12005.1	CDS	68	68	100	TadA-AtUBP1c+ETI	1685	2554
Niben101Scf00907	15991	G_C	Niben101Scf00907g00001.1	CDS	4	13	30.77	TadA-AtUBP1c+ETI	1969	3228
Niben101Scf00911	360306	A_T	Niben101Scf00911g03001.1	CDS	24	24	100	TadA-AtUBP1c+ETI	1203	2193
Niben101Scf00911	360316	T_C	Niben101Scf00911g03001.1	CDS	14	14	100	TadA-AtUBP1c+ETI	1213	2193
Niben101Scf00912	260136	C_T	Niben101Scf00912g02003.1	CDS	7	11	63.64	TadA-AtUBP1c+ETI	1862	2275
Niben101Scf00912	260142	A_G	Niben101Scf00912g02003.1	CDS	7	11	63.64	TadA-AtUBP1c+ETI	1868	2275
Niben101Scf00912	442643	A_C	Niben101Scf00912g04001.1	CDS	16	16	100	TadA-AtUBP1c+ETI	277	3103
Niben101Scf00912	529702	A_C	Niben101Scf00912g05004.1	CDS	4	46	8.7	TadA-AtUBP1c+ETI	868	1314
Niben101Scf00912	529706	A_T	Niben101Scf00912g05004.1	CDS	4	46	8.7	TadA-AtUBP1c+ETI	864	1314
Niben101Scf00912	530177	T_C	Niben101Scf00912g05004.1	CDS	28	38	73.68	TadA-AtUBP1c+ETI	393	1314
Niben101Scf00912	530197	C_T	Niben101Scf00912g05004.1	CDS	12	38	31.58	TadA-AtUBP1c+ETI	373	1314
Niben101Scf00912	530267	C_T	Niben101Scf00912g05004.1	CDS	15	44	34.09	TadA-AtUBP1c+ETI	303	1314
Niben101Scf00912	530396	A_G	Niben101Scf00912g05004.1	CDS	26	34	76.47	TadA-AtUBP1c+ETI	174	1314
Niben101Scf00916	18666	A_T	Niben101Scf00916g00001.1	CDS	74	76	97.37	TadA-AtUBP1c+ETI	330	1151
Niben101Scf00916	178509	G_A	Niben101Scf00916g01010.1	5'UTR	3	19	15.79	TadA-AtUBP1c+ETI	2790	6666
Niben101Scf00920	117516	G_T	Niben101Scf00920g01006.1	CDS	21	21	100	TadA-AtUBP1c+ETI	1100	2190
Niben101Scf00925	37705	C_A	Niben101Scf00925g00005.1	CDS	17	19	89.47	TadA-AtUBP1c+ETI	2645	6571
Niben101Scf00927	244501	T_C	Niben101Scf00927g02016.1	CDS	3	24	12.5	TadA-AtUBP1c+ETI	485	1384
Niben101Scf00927	408724	G_A	Niben101Scf00927g04014.1	CDS	4	12	33.33	TadA-AtUBP1c+ETI	850	3275
Niben101Scf00927	408885	A_G	Niben101Scf00927g04014.1	CDS	5	13	38.46	TadA-AtUBP1c+ETI	689	3275
Niben101Scf00927	408972	G_C	Niben101Scf00927g04014.1	CDS	8	17	47.06	TadA-AtUBP1c+ETI	602	3275
Niben101Scf00927	409030	G_A	Niben101Scf00927g04014.1	CDS	3	12	25	TadA-AtUBP1c+ETI	544	3275
Niben101Scf00927	1379822	T_C	Niben101Scf00927g13002.1	CDS	44	44	100	TadA-AtUBP1c+ETI	445	3087
Niben101Scf00929	122593	A_G	Niben101Scf00929g01006.1	CDS	25	25	100	TadA-AtUBP1c+ETI	379	2237
Niben101Scf00929	405328	G_A	Niben101Scf00929g03009.1	intron	14	14	100	TadA-AtUBP1c+ETI		1202
Niben101Scf00934	137964	C_T	Niben101Scf00934g01007.1	CDS	5	26	19.23	TadA-AtUBP1c+ETI	777	1893
Niben101Scf00946	12861	T_G	Niben101Scf00946g00013.1	CDS	15	15	100	TadA-AtUBP1c+ETI	2870	3333
Niben101Scf00946	21753	T_C	Niben101Scf00946g00013.1	CDS	2	10	20	TadA-AtUBP1c+ETI	1157	3333
Niben101Scf00946	21823	C_T	Niben101Scf00946g00013.1	CDS	3	14	21.43	TadA-AtUBP1c+ETI	1087	3333
Niben101Scf00952	381362	G_A	Niben101Scf00952g03003.1	CDS	237	237	100	TadA-AtUBP1c+ETI	320	2466
Niben101Scf00953	484842	C_T	Niben101Scf00953g04021.1	CDS	2	21	9.52	TadA-AtUBP1c+ETI	1301	2110
Niben101Scf00953	485555	C_A	Niben101Scf00953g04021.1	CDS	17	18	94.44	TadA-AtUBP1c+ETI	588	2110
Niben101Scf00956	137534	A_T	Niben101Scf00956g01002.1	3'UTR	7	27	25.93	TadA-AtUBP1c+ETI	1965	2499
Niben101Scf00956	137717	A_G	Niben101Scf00956g01002.1	3'UTR	14	33	42.42	TadA-AtUBP1c+ETI	1782	2499
Niben101Scf00956	137813	A_T	Niben101Scf00956g01002.1	3'UTR	10	18	55.56	TadA-AtUBP1c+ETI	1686	2499
Niben101Scf00959	112959	A_C	Niben101Scf00959g00002.1	3'UTR	6	15	40	TadA-AtUBP1c+ETI	821	1251
Niben101Scf00959	114337	C_G	Niben101Scf00959g00020.1	CDS	10	10	100	TadA-AtUBP1c+ETI	653	899
Niben101Scf00960	296176	G_A	Niben101Scf00960g03015.1	CDS	188	188	100	TadA-AtUBP1c+ETI	403	678
Niben101Scf00960	296182	A_G	Niben101Scf00960g03015.1	CDS	115	115	100	TadA-AtUBP1c+ETI	397	678
Niben101Scf00960	296325	C_T	Niben101Scf00960g03015.1	CDS	2	20	10	TadA-AtUBP1c+ETI	372	678
Niben101Scf00960	341212	C_T	Niben101Scf00960g03014.1	CDS	53	53	100	TadA-AtUBP1c+ETI	731	1076
Niben101Scf00960	341212	G_A	Niben101Scf00960g03016.1	3'UTR	53	53	100	TadA-AtUBP1c+ETI	2088	4190
Niben101Scf00960	1127958	A_C	Niben101Scf00960g11004.1	intron	11	11	100	TadA-AtUBP1c+ETI		1995
Niben101Scf00960	1541557	G_C	Niben101Scf00960g15006.1	CDS	33	34	97.06	TadA-AtUBP1c+ETI	6718	7442
Niben101Scf00960	1545657	A_G	Niben101Scf00960g15006.1	CDS	12	12	100	TadA-AtUBP1c+ETI	3538	7442
Niben101Scf00962	67652	A_C	Niben101Scf00962g01012.1	CDS	3	29	10.34	TadA-AtUBP1c+ETI	4429	4741
Niben101Scf00962	67757	G_A	Niben101Scf00962g01012.1	CDS	3	19	15.79	TadA-AtUBP1c+ETI	4324	4741
Niben101Scf00962	92661	A_G	Niben101Scf00962g01012.1	5'UTR	14	14	100	TadA-AtUBP1c+ETI	1275	4741
Niben101Scf00962	315747	A_C	Niben101Scf00962g03009.1	intron	2	13	15.38	TadA-AtUBP1c+ETI		582
Niben101Scf00963	217630	G_C	Niben101Scf00963g02001.1	intron	22	22	100	TadA-AtUBP1c+ETI		1698
Niben101Scf00965	304465	A_G	Niben101Scf00965g02009.1	intron	5	18	27.78	TadA-AtUBP1c+ETI		2545
Niben101Scf00966	446545	A_C	Niben101Scf00966g04002.1	intron	12	12	100	TadA-AtUBP1c+ETI		3645
Niben101Scf00970	264410	T_G	Niben101Scf00970g02011.1	3'UTR	33	69	47.83	TadA-AtUBP1c+ETI	2326	2435
Niben101Scf00970	264410	A_C	Niben101Scf00970g02006.1	intron	33	69	47.83	TadA-AtUBP1c+ETI		1040
Niben101Scf00973	32312	A_G	Niben101Scf00973g00011.1	CDS	6	20	30	TadA-AtUBP1c+ETI	657	1134
Niben101Scf00973	32399	G_A	Niben101Scf00973g00011.1	CDS	8	34	23.53	TadA-AtUBP1c+ETI	570	1134
Niben101Scf00973	32671	G_C	Niben101Scf00973g00011.1	CDS	4	14	28.57	TadA-AtUBP1c+ETI	298	1134
Niben101Scf00973	32730	G_A	Niben101Scf00973g00011.1	CDS	4	20	20	TadA-AtUBP1c+ETI	239	1134
Niben101Scf00973	32899	C_G	Niben101Scf00973g00011.1	CDS	6	30	20	TadA-AtUBP1c+ETI	70	1134
Niben101Scf00973	32906	C_T	Niben101Scf00973g00011.1	CDS	7	31	22.58	TadA-AtUBP1c+ETI	63	1134
Niben101Scf00973	232093	G_C	Niben101Scf00973g01002.1	CDS	143	143	100	TadA-AtUBP1c+ETI	1227	1646
Niben101Scf00978	182283	T_C	Niben101Scf00978g02010.1	CDS	15	26	57.69	TadA-AtUBP1c+ETI	1531	3411
Niben101Scf00980	849700	G_C	Niben101Scf00980g07010.1	CDS	11	11	100	TadA-AtUBP1c+ETI	402	2422
Niben101Scf00981	548844	G_T	Niben101Scf00981g04003.1	CDS	22	23	95.65	TadA-AtUBP1c+ETI	2594	4456
Niben101Scf00983	183186	G_A	Niben101Scf00983g01007.1	3'UTR	6	29	20.69	TadA-AtUBP1c+ETI	1647	2162
Niben101Scf00983	269613	C_T	Niben101Scf00983g02001.1	intron	13	13	100	TadA-AtUBP1c+ETI		1840
Niben101Scf00987	76012	G_T	Niben101Scf00987g00004.1	CDS	11	80	13.75	TadA-AtUBP1c+ETI	1821	2706
Niben101Scf00987	76087	G_A	Niben101Scf00987g00004.1	CDS	21	108	19.44	TadA-AtUBP1c+ETI	1896	2706
Niben101Scf00987	76168	T_G	Niben101Scf00987g00004.1	CDS	10	46	21.74	TadA-AtUBP1c+ETI	1977	2706
Niben101Scf00988	162104	G_T	Niben101Scf00988g01006.1	CDS	39	44	88.64	TadA-AtUBP1c+ETI	2358	3491
Niben101Scf00990	600	G_A	Niben101Scf00990g00008.1	CDS	51	51	100	TadA-AtUBP1c+ETI	1266	1865
Niben101Scf00994	575402	A_G	Niben101Scf00994g06008.1	intron	5	10	50	TadA-AtUBP1c+ETI		2007
Niben101Scf00994	716816	C_T	Niben101Scf00994g07007.1	CDS	2	21	9.52	TadA-AtUBP1c+ETI	1764	2116
Niben101Scf00996	464803	A_G	Niben101Scf00996g04023.1	3'UTR	3	17	17.65	TadA-AtUBP1c+ETI	1025	2038
Niben101Scf01001	45979	T_C	Niben101Scf01001g00003.1	intron	26	61	42.62	TadA-AtUBP1c+ETI		1052
Niben101Scf01001	46728	C_A	Niben101Scf01001g00003.1	CDS	1643	3546	46.33	TadA-AtUBP1c+ETI	779	1052
Niben101Scf01001	71660	T_C	Niben101Scf01001g00004.1	intron	20	39	51.28	TadA-AtUBP1c+ETI		1052
Niben101Scf01001	73152	T_C	Niben101Scf01001g00005.1	intron	18	43	41.86	TadA-AtUBP1c+ETI		1052
Niben101Scf01001	73901	C_A	Niben101Scf01001g00005.1	CDS	55	88	62.5	TadA-AtUBP1c+ETI	779	1052
Niben101Scf01001	74041	A_T	Niben101Scf01001g00005.1	CDS	142	532	26.69	TadA-AtUBP1c+ETI	919	1052
Niben101Scf01002	1354141	A_T	Niben101Scf01002g13002.1	intron	2	15	13.33	TadA-AtUBP1c+ETI		569
Niben101Scf01005	168708	G_C	Niben101Scf01005g02012.1	CDS	33	34	97.06	TadA-AtUBP1c+ETI	2357	2702
Niben101Scf01005	168719	G_C	Niben101Scf01005g02012.1	CDS	20	22	90.91	TadA-AtUBP1c+ETI	2346	2702
Niben101Scf01005	220097	C_T	Niben101Scf01005g02014.1	intron	13	13	100	TadA-AtUBP1c+ETI		1320
Niben101Scf01005	432171	T_C	Niben101Scf01005g04005.1	3'UTR	25	25	100	TadA-AtUBP1c+ETI	1836	2247
Niben101Scf01005	1189492	T_C	Niben101Scf01005g11010.1	5'UTR	6	47	12.77	TadA-AtUBP1c+ETI	519	3813
Niben101Scf01005	1191474	A_T	Niben101Scf01005g11010.1	CDS	223	223	100	TadA-AtUBP1c+ETI	2162	3813
Niben101Scf01007	56967	G_A	Niben101Scf01007g00009.1	CDS	5	26	19.23	TadA-AtUBP1c+ETI	880	2200
Niben101Scf01008	352682	A_G	Niben101Scf01008g03017.1	intron	4	19	21.05	TadA-AtUBP1c+ETI		820
Niben101Scf01008	442796	C_T	Niben101Scf01008g03019.1	CDS	377	377	100	TadA-AtUBP1c+ETI	1014	1176
Niben101Scf01008	442808	T_C	Niben101Scf01008g03019.1	CDS	332	332	100	TadA-AtUBP1c+ETI	1002	1176
Niben101Scf01009	176363	T_C	Niben101Scf01009g01007.1	CDS	9	35	25.71	TadA-AtUBP1c+ETI	1084	1947
Niben101Scf01010	31529	T_A	Niben101Scf01010g00009.1	CDS	348	349	99.71	TadA-AtUBP1c+ETI	453	1119
Niben101Scf01013	425167	G_C	Niben101Scf01013g04008.1	CDS	13	13	100	TadA-AtUBP1c+ETI	1670	2782
Niben101Scf01015	50682	G_A	Niben101Scf01015g00011.1	CDS	67	67	100	TadA-AtUBP1c+ETI	563	1342
Niben101Scf01015	182770	A_G	Niben101Scf01015g01002.1	CDS	319	1758	18.15	TadA-AtUBP1c+ETI	729	1356
Niben101Scf01020	235464	A_G	Niben101Scf01020g02011.1	3'UTR	19	190	10	TadA-AtUBP1c+ETI	509	812
Niben101Scf01022	293896	A_T	Niben101Scf01022g03004.1	CDS	10	10	100	TadA-AtUBP1c+ETI	309	2295
Niben101Scf01022	412635	G_A	Niben101Scf01022g03011.1	3'UTR	11	11	100	TadA-AtUBP1c+ETI	2003	2094
Niben101Scf01023	756312	A_G	Niben101Scf01023g07011.1	CDS	13	13	100	TadA-AtUBP1c+ETI	3468	5162
Niben101Scf01024	201215	T_C	Niben101Scf01024g02004.1	CDS	4	10	40	TadA-AtUBP1c+ETI	543	1803
Niben101Scf01025	115809	A_G	Niben101Scf01025g01001.1	5'UTR	2	13	15.38	TadA-AtUBP1c+ETI	455	1127
Niben101Scf01025	115817	G_T	Niben101Scf01025g01001.1	5'UTR	2	15	13.33	TadA-AtUBP1c+ETI	463	1127
Niben101Scf01025	501187	C_T	Niben101Scf01025g05001.1	CDS	19	19	100	TadA-AtUBP1c+ETI	395	1071
Niben101Scf01025	704591	T_C	Niben101Scf01025g07017.1	CDS	12	20	60	TadA-AtUBP1c+ETI	811	3491
Niben101Scf01025	722871	C_T	Niben101Scf01025g07021.1	3'UTR	14	23	60.87	TadA-AtUBP1c+ETI	1611	2248
Niben101Scf01025	722898	A_T	Niben101Scf01025g07021.1	3'UTR	4	14	28.57	TadA-AtUBP1c+ETI	1584	2248
Niben101Scf01027	260064	T_C	Niben101Scf01027g01010.1	CDS	117	117	100	TadA-AtUBP1c+ETI	1272	1980
Niben101Scf01027	260211	A_G	Niben101Scf01027g01010.1	CDS	41	41	100	TadA-AtUBP1c+ETI	1125	1980
Niben101Scf01027	260218	A_G	Niben101Scf01027g01010.1	CDS	26	26	100	TadA-AtUBP1c+ETI	1118	1980
Niben101Scf01027	260247	C_G	Niben101Scf01027g01010.1	CDS	27	27	100	TadA-AtUBP1c+ETI	1089	1980
Niben101Scf01027	260287	G_C	Niben101Scf01027g01010.1	CDS	47	47	100	TadA-AtUBP1c+ETI	1049	1980
Niben101Scf01027	261167	G_T	Niben101Scf01027g01010.1	CDS	83	83	100	TadA-AtUBP1c+ETI	169	1980
Niben101Scf01033	108381	A_G	Niben101Scf01033g01003.1	CDS	2	16	12.5	TadA-AtUBP1c+ETI	723	1478
Niben101Scf01033	108718	A_G	Niben101Scf01033g01003.1	CDS	20	20	100	TadA-AtUBP1c+ETI	386	1478
Niben101Scf01035	281846	T_A	Niben101Scf01035g02002.1	CDS	62	62	100	TadA-AtUBP1c+ETI	2486	2990
Niben101Scf01035	681325	G_A	Niben101Scf01035g06018.1	CDS	95	95	100	TadA-AtUBP1c+ETI	3346	4294
Niben101Scf01035	689938	T_C	Niben101Scf01035g06018.1	CDS	10	11	90.91	TadA-AtUBP1c+ETI	2041	4294
Niben101Scf01036	539977	A_G	Niben101Scf01036g05013.1	CDS	29	29	100	TadA-AtUBP1c+ETI	2922	3824
Niben101Scf01037	471374	A_T	Niben101Scf01037g04010.1	CDS	3	10	30	TadA-AtUBP1c+ETI	635	1358
Niben101Scf01037	812369	G_C	Niben101Scf01037g08006.1	CDS	43	43	100	TadA-AtUBP1c+ETI	1763	1847
Niben101Scf01037	812854	G_A	Niben101Scf01037g08006.1	CDS	18	18	100	TadA-AtUBP1c+ETI	1514	1847
Niben101Scf01037	813286	A_G	Niben101Scf01037g08006.1	CDS	16	16	100	TadA-AtUBP1c+ETI	1082	1847
Niben101Scf01037	945090	T_C	Niben101Scf01037g09012.1	CDS	67	67	100	TadA-AtUBP1c+ETI	1835	2452
Niben101Scf01037	947543	C_T	Niben101Scf01037g09012.1	CDS	80	80	100	TadA-AtUBP1c+ETI	1187	2452
Niben101Scf01045	154696	G_A	Niben101Scf01045g00016.1	CDS	281	281	100	TadA-AtUBP1c+ETI	401	1749
Niben101Scf01047	5668	G_T	Niben101Scf01047g00001.1	CDS	20	20	100	TadA-AtUBP1c+ETI	1100	2165
Niben101Scf01047	8071	A_G	Niben101Scf01047g00001.1	3'UTR	7	46	15.22	TadA-AtUBP1c+ETI	1824	2165
Niben101Scf01047	8071	T_C	Niben101Scf01047g00002.1	3'UTR	7	46	15.22	TadA-AtUBP1c+ETI	937	1106
Niben101Scf01047	127854	C_A	Niben101Scf01047g01009.1	5'UTR	23	23	100	TadA-AtUBP1c+ETI	394	1643
Niben101Scf01047	127857	T_C	Niben101Scf01047g01009.1	5'UTR	23	23	100	TadA-AtUBP1c+ETI	391	1643
Niben101Scf01048	18963	G_A	Niben101Scf01048g00005.1	CDS	64	64	100	TadA-AtUBP1c+ETI	1637	2228
Niben101Scf01048	19384	T_A	Niben101Scf01048g00005.1	intron	81	122	66.39	TadA-AtUBP1c+ETI		2228
Niben101Scf01048	19385	A_C	Niben101Scf01048g00005.1	intron	81	122	66.39	TadA-AtUBP1c+ETI		2228
Niben101Scf01051	295421	A_G	Niben101Scf01051g03006.1	CDS	20	20	100	TadA-AtUBP1c+ETI	1141	5171
Niben101Scf01051	297045	G_A	Niben101Scf01051g03006.1	CDS	16	16	100	TadA-AtUBP1c+ETI	2668	5171
Niben101Scf01051	302985	G_C	Niben101Scf01051g03006.1	3'UTR	41	41	100	TadA-AtUBP1c+ETI	4875	5171
Niben101Scf01051	303357	G_A	Niben101Scf01051g03006.1	intron	14	14	100	TadA-AtUBP1c+ETI		5171
Niben101Scf01051	731052	C_T	Niben101Scf01051g07003.1	CDS	7	11	63.64	TadA-AtUBP1c+ETI	354	1686
Niben101Scf01052	604632	C_G	Niben101Scf01052g06004.1	CDS	3	12	25	TadA-AtUBP1c+ETI	1080	1476
Niben101Scf01052	606144	T_C	Niben101Scf01052g06004.1	CDS	57	60	95	TadA-AtUBP1c+ETI	702	1476
Niben101Scf01054	1310403	C_T	Niben101Scf01054g13007.1	CDS	18	18	100	TadA-AtUBP1c+ETI	1645	2692
Niben101Scf01054	1311681	A_T	Niben101Scf01054g13007.1	CDS	28	28	100	TadA-AtUBP1c+ETI	2197	2692
Niben101Scf01055	115142	T_C	Niben101Scf01055g01010.1	CDS	239	239	100	TadA-AtUBP1c+ETI	677	1178
Niben101Scf01055	115145	A_T	Niben101Scf01055g01010.1	CDS	243	243	100	TadA-AtUBP1c+ETI	680	1178
Niben101Scf01056	338792	C_T	Niben101Scf01056g03008.1	CDS	12	15	80	TadA-AtUBP1c+ETI	1479	2098
Niben101Scf01056	439534	G_A	Niben101Scf01056g04002.1	CDS	12	12	100	TadA-AtUBP1c+ETI	645	3472
Niben101Scf01061	475520	A_G	Niben101Scf01061g04027.1	CDS	16	18	88.89	TadA-AtUBP1c+ETI	1094	1464
Niben101Scf01062	696366	C_T	Niben101Scf01062g07001.1	CDS	18	18	100	TadA-AtUBP1c+ETI	1057	1788
Niben101Scf01062	810393	T_C	Niben101Scf01062g08014.1	CDS	16	16	100	TadA-AtUBP1c+ETI	1610	2714
Niben101Scf01062	819098	G_A	Niben101Scf01062g08014.1	CDS	15	15	100	TadA-AtUBP1c+ETI	636	2714
Niben101Scf01062	837367	A_C	Niben101Scf01062g08012.1	CDS	11	33	33.33	TadA-AtUBP1c+ETI	1439	1567
Niben101Scf01063	73470	G_C	Niben101Scf01063g00004.1	CDS	52	56	92.86	TadA-AtUBP1c+ETI	1377	1999
Niben101Scf01063	317237	G_A	Niben101Scf01063g03005.1	CDS	33	33	100	TadA-AtUBP1c+ETI	779	2343
Niben101Scf01063	318107	G_A	Niben101Scf01063g03005.1	CDS	38	38	100	TadA-AtUBP1c+ETI	1649	2343
Niben101Scf01063	386750	C_G	Niben101Scf01063g03007.1	CDS	4	15	26.67	TadA-AtUBP1c+ETI	619	3111
Niben101Scf01063	386806	G_A	Niben101Scf01063g03007.1	CDS	24	44	54.55	TadA-AtUBP1c+ETI	675	3111
Niben101Scf01063	387407	A_G	Niben101Scf01063g03007.1	3'UTR	7	67	10.45	TadA-AtUBP1c+ETI	1276	3111
Niben101Scf01063	388805	C_G	Niben101Scf01063g03007.1	3'UTR	30	30	100	TadA-AtUBP1c+ETI	2674	3111
Niben101Scf01063	463814	C_G	Niben101Scf01063g04016.1	CDS	16	16	100	TadA-AtUBP1c+ETI	2058	4934
Niben101Scf01063	465264	T_C	Niben101Scf01063g04016.1	3'UTR	15	15	100	TadA-AtUBP1c+ETI	3394	4934
Niben101Scf01063	466093	T_C	Niben101Scf01063g04016.1	3'UTR	34	39	87.18	TadA-AtUBP1c+ETI	4223	4934
Niben101Scf01063	553416	C_G	Niben101Scf01063g05025.1	CDS	186	186	100	TadA-AtUBP1c+ETI	208	755
Niben101Scf01063	576473	C_A	Niben101Scf01063g05026.1	CDS	10	10	100	TadA-AtUBP1c+ETI	1524	4626
Niben101Scf01063	632669	A_G	Niben101Scf01063g06003.1	3'UTR	23	120	19.17	TadA-AtUBP1c+ETI	1782	2146
Niben101Scf01063	876705	A_C	Niben101Scf01063g09001.1	CDS	18	18	100	TadA-AtUBP1c+ETI	853	1095
Niben101Scf01063	931847	A_G	Niben101Scf01063g09016.1	CDS	3	15	20	TadA-AtUBP1c+ETI	565	994
Niben101Scf01063	995022	A_T	Niben101Scf01063g10013.1	intron	26	26	100	TadA-AtUBP1c+ETI		1741
Niben101Scf01063	1068807	G_A	Niben101Scf01063g10010.1	CDS	70	70	100	TadA-AtUBP1c+ETI	1813	2531
Niben101Scf01063	1101235	C_T	Niben101Scf01063g11012.1	CDS	6	40	15	TadA-AtUBP1c+ETI	320	1790
Niben101Scf01063	1172510	A_G	Niben101Scf01063g11017.1	CDS	11	11	100	TadA-AtUBP1c+ETI	1155	2628
Niben101Scf01066	146456	A_T	Niben101Scf01066g01009.1	3'UTR	53	53	100	TadA-AtUBP1c+ETI	3265	3444
Niben101Scf01066	371151	C_T	Niben101Scf01066g03011.1	CDS	24	138	17.39	TadA-AtUBP1c+ETI	923	1645
Niben101Scf01066	371161	C_T	Niben101Scf01066g03011.1	CDS	27	146	18.49	TadA-AtUBP1c+ETI	933	1645
Niben101Scf01066	371275	A_G	Niben101Scf01066g03011.1	CDS	46	55	83.64	TadA-AtUBP1c+ETI	1047	1645
Niben101Scf01066	373349	C_T	Niben101Scf01066g03011.1	CDS	3	11	27.27	TadA-AtUBP1c+ETI	1329	1645
Niben101Scf01068	169981	A_C	Niben101Scf01068g01003.1	CDS	12	12	100	TadA-AtUBP1c+ETI	2500	5313
Niben101Scf01068	169981	T_G	Niben101Scf01068g01004.1	3'UTR	12	12	100	TadA-AtUBP1c+ETI	2448	3089
Niben101Scf01070	17707	C_A	Niben101Scf01070g00007.1	CDS	10	10	100	TadA-AtUBP1c+ETI	340	1725
Niben101Scf01070	108999	C_T	Niben101Scf01070g01007.1	3'UTR	8	11	72.73	TadA-AtUBP1c+ETI	1749	4443
Niben101Scf01070	376417	C_T	Niben101Scf01070g03003.1	CDS	38	41	92.68	TadA-AtUBP1c+ETI	660	1512
Niben101Scf01071	33882	A_C	Niben101Scf01071g00001.1	3'UTR	4	21	19.05	TadA-AtUBP1c+ETI	1390	1677
Niben101Scf01071	33934	A_G	Niben101Scf01071g00001.1	3'UTR	5	30	16.67	TadA-AtUBP1c+ETI	1442	1677
Niben101Scf01071	33942	G_A	Niben101Scf01071g00001.1	3'UTR	12	32	37.5	TadA-AtUBP1c+ETI	1450	1677
Niben101Scf01071	33992	C_T	Niben101Scf01071g00001.1	3'UTR	24	40	60	TadA-AtUBP1c+ETI	1500	1677
Niben101Scf01071	34034	G_A	Niben101Scf01071g00001.1	3'UTR	19	36	52.78	TadA-AtUBP1c+ETI	1542	1677
Niben101Scf01071	34112	G_T	Niben101Scf01071g00001.1	3'UTR	17	25	68	TadA-AtUBP1c+ETI	1620	1677
Niben101Scf01071	305321	T_C	Niben101Scf01071g03004.1	CDS	60	60	100	TadA-AtUBP1c+ETI	2637	5464
Niben101Scf01072	439410	C_T	Niben101Scf01072g03008.1	CDS	14	14	100	TadA-AtUBP1c+ETI	632	1290
Niben101Scf01072	440876	T_C	Niben101Scf01072g03008.1	5'UTR	33	33	100	TadA-AtUBP1c+ETI	74	1290
Niben101Scf01073	112019	C_T	Niben101Scf01073g01008.1	CDS	51	64	79.69	TadA-AtUBP1c+ETI	3839	4233
Niben101Scf01073	112079	C_T	Niben101Scf01073g01008.1	CDS	12	68	17.65	TadA-AtUBP1c+ETI	3899	4233
Niben101Scf01073	112118	C_T	Niben101Scf01073g01008.1	CDS	7	64	10.94	TadA-AtUBP1c+ETI	3938	4233
Niben101Scf01073	148816	T_C	Niben101Scf01073g01005.1	CDS	21	25	84	TadA-AtUBP1c+ETI	1453	3998
Niben101Scf01075	310816	G_A	Niben101Scf01075g02023.1	CDS	46	46	100	TadA-AtUBP1c+ETI	604	1536
Niben101Scf01076	129802	G_T	Niben101Scf01076g01010.1	CDS	11	11	100	TadA-AtUBP1c+ETI	1981	4165
Niben101Scf01076	250072	A_G	Niben101Scf01076g02013.1	CDS	65	65	100	TadA-AtUBP1c+ETI	2299	2484
Niben101Scf01076	252459	C_T	Niben101Scf01076g02013.1	CDS	59	59	100	TadA-AtUBP1c+ETI	198	2484
Niben101Scf01076	522914	A_G	Niben101Scf01076g05001.1	CDS	13	17	76.47	TadA-AtUBP1c+ETI	495	1566
Niben101Scf01076	523022	T_C	Niben101Scf01076g05001.1	CDS	25	28	89.29	TadA-AtUBP1c+ETI	603	1566
Niben101Scf01078	126831	T_C	Niben101Scf01078g00006.1	CDS	100	100	100	TadA-AtUBP1c+ETI	3195	4441
Niben101Scf01082	196867	A_T	Niben101Scf01082g02010.1	CDS	21	23	91.3	TadA-AtUBP1c+ETI	691	1657
Niben101Scf01082	202892	A_G	Niben101Scf01082g02019.1	CDS	2	13	15.38	TadA-AtUBP1c+ETI	1124	1753
Niben101Scf01083	5184	A_G	Niben101Scf01083g00008.1	CDS	10	10	100	TadA-AtUBP1c+ETI	1618	2014
Niben101Scf01084	146522	T_A	Niben101Scf01084g01009.1	CDS	17	19	89.47	TadA-AtUBP1c+ETI	112	448
Niben101Scf01084	245824	A_C	Niben101Scf01084g02006.1	intron	67	67	100	TadA-AtUBP1c+ETI		1108
Niben101Scf01084	249028	T_A	Niben101Scf01084g02006.1	5'UTR	17	18	94.44	TadA-AtUBP1c+ETI	109	1108
Niben101Scf01084	295834	A_G	Niben101Scf01084g03003.1	CDS	27	27	100	TadA-AtUBP1c+ETI	421	1112
Niben101Scf01084	732660	A_G	Niben101Scf01084g06002.1	CDS	346	1299	26.64	TadA-AtUBP1c+ETI	173	437
Niben101Scf01085	167880	A_G	Niben101Scf01085g02012.1	CDS	177	177	100	TadA-AtUBP1c+ETI	622	2357
Niben101Scf01085	168345	A_C	Niben101Scf01085g02012.1	CDS	371	385	96.36	TadA-AtUBP1c+ETI	1017	2357
Niben101Scf01085	168348	A_G	Niben101Scf01085g02012.1	CDS	353	365	96.71	TadA-AtUBP1c+ETI	1020	2357
Niben101Scf01085	244345	A_G	Niben101Scf01085g02014.1	CDS	3	13	23.08	TadA-AtUBP1c+ETI	882	2134
Niben101Scf01085	244486	A_G	Niben101Scf01085g02014.1	CDS	9	12	75	TadA-AtUBP1c+ETI	741	2134
Niben101Scf01085	611611	G_A	Niben101Scf01085g06006.1	CDS	37	37	100	TadA-AtUBP1c+ETI	600	2435
Niben101Scf01090	591779	G_T	Niben101Scf01090g05008.1	intron	1	13	7.69	TadA-AtUBP1c+ETI		1625
Niben101Scf01090	668927	G_T	Niben101Scf01090g05027.1	3'UTR	19	19	100	TadA-AtUBP1c+ETI	2469	2681
Niben101Scf01091	35418	C_T	Niben101Scf01091g00033.1	CDS	112	129	86.82	TadA-AtUBP1c+ETI	683	3315
Niben101Scf01091	35418	G_A	Niben101Scf01091g00017.1	3'UTR	112	129	86.82	TadA-AtUBP1c+ETI	4760	6071
Niben101Scf01094	177007	C_G	Niben101Scf01094g01010.1	CDS	34	34	100	TadA-AtUBP1c+ETI	1149	1672
Niben101Scf01101	266149	G_T	Niben101Scf01101g02002.1	intron	35	35	100	TadA-AtUBP1c+ETI		2251
Niben101Scf01105	384053	G_T	Niben101Scf01105g03002.1	CDS	10	35	28.57	TadA-AtUBP1c+ETI	2067	2946
Niben101Scf01105	384196	A_G	Niben101Scf01105g03002.1	CDS	3	16	18.75	TadA-AtUBP1c+ETI	1924	2946
Niben101Scf01105	384206	C_G	Niben101Scf01105g03002.1	CDS	13	14	92.86	TadA-AtUBP1c+ETI	1914	2946
Niben101Scf01111	95542	G_A	Niben101Scf01111g01003.1	CDS	19	19	100	TadA-AtUBP1c+ETI	1488	1964
Niben101Scf01119	40387	A_G	Niben101Scf01119g00007.1	3'UTR	7	47	14.89	TadA-AtUBP1c+ETI	1639	1858
Niben101Scf01124	2652260	C_T	Niben101Scf01124g26001.1	CDS	2	20	10	TadA-AtUBP1c+ETI	1237	1623
Niben101Scf01124	2699096	C_T	Niben101Scf01124g27005.1	CDS	6	16	37.5	TadA-AtUBP1c+ETI	1099	2007
Niben101Scf01125	423315	A_G	Niben101Scf01125g03001.1	CDS	9	10	90	TadA-AtUBP1c+ETI	2678	3124
Niben101Scf01136	180807	G_A	Niben101Scf01136g00003.1	CDS	2	10	20	TadA-AtUBP1c+ETI	845	1392
Niben101Scf01136	180810	T_C	Niben101Scf01136g00003.1	CDS	3	13	23.08	TadA-AtUBP1c+ETI	848	1392
Niben101Scf01142	238305	G_A	Niben101Scf01142g02005.1	CDS	383	388	98.71	TadA-AtUBP1c+ETI	4833	4887
Niben101Scf01142	244456	A_G	Niben101Scf01142g02005.1	CDS	50	86	58.14	TadA-AtUBP1c+ETI	2120	4887
Niben101Scf01143	245277	G_A	Niben101Scf01143g02007.1	CDS	20	20	100	TadA-AtUBP1c+ETI	4701	6680
Niben101Scf01143	686795	C_T	Niben101Scf01143g06015.1	CDS	25	25	100	TadA-AtUBP1c+ETI	1348	1581
Niben101Scf01143	686868	A_G	Niben101Scf01143g06015.1	CDS	21	21	100	TadA-AtUBP1c+ETI	1275	1581
Niben101Scf01143	687200	G_T	Niben101Scf01143g06015.1	CDS	28	28	100	TadA-AtUBP1c+ETI	943	1581
Niben101Scf01143	983311	A_G	Niben101Scf01143g09016.1	CDS	17	17	100	TadA-AtUBP1c+ETI	3324	4316
Niben101Scf01145	68096	G_A	Niben101Scf01145g00004.1	intron	11	11	100	TadA-AtUBP1c+ETI		1563
Niben101Scf01145	130471	C_T	Niben101Scf01145g01001.1	CDS	91	91	100	TadA-AtUBP1c+ETI	1596	2184
Niben101Scf01146	1304942	T_A	Niben101Scf01146g13015.1	CDS	10	10	100	TadA-AtUBP1c+ETI	1264	1300
Niben101Scf01148	5134	A_G	Niben101Scf01148g00007.1	5'UTR	10	67	14.93	TadA-AtUBP1c+ETI	350	2533
Niben101Scf01148	5251	T_C	Niben101Scf01148g00007.1	CDS	9	93	9.68	TadA-AtUBP1c+ETI	467	2533
Niben101Scf01150	127308	C_T	Niben101Scf01150g01012.1	CDS	25	25	100	TadA-AtUBP1c+ETI	562	672
Niben101Scf01154	1422988	A_G	Niben101Scf01154g14007.1	CDS	8	11	72.73	TadA-AtUBP1c+ETI	3069	6306
Niben101Scf01154	1434859	T_A	Niben101Scf01154g14012.1	CDS	5	19	26.32	TadA-AtUBP1c+ETI	1008	3460
Niben101Scf01154	1846095	G_A	Niben101Scf01154g18012.1	3'UTR	3	17	17.65	TadA-AtUBP1c+ETI	1156	1687
Niben101Scf01154	2043199	G_A	Niben101Scf01154g19015.1	CDS	2	21	9.52	TadA-AtUBP1c+ETI	1370	2850
Niben101Scf01154	2043250	T_C	Niben101Scf01154g19015.1	CDS	8	12	66.67	TadA-AtUBP1c+ETI	1421	2850
Niben101Scf01154	2043533	A_G	Niben101Scf01154g19015.1	3'UTR	2	14	14.29	TadA-AtUBP1c+ETI	1704	2850
Niben101Scf01154	2049170	A_G	Niben101Scf01154g19024.1	CDS	10	10	100	TadA-AtUBP1c+ETI	670	2087
Niben101Scf01155	263	T_G	Niben101Scf01155g00008.1	CDS	466	467	99.79	TadA-AtUBP1c+ETI	160	1205
Niben101Scf01155	305083	A_C	Niben101Scf01155g03005.1	CDS	26	26	100	TadA-AtUBP1c+ETI	1332	3230
Niben101Scf01157	86752	A_G	Niben101Scf01157g00004.1	CDS	61	63	96.83	TadA-AtUBP1c+ETI	1023	2491
Niben101Scf01157	86752	T_C	Niben101Scf01157g01014.1	3'UTR	61	63	96.83	TadA-AtUBP1c+ETI	4175	5441
Niben101Scf01157	86887	C_T	Niben101Scf01157g00004.1	CDS	16	16	100	TadA-AtUBP1c+ETI	1158	2491
Niben101Scf01157	86887	G_A	Niben101Scf01157g01014.1	3'UTR	16	16	100	TadA-AtUBP1c+ETI	4040	5441
Niben101Scf01157	88034	C_T	Niben101Scf01157g00004.1	CDS	20	88	22.73	TadA-AtUBP1c+ETI	1656	2491
Niben101Scf01157	88034	G_A	Niben101Scf01157g01014.1	3'UTR	20	88	22.73	TadA-AtUBP1c+ETI	2893	5441
Niben101Scf01157	88365	G_A	Niben101Scf01157g00004.1	CDS	60	61	98.36	TadA-AtUBP1c+ETI	1755	2491
Niben101Scf01157	88365	C_T	Niben101Scf01157g01014.1	3'UTR	60	61	98.36	TadA-AtUBP1c+ETI	2562	5441
Niben101Scf01157	88374	T_C	Niben101Scf01157g00004.1	CDS	60	61	98.36	TadA-AtUBP1c+ETI	1764	2491
Niben101Scf01157	88374	A_G	Niben101Scf01157g01014.1	3'UTR	60	61	98.36	TadA-AtUBP1c+ETI	2553	5441
Niben101Scf01157	89308	G_A	Niben101Scf01157g01014.1	CDS	2	21	9.52	TadA-AtUBP1c+ETI	1619	5441
Niben101Scf01157	160465	A_G	Niben101Scf01157g01004.1	3'UTR	4	22	18.18	TadA-AtUBP1c+ETI	1858	2121
Niben101Scf01160	30848	C_G	Niben101Scf01160g00002.1	CDS	1297	1300	99.77	TadA-AtUBP1c+ETI	494	804
Niben101Scf01160	30922	C_T	Niben101Scf01160g00002.1	CDS	248	553	44.85	TadA-AtUBP1c+ETI	420	804
Niben101Scf01160	31091	C_G	Niben101Scf01160g00002.1	CDS	27	52	51.92	TadA-AtUBP1c+ETI	251	804
Niben101Scf01160	31108	T_C	Niben101Scf01160g00002.1	CDS	25	51	49.02	TadA-AtUBP1c+ETI	234	804
Niben101Scf01160	31132	C_T	Niben101Scf01160g00002.1	CDS	12	17	70.59	TadA-AtUBP1c+ETI	210	804
Niben101Scf01160	85965	T_G	Niben101Scf01160g01005.1	CDS	1212	1213	99.92	TadA-AtUBP1c+ETI	1115	1395
Niben101Scf01160	86060	C_T	Niben101Scf01160g01005.1	CDS	95	95	100	TadA-AtUBP1c+ETI	1020	1395
Niben101Scf01160	154799	C_G	Niben101Scf01160g01003.1	CDS	64	590	10.85	TadA-AtUBP1c+ETI	251	792
Niben101Scf01160	154840	C_T	Niben101Scf01160g01003.1	CDS	300	300	100	TadA-AtUBP1c+ETI	210	792
Niben101Scf01160	154846	A_C	Niben101Scf01160g01003.1	CDS	293	293	100	TadA-AtUBP1c+ETI	204	792
Niben101Scf01166	828838	C_T	Niben101Scf01166g08002.1	3'UTR	111	111	100	TadA-AtUBP1c+ETI	3176	6252
Niben101Scf01166	828838	G_A	Niben101Scf01166g08006.1	CDS	111	111	100	TadA-AtUBP1c+ETI	710	1463
Niben101Scf01166	944147	G_C	Niben101Scf01166g09006.1	3'UTR	228	228	100	TadA-AtUBP1c+ETI	1460	1803
Niben101Scf01167	548086	A_C	Niben101Scf01167g05010.1	CDS	4	36	11.11	TadA-AtUBP1c+ETI	1103	3598
Niben101Scf01170	146139	T_C	Niben101Scf01170g01014.1	CDS	12	12	100	TadA-AtUBP1c+ETI	1627	3372
Niben101Scf01170	238055	A_G	Niben101Scf01170g01015.1	CDS	3	30	10	TadA-AtUBP1c+ETI	648	1234
Niben101Scf01170	238082	T_C	Niben101Scf01170g01015.1	CDS	3	26	11.54	TadA-AtUBP1c+ETI	621	1234
Niben101Scf01171	192529	C_T	Niben101Scf01171g02009.1	CDS	5	52	9.62	TadA-AtUBP1c+ETI	1403	2451
Niben101Scf01171	341166	T_C	Niben101Scf01171g03015.1	CDS	132	132	100	TadA-AtUBP1c+ETI	210	1807
Niben101Scf01171	341472	A_T	Niben101Scf01171g03015.1	CDS	75	91	82.42	TadA-AtUBP1c+ETI	516	1807
Niben101Scf01171	585418	T_C	Niben101Scf01171g05004.1	CDS	25	25	100	TadA-AtUBP1c+ETI	941	2437
Niben101Scf01171	587077	G_A	Niben101Scf01171g05004.1	CDS	6	29	20.69	TadA-AtUBP1c+ETI	1542	2437
Niben101Scf01171	623849	T_G	Niben101Scf01171g06004.1	CDS	256	257	99.61	TadA-AtUBP1c+ETI	202	1050
Niben101Scf01175	519781	G_A	Niben101Scf01175g05011.1	CDS	91	92	98.91	TadA-AtUBP1c+ETI	2743	3547
Niben101Scf01175	519857	C_T	Niben101Scf01175g05011.1	CDS	50	51	98.04	TadA-AtUBP1c+ETI	2667	3547
Niben101Scf01181	140593	G_A	Niben101Scf01181g01012.1	CDS	34	34	100	TadA-AtUBP1c+ETI	2101	2372
Niben101Scf01182	148258	C_T	Niben101Scf01182g01002.1	CDS	59	59	100	TadA-AtUBP1c+ETI	765	1316
Niben101Scf01182	148260	A_G	Niben101Scf01182g01002.1	CDS	59	59	100	TadA-AtUBP1c+ETI	767	1316
Niben101Scf01182	152173	A_C	Niben101Scf01182g01018.1	intron	17	17	100	TadA-AtUBP1c+ETI		1084
Niben101Scf01184	102170	G_A	Niben101Scf01184g01009.1	intron	156	156	100	TadA-AtUBP1c+ETI		1538
Niben101Scf01184	857987	C_G	Niben101Scf01184g08008.1	CDS	2	10	20	TadA-AtUBP1c+ETI	211	1283
Niben101Scf01184	858163	G_C	Niben101Scf01184g08008.1	CDS	6	17	35.29	TadA-AtUBP1c+ETI	387	1283
Niben101Scf01184	858502	A_G	Niben101Scf01184g08008.1	CDS	8	69	11.59	TadA-AtUBP1c+ETI	726	1283
Niben101Scf01184	858607	T_C	Niben101Scf01184g08008.1	CDS	58	73	79.45	TadA-AtUBP1c+ETI	831	1283
Niben101Scf01184	858621	A_G	Niben101Scf01184g08008.1	3'UTR	15	66	22.73	TadA-AtUBP1c+ETI	845	1283
Niben101Scf01184	938979	C_T	Niben101Scf01184g09019.1	CDS	20	20	100	TadA-AtUBP1c+ETI	2372	3270
Niben101Scf01184	1270612	G_T	Niben101Scf01184g12004.1	CDS	18	18	100	TadA-AtUBP1c+ETI	489	1116
Niben101Scf01188	575916	T_C	Niben101Scf01188g05001.1	CDS	17	17	100	TadA-AtUBP1c+ETI	1003	3710
Niben101Scf01188	585184	C_T	Niben101Scf01188g05001.1	CDS	26	26	100	TadA-AtUBP1c+ETI	2763	3710
Niben101Scf01188	1037238	A_C	Niben101Scf01188g10005.1	CDS	19	19	100	TadA-AtUBP1c+ETI	1060	1471
Niben101Scf01189	4816	G_A	Niben101Scf01189g00003.1	CDS	18	18	100	TadA-AtUBP1c+ETI	170	663
Niben101Scf01189	4817	C_T	Niben101Scf01189g00003.1	CDS	18	18	100	TadA-AtUBP1c+ETI	171	663
Niben101Scf01189	185281	T_C	Niben101Scf01189g02001.1	CDS	4	13	30.77	TadA-AtUBP1c+ETI	1734	2807
Niben101Scf01189	185444	C_G	Niben101Scf01189g02001.1	CDS	7	12	58.33	TadA-AtUBP1c+ETI	1571	2807
Niben101Scf01189	205809	C_T	Niben101Scf01189g02019.1	CDS	10	10	100	TadA-AtUBP1c+ETI	1295	2785
Niben101Scf01189	529466	G_T	Niben101Scf01189g04009.1	CDS	30	30	100	TadA-AtUBP1c+ETI	1067	1718
Niben101Scf01189	530052	A_G	Niben101Scf01189g04009.1	CDS	2	17	11.76	TadA-AtUBP1c+ETI	481	1718
Niben101Scf01189	530165	T_C	Niben101Scf01189g04009.1	CDS	4	28	14.29	TadA-AtUBP1c+ETI	368	1718
Niben101Scf01189	530290	T_C	Niben101Scf01189g04009.1	CDS	26	29	89.66	TadA-AtUBP1c+ETI	243	1718
Niben101Scf01191	97988	T_G	Niben101Scf01191g01006.1	CDS	11	12	91.67	TadA-AtUBP1c+ETI	436	2565
Niben101Scf01191	97992	C_T	Niben101Scf01191g01006.1	CDS	10	11	90.91	TadA-AtUBP1c+ETI	440	2565
Niben101Scf01191	677809	C_A	Niben101Scf01191g06016.1	CDS	126	129	97.67	TadA-AtUBP1c+ETI	432	531
Niben101Scf01191	685232	C_T	Niben101Scf01191g06012.1	CDS	14	15	93.33	TadA-AtUBP1c+ETI	745	2770
Niben101Scf01200	279333	T_C	Niben101Scf01200g02001.1	CDS	30	30	100	TadA-AtUBP1c+ETI	3211	4651
Niben101Scf01202	153468	G_A	Niben101Scf01202g01009.1	intron	7	60	11.67	TadA-AtUBP1c+ETI		537
Niben101Scf01205	293323	T_G	Niben101Scf01205g03001.1	CDS	21	23	91.3	TadA-AtUBP1c+ETI	5895	6183
Niben101Scf01208	139062	T_C	Niben101Scf01208g01004.1	5'UTR	10	10	100	TadA-AtUBP1c+ETI	335	2822
Niben101Scf01208	160754	T_C	Niben101Scf01208g01020.1	CDS	2	20	10	TadA-AtUBP1c+ETI	665	897
Niben101Scf01210	50109	C_T	Niben101Scf01210g00056.1	CDS	9	10	90	TadA-AtUBP1c+ETI	338	636
Niben101Scf01210	50147	C_T	Niben101Scf01210g00056.1	CDS	10	11	90.91	TadA-AtUBP1c+ETI	376	636
Niben101Scf01213	28361	G_A	Niben101Scf01213g00003.1	CDS	19	19	100	TadA-AtUBP1c+ETI	487	3339
Niben101Scf01213	28367	G_A	Niben101Scf01213g00003.1	CDS	18	18	100	TadA-AtUBP1c+ETI	481	3339
Niben101Scf01214	262685	T_A	Niben101Scf01214g02004.1	CDS	19	19	100	TadA-AtUBP1c+ETI	410	2040
Niben101Scf01214	262686	A_T	Niben101Scf01214g02004.1	CDS	19	19	100	TadA-AtUBP1c+ETI	411	2040
Niben101Scf01215	316900	G_A	Niben101Scf01215g02009.1	CDS	10	23	43.48	TadA-AtUBP1c+ETI	427	1402
Niben101Scf01218	132756	T_G	Niben101Scf01218g01007.1	CDS	20	25	80	TadA-AtUBP1c+ETI	1116	1932
Niben101Scf01218	133087	A_T	Niben101Scf01218g01007.1	CDS	37	39	94.87	TadA-AtUBP1c+ETI	785	1932
Niben101Scf01218	133092	G_A	Niben101Scf01218g01007.1	CDS	36	38	94.74	TadA-AtUBP1c+ETI	780	1932
Niben101Scf01220	281179	A_G	Niben101Scf01220g02014.1	CDS	16	18	88.89	TadA-AtUBP1c+ETI	912	2002
Niben101Scf01221	693635	T_G	Niben101Scf01221g07008.1	CDS	15	18	83.33	TadA-AtUBP1c+ETI	822	2622
Niben101Scf01222	92514	T_C	Niben101Scf01222g01011.1	CDS	31	31	100	TadA-AtUBP1c+ETI	795	2892
Niben101Scf01227	126663	A_C	Niben101Scf01227g01004.1	CDS	14	14	100	TadA-AtUBP1c+ETI	982	2521
Niben101Scf01230	137161	C_T	Niben101Scf01230g01010.1	intron	9	19	47.37	TadA-AtUBP1c+ETI		793
Niben101Scf01230	153843	C_T	Niben101Scf01230g01011.1	CDS	311	311	100	TadA-AtUBP1c+ETI	1626	2050
Niben101Scf01232	282706	T_C	Niben101Scf01232g02005.1	CDS	27	27	100	TadA-AtUBP1c+ETI	1489	1751
Niben101Scf01232	283932	G_A	Niben101Scf01232g02007.1	CDS	5	13	38.46	TadA-AtUBP1c+ETI	597	1254
Niben101Scf01232	283938	G_A	Niben101Scf01232g02007.1	CDS	5	13	38.46	TadA-AtUBP1c+ETI	591	1254
Niben101Scf01233	99258	A_G	Niben101Scf01233g00014.1	CDS	28	28	100	TadA-AtUBP1c+ETI	138	826
Niben101Scf01233	139213	G_A	Niben101Scf01233g00008.1	CDS	51	51	100	TadA-AtUBP1c+ETI	485	2279
Niben101Scf01234	277869	G_T	Niben101Scf01234g01012.1	CDS	2	13	15.38	TadA-AtUBP1c+ETI	102	1629
Niben101Scf01234	278556	T_C	Niben101Scf01234g01012.1	CDS	4	19	21.05	TadA-AtUBP1c+ETI	789	1629
Niben101Scf01234	278655	C_G	Niben101Scf01234g01012.1	CDS	3	17	17.65	TadA-AtUBP1c+ETI	888	1629
Niben101Scf01236	255895	A_T	Niben101Scf01236g02005.1	CDS	3	21	14.29	TadA-AtUBP1c+ETI	816	2110
Niben101Scf01236	594239	A_G	Niben101Scf01236g05019.1	CDS	27	28	96.43	TadA-AtUBP1c+ETI	902	1672
Niben101Scf01236	594674	A_G	Niben101Scf01236g05019.1	CDS	66	66	100	TadA-AtUBP1c+ETI	1337	1672
Niben101Scf01236	594845	A_G	Niben101Scf01236g05019.1	CDS	82	82	100	TadA-AtUBP1c+ETI	1508	1672
Niben101Scf01236	594916	T_A	Niben101Scf01236g05019.1	CDS	47	47	100	TadA-AtUBP1c+ETI	1579	1672
Niben101Scf01237	159868	G_T	Niben101Scf01237g01011.1	CDS	4	22	18.18	TadA-AtUBP1c+ETI	2614	5145
Niben101Scf01237	160069	G_A	Niben101Scf01237g01011.1	CDS	8	15	53.33	TadA-AtUBP1c+ETI	2815	5145
Niben101Scf01237	942552	T_G	Niben101Scf01237g09003.1	CDS	20	25	80	TadA-AtUBP1c+ETI	203	1707
Niben101Scf01237	942572	A_C	Niben101Scf01237g09003.1	CDS	3	22	13.64	TadA-AtUBP1c+ETI	183	1707
Niben101Scf01239	46110	A_G	Niben101Scf01239g00004.1	intron	16	99	16.16	TadA-AtUBP1c+ETI		1338
Niben101Scf01240	448326	A_G	Niben101Scf01240g04014.1	3'UTR	2	14	14.29	TadA-AtUBP1c+ETI	1771	1886
Niben101Scf01240	730985	G_A	Niben101Scf01240g07003.1	CDS	8	20	40	TadA-AtUBP1c+ETI	126	1141
Niben101Scf01240	731059	A_T	Niben101Scf01240g07003.1	CDS	6	18	33.33	TadA-AtUBP1c+ETI	200	1141
Niben101Scf01240	735206	G_T	Niben101Scf01240g07003.1	intron	10	10	100	TadA-AtUBP1c+ETI		1141
Niben101Scf01240	738227	G_A	Niben101Scf01240g07003.1	3'UTR	63	63	100	TadA-AtUBP1c+ETI	556	1141
Niben101Scf01240	738362	C_T	Niben101Scf01240g07003.1	3'UTR	43	105	40.95	TadA-AtUBP1c+ETI	691	1141
Niben101Scf01240	738426	A_G	Niben101Scf01240g07003.1	3'UTR	19	51	37.25	TadA-AtUBP1c+ETI	755	1141
Niben101Scf01243	15619	A_T	Niben101Scf01243g00004.1	CDS	8	51	15.69	TadA-AtUBP1c+ETI	1491	2479
Niben101Scf01243	15643	A_T	Niben101Scf01243g00004.1	CDS	10	48	20.83	TadA-AtUBP1c+ETI	1515	2479
Niben101Scf01247	500394	T_C	Niben101Scf01247g05007.1	intron	16	16	100	TadA-AtUBP1c+ETI		1388
Niben101Scf01249	164275	C_A	Niben101Scf01249g01005.1	CDS	16	16	100	TadA-AtUBP1c+ETI	575	1848
Niben101Scf01249	219603	G_C	Niben101Scf01249g02002.1	CDS	18	18	100	TadA-AtUBP1c+ETI	540	1211
Niben101Scf01249	398455	A_G	Niben101Scf01249g04001.1	intron	9	24	37.5	TadA-AtUBP1c+ETI		2458
Niben101Scf01249	398753	G_A	Niben101Scf01249g04001.1	intron	2	12	16.67	TadA-AtUBP1c+ETI		2458
Niben101Scf01249	555630	A_G	Niben101Scf01249g05003.1	CDS	9	81	11.11	TadA-AtUBP1c+ETI	1445	1795
Niben101Scf01249	596923	C_T	Niben101Scf01249g06002.1	CDS	28	28	100	TadA-AtUBP1c+ETI	779	1494
Niben101Scf01253	203748	A_G	Niben101Scf01253g02001.1	3'UTR	71	348	20.4	TadA-AtUBP1c+ETI	498	839
Niben101Scf01259	387625	A_G	Niben101Scf01259g04007.1	CDS	159	159	100	TadA-AtUBP1c+ETI	163	237
Niben101Scf01259	814545	G_T	Niben101Scf01259g08012.1	CDS	5	31	16.13	TadA-AtUBP1c+ETI	1367	2180
Niben101Scf01259	814665	C_T	Niben101Scf01259g08012.1	CDS	7	11	63.64	TadA-AtUBP1c+ETI	1487	2180
Niben101Scf01262	19351	C_T	Niben101Scf01262g00006.1	CDS	14	14	100	TadA-AtUBP1c+ETI	498	642
Niben101Scf01266	126888	A_G	Niben101Scf01266g01009.1	CDS	154	154	100	TadA-AtUBP1c+ETI	1250	1314
Niben101Scf01266	229759	A_T	Niben101Scf01266g01010.1	3'UTR	18	18	100	TadA-AtUBP1c+ETI	1507	1659
Niben101Scf01267	536205	T_C	Niben101Scf01267g05006.1	3'UTR	42	42	100	TadA-AtUBP1c+ETI	3048	4177
Niben101Scf01267	546439	C_G	Niben101Scf01267g05006.1	3'UTR	13	13	100	TadA-AtUBP1c+ETI	1345	4177
Niben101Scf01267	1407763	T_C	Niben101Scf01267g13007.1	CDS	16	16	100	TadA-AtUBP1c+ETI	238	1073
Niben101Scf01269	69031	A_G	Niben101Scf01269g00003.1	CDS	2	11	18.18	TadA-AtUBP1c+ETI	683	1389
Niben101Scf01269	81325	G_A	Niben101Scf01269g00013.1	CDS	14	14	100	TadA-AtUBP1c+ETI	2622	4188
Niben101Scf01269	578555	C_T	Niben101Scf01269g05002.1	CDS	10	10	100	TadA-AtUBP1c+ETI	949	2714
Niben101Scf01269	845326	T_G	Niben101Scf01269g08007.1	CDS	695	695	100	TadA-AtUBP1c+ETI	125	435
Niben101Scf01269	1454121	T_G	Niben101Scf01269g14003.1	3'UTR	107	107	100	TadA-AtUBP1c+ETI	598	957
Niben101Scf01269	1454122	T_C	Niben101Scf01269g14003.1	3'UTR	107	107	100	TadA-AtUBP1c+ETI	599	957
Niben101Scf01269	1483097	A_G	Niben101Scf01269g14004.1	5'UTR	31	31	100	TadA-AtUBP1c+ETI	1510	1939
Niben101Scf01269	1483097	T_C	Niben101Scf01269g15002.1	CDS	31	31	100	TadA-AtUBP1c+ETI	1860	4454
Niben101Scf01273	183753	G_A	Niben101Scf01273g01010.1	CDS	13	13	100	TadA-AtUBP1c+ETI	1076	2100
Niben101Scf01273	183844	A_G	Niben101Scf01273g01010.1	CDS	17	17	100	TadA-AtUBP1c+ETI	1167	2100
Niben101Scf01276	596328	A_G	Niben101Scf01276g05006.1	3'UTR	4	12	33.33	TadA-AtUBP1c+ETI	1809	3186
Niben101Scf01276	596946	T_C	Niben101Scf01276g05006.1	3'UTR	10	10	100	TadA-AtUBP1c+ETI	1191	3186
Niben101Scf01278	1080421	A_G	Niben101Scf01278g10002.1	intron	5	27	18.52	TadA-AtUBP1c+ETI		1716
Niben101Scf01279	95894	G_A	Niben101Scf01279g00008.1	CDS	29	29	100	TadA-AtUBP1c+ETI	2073	2315
Niben101Scf01281	32235	A_G	Niben101Scf01281g00006.1	CDS	6	23	26.09	TadA-AtUBP1c+ETI	1367	1767
Niben101Scf01281	848922	A_G	Niben101Scf01281g08005.1	CDS	8	10	80	TadA-AtUBP1c+ETI	517	903
Niben101Scf01281	984723	A_G	Niben101Scf01281g10013.1	3'UTR	13	13	100	TadA-AtUBP1c+ETI	2446	3631
Niben101Scf01281	1025001	T_C	Niben101Scf01281g10010.1	CDS	2	14	14.29	TadA-AtUBP1c+ETI	3024	3688
Niben101Scf01284	237806	T_C	Niben101Scf01284g02011.1	CDS	95	97	97.94	TadA-AtUBP1c+ETI	1820	3458
Niben101Scf01284	238062	A_G	Niben101Scf01284g02011.1	CDS	5	30	16.67	TadA-AtUBP1c+ETI	1698	3458
Niben101Scf01284	238186	C_T	Niben101Scf01284g02011.1	CDS	19	23	82.61	TadA-AtUBP1c+ETI	1574	3458
Niben101Scf01289	895071	T_A	Niben101Scf01289g09008.1	CDS	15	17	88.24	TadA-AtUBP1c+ETI	3577	5049
Niben101Scf01294	526172	T_A	Niben101Scf01294g05004.1	CDS	42	42	100	TadA-AtUBP1c+ETI	1661	3274
Niben101Scf01295	417013	T_A	Niben101Scf01295g05007.1	CDS	2	15	13.33	TadA-AtUBP1c+ETI	2386	3922
Niben101Scf01295	417022	A_C	Niben101Scf01295g05007.1	CDS	1	11	9.09	TadA-AtUBP1c+ETI	2395	3922
Niben101Scf01297	191187	G_A	Niben101Scf01297g02011.1	3'UTR	3	11	27.27	TadA-AtUBP1c+ETI	2127	2644
Niben101Scf01297	191256	A_G	Niben101Scf01297g02011.1	3'UTR	3	11	27.27	TadA-AtUBP1c+ETI	2058	2644
Niben101Scf01297	503595	A_G	Niben101Scf01297g04003.1	3'UTR	3	27	11.11	TadA-AtUBP1c+ETI	1161	4154
Niben101Scf01297	503595	T_C	Niben101Scf01297g04006.1	3'UTR	3	27	11.11	TadA-AtUBP1c+ETI	2057	3203
Niben101Scf01300	14853	T_G	Niben101Scf01300g00009.1	3'UTR	6	12	50	TadA-AtUBP1c+ETI	4732	4985
Niben101Scf01300	112904	A_G	Niben101Scf01300g01009.1	3'UTR	22	28	78.57	TadA-AtUBP1c+ETI	2249	2523
Niben101Scf01300	113025	A_G	Niben101Scf01300g01009.1	3'UTR	18	24	75	TadA-AtUBP1c+ETI	2128	2523
Niben101Scf01301	186089	G_A	Niben101Scf01301g01005.1	CDS	33	42	78.57	TadA-AtUBP1c+ETI	1450	2185
Niben101Scf01301	186090	A_C	Niben101Scf01301g01005.1	CDS	35	44	79.55	TadA-AtUBP1c+ETI	1451	2185
Niben101Scf01301	186247	T_C	Niben101Scf01301g01005.1	CDS	392	392	100	TadA-AtUBP1c+ETI	1608	2185
Niben101Scf01301	376183	G_A	Niben101Scf01301g03020.1	CDS	16	16	100	TadA-AtUBP1c+ETI	825	921
Niben101Scf01301	392834	A_C	Niben101Scf01301g04001.1	CDS	36	36	100	TadA-AtUBP1c+ETI	2097	3640
Niben101Scf01304	604429	C_A	Niben101Scf01304g06020.1	3'UTR	10	10	100	TadA-AtUBP1c+ETI	1742	3431
Niben101Scf01305	170670	A_G	Niben101Scf01305g01003.1	CDS	12	13	92.31	TadA-AtUBP1c+ETI	1429	2350
Niben101Scf01308	321082	A_G	Niben101Scf01308g03004.1	CDS	138	138	100	TadA-AtUBP1c+ETI	525	1149
Niben101Scf01308	321085	T_C	Niben101Scf01308g03004.1	CDS	133	133	100	TadA-AtUBP1c+ETI	522	1149
Niben101Scf01313	150250	A_G	Niben101Scf01313g01005.1	CDS	10	11	90.91	TadA-AtUBP1c+ETI	338	465
Niben101Scf01317	251741	A_T	Niben101Scf01317g02005.1	CDS	5	13	38.46	TadA-AtUBP1c+ETI	1004	2152
Niben101Scf01319	408642	A_G	Niben101Scf01319g04016.1	intron	10	13	76.92	TadA-AtUBP1c+ETI		1330
Niben101Scf01322	57031	G_A	Niben101Scf01322g00001.1	CDS	12	12	100	TadA-AtUBP1c+ETI	683	2353
Niben101Scf01322	57688	A_G	Niben101Scf01322g00001.1	CDS	20	20	100	TadA-AtUBP1c+ETI	1340	2353
Niben101Scf01322	291047	A_G	Niben101Scf01322g03005.1	3'UTR	15	64	23.44	TadA-AtUBP1c+ETI	2055	3517
Niben101Scf01322	291047	T_C	Niben101Scf01322g03023.1	3'UTR	15	64	23.44	TadA-AtUBP1c+ETI	2789	4025
Niben101Scf01322	346111	G_A	Niben101Scf01322g03021.1	CDS	47	47	100	TadA-AtUBP1c+ETI	1939	2298
Niben101Scf01322	476258	G_A	Niben101Scf01322g04021.1	intron	46	46	100	TadA-AtUBP1c+ETI		246
Niben101Scf01323	357155	T_A	Niben101Scf01323g03009.1	CDS	4	33	12.12	TadA-AtUBP1c+ETI	816	1650
Niben101Scf01326	429071	G_C	Niben101Scf01326g04004.1	3'UTR	47	47	100	TadA-AtUBP1c+ETI	1293	1424
Niben101Scf01326	513130	T_C	Niben101Scf01326g05017.1	CDS	31	31	100	TadA-AtUBP1c+ETI	1769	2987
Niben101Scf01326	835433	A_G	Niben101Scf01326g08017.1	CDS	33	125	26.4	TadA-AtUBP1c+ETI	1093	3135
Niben101Scf01326	946547	A_G	Niben101Scf01326g09013.1	CDS	13	14	92.86	TadA-AtUBP1c+ETI	197	330
Niben101Scf01326	1062521	A_G	Niben101Scf01326g10014.1	CDS	23	30	76.67	TadA-AtUBP1c+ETI	2083	3866
Niben101Scf01326	1128974	T_C	Niben101Scf01326g11031.1	CDS	17	19	89.47	TadA-AtUBP1c+ETI	1393	2269
Niben101Scf01326	1268189	G_A	Niben101Scf01326g11012.1	CDS	30	36	83.33	TadA-AtUBP1c+ETI	1392	1809
Niben101Scf01326	1268336	C_T	Niben101Scf01326g11012.1	CDS	50	51	98.04	TadA-AtUBP1c+ETI	1245	1809
Niben101Scf01334	678982	G_T	Niben101Scf01334g06004.1	CDS	13	86	15.12	TadA-AtUBP1c+ETI	862	2217
Niben101Scf01334	679012	C_T	Niben101Scf01334g06004.1	CDS	20	92	21.74	TadA-AtUBP1c+ETI	832	2217
Niben101Scf01334	679102	T_C	Niben101Scf01334g06004.1	CDS	24	97	24.74	TadA-AtUBP1c+ETI	742	2217
Niben101Scf01334	679249	C_T	Niben101Scf01334g06004.1	CDS	47	52	90.38	TadA-AtUBP1c+ETI	595	2217
Niben101Scf01334	716729	C_T	Niben101Scf01334g06016.1	CDS	14	14	100	TadA-AtUBP1c+ETI	2220	2458
Niben101Scf01334	716732	T_A	Niben101Scf01334g06016.1	CDS	14	14	100	TadA-AtUBP1c+ETI	2217	2458
Niben101Scf01334	717532	T_C	Niben101Scf01334g06016.1	CDS	5	13	38.46	TadA-AtUBP1c+ETI	1417	2458
Niben101Scf01337	147181	C_T	Niben101Scf01337g01002.1	CDS	15	89	16.85	TadA-AtUBP1c+ETI	439	1490
Niben101Scf01337	147299	C_T	Niben101Scf01337g01002.1	CDS	13	43	30.23	TadA-AtUBP1c+ETI	557	1490
Niben101Scf01338	354715	C_T	Niben101Scf01338g03019.1	CDS	17	19	89.47	TadA-AtUBP1c+ETI	3620	5496
Niben101Scf01338	354717	A_C	Niben101Scf01338g03019.1	CDS	11	14	78.57	TadA-AtUBP1c+ETI	3618	5496
Niben101Scf01339	276498	A_G	Niben101Scf01339g02018.1	3'UTR	10	91	10.99	TadA-AtUBP1c+ETI	1588	1729
Niben101Scf01339	646504	T_C	Niben101Scf01339g06013.1	CDS	72	72	100	TadA-AtUBP1c+ETI	1050	2603
Niben101Scf01339	701839	T_C	Niben101Scf01339g06011.1	CDS	82	82	100	TadA-AtUBP1c+ETI	670	951
Niben101Scf01341	359099	C_T	Niben101Scf01341g03006.1	CDS	157	165	95.15	TadA-AtUBP1c+ETI	1231	2360
Niben101Scf01341	361389	T_C	Niben101Scf01341g03006.1	3'UTR	2	15	13.33	TadA-AtUBP1c+ETI	2355	2360
Niben101Scf01341	434080	C_A	Niben101Scf01341g03010.1	CDS	11	12	91.67	TadA-AtUBP1c+ETI	305	1709
Niben101Scf01341	442104	G_A	Niben101Scf01341g03011.1	CDS	12	12	100	TadA-AtUBP1c+ETI	841	3533
Niben101Scf01346	151584	C_T	Niben101Scf01346g01006.1	CDS	21	21	100	TadA-AtUBP1c+ETI	1347	2774
Niben101Scf01346	152601	T_A	Niben101Scf01346g01006.1	CDS	12	12	100	TadA-AtUBP1c+ETI	1087	2774
Niben101Scf01346	152614	T_C	Niben101Scf01346g01006.1	CDS	12	12	100	TadA-AtUBP1c+ETI	1074	2774
Niben101Scf01350	288800	C_T	Niben101Scf01350g03009.1	CDS	64	73	87.67	TadA-AtUBP1c+ETI	1275	2030
Niben101Scf01350	290172	G_C	Niben101Scf01350g03009.1	CDS	16	21	76.19	TadA-AtUBP1c+ETI	561	2030
Niben101Scf01352	255209	A_G	Niben101Scf01352g02011.1	intron	14	14	100	TadA-AtUBP1c+ETI		483
Niben101Scf01365	793176	G_A	Niben101Scf01365g07007.1	CDS	13	13	100	TadA-AtUBP1c+ETI	868	1545
Niben101Scf01368	79882	A_T	Niben101Scf01368g00003.1	CDS	8	23	34.78	TadA-AtUBP1c+ETI	2277	3218
Niben101Scf01368	83271	A_C	Niben101Scf01368g00003.1	CDS	3	10	30	TadA-AtUBP1c+ETI	739	3218
Niben101Scf01368	83286	A_G	Niben101Scf01368g00003.1	CDS	4	15	26.67	TadA-AtUBP1c+ETI	724	3218
Niben101Scf01368	84983	T_C	Niben101Scf01368g00003.1	CDS	2	12	16.67	TadA-AtUBP1c+ETI	239	3218
Niben101Scf01368	85026	A_G	Niben101Scf01368g00003.1	CDS	2	18	11.11	TadA-AtUBP1c+ETI	196	3218
Niben101Scf01369	242705	G_T	Niben101Scf01369g02002.1	CDS	29	30	96.67	TadA-AtUBP1c+ETI	2676	2992
Niben101Scf01369	455587	A_C	Niben101Scf01369g04017.1	CDS	18	18	100	TadA-AtUBP1c+ETI	381	576
Niben101Scf01369	455590	T_C	Niben101Scf01369g04017.1	CDS	18	18	100	TadA-AtUBP1c+ETI	378	576
Niben101Scf01369	522179	A_G	Niben101Scf01369g05021.1	3'UTR	32	32	100	TadA-AtUBP1c+ETI	2316	2750
Niben101Scf01369	687448	T_G	Niben101Scf01369g05023.1	CDS	20	20	100	TadA-AtUBP1c+ETI	1043	1184
Niben101Scf01369	687451	A_C	Niben101Scf01369g05023.1	CDS	13	13	100	TadA-AtUBP1c+ETI	1046	1184
Niben101Scf01370	409609	T_C	Niben101Scf01370g03011.1	CDS	21	21	100	TadA-AtUBP1c+ETI	1988	3385
Niben101Scf01371	94187	T_G	Niben101Scf01371g01008.1	CDS	18	18	100	TadA-AtUBP1c+ETI	5166	6087
Niben101Scf01374	617284	G_A	Niben101Scf01374g06005.1	CDS	21	21	100	TadA-AtUBP1c+ETI	1165	2412
Niben101Scf01374	1053889	T_A	Niben101Scf01374g10019.1	3'UTR	10	10	100	TadA-AtUBP1c+ETI	1919	2203
Niben101Scf01374	1125317	A_G	Niben101Scf01374g11013.1	CDS	2	11	18.18	TadA-AtUBP1c+ETI	790	2668
Niben101Scf01374	1125464	A_C	Niben101Scf01374g11013.1	CDS	4	10	40	TadA-AtUBP1c+ETI	937	2668
Niben101Scf01375	733897	A_G	Niben101Scf01375g07001.1	CDS	105	106	99.06	TadA-AtUBP1c+ETI	276	1394
Niben101Scf01375	772222	C_T	Niben101Scf01375g07002.1	CDS	75	75	100	TadA-AtUBP1c+ETI	247	2183
Niben101Scf01382	163095	C_T	Niben101Scf01382g01004.1	CDS	112	112	100	TadA-AtUBP1c+ETI	2212	2473
Niben101Scf01382	163685	T_C	Niben101Scf01382g01004.1	CDS	15	15	100	TadA-AtUBP1c+ETI	1622	2473
Niben101Scf01382	163686	G_T	Niben101Scf01382g01004.1	CDS	14	14	100	TadA-AtUBP1c+ETI	1621	2473
Niben101Scf01382	279300	G_C	Niben101Scf01382g02010.1	CDS	16	16	100	TadA-AtUBP1c+ETI	548	860
Niben101Scf01382	348183	A_G	Niben101Scf01382g03004.1	CDS	14	14	100	TadA-AtUBP1c+ETI	1705	3331
Niben101Scf01382	348185	T_G	Niben101Scf01382g03004.1	CDS	14	14	100	TadA-AtUBP1c+ETI	1703	3331
Niben101Scf01382	348471	A_G	Niben101Scf01382g03004.1	CDS	34	34	100	TadA-AtUBP1c+ETI	1417	3331
Niben101Scf01383	540731	A_G	Niben101Scf01383g05022.1	3'UTR	5	34	14.71	TadA-AtUBP1c+ETI	1237	1689
Niben101Scf01383	674501	T_A	Niben101Scf01383g07028.1	5'UTR	7	14	50	TadA-AtUBP1c+ETI	554	3080
Niben101Scf01383	674509	G_A	Niben101Scf01383g07028.1	5'UTR	6	14	42.86	TadA-AtUBP1c+ETI	546	3080
Niben101Scf01383	715241	G_A	Niben101Scf01383g07005.1	CDS	12	12	100	TadA-AtUBP1c+ETI	1317	1769
Niben101Scf01386	119541	C_A	Niben101Scf01386g01003.1	CDS	6	30	20	TadA-AtUBP1c+ETI	562	1395
Niben101Scf01386	119545	T_C	Niben101Scf01386g01003.1	CDS	6	30	20	TadA-AtUBP1c+ETI	558	1395
Niben101Scf01386	266599	G_T	Niben101Scf01386g02004.1	CDS	79	79	100	TadA-AtUBP1c+ETI	1735	3252
Niben101Scf01386	266600	C_A	Niben101Scf01386g02004.1	CDS	80	80	100	TadA-AtUBP1c+ETI	1734	3252
Niben101Scf01392	28463	T_C	Niben101Scf01392g00011.1	CDS	240	245	97.96	TadA-AtUBP1c+ETI	1516	2564
Niben101Scf01392	28506	A_C	Niben101Scf01392g00011.1	CDS	326	332	98.19	TadA-AtUBP1c+ETI	1559	2564
Niben101Scf01392	39423	T_C	Niben101Scf01392g00014.1	3'UTR	19	19	100	TadA-AtUBP1c+ETI	6941	7839
Niben101Scf01392	39810	A_T	Niben101Scf01392g00014.1	3'UTR	9	10	90	TadA-AtUBP1c+ETI	6554	7839
Niben101Scf01392	122354	G_A	Niben101Scf01392g01001.1	CDS	13	13	100	TadA-AtUBP1c+ETI	902	3550
Niben101Scf01392	122453	A_C	Niben101Scf01392g01001.1	CDS	13	13	100	TadA-AtUBP1c+ETI	1001	3550
Niben101Scf01392	122475	T_C	Niben101Scf01392g01001.1	CDS	18	18	100	TadA-AtUBP1c+ETI	1023	3550
Niben101Scf01392	122821	G_A	Niben101Scf01392g01001.1	CDS	28	28	100	TadA-AtUBP1c+ETI	1369	3550
Niben101Scf01392	122824	C_A	Niben101Scf01392g01001.1	CDS	28	28	100	TadA-AtUBP1c+ETI	1372	3550
Niben101Scf01392	122989	A_G	Niben101Scf01392g01001.1	CDS	13	13	100	TadA-AtUBP1c+ETI	1537	3550
Niben101Scf01392	122990	T_C	Niben101Scf01392g01001.1	CDS	13	13	100	TadA-AtUBP1c+ETI	1538	3550
Niben101Scf01392	228339	A_C	Niben101Scf01392g02013.1	CDS	11	11	100	TadA-AtUBP1c+ETI	513	3325
Niben101Scf01394	7986	T_A	Niben101Scf01394g01014.1	5'UTR	4	10	40	TadA-AtUBP1c+ETI	254	729
Niben101Scf01394	52759	G_A	Niben101Scf01394g00001.1	intron	3	11	27.27	TadA-AtUBP1c+ETI		255
Niben101Scf01395	95334	T_C	Niben101Scf01395g01004.1	CDS	11	12	91.67	TadA-AtUBP1c+ETI	2779	3220
Niben101Scf01395	213982	C_A	Niben101Scf01395g02007.1	CDS	39	39	100	TadA-AtUBP1c+ETI	435	876
Niben101Scf01395	354028	A_G	Niben101Scf01395g03001.1	CDS	6	47	12.77	TadA-AtUBP1c+ETI	1752	2131
Niben101Scf01395	457220	A_T	Niben101Scf01395g04003.1	CDS	12	12	100	TadA-AtUBP1c+ETI	625	1311
Niben101Scf01395	596747	C_T	Niben101Scf01395g05008.1	CDS	114	114	100	TadA-AtUBP1c+ETI	2619	2942
Niben101Scf01396	542551	C_T	Niben101Scf01396g05008.1	CDS	55	60	91.67	TadA-AtUBP1c+ETI	1156	1984
Niben101Scf01396	542563	C_T	Niben101Scf01396g05008.1	CDS	10	15	66.67	TadA-AtUBP1c+ETI	1168	1984
Niben101Scf01396	660401	G_A	Niben101Scf01396g06004.1	CDS	33	33	100	TadA-AtUBP1c+ETI	1386	2489
Niben101Scf01396	817609	G_A	Niben101Scf01396g07007.1	CDS	12	12	100	TadA-AtUBP1c+ETI	789	2595
Niben101Scf01397	127503	G_A	Niben101Scf01397g00021.1	CDS	20	28	71.43	TadA-AtUBP1c+ETI	871	976
Niben101Scf01397	127530	A_G	Niben101Scf01397g00021.1	CDS	24	32	75	TadA-AtUBP1c+ETI	844	976
Niben101Scf01398	32421	T_C	Niben101Scf01398g00001.1	CDS	141	144	97.92	TadA-AtUBP1c+ETI	216	804
Niben101Scf01398	92032	G_C	Niben101Scf01398g00003.1	intron	8	14	57.14	TadA-AtUBP1c+ETI		1422
Niben101Scf01398	92032	C_G	Niben101Scf01398g00006.1	3'UTR	8	14	57.14	TadA-AtUBP1c+ETI	4234	7384
Niben101Scf01398	92117	A_C	Niben101Scf01398g00003.1	intron	16	24	66.67	TadA-AtUBP1c+ETI		1422
Niben101Scf01398	92117	T_G	Niben101Scf01398g00006.1	3'UTR	16	24	66.67	TadA-AtUBP1c+ETI	4149	7384
Niben101Scf01398	92174	G_A	Niben101Scf01398g00003.1	intron	4	21	19.05	TadA-AtUBP1c+ETI		1422
Niben101Scf01398	92174	C_T	Niben101Scf01398g00006.1	3'UTR	4	21	19.05	TadA-AtUBP1c+ETI	4092	7384
Niben101Scf01398	92231	G_A	Niben101Scf01398g00003.1	intron	8	11	72.73	TadA-AtUBP1c+ETI		1422
Niben101Scf01398	92231	C_T	Niben101Scf01398g00006.1	3'UTR	8	11	72.73	TadA-AtUBP1c+ETI	4035	7384
Niben101Scf01399	1763	G_A	Niben101Scf01399g00008.1	intron	7	12	58.33	TadA-AtUBP1c+ETI		1266
Niben101Scf01399	1773	G_A	Niben101Scf01399g00008.1	intron	5	12	41.67	TadA-AtUBP1c+ETI		1266
Niben101Scf01399	2392	C_A	Niben101Scf01399g00008.1	CDS	6	12	50	TadA-AtUBP1c+ETI	646	1266
Niben101Scf01399	2599	C_G	Niben101Scf01399g00008.1	3'UTR	5	12	41.67	TadA-AtUBP1c+ETI	853	1266
Niben101Scf01399	40229	C_G	Niben101Scf01399g00014.1	5'UTR	34	34	100	TadA-AtUBP1c+ETI	3890	5642
Niben101Scf01399	58628	C_A	Niben101Scf01399g00014.1	5'UTR	14	14	100	TadA-AtUBP1c+ETI	585	5642
Niben101Scf01399	87815	C_A	Niben101Scf01399g00012.1	CDS	680	761	89.36	TadA-AtUBP1c+ETI	884	1830
Niben101Scf01400	239718	A_T	Niben101Scf01400g02008.1	CDS	8	15	53.33	TadA-AtUBP1c+ETI	507	1898
Niben101Scf01400	239883	T_C	Niben101Scf01400g02008.1	CDS	13	19	68.42	TadA-AtUBP1c+ETI	672	1898
Niben101Scf01400	240063	C_G	Niben101Scf01400g02008.1	CDS	7	26	26.92	TadA-AtUBP1c+ETI	852	1898
Niben101Scf01400	240579	C_T	Niben101Scf01400g02008.1	CDS	28	54	51.85	TadA-AtUBP1c+ETI	1191	1898
Niben101Scf01400	240666	G_T	Niben101Scf01400g02008.1	CDS	31	71	43.66	TadA-AtUBP1c+ETI	1278	1898
Niben101Scf01400	240723	G_T	Niben101Scf01400g02008.1	CDS	43	67	64.18	TadA-AtUBP1c+ETI	1335	1898
Niben101Scf01400	262760	C_T	Niben101Scf01400g02009.1	CDS	12	29	41.38	TadA-AtUBP1c+ETI	611	1665
Niben101Scf01400	263366	G_A	Niben101Scf01400g02009.1	CDS	10	30	33.33	TadA-AtUBP1c+ETI	941	1665
Niben101Scf01400	263550	G_A	Niben101Scf01400g02009.1	CDS	22	32	68.75	TadA-AtUBP1c+ETI	1125	1665
Niben101Scf01401	18060	C_T	Niben101Scf01401g00001.1	CDS	15	15	100	TadA-AtUBP1c+ETI	888	2810
Niben101Scf01401	26289	T_G	Niben101Scf01401g00008.1	CDS	12	12	100	TadA-AtUBP1c+ETI	204	966
Niben101Scf01402	143300	A_G	Niben101Scf01402g01009.1	CDS	2	11	18.18	TadA-AtUBP1c+ETI	3094	6202
Niben101Scf01402	193330	G_A	Niben101Scf01402g02026.1	intron	113	113	100	TadA-AtUBP1c+ETI		2209
Niben101Scf01402	193944	A_C	Niben101Scf01402g02026.1	CDS	163	163	100	TadA-AtUBP1c+ETI	237	2209
Niben101Scf01402	271612	T_C	Niben101Scf01402g02022.1	CDS	18	18	100	TadA-AtUBP1c+ETI	24	909
Niben101Scf01406	20986	G_T	Niben101Scf01406g00004.1	CDS	22	22	100	TadA-AtUBP1c+ETI	731	3420
Niben101Scf01406	22046	C_A	Niben101Scf01406g00004.1	CDS	10	10	100	TadA-AtUBP1c+ETI	1791	3420
Niben101Scf01406	23116	G_C	Niben101Scf01406g00004.1	CDS	59	59	100	TadA-AtUBP1c+ETI	2766	3420
Niben101Scf01409	641640	A_T	Niben101Scf01409g06005.1	intron	3	30	10	TadA-AtUBP1c+ETI		1729
Niben101Scf01409	1110131	T_C	Niben101Scf01409g11002.1	CDS	22	22	100	TadA-AtUBP1c+ETI	2225	3904
Niben101Scf01409	1340704	C_T	Niben101Scf01409g12028.1	CDS	10	11	90.91	TadA-AtUBP1c+ETI	1596	2257
Niben101Scf01411	147837	C_T	Niben101Scf01411g01006.1	CDS	18	18	100	TadA-AtUBP1c+ETI	480	1326
Niben101Scf01411	148560	A_G	Niben101Scf01411g01006.1	CDS	33	33	100	TadA-AtUBP1c+ETI	1203	1326
Niben101Scf01411	174690	T_C	Niben101Scf01411g01005.1	CDS	2	12	16.67	TadA-AtUBP1c+ETI	1239	3038
Niben101Scf01411	174765	G_A	Niben101Scf01411g01005.1	CDS	10	10	100	TadA-AtUBP1c+ETI	1314	3038
Niben101Scf01412	30593	G_A	Niben101Scf01412g00017.1	3'UTR	11	12	91.67	TadA-AtUBP1c+ETI	3505	6728
Niben101Scf01413	78208	A_T	Niben101Scf01413g00009.1	CDS	12	12	100	TadA-AtUBP1c+ETI	1203	3016
Niben101Scf01421	73374	G_C	Niben101Scf01421g00011.1	5'UTR	57	58	98.28	TadA-AtUBP1c+ETI	126	843
Niben101Scf01422	47391	A_G	Niben101Scf01422g00019.1	3'UTR	7	18	38.89	TadA-AtUBP1c+ETI	1907	2069
Niben101Scf01422	47457	G_A	Niben101Scf01422g00019.1	3'UTR	3	15	20	TadA-AtUBP1c+ETI	1841	2069
Niben101Scf01422	47472	A_G	Niben101Scf01422g00019.1	3'UTR	5	12	41.67	TadA-AtUBP1c+ETI	1826	2069
Niben101Scf01422	263805	A_G	Niben101Scf01422g01009.1	CDS	66	66	100	TadA-AtUBP1c+ETI	2587	3241
Niben101Scf01427	263584	A_C	Niben101Scf01427g02008.1	3'UTR	83	83	100	TadA-AtUBP1c+ETI	780	1056
Niben101Scf01427	263584	T_G	Niben101Scf01427g02006.1	CDS	83	83	100	TadA-AtUBP1c+ETI	1072	1927
Niben101Scf01429	12109	T_C	Niben101Scf01429g00009.1	CDS	21	21	100	TadA-AtUBP1c+ETI	365	1263
Niben101Scf01429	12121	C_T	Niben101Scf01429g00009.1	CDS	19	19	100	TadA-AtUBP1c+ETI	377	1263
Niben101Scf01430	222534	C_T	Niben101Scf01430g02010.1	CDS	83	85	97.65	TadA-AtUBP1c+ETI	1124	3226
Niben101Scf01432	619488	T_C	Niben101Scf01432g06005.1	CDS	85	85	100	TadA-AtUBP1c+ETI	6541	7627
Niben101Scf01433	825685	C_T	Niben101Scf01433g08031.1	CDS	72	72	100	TadA-AtUBP1c+ETI	4283	6305
Niben101Scf01433	832173	G_A	Niben101Scf01433g08031.1	CDS	11	11	100	TadA-AtUBP1c+ETI	1455	6305
Niben101Scf01436	8789	T_C	Niben101Scf01436g00001.1	3'UTR	16	16	100	TadA-AtUBP1c+ETI	962	1334
Niben101Scf01436	203853	C_T	Niben101Scf01436g02008.1	CDS	10	10	100	TadA-AtUBP1c+ETI	773	3674
Niben101Scf01436	347346	A_T	Niben101Scf01436g03026.1	3'UTR	2	23	8.7	TadA-AtUBP1c+ETI	2259	2374
Niben101Scf01436	347348	T_C	Niben101Scf01436g03026.1	3'UTR	2	23	8.7	TadA-AtUBP1c+ETI	2257	2374
Niben101Scf01436	496464	A_T	Niben101Scf01436g04002.1	CDS	12	32	37.5	TadA-AtUBP1c+ETI	549	1722
Niben101Scf01436	496471	T_C	Niben101Scf01436g04002.1	CDS	9	29	31.03	TadA-AtUBP1c+ETI	542	1722
Niben101Scf01436	519273	T_C	Niben101Scf01436g04003.1	CDS	26	26	100	TadA-AtUBP1c+ETI	2625	3540
Niben101Scf01437	2392	C_T	Niben101Scf01437g00010.1	3'UTR	5	50	10	TadA-AtUBP1c+ETI	2932	3510
Niben101Scf01437	2395	A_G	Niben101Scf01437g00010.1	3'UTR	7	55	12.73	TadA-AtUBP1c+ETI	2929	3510
Niben101Scf01437	2609	C_A	Niben101Scf01437g00010.1	CDS	5	34	14.71	TadA-AtUBP1c+ETI	2715	3510
Niben101Scf01437	2612	T_C	Niben101Scf01437g00010.1	CDS	5	34	14.71	TadA-AtUBP1c+ETI	2712	3510
Niben101Scf01437	2645	G_C	Niben101Scf01437g00010.1	CDS	5	40	12.5	TadA-AtUBP1c+ETI	2679	3510
Niben101Scf01437	2850	G_A	Niben101Scf01437g00010.1	CDS	12	17	70.59	TadA-AtUBP1c+ETI	2474	3510
Niben101Scf01437	2869	C_T	Niben101Scf01437g00010.1	CDS	8	11	72.73	TadA-AtUBP1c+ETI	2455	3510
Niben101Scf01438	356837	G_A	Niben101Scf01438g03006.1	5'UTR	3	13	23.08	TadA-AtUBP1c+ETI	160	975
Niben101Scf01438	1024075	T_G	Niben101Scf01438g09005.1	5'UTR	6	10	60	TadA-AtUBP1c+ETI	434	2637
Niben101Scf01438	1024098	C_T	Niben101Scf01438g09005.1	5'UTR	7	10	70	TadA-AtUBP1c+ETI	457	2637
Niben101Scf01445	48274	G_C	Niben101Scf01445g00016.1	3'UTR	2004	2004	100	TadA-AtUBP1c+ETI	1844	2075
Niben101Scf01448	198664	G_A	Niben101Scf01448g02025.1	intron	6	30	20	TadA-AtUBP1c+ETI		1738
Niben101Scf01448	198674	T_C	Niben101Scf01448g02025.1	intron	28	36	77.78	TadA-AtUBP1c+ETI		1738
Niben101Scf01448	198979	A_G	Niben101Scf01448g02025.1	CDS	210	340	61.76	TadA-AtUBP1c+ETI	737	1738
Niben101Scf01448	199036	T_C	Niben101Scf01448g02025.1	CDS	60	251	23.9	TadA-AtUBP1c+ETI	680	1738
Niben101Scf01448	213525	G_C	Niben101Scf01448g02005.1	CDS	20	20	100	TadA-AtUBP1c+ETI	2257	2443
Niben101Scf01448	216151	G_T	Niben101Scf01448g02002.1	intron	18	18	100	TadA-AtUBP1c+ETI		2321
Niben101Scf01448	216151	C_A	Niben101Scf01448g02005.1	CDS	18	18	100	TadA-AtUBP1c+ETI	1485	2443
Niben101Scf01448	216501	A_C	Niben101Scf01448g02002.1	CDS	18	54	33.33	TadA-AtUBP1c+ETI	191	2321
Niben101Scf01448	216501	T_G	Niben101Scf01448g02005.1	CDS	18	54	33.33	TadA-AtUBP1c+ETI	1135	2443
Niben101Scf01448	216516	C_A	Niben101Scf01448g02002.1	CDS	35	55	63.64	TadA-AtUBP1c+ETI	206	2321
Niben101Scf01448	216516	G_T	Niben101Scf01448g02005.1	CDS	35	55	63.64	TadA-AtUBP1c+ETI	1120	2443
Niben101Scf01448	216642	C_G	Niben101Scf01448g02002.1	CDS	13	17	76.47	TadA-AtUBP1c+ETI	332	2321
Niben101Scf01448	216642	G_C	Niben101Scf01448g02005.1	CDS	13	17	76.47	TadA-AtUBP1c+ETI	994	2443
Niben101Scf01448	216643	A_G	Niben101Scf01448g02002.1	CDS	13	16	81.25	TadA-AtUBP1c+ETI	333	2321
Niben101Scf01448	216643	T_C	Niben101Scf01448g02005.1	CDS	13	16	81.25	TadA-AtUBP1c+ETI	993	2443
Niben101Scf01450	123396	G_C	Niben101Scf01450g01001.1	CDS	52	52	100	TadA-AtUBP1c+ETI	2035	3009
Niben101Scf01451	205357	A_C	Niben101Scf01451g02003.1	3'UTR	8	10	80	TadA-AtUBP1c+ETI	3172	3287
Niben101Scf01451	708399	A_C	Niben101Scf01451g06002.1	3'UTR	328	334	98.2	TadA-AtUBP1c+ETI	862	1408
Niben101Scf01451	749105	C_T	Niben101Scf01451g06003.1	CDS	155	155	100	TadA-AtUBP1c+ETI	319	486
Niben101Scf01451	749105	G_A	Niben101Scf01451g06015.1	CDS	155	155	100	TadA-AtUBP1c+ETI	910	1653
Niben101Scf01451	749265	C_T	Niben101Scf01451g06003.1	CDS	121	121	100	TadA-AtUBP1c+ETI	448	486
Niben101Scf01451	749265	G_A	Niben101Scf01451g06015.1	CDS	121	121	100	TadA-AtUBP1c+ETI	750	1653
Niben101Scf01453	401956	G_A	Niben101Scf01453g04007.1	CDS	28	28	100	TadA-AtUBP1c+ETI	474	1257
Niben101Scf01453	734506	T_A	Niben101Scf01453g07008.1	CDS	45	45	100	TadA-AtUBP1c+ETI	2695	3289
Niben101Scf01455	177680	A_G	Niben101Scf01455g01022.1	intron	75	435	17.24	TadA-AtUBP1c+ETI		1038
Niben101Scf01460	300582	T_C	Niben101Scf01460g03007.1	5'UTR	18	18	100	TadA-AtUBP1c+ETI	1330	2824
Niben101Scf01460	395850	C_T	Niben101Scf01460g04014.1	CDS	20	20	100	TadA-AtUBP1c+ETI	739	1540
Niben101Scf01463	50222	G_A	Niben101Scf01463g00018.1	intron	14	14	100	TadA-AtUBP1c+ETI		3619
Niben101Scf01463	50225	T_C	Niben101Scf01463g00018.1	intron	15	15	100	TadA-AtUBP1c+ETI		3619
Niben101Scf01463	274842	A_C	Niben101Scf01463g02009.1	CDS	100	123	81.3	TadA-AtUBP1c+ETI	1236	1697
Niben101Scf01463	384007	C_T	Niben101Scf01463g04006.1	CDS	21	21	100	TadA-AtUBP1c+ETI	4267	5423
Niben101Scf01463	384228	A_T	Niben101Scf01463g04006.1	CDS	26	26	100	TadA-AtUBP1c+ETI	4046	5423
Niben101Scf01463	876917	C_T	Niben101Scf01463g08011.1	3'UTR	221	221	100	TadA-AtUBP1c+ETI	1805	2600
Niben101Scf01463	876922	C_T	Niben101Scf01463g08011.1	3'UTR	247	247	100	TadA-AtUBP1c+ETI	1800	2600
Niben101Scf01463	879991	G_T	Niben101Scf01463g08011.1	3'UTR	15	30	50	TadA-AtUBP1c+ETI	1046	2600
Niben101Scf01472	214872	G_A	Niben101Scf01472g02001.1	CDS	5	57	8.77	TadA-AtUBP1c+ETI	2065	3072
Niben101Scf01476	26630	A_G	Niben101Scf01476g00008.1	3'UTR	7	37	18.92	TadA-AtUBP1c+ETI	970	1138
Niben101Scf01476	112199	A_G	Niben101Scf01476g00014.1	3'UTR	13	17	76.47	TadA-AtUBP1c+ETI	847	1133
Niben101Scf01476	113038	G_T	Niben101Scf01476g00023.1	3'UTR	26	41	63.41	TadA-AtUBP1c+ETI	411	597
Niben101Scf01476	113105	G_A	Niben101Scf01476g00023.1	CDS	64	94	68.09	TadA-AtUBP1c+ETI	344	597
Niben101Scf01478	571393	T_A	Niben101Scf01478g05014.1	5'UTR	12	12	100	TadA-AtUBP1c+ETI	87	3086
Niben101Scf01478	571622	C_A	Niben101Scf01478g05014.1	5'UTR	27	27	100	TadA-AtUBP1c+ETI	316	3086
Niben101Scf01482	184221	A_G	Niben101Scf01482g01002.1	CDS	19	19	100	TadA-AtUBP1c+ETI	1233	2965
Niben101Scf01482	184224	T_C	Niben101Scf01482g01002.1	CDS	18	18	100	TadA-AtUBP1c+ETI	1230	2965
Niben101Scf01484	47334	G_A	Niben101Scf01484g00009.1	intron	18	18	100	TadA-AtUBP1c+ETI		1979
Niben101Scf01495	162997	A_C	Niben101Scf01495g01013.1	CDS	179	179	100	TadA-AtUBP1c+ETI	117	1490
Niben101Scf01497	196647	A_G	Niben101Scf01497g02003.1	CDS	45	46	97.83	TadA-AtUBP1c+ETI	1022	2494
Niben101Scf01497	196797	G_C	Niben101Scf01497g02003.1	CDS	51	51	100	TadA-AtUBP1c+ETI	1172	2494
Niben101Scf01498	1166253	C_T	Niben101Scf01498g11008.1	CDS	13	13	100	TadA-AtUBP1c+ETI	1697	3128
Niben101Scf01500	71578	G_A	Niben101Scf01500g00003.1	intron	2	20	10	TadA-AtUBP1c+ETI		1542
Niben101Scf01502	28724	G_T	Niben101Scf01502g00018.1	CDS	8	10	80	TadA-AtUBP1c+ETI	1833	1995
Niben101Scf01502	28850	G_A	Niben101Scf01502g00018.1	CDS	15	79	18.99	TadA-AtUBP1c+ETI	1707	1995
Niben101Scf01502	29201	A_G	Niben101Scf01502g00018.1	CDS	36	46	78.26	TadA-AtUBP1c+ETI	1356	1995
Niben101Scf01502	29204	C_T	Niben101Scf01502g00018.1	CDS	9	46	19.57	TadA-AtUBP1c+ETI	1353	1995
Niben101Scf01506	230963	C_T	Niben101Scf01506g02001.1	CDS	22	22	100	TadA-AtUBP1c+ETI	1212	3262
Niben101Scf01506	410578	C_A	Niben101Scf01506g04006.1	CDS	47	47	100	TadA-AtUBP1c+ETI	1341	2055
Niben101Scf01507	147472	C_G	Niben101Scf01507g01017.1	CDS	12	30	40	TadA-AtUBP1c+ETI	1191	2678
Niben101Scf01507	147656	G_C	Niben101Scf01507g01017.1	CDS	7	20	35	TadA-AtUBP1c+ETI	1007	2678
Niben101Scf01509	195776	G_C	Niben101Scf01509g02017.1	3'UTR	3	32	9.38	TadA-AtUBP1c+ETI	3308	4146
Niben101Scf01511	334144	T_A	Niben101Scf01511g02025.1	3'UTR	11	29	37.93	TadA-AtUBP1c+ETI	366	921
Niben101Scf01515	310569	A_C	Niben101Scf01515g03004.1	intron	2	19	10.53	TadA-AtUBP1c+ETI		2334
Niben101Scf01515	747149	A_G	Niben101Scf01515g07011.1	3'UTR	71	283	25.09	TadA-AtUBP1c+ETI	1480	1828
Niben101Scf01517	396966	T_C	Niben101Scf01517g04011.1	CDS	15	16	93.75	TadA-AtUBP1c+ETI	1068	1473
Niben101Scf01517	773671	T_G	Niben101Scf01517g07010.1	3'UTR	24	24	100	TadA-AtUBP1c+ETI	2250	2354
Niben101Scf01517	773671	A_C	Niben101Scf01517g07011.1	CDS	24	24	100	TadA-AtUBP1c+ETI	1231	4862
Niben101Scf01517	920113	G_A	Niben101Scf01517g08042.1	CDS	10	10	100	TadA-AtUBP1c+ETI	1383	2139
Niben101Scf01519	400097	G_A	Niben101Scf01519g04003.1	CDS	12	15	80	TadA-AtUBP1c+ETI	996	2073
Niben101Scf01519	400185	C_T	Niben101Scf01519g04003.1	CDS	51	54	94.44	TadA-AtUBP1c+ETI	908	2073
Niben101Scf01519	400370	A_T	Niben101Scf01519g04003.1	CDS	61	62	98.39	TadA-AtUBP1c+ETI	723	2073
Niben101Scf01519	400515	C_A	Niben101Scf01519g04003.1	CDS	40	50	80	TadA-AtUBP1c+ETI	578	2073
Niben101Scf01519	400634	T_G	Niben101Scf01519g04003.1	CDS	2	16	12.5	TadA-AtUBP1c+ETI	459	2073
Niben101Scf01519	400687	G_A	Niben101Scf01519g04003.1	CDS	16	25	64	TadA-AtUBP1c+ETI	406	2073
Niben101Scf01519	400702	T_C	Niben101Scf01519g04003.1	CDS	4	27	14.81	TadA-AtUBP1c+ETI	391	2073
Niben101Scf01519	400788	A_C	Niben101Scf01519g04003.1	CDS	51	57	89.47	TadA-AtUBP1c+ETI	305	2073
Niben101Scf01520	63633	T_G	Niben101Scf01520g01001.1	CDS	14	14	100	TadA-AtUBP1c+ETI	484	1263
Niben101Scf01520	102193	A_G	Niben101Scf01520g01002.1	CDS	25	25	100	TadA-AtUBP1c+ETI	1003	1323
Niben101Scf01520	576787	G_A	Niben101Scf01520g05002.1	CDS	22	28	78.57	TadA-AtUBP1c+ETI	216	774
Niben101Scf01520	577111	A_G	Niben101Scf01520g05002.1	CDS	75	75	100	TadA-AtUBP1c+ETI	540	774
Niben101Scf01520	577114	T_C	Niben101Scf01520g05002.1	CDS	76	76	100	TadA-AtUBP1c+ETI	543	774
Niben101Scf01521	198077	T_A	Niben101Scf01521g02015.1	intron	5	23	21.74	TadA-AtUBP1c+ETI		4541
Niben101Scf01521	198079	T_A	Niben101Scf01521g02015.1	intron	3	22	13.64	TadA-AtUBP1c+ETI		4541
Niben101Scf01521	199568	C_T	Niben101Scf01521g02015.1	intron	17	17	100	TadA-AtUBP1c+ETI		4541
Niben101Scf01521	199569	G_T	Niben101Scf01521g02015.1	intron	17	17	100	TadA-AtUBP1c+ETI		4541
Niben101Scf01521	372580	C_T	Niben101Scf01521g03002.1	3'UTR	27	29	93.1	TadA-AtUBP1c+ETI	2272	3068
Niben101Scf01521	372802	T_C	Niben101Scf01521g03002.1	3'UTR	26	28	92.86	TadA-AtUBP1c+ETI	2050	3068
Niben101Scf01521	374028	A_G	Niben101Scf01521g03002.1	3'UTR	2	22	9.09	TadA-AtUBP1c+ETI	824	3068
Niben101Scf01521	685633	A_C	Niben101Scf01521g06001.1	CDS	22	26	84.62	TadA-AtUBP1c+ETI	707	1476
Niben101Scf01521	685646	C_A	Niben101Scf01521g06001.1	CDS	23	27	85.19	TadA-AtUBP1c+ETI	694	1476
Niben101Scf01521	1234521	G_A	Niben101Scf01521g12006.1	CDS	49	53	92.45	TadA-AtUBP1c+ETI	1702	2068
Niben101Scf01521	1241970	T_A	Niben101Scf01521g12008.1	5'UTR	48	48	100	TadA-AtUBP1c+ETI	706	1411
Niben101Scf01526	335272	C_T	Niben101Scf01526g04020.1	CDS	128	128	100	TadA-AtUBP1c+ETI	352	1004
Niben101Scf01526	670846	G_T	Niben101Scf01526g06006.1	intron	2	23	8.7	TadA-AtUBP1c+ETI		1443
Niben101Scf01526	670847	G_C	Niben101Scf01526g06006.1	intron	2	23	8.7	TadA-AtUBP1c+ETI		1443
Niben101Scf01529	127910	A_G	Niben101Scf01529g01009.1	3'UTR	13	67	19.4	TadA-AtUBP1c+ETI	1238	1388
Niben101Scf01529	372862	T_G	Niben101Scf01529g03007.1	CDS	37	37	100	TadA-AtUBP1c+ETI	1953	3193
Niben101Scf01529	373047	T_C	Niben101Scf01529g03007.1	CDS	38	38	100	TadA-AtUBP1c+ETI	1768	3193
Niben101Scf01531	371611	G_A	Niben101Scf01531g03007.1	CDS	10	10	100	TadA-AtUBP1c+ETI	1257	1545
Niben101Scf01534	98730	A_C	Niben101Scf01534g01002.1	3'UTR	4	33	12.12	TadA-AtUBP1c+ETI	2206	3399
Niben101Scf01534	99294	C_G	Niben101Scf01534g01002.1	CDS	8	45	17.78	TadA-AtUBP1c+ETI	1642	3399
Niben101Scf01534	275392	G_T	Niben101Scf01534g02014.1	CDS	150	150	100	TadA-AtUBP1c+ETI	327	408
Niben101Scf01534	275446	T_C	Niben101Scf01534g02014.1	CDS	33	33	100	TadA-AtUBP1c+ETI	381	408
Niben101Scf01534	275455	C_T	Niben101Scf01534g02014.1	CDS	27	27	100	TadA-AtUBP1c+ETI	390	408
Niben101Scf01537	357184	T_A	Niben101Scf01537g03011.1	5'UTR	29	29	100	TadA-AtUBP1c+ETI	390	1890
Niben101Scf01538	68475	A_C	Niben101Scf01538g00028.1	CDS	38	38	100	TadA-AtUBP1c+ETI	472	2647
Niben101Scf01543	759834	A_G	Niben101Scf01543g06030.1	CDS	16	17	94.12	TadA-AtUBP1c+ETI	2103	3432
Niben101Scf01550	121423	A_C	Niben101Scf01550g01001.1	CDS	13	13	100	TadA-AtUBP1c+ETI	310	1791
Niben101Scf01552	531155	A_G	Niben101Scf01552g05010.1	CDS	50	300	16.67	TadA-AtUBP1c+ETI	1414	1535
Niben101Scf01552	531830	G_C	Niben101Scf01552g05010.1	CDS	185	189	97.88	TadA-AtUBP1c+ETI	924	1535
Niben101Scf01557	687959	A_C	Niben101Scf01557g07006.1	intron	3	29	10.34	TadA-AtUBP1c+ETI		1954
Niben101Scf01557	700126	C_G	Niben101Scf01557g07004.1	CDS	14	14	100	TadA-AtUBP1c+ETI	873	2437
Niben101Scf01559	376832	C_T	Niben101Scf01559g03017.1	CDS	65	65	100	TadA-AtUBP1c+ETI	2236	3018
Niben101Scf01563	178632	C_T	Niben101Scf01563g01004.1	CDS	26	26	100	TadA-AtUBP1c+ETI	1278	2156
Niben101Scf01563	384098	G_A	Niben101Scf01563g03004.1	CDS	44	53	83.02	TadA-AtUBP1c+ETI	344	474
Niben101Scf01569	115016	A_T	Niben101Scf01569g01001.1	CDS	2	10	20	TadA-AtUBP1c+ETI	306	589
Niben101Scf01573	112956	C_A	Niben101Scf01573g01003.1	intron	20	20	100	TadA-AtUBP1c+ETI		2233
Niben101Scf01578	65296	G_A	Niben101Scf01578g00008.1	5'UTR	8	69	11.59	TadA-AtUBP1c+ETI	101	1229
Niben101Scf01578	334167	C_T	Niben101Scf01578g03010.1	CDS	29	29	100	TadA-AtUBP1c+ETI	352	1897
Niben101Scf01578	395474	G_A	Niben101Scf01578g04001.1	CDS	43	43	100	TadA-AtUBP1c+ETI	504	1441
Niben101Scf01579	246919	C_T	Niben101Scf01579g01032.1	CDS	84	88	95.45	TadA-AtUBP1c+ETI	422	1174
Niben101Scf01579	267486	A_G	Niben101Scf01579g01025.1	CDS	458	459	99.78	TadA-AtUBP1c+ETI	1000	1401
Niben101Scf01586	12798	C_T	Niben101Scf01586g00003.1	CDS	7	21	33.33	TadA-AtUBP1c+ETI	1002	2112
Niben101Scf01586	12813	C_T	Niben101Scf01586g00003.1	CDS	7	18	38.89	TadA-AtUBP1c+ETI	987	2112
Niben101Scf01586	12930	G_A	Niben101Scf01586g00003.1	CDS	5	20	25	TadA-AtUBP1c+ETI	870	2112
Niben101Scf01586	13601	G_A	Niben101Scf01586g00003.1	CDS	9	11	81.82	TadA-AtUBP1c+ETI	199	2112
Niben101Scf01586	31361	T_A	Niben101Scf01586g00004.1	3'UTR	186	186	100	TadA-AtUBP1c+ETI	1836	2345
Niben101Scf01586	35329	G_A	Niben101Scf01586g00004.1	5'UTR	26	28	92.86	TadA-AtUBP1c+ETI	350	2345
Niben101Scf01586	184653	A_G	Niben101Scf01586g01009.1	3'UTR	3	18	16.67	TadA-AtUBP1c+ETI	1888	2072
Niben101Scf01586	228421	G_A	Niben101Scf01586g01010.1	CDS	9	66	13.64	TadA-AtUBP1c+ETI	1065	1197
Niben101Scf01587	18422	G_A	Niben101Scf01587g00004.1	CDS	33	39	84.62	TadA-AtUBP1c+ETI	395	800
Niben101Scf01587	278950	G_C	Niben101Scf01587g02009.1	CDS	11	11	100	TadA-AtUBP1c+ETI	1611	4994
Niben101Scf01587	287815	T_C	Niben101Scf01587g02009.1	CDS	31	31	100	TadA-AtUBP1c+ETI	3653	4994
Niben101Scf01587	298725	T_C	Niben101Scf01587g02020.1	CDS	17	18	94.44	TadA-AtUBP1c+ETI	474	1633
Niben101Scf01591	63191	C_A	Niben101Scf01591g00022.1	CDS	3	18	16.67	TadA-AtUBP1c+ETI	114	543
Niben101Scf01591	63235	G_C	Niben101Scf01591g00022.1	CDS	3	16	18.75	TadA-AtUBP1c+ETI	158	543
Niben101Scf01591	63547	C_T	Niben101Scf01591g00022.1	CDS	44	46	95.65	TadA-AtUBP1c+ETI	470	543
Niben101Scf01591	140806	C_T	Niben101Scf01591g00006.1	CDS	70	70	100	TadA-AtUBP1c+ETI	637	1061
Niben101Scf01594	546291	T_C	Niben101Scf01594g05015.1	5'UTR	14	14	100	TadA-AtUBP1c+ETI	64	617
Niben101Scf01594	1021551	A_C	Niben101Scf01594g10007.1	CDS	4	13	30.77	TadA-AtUBP1c+ETI	1012	3412
Niben101Scf01596	677951	A_G	Niben101Scf01596g06006.1	3'UTR	2	18	11.11	TadA-AtUBP1c+ETI	623	738
Niben101Scf01596	1007452	G_A	Niben101Scf01596g10009.1	CDS	24	24	100	TadA-AtUBP1c+ETI	504	1830
Niben101Scf01596	1191372	A_G	Niben101Scf01596g12004.1	CDS	67	67	100	TadA-AtUBP1c+ETI	677	2442
Niben101Scf01596	1191375	G_C	Niben101Scf01596g12004.1	CDS	66	66	100	TadA-AtUBP1c+ETI	674	2442
Niben101Scf01599	10538	C_G	Niben101Scf01599g00011.1	intron	40	40	100	TadA-AtUBP1c+ETI		3539
Niben101Scf01599	243088	G_A	Niben101Scf01599g02007.1	CDS	2	10	20	TadA-AtUBP1c+ETI	427	1428
Niben101Scf01602	263447	C_T	Niben101Scf01602g02002.1	CDS	51	51	100	TadA-AtUBP1c+ETI	503	1806
Niben101Scf01602	283940	A_G	Niben101Scf01602g03005.1	CDS	91	91	100	TadA-AtUBP1c+ETI	2189	2749
Niben101Scf01602	616067	A_C	Niben101Scf01602g06012.1	CDS	3	13	23.08	TadA-AtUBP1c+ETI	876	1805
Niben101Scf01602	616159	G_A	Niben101Scf01602g06012.1	CDS	2	10	20	TadA-AtUBP1c+ETI	968	1805
Niben101Scf01602	616405	A_G	Niben101Scf01602g06012.1	CDS	9	11	81.82	TadA-AtUBP1c+ETI	1214	1805
Niben101Scf01602	616501	A_G	Niben101Scf01602g06012.1	CDS	26	27	96.3	TadA-AtUBP1c+ETI	1310	1805
Niben101Scf01603	282723	C_A	Niben101Scf01603g02004.1	5'UTR	17	17	100	TadA-AtUBP1c+ETI	1006	3852
Niben101Scf01611	370388	C_T	Niben101Scf01611g03016.1	CDS	36	36	100	TadA-AtUBP1c+ETI	1689	2226
Niben101Scf01611	842828	C_T	Niben101Scf01611g08007.1	CDS	7	11	63.64	TadA-AtUBP1c+ETI	1388	3154
Niben101Scf01611	842934	A_G	Niben101Scf01611g08007.1	CDS	5	13	38.46	TadA-AtUBP1c+ETI	1494	3154
Niben101Scf01616	460079	C_G	Niben101Scf01616g05004.1	5'UTR	3	28	10.71	TadA-AtUBP1c+ETI	557	1719
Niben101Scf01616	460084	A_T	Niben101Scf01616g05004.1	5'UTR	3	28	10.71	TadA-AtUBP1c+ETI	562	1719
Niben101Scf01616	460183	C_A	Niben101Scf01616g05004.1	5'UTR	23	53	43.4	TadA-AtUBP1c+ETI	661	1719
Niben101Scf01616	460228	T_C	Niben101Scf01616g05004.1	5'UTR	14	48	29.17	TadA-AtUBP1c+ETI	706	1719
Niben101Scf01616	672264	G_T	Niben101Scf01616g06001.1	CDS	11	11	100	TadA-AtUBP1c+ETI	25	390
Niben101Scf01616	672264	C_A	Niben101Scf01616g07001.1	CDS	11	11	100	TadA-AtUBP1c+ETI	177	885
Niben101Scf01623	613748	A_G	Niben101Scf01623g06026.1	3'UTR	4	25	16	TadA-AtUBP1c+ETI	1222	1697
Niben101Scf01623	659978	G_A	Niben101Scf01623g06031.1	5'UTR	7	13	53.85	TadA-AtUBP1c+ETI	2995	5233
Niben101Scf01623	1505128	A_T	Niben101Scf01623g15003.1	CDS	29	29	100	TadA-AtUBP1c+ETI	1698	2451
Niben101Scf01623	1851208	T_C	Niben101Scf01623g18032.1	CDS	12	12	100	TadA-AtUBP1c+ETI	1533	2892
Niben101Scf01626	343772	G_A	Niben101Scf01626g03015.1	CDS	13	13	100	TadA-AtUBP1c+ETI	2419	3240
Niben101Scf01626	345946	T_C	Niben101Scf01626g03015.1	CDS	5	10	50	TadA-AtUBP1c+ETI	245	3240
Niben101Scf01626	345948	A_G	Niben101Scf01626g03015.1	CDS	5	11	45.45	TadA-AtUBP1c+ETI	243	3240
Niben101Scf01628	103896	A_C	Niben101Scf01628g01003.1	intron	6	36	16.67	TadA-AtUBP1c+ETI		891
Niben101Scf01628	104078	G_T	Niben101Scf01628g01003.1	intron	17	41	41.46	TadA-AtUBP1c+ETI		891
Niben101Scf01631	12344	G_A	Niben101Scf01631g00004.1	intron	2	16	12.5	TadA-AtUBP1c+ETI		830
Niben101Scf01631	224356	T_C	Niben101Scf01631g02002.1	CDS	66	66	100	TadA-AtUBP1c+ETI	1103	1377
Niben101Scf01633	77852	T_C	Niben101Scf01633g00029.1	CDS	13	15	86.67	TadA-AtUBP1c+ETI	715	2521
Niben101Scf01633	80589	C_T	Niben101Scf01633g00029.1	CDS	2	19	10.53	TadA-AtUBP1c+ETI	1253	2521
Niben101Scf01633	127753	G_A	Niben101Scf01633g00036.1	intron	16	16	100	TadA-AtUBP1c+ETI		3237
Niben101Scf01634	110306	T_C	Niben101Scf01634g01005.1	CDS	8	20	40	TadA-AtUBP1c+ETI	876	1934
Niben101Scf01634	189190	T_G	Niben101Scf01634g02013.1	CDS	3	30	10	TadA-AtUBP1c+ETI	2498	7859
Niben101Scf01634	253292	A_T	Niben101Scf01634g02036.1	5'UTR	20	20	100	TadA-AtUBP1c+ETI	694	3010
Niben101Scf01634	259790	C_T	Niben101Scf01634g02020.1	CDS	3	16	18.75	TadA-AtUBP1c+ETI	4281	7171
Niben101Scf01634	259895	A_G	Niben101Scf01634g02020.1	CDS	14	15	93.33	TadA-AtUBP1c+ETI	4176	7171
Niben101Scf01634	268650	A_G	Niben101Scf01634g02020.1	CDS	11	11	100	TadA-AtUBP1c+ETI	1722	7171
Niben101Scf01634	324419	C_G	Niben101Scf01634g03016.1	3'UTR	11	11	100	TadA-AtUBP1c+ETI	1451	1892
Niben101Scf01634	324419	G_C	Niben101Scf01634g03019.1	intron	11	11	100	TadA-AtUBP1c+ETI		1348
Niben101Scf01634	504834	A_G	Niben101Scf01634g05009.1	CDS	8	17	47.06	TadA-AtUBP1c+ETI	964	2134
Niben101Scf01634	505116	A_G	Niben101Scf01634g05009.1	CDS	3	10	30	TadA-AtUBP1c+ETI	1138	2134
Niben101Scf01634	692701	T_C	Niben101Scf01634g07031.1	CDS	10	12	83.33	TadA-AtUBP1c+ETI	943	4077
Niben101Scf01634	692710	G_A	Niben101Scf01634g07031.1	CDS	10	12	83.33	TadA-AtUBP1c+ETI	934	4077
Niben101Scf01634	748260	T_G	Niben101Scf01634g07028.1	CDS	20	20	100	TadA-AtUBP1c+ETI	1767	2958
Niben101Scf01635	532788	G_A	Niben101Scf01635g05004.1	CDS	91	91	100	TadA-AtUBP1c+ETI	728	1847
Niben101Scf01636	93690	C_T	Niben101Scf01636g01006.1	CDS	12	14	85.71	TadA-AtUBP1c+ETI	2741	3552
Niben101Scf01636	94032	A_T	Niben101Scf01636g01006.1	intron	23	23	100	TadA-AtUBP1c+ETI		3552
Niben101Scf01638	41566	A_G	Niben101Scf01638g00002.1	CDS	3	32	9.38	TadA-AtUBP1c+ETI	218	1069
[truncated: 6,726 more rows]

## Sheet: Table S2d
Chromosome	Locus	RNV_types	Transcript	Gene_feature	RNV_number	RNVplusReference	RNV_rate	Sample_name	Position_in_mRNA	mRNA_length
Niben101Ctg04140	315	T_C	Niben101Ctg04140g00001.1	CDS	3	16	18.75	rAPOBEC1-AtUBP1c+ETI	260	513
Niben101Ctg04240	288	A_G	Niben101Ctg04240g00002.1	CDS	13	36	36.11	rAPOBEC1-AtUBP1c+ETI	279	564
Niben101Ctg04240	415	A_C	Niben101Ctg04240g00002.1	CDS	6	23	26.09	rAPOBEC1-AtUBP1c+ETI	152	564
Niben101Ctg04240	444	A_G	Niben101Ctg04240g00002.1	CDS	5	16	31.25	rAPOBEC1-AtUBP1c+ETI	123	564
Niben101Ctg06829	276	T_C	Niben101Ctg06829g00002.1	CDS	77	160	48.12	rAPOBEC1-AtUBP1c+ETI	222	681
Niben101Ctg08590	320	A_G	Niben101Ctg08590g00001.1	CDS	61	220	27.73	rAPOBEC1-AtUBP1c+ETI	361	602
Niben101Ctg08590	589	T_A	Niben101Ctg08590g00001.1	CDS	12	48	25	rAPOBEC1-AtUBP1c+ETI	92	602
Niben101Ctg08590	644	C_T	Niben101Ctg08590g00001.1	CDS	7	24	29.17	rAPOBEC1-AtUBP1c+ETI	37	602
Niben101Ctg08752	671	T_C	Niben101Ctg08752g00001.1	CDS	40	52	76.92	rAPOBEC1-AtUBP1c+ETI	363	519
Niben101Ctg09102	421	A_T	Niben101Ctg09102g00003.1	CDS	6	12	50	rAPOBEC1-AtUBP1c+ETI	224	680
Niben101Ctg09156	201	T_A	Niben101Ctg09156g00001.1	CDS	11	21	52.38	rAPOBEC1-AtUBP1c+ETI	486	684
Niben101Ctg09383	678	G_C	Niben101Ctg09383g00002.1	intron	28	31	90.32	rAPOBEC1-AtUBP1c+ETI		220
Niben101Ctg09383	699	G_A	Niben101Ctg09383g00002.1	intron	17	19	89.47	rAPOBEC1-AtUBP1c+ETI		220
Niben101Ctg10063	667	G_A	Niben101Ctg10063g00002.1	intron	8	25	32	rAPOBEC1-AtUBP1c+ETI		429
Niben101Ctg10718	515	A_C	Niben101Ctg10718g00002.1	intron	28	84	33.33	rAPOBEC1-AtUBP1c+ETI		666
Niben101Ctg11328	748	G_A	Niben101Ctg11328g00002.1	CDS	17	39	43.59	rAPOBEC1-AtUBP1c+ETI	739	960
Niben101Ctg11391	300	C_T	Niben101Ctg11391g00004.1	CDS	35	35	100	rAPOBEC1-AtUBP1c+ETI	413	628
Niben101Ctg12179	175	A_T	Niben101Ctg12179g00003.1	CDS	43	48	89.58	rAPOBEC1-AtUBP1c+ETI	333	486
Niben101Ctg13347	224	T_C	Niben101Ctg13347g00002.1	CDS	10	26	38.46	rAPOBEC1-AtUBP1c+ETI	628	825
Niben101Ctg13736	1118	T_C	Niben101Ctg13736g00004.1	intron	4	14	28.57	rAPOBEC1-AtUBP1c+ETI		1052
Niben101Ctg14192	123	A_T	Niben101Ctg14192g00001.1	CDS	15	39	38.46	rAPOBEC1-AtUBP1c+ETI	402	519
Niben101Ctg14192	336	G_A	Niben101Ctg14192g00001.1	CDS	20	41	48.78	rAPOBEC1-AtUBP1c+ETI	189	519
Niben101Ctg14566	1876	G_C	Niben101Ctg14566g00003.1	intron	2	10	20	rAPOBEC1-AtUBP1c+ETI		969
Niben101Ctg14566	2544	T_C	Niben101Ctg14566g00003.1	CDS	14	30	46.67	rAPOBEC1-AtUBP1c+ETI	746	969
Niben101Ctg14642	659	C_A	Niben101Ctg14642g00001.1	3'UTR	22	79	27.85	rAPOBEC1-AtUBP1c+ETI	567	748
Niben101Ctg14642	660	T_A	Niben101Ctg14642g00001.1	3'UTR	11	63	17.46	rAPOBEC1-AtUBP1c+ETI	568	748
Niben101Ctg15555	3188	G_T	Niben101Ctg15555g00001.1	CDS	2	10	20	rAPOBEC1-AtUBP1c+ETI	205	1380
Niben101Ctg16058	901	T_C	Niben101Ctg16058g00002.1	CDS	2	16	12.5	rAPOBEC1-AtUBP1c+ETI	680	769
Niben101Ctg16374	7208	T_A	Niben101Ctg16374g00003.1	intron	7	57	12.28	rAPOBEC1-AtUBP1c+ETI		1014
Niben101Scf00010	517400	T_A	Niben101Scf00010g05013.1	intron	10	13	76.92	rAPOBEC1-AtUBP1c+ETI		1764
Niben101Scf00011	46369	C_T	Niben101Scf00011g00004.1	CDS	18	18	100	rAPOBEC1-AtUBP1c+ETI	3312	4081
Niben101Scf00015	526859	C_T	Niben101Scf00015g04024.1	CDS	21	21	100	rAPOBEC1-AtUBP1c+ETI	3991	4750
[truncated: 7,293 more rows]

## Sheet: Table S2e
Chromosome	Locus	RNV_types	Transcript	Gene_feature	RNV_number	RNVplusReference	RNV_rate	Sample_name	Position_in_mRNA	mRNA_length
[truncated: 10,289 more rows]

[truncated: 3 more sheets: Table S2f, Table S2g, Table S2h]
