# Supplementary material for: Proximity editing to identify RNAs in phase-separated RNA binding protein condensates
Source: Cell Discov. 2021 Aug 24;7:72. doi: 10.1038/s41421-021-00288-9 (PMC8382829; doi:10.1038/s41421-021-00288-9)
Supplement: Supplementary file 4 — Supplementary Table S3 [file 41421_2021_288_MOESM4_ESM.xlsx]

## Sheet: Table instruction
Supplementary Table S3 RNA expression analysis in ETI induction.
Table S3a	RPKM for Non-treatment control
Table S3b	RPKM for dADARcd-ETI
Table S3c	RPKM for dADARcd+ETI
Table S3d	RPKM for dADARcd-AtUBP1c-ETI
Table S3e	RPKM for dADARcd-AtUBP1c+ETI
Table S3f	Analysis of RNA-seq between dADARcd-AtUBP1c-ETI and dADARcd-AtUBP1c+ETI for genes with RPKM >= 1
Table S3g	GO terms for N. benthamiana dADARcd-AtUBP1c+ETI target genes

## Sheet: Table S3a
Transcript	RPKM	Sample_name
Niben101Ctg00054g00001.1	0	Non-treatment control
Niben101Ctg00074g00004.1	0	Non-treatment control
Niben101Ctg00116g00002.1	6.54016	Non-treatment control
Niben101Ctg00129g00001.1	0	Non-treatment control
Niben101Ctg00141g00002.1	0	Non-treatment control
Niben101Ctg00174g00001.1	0	Non-treatment control
Niben101Ctg00192g00001.1	0	Non-treatment control
Niben101Ctg00219g00002.1	3.29404	Non-treatment control
Niben101Ctg00228g00001.1	0	Non-treatment control
Niben101Ctg00286g00001.1	0.748354	Non-treatment control
Niben101Ctg00317g00003.1	0	Non-treatment control
Niben101Ctg00478g00001.1	0	Non-treatment control
Niben101Ctg00579g00001.1	0	Non-treatment control
Niben101Ctg00601g00002.1	0	Non-treatment control
Niben101Ctg00607g00001.1	0	Non-treatment control
Niben101Ctg00635g00001.1	0	Non-treatment control
Niben101Ctg00765g00002.1	0	Non-treatment control
Niben101Ctg00837g00001.1	0	Non-treatment control
Niben101Ctg00898g00001.1	1.51138	Non-treatment control
Niben101Ctg01107g00003.1	2.37903	Non-treatment control
Niben101Ctg01135g00002.1	0.642337	Non-treatment control
Niben101Ctg01201g00001.1	0	Non-treatment control
Niben101Ctg01318g00001.1	0.7657	Non-treatment control
Niben101Ctg01319g00001.1	3.61704	Non-treatment control
Niben101Ctg01329g00003.1	0	Non-treatment control
Niben101Ctg01372g00001.1	4.34453	Non-treatment control
Niben101Ctg01500g00001.1	2.39574	Non-treatment control
Niben101Ctg01528g00001.1	0.354393	Non-treatment control
Niben101Ctg01655g00001.1	1.52132	Non-treatment control
Niben101Ctg01664g00003.1	0	Non-treatment control
Niben101Ctg01765g00001.1	0	Non-treatment control
Niben101Ctg01781g00001.1	1.23239	Non-treatment control
Niben101Ctg01820g00001.1	0.170155	Non-treatment control
Niben101Ctg01885g00002.1	5.74156	Non-treatment control
Niben101Ctg01888g00001.1	0	Non-treatment control
Niben101Ctg01914g00001.1	1.27617	Non-treatment control
Niben101Ctg01937g00001.1	0	Non-treatment control
Niben101Ctg02134g00002.1	0	Non-treatment control
Niben101Ctg02216g00001.1	1.01422	Non-treatment control
Niben101Ctg02218g00001.1	0	Non-treatment control
Niben101Ctg02231g00001.1	0	Non-treatment control
Niben101Ctg02267g00001.1	0	Non-treatment control
Niben101Ctg02289g00001.1	0	Non-treatment control
Niben101Ctg02350g00002.1	10.5576	Non-treatment control
Niben101Ctg02379g00002.1	0.321168	Non-treatment control
Niben101Ctg02529g00002.1	2.24351	Non-treatment control
Niben101Ctg02534g00003.1	37.7322	Non-treatment control
Niben101Ctg02561g00003.1	0	Non-treatment control
Niben101Ctg02589g00001.1	0.275287	Non-treatment control
Niben101Ctg02692g00001.1	0	Non-treatment control
Niben101Ctg02722g00003.1	0.233577	Non-treatment control
Niben101Ctg02807g00002.1	0	Non-treatment control
Niben101Ctg02849g00004.1	0.578682	Non-treatment control
Niben101Ctg02893g00002.1	0.406757	Non-treatment control
Niben101Ctg02900g00001.1	5.32222	Non-treatment control
Niben101Ctg02999g00001.1	1.24323	Non-treatment control
Niben101Ctg03036g00004.1	0	Non-treatment control
Niben101Ctg03037g00002.1	0	Non-treatment control
Niben101Ctg03042g00002.1	0.344109	Non-treatment control
Niben101Ctg03116g00001.1	0	Non-treatment control
Niben101Ctg03154g00002.1	0	Non-treatment control
Niben101Ctg03201g00001.1	0.594756	Non-treatment control
Niben101Ctg03213g00001.1	1.21196	Non-treatment control
Niben101Ctg03218g00004.1	15.9212	Non-treatment control
Niben101Ctg03311g00002.1	0	Non-treatment control
Niben101Ctg03313g00001.1	0	Non-treatment control
Niben101Ctg03354g00001.1	1.2235	Non-treatment control
Niben101Ctg03382g00001.1	3.21168	Non-treatment control
Niben101Ctg03383g00002.1	0	Non-treatment control
Niben101Ctg03481g00001.1	1.1798	Non-treatment control
Niben101Ctg03533g00002.1	4.28225	Non-treatment control
Niben101Ctg03604g00001.1	0	Non-treatment control
Niben101Ctg03622g00002.1	0	Non-treatment control
Niben101Ctg03624g00004.1	0.0975702	Non-treatment control
Niben101Ctg03632g00004.1	20.0466	Non-treatment control
Niben101Ctg03638g00002.1	1.94087	Non-treatment control
Niben101Ctg03774g00002.1	2.04036	Non-treatment control
Niben101Ctg03836g00003.1	0.183525	Non-treatment control
Niben101Ctg03867g00002.1	0	Non-treatment control
Niben101Ctg03910g00004.1	0	Non-treatment control
Niben101Ctg03947g00003.1	0.727174	Non-treatment control
Niben101Ctg04052g00001.1	1.40658	Non-treatment control
Niben101Ctg04075g00002.1	0.323188	Non-treatment control
Niben101Ctg04081g00002.1	1.77754	Non-treatment control
Niben101Ctg04093g00001.1	0	Non-treatment control
Niben101Ctg04140g00001.1	0	Non-treatment control
Niben101Ctg04206g00001.1	1.19814	Non-treatment control
Niben101Ctg04240g00002.1	3.21168	Non-treatment control
Niben101Ctg04264g00001.1	0	Non-treatment control
Niben101Ctg04281g00002.1	0	Non-treatment control
Niben101Ctg04298g00001.1	2.17895	Non-treatment control
Niben101Ctg04302g00001.1	0	Non-treatment control
Niben101Ctg04309g00001.1	1.00759	Non-treatment control
Niben101Ctg04368g00002.1	0.884852	Non-treatment control
Niben101Ctg04390g00002.1	0	Non-treatment control
Niben101Ctg04408g00002.1	0	Non-treatment control
Niben101Ctg04413g00001.1	0	Non-treatment control
Niben101Ctg04444g00001.1	0	Non-treatment control
Niben101Ctg04506g00002.1	0	Non-treatment control
Niben101Ctg04686g00002.1	1.44841	Non-treatment control
Niben101Ctg04754g00003.1	9.47095	Non-treatment control
Niben101Ctg04800g00002.1	0	Non-treatment control
Niben101Ctg04861g00002.1	0	Non-treatment control
Niben101Ctg04867g00002.1	0.594756	Non-treatment control
Niben101Ctg04900g00001.1	0	Non-treatment control
Niben101Ctg04970g00001.1	0.163306	Non-treatment control
Niben101Ctg05021g00002.1	2.23638	Non-treatment control
Niben101Ctg05086g00002.1	0.76386	Non-treatment control
Niben101Ctg05133g00002.1	115.539	Non-treatment control
Niben101Ctg05148g00001.1	0	Non-treatment control
Niben101Ctg05178g00001.1	0.118951	Non-treatment control
Niben101Ctg05206g00001.1	0	Non-treatment control
Niben101Ctg05239g00001.1	0	Non-treatment control
Niben101Ctg05305g00003.1	0.512162	Non-treatment control
Niben101Ctg05445g00003.1	1.37267	Non-treatment control
Niben101Ctg05484g00004.1	0.330109	Non-treatment control
Niben101Ctg05524g00001.1	0	Non-treatment control
Niben101Ctg05535g00001.1	0	Non-treatment control
Niben101Ctg05650g00003.1	0.931888	Non-treatment control
Niben101Ctg05667g00001.1	4.53414	Non-treatment control
Niben101Ctg05734g00002.1	0	Non-treatment control
Niben101Ctg05773g00001.1	0	Non-treatment control
Niben101Ctg05793g00004.1	0.0869982	Non-treatment control
Niben101Ctg05805g00003.1	0.783338	Non-treatment control
Niben101Ctg05879g00002.1	0	Non-treatment control
Niben101Ctg05921g00001.1	0	Non-treatment control
Niben101Ctg05972g00002.1	0	Non-treatment control
Niben101Ctg06009g00001.1	0	Non-treatment control
Niben101Ctg06012g00001.1	0	Non-treatment control
Niben101Ctg06026g00002.1	0.524357	Non-treatment control
Niben101Ctg06060g00001.1	4.03328	Non-treatment control
Niben101Ctg06101g00002.1	0.335132	Non-treatment control
Niben101Ctg06104g00002.1	2.20715	Non-treatment control
Niben101Ctg06116g00002.1	0	Non-treatment control
Niben101Ctg06121g00002.1	0.611749	Non-treatment control
Niben101Ctg06127g00002.1	11.9039	Non-treatment control
Niben101Ctg06133g00002.1	0.575227	Non-treatment control
Niben101Ctg06174g00001.1	0	Non-treatment control
Niben101Ctg06260g00001.1	0	Non-treatment control
Niben101Ctg06292g00001.1	0	Non-treatment control
Niben101Ctg06296g00002.1	0	Non-treatment control
Niben101Ctg06307g00001.1	0.178427	Non-treatment control
Niben101Ctg06395g00002.1	2.47605	Non-treatment control
Niben101Ctg06417g00002.1	0.998451	Non-treatment control
Niben101Ctg06453g00003.1	1.29392	Non-treatment control
Niben101Ctg06459g00001.1	0	Non-treatment control
Niben101Ctg06481g00003.1	0.750783	Non-treatment control
Niben101Ctg06502g00001.1	5.53942	Non-treatment control
Niben101Ctg06549g00002.1	36.9851	Non-treatment control
Niben101Ctg06563g00001.1	0	Non-treatment control
Niben101Ctg06620g00001.1	0	Non-treatment control
Niben101Ctg06624g00001.1	0.259239	Non-treatment control
Niben101Ctg06687g00001.1	0	Non-treatment control
Niben101Ctg06726g00003.1	0	Non-treatment control
Niben101Ctg06797g00003.1	0.694418	Non-treatment control
Niben101Ctg06807g00002.1	3.09008	Non-treatment control
Niben101Ctg06829g00002.1	18.3929	Non-treatment control
Niben101Ctg06858g00001.1	0.602191	Non-treatment control
Niben101Ctg06879g00004.1	1437.88	Non-treatment control
Niben101Ctg06906g00002.1	62.5684	Non-treatment control
Niben101Ctg07025g00001.1	0	Non-treatment control
Niben101Ctg07034g00003.1	40.426	Non-treatment control
Niben101Ctg07039g00001.1	0.423519	Non-treatment control
Niben101Ctg07067g00001.1	0.549267	Non-treatment control
Niben101Ctg07107g00002.1	0.685769	Non-treatment control
Niben101Ctg07138g00001.1	0.711313	Non-treatment control
Niben101Ctg07155g00003.1	0	Non-treatment control
Niben101Ctg07164g00002.1	2.52206	Non-treatment control
Niben101Ctg07204g00002.1	0.325234	Non-treatment control
Niben101Ctg07261g00001.1	11.3818	Non-treatment control
Niben101Ctg07269g00001.1	0	Non-treatment control
Niben101Ctg07284g00001.1	2.87162	Non-treatment control
Niben101Ctg07326g00002.1	0	Non-treatment control
Niben101Ctg07375g00004.1	1.72334	Non-treatment control
Niben101Ctg07402g00001.1	2.11759	Non-treatment control
Niben101Ctg07414g00002.1	3.95961	Non-treatment control
Niben101Ctg07461g00001.1	0.988211	Non-treatment control
Niben101Ctg07470g00002.1	0	Non-treatment control
Niben101Ctg07479g00001.1	3.01738	Non-treatment control
Niben101Ctg07566g00002.1	1.82757	Non-treatment control
Niben101Ctg07590g00002.1	0.728893	Non-treatment control
Niben101Ctg07627g00003.1	0.375636	Non-treatment control
Niben101Ctg07639g00001.1	0	Non-treatment control
Niben101Ctg07676g00002.1	8.87593	Non-treatment control
Niben101Ctg07683g00002.1	0	Non-treatment control
Niben101Ctg07700g00001.1	10.4163	Non-treatment control
Niben101Ctg07707g00002.1	0.498903	Non-treatment control
Niben101Ctg07719g00001.1	0	Non-treatment control
Niben101Ctg07755g00002.1	0	Non-treatment control
Niben101Ctg07768g00003.1	0	Non-treatment control
Niben101Ctg07784g00001.1	0	Non-treatment control
Niben101Ctg07850g00002.1	9.17624	Non-treatment control
Niben101Ctg07884g00002.1	0	Non-treatment control
Niben101Ctg07888g00003.1	0.508782	Non-treatment control
Niben101Ctg07933g00004.1	1.84501	Non-treatment control
Niben101Ctg07960g00001.1	8.74442	Non-treatment control
Niben101Ctg07961g00001.1	0.456999	Non-treatment control
Niben101Ctg08008g00002.1	1.50035	Non-treatment control
Niben101Ctg08039g00001.1	0	Non-treatment control
Niben101Ctg08063g00002.1	2.17128	Non-treatment control
Niben101Ctg08087g00001.1	0	Non-treatment control
Niben101Ctg08121g00003.1	0	Non-treatment control
Niben101Ctg08138g00001.1	10.1547	Non-treatment control
Niben101Ctg08154g00002.1	1.13832	Non-treatment control
Niben101Ctg08235g00001.1	0	Non-treatment control
Niben101Ctg08283g00001.1	0	Non-treatment control
Niben101Ctg08285g00001.1	1.86862	Non-treatment control
Niben101Ctg08286g00001.1	0.372369	Non-treatment control
Niben101Ctg08315g00001.1	8.88466	Non-treatment control
Niben101Ctg08336g00002.1	2.6788	Non-treatment control
Niben101Ctg08373g00001.1	0.291971	Non-treatment control
Niben101Ctg08400g00001.1	0	Non-treatment control
Niben101Ctg08402g00001.1	0	Non-treatment control
Niben101Ctg08407g00002.1	0	Non-treatment control
Niben101Ctg08408g00001.1	0	Non-treatment control
Niben101Ctg08464g00003.1	6.70616	Non-treatment control
Niben101Ctg08516g00003.1	0	Non-treatment control
Niben101Ctg08518g00003.1	0	Non-treatment control
Niben101Ctg08558g00002.1	2.27202	Non-treatment control
Niben101Ctg08577g00001.1	0	Non-treatment control
Niben101Ctg08589g00004.1	0	Non-treatment control
Niben101Ctg08590g00001.1	0	Non-treatment control
Niben101Ctg08674g00002.1	0	Non-treatment control
Niben101Ctg08678g00001.1	0	Non-treatment control
Niben101Ctg08688g00001.1	131.845	Non-treatment control
Niben101Ctg08693g00002.1	0.999191	Non-treatment control
Niben101Ctg08696g00001.1	0	Non-treatment control
Niben101Ctg08752g00001.1	11.5843	Non-treatment control
Niben101Ctg08762g00001.1	0	Non-treatment control
Niben101Ctg08818g00002.1	0	Non-treatment control
Niben101Ctg08837g00003.1	8.13412	Non-treatment control
Niben101Ctg08878g00004.1	0	Non-treatment control
Niben101Ctg08893g00001.1	0	Non-treatment control
Niben101Ctg08897g00002.1	4.08516	Non-treatment control
Niben101Ctg08959g00003.1	0	Non-treatment control
Niben101Ctg08975g00001.1	0	Non-treatment control
Niben101Ctg09012g00002.1	0.25953	Non-treatment control
Niben101Ctg09057g00001.1	9.08516	Non-treatment control
Niben101Ctg09102g00003.1	2.94719	Non-treatment control
Niben101Ctg09105g00002.1	8.22338	Non-treatment control
Niben101Ctg09115g00002.1	51.7361	Non-treatment control
Niben101Ctg09119g00002.1	0	Non-treatment control
Niben101Ctg09123g00001.1	1.38468	Non-treatment control
Niben101Ctg09152g00001.1	0	Non-treatment control
Niben101Ctg09156g00001.1	0.73249	Non-treatment control
Niben101Ctg09170g00001.1	0.815666	Non-treatment control
Niben101Ctg09175g00001.1	1.60071	Non-treatment control
Niben101Ctg09236g00002.1	0	Non-treatment control
Niben101Ctg09240g00002.1	0	Non-treatment control
Niben101Ctg09243g00001.1	0.287614	Non-treatment control
Niben101Ctg09256g00003.1	0.307093	Non-treatment control
Niben101Ctg09288g00001.1	0	Non-treatment control
Niben101Ctg09289g00001.1	0	Non-treatment control
Niben101Ctg09330g00002.1	0	Non-treatment control
Niben101Ctg09383g00002.1	23.2993	Non-treatment control
Niben101Ctg09403g00001.1	61.5433	Non-treatment control
Niben101Ctg09408g00001.1	0	Non-treatment control
Niben101Ctg09430g00001.1	1.16202	Non-treatment control
Niben101Ctg09456g00004.1	2.3812	Non-treatment control
Niben101Ctg09466g00002.1	4.06542	Non-treatment control
Niben101Ctg09468g00002.1	0	Non-treatment control
Niben101Ctg09495g00001.1	0	Non-treatment control
Niben101Ctg09509g00002.1	1.67858	Non-treatment control
Niben101Ctg09534g00001.1	2.19707	Non-treatment control
Niben101Ctg09567g00001.1	7.29961	Non-treatment control
Niben101Ctg09569g00003.1	0.873433	Non-treatment control
Niben101Ctg09570g00001.1	1.26173	Non-treatment control
Niben101Ctg09585g00002.1	0	Non-treatment control
Niben101Ctg09587g00004.1	5.66128	Non-treatment control
Niben101Ctg09615g00003.1	0.410002	Non-treatment control
Niben101Ctg09634g00002.1	0	Non-treatment control
Niben101Ctg09661g00001.1	0.540915	Non-treatment control
Niben101Ctg09670g00003.1	5.32591	Non-treatment control
Niben101Ctg09679g00001.1	0	Non-treatment control
Niben101Ctg09680g00002.1	0.535281	Non-treatment control
Niben101Ctg09684g00002.1	0	Non-treatment control
Niben101Ctg09725g00001.1	0	Non-treatment control
Niben101Ctg09801g00001.1	0	Non-treatment control
Niben101Ctg09829g00002.1	0.529762	Non-treatment control
Niben101Ctg09831g00001.1	0	Non-treatment control
Niben101Ctg09857g00002.1	0	Non-treatment control
Niben101Ctg09867g00003.1	3.30901	Non-treatment control
Niben101Ctg09915g00003.1	2.50173	Non-treatment control
Niben101Ctg09960g00002.1	0	Non-treatment control
Niben101Ctg09972g00002.1	0.385402	Non-treatment control
Niben101Ctg10012g00001.1	0.41778	Non-treatment control
Niben101Ctg10016g00001.1	1.07463	Non-treatment control
Niben101Ctg10063g00002.1	37.1927	Non-treatment control
Niben101Ctg10118g00001.1	0.963505	Non-treatment control
Niben101Ctg10121g00001.1	0.0385788	Non-treatment control
Niben101Ctg10142g00003.1	3.16619	Non-treatment control
Niben101Ctg10156g00002.1	13.1939	Non-treatment control
Niben101Ctg10208g00001.1	1.48232	Non-treatment control
Niben101Ctg10215g00001.1	0	Non-treatment control
Niben101Ctg10221g00002.1	0.434664	Non-treatment control
Niben101Ctg10227g00001.1	0.173605	Non-treatment control
Niben101Ctg10245g00004.1	0.120063	Non-treatment control
Niben101Ctg10266g00003.1	0.776451	Non-treatment control
Niben101Ctg10276g00001.1	0	Non-treatment control
Niben101Ctg10282g00001.1	12.7354	Non-treatment control
Niben101Ctg10350g00002.1	0	Non-treatment control
Niben101Ctg10362g00004.1	0.217741	Non-treatment control
Niben101Ctg10401g00001.1	1.57665	Non-treatment control
Niben101Ctg10402g00001.1	1.30424	Non-treatment control
Niben101Ctg10403g00003.1	1.2731	Non-treatment control
Niben101Ctg10421g00001.1	0	Non-treatment control
Niben101Ctg10427g00001.1	2.54304	Non-treatment control
Niben101Ctg10460g00001.1	0	Non-treatment control
Niben101Ctg10476g00001.1	1.96218	Non-treatment control
Niben101Ctg10487g00002.1	0	Non-treatment control
Niben101Ctg10524g00002.1	0.893514	Non-treatment control
Niben101Ctg10542g00003.1	2.54743	Non-treatment control
Niben101Ctg10559g00003.1	1.45161	Non-treatment control
Niben101Ctg10585g00004.1	0	Non-treatment control
Niben101Ctg10591g00003.1	135.462	Non-treatment control
Niben101Ctg10609g00004.1	8.14172	Non-treatment control
Niben101Ctg10614g00004.1	167.934	Non-treatment control
Niben101Ctg10638g00002.1	0	Non-treatment control
Niben101Ctg10643g00004.1	0	Non-treatment control
Niben101Ctg10647g00002.1	0	Non-treatment control
Niben101Ctg10654g00002.1	2.3257	Non-treatment control
Niben101Ctg10674g00001.1	0	Non-treatment control
Niben101Ctg10706g00002.1	0	Non-treatment control
Niben101Ctg10718g00002.1	11417	Non-treatment control
Niben101Ctg10798g00001.1	0	Non-treatment control
Niben101Ctg10800g00001.1	0.338072	Non-treatment control
Niben101Ctg10862g00003.1	90.7691	Non-treatment control
Niben101Ctg10874g00003.1	0	Non-treatment control
Niben101Ctg10877g00003.1	0.275007	Non-treatment control
Niben101Ctg10912g00001.1	0.329404	Non-treatment control
Niben101Ctg10923g00001.1	0	Non-treatment control
Niben101Ctg10925g00004.1	1.15546	Non-treatment control
Niben101Ctg10954g00002.1	4.1563	Non-treatment control
Niben101Ctg10955g00001.1	59.666	Non-treatment control
Niben101Ctg10963g00003.1	0.430136	Non-treatment control
Niben101Ctg10966g00002.1	0	Non-treatment control
Niben101Ctg10970g00002.1	0	Non-treatment control
Niben101Ctg11012g00003.1	1.44655	Non-treatment control
Niben101Ctg11026g00001.1	5.97854	Non-treatment control
Niben101Ctg11036g00004.1	0.504693	Non-treatment control
Niben101Ctg11050g00004.1	2.14112	Non-treatment control
Niben101Ctg11053g00002.1	0.113688	Non-treatment control
Niben101Ctg11069g00003.1	1.17525	Non-treatment control
Niben101Ctg11075g00004.1	36.3575	Non-treatment control
Niben101Ctg11076g00001.1	1.99346	Non-treatment control
Niben101Ctg11091g00003.1	6.50752	Non-treatment control
Niben101Ctg11101g00001.1	0	Non-treatment control
Niben101Ctg11103g00003.1	1.79257	Non-treatment control
Niben101Ctg11114g00002.1	0.773183	Non-treatment control
Niben101Ctg11118g00001.1	0.142742	Non-treatment control
Niben101Ctg11121g00004.1	1.80875	Non-treatment control
Niben101Ctg11124g00003.1	0	Non-treatment control
Niben101Ctg11126g00001.1	0	Non-treatment control
Niben101Ctg11127g00002.1	0	Non-treatment control
Niben101Ctg11133g00001.1	2.82118	Non-treatment control
Niben101Ctg11154g00003.1	0.504894	Non-treatment control
Niben101Ctg11170g00003.1	15.4986	Non-treatment control
Niben101Ctg11190g00001.1	0	Non-treatment control
Niben101Ctg11205g00002.1	0.789464	Non-treatment control
Niben101Ctg11212g00001.1	0.212929	Non-treatment control
Niben101Ctg11217g00002.1	0.967537	Non-treatment control
Niben101Ctg11222g00002.1	0	Non-treatment control
Niben101Ctg11244g00002.1	5.70184	Non-treatment control
Niben101Ctg11286g00002.1	0.107056	Non-treatment control
Niben101Ctg11309g00002.1	15.6208	Non-treatment control
Niben101Ctg11328g00002.1	18.9088	Non-treatment control
Niben101Ctg11347g00001.1	0.567961	Non-treatment control
Niben101Ctg11356g00001.1	0.489227	Non-treatment control
Niben101Ctg11382g00003.1	1.08323	Non-treatment control
Niben101Ctg11391g00004.1	6.68931	Non-treatment control
Niben101Ctg11395g00002.1	3.82127	Non-treatment control
Niben101Ctg11401g00001.1	0	Non-treatment control
Niben101Ctg11423g00004.1	2.50037	Non-treatment control
Niben101Ctg11437g00002.1	0	Non-treatment control
Niben101Ctg11443g00001.1	0	Non-treatment control
Niben101Ctg11462g00001.1	0	Non-treatment control
Niben101Ctg11463g00002.1	23.1729	Non-treatment control
Niben101Ctg11479g00002.1	0.425859	Non-treatment control
Niben101Ctg11483g00004.1	1.60832	Non-treatment control
Niben101Ctg11493g00003.1	2.76145	Non-treatment control
Niben101Ctg11520g00002.1	15.2748	Non-treatment control
Niben101Ctg11539g00002.1	5.54746	Non-treatment control
Niben101Ctg11552g00002.1	0	Non-treatment control
Niben101Ctg11557g00002.1	0	Non-treatment control
Niben101Ctg11562g00002.1	0	Non-treatment control
Niben101Ctg11584g00002.1	0	Non-treatment control
Niben101Ctg11592g00002.1	1.46223	Non-treatment control
Niben101Ctg11603g00003.1	3.98692	Non-treatment control
Niben101Ctg11634g00001.1	0.128041	Non-treatment control
Niben101Ctg11661g00001.1	0.64541	Non-treatment control
Niben101Ctg11698g00003.1	0	Non-treatment control
Niben101Ctg11716g00002.1	9.26917	Non-treatment control
Niben101Ctg11734g00001.1	0	Non-treatment control
Niben101Ctg11750g00002.1	4.39319	Non-treatment control
Niben101Ctg11775g00002.1	0.0383485	Non-treatment control
Niben101Ctg11776g00001.1	0.319571	Non-treatment control
Niben101Ctg11800g00002.1	4.59456	Non-treatment control
Niben101Ctg11802g00003.1	5.80967	Non-treatment control
Niben101Ctg11806g00004.1	1.59043	Non-treatment control
Niben101Ctg11814g00001.1	0.422745	Non-treatment control
Niben101Ctg11829g00002.1	0.982811	Non-treatment control
Niben101Ctg11831g00003.1	0.360189	Non-treatment control
Niben101Ctg11840g00002.1	2.63126	Non-treatment control
Niben101Ctg11841g00001.1	3.00841	Non-treatment control
Niben101Ctg11852g00002.1	0	Non-treatment control
Niben101Ctg11863g00003.1	0	Non-treatment control
Niben101Ctg11864g00002.1	0.107755	Non-treatment control
Niben101Ctg11882g00001.1	0	Non-treatment control
Niben101Ctg11884g00002.1	0	Non-treatment control
Niben101Ctg11891g00001.1	0.429817	Non-treatment control
Niben101Ctg11901g00001.1	6.3478	Non-treatment control
Niben101Ctg11907g00002.1	0.635977	Non-treatment control
Niben101Ctg11925g00001.1	2.70268	Non-treatment control
Niben101Ctg11944g00001.1	0	Non-treatment control
Niben101Ctg11970g00004.1	3.40832	Non-treatment control
Niben101Ctg11993g00003.1	0.739381	Non-treatment control
Niben101Ctg11998g00002.1	0	Non-treatment control
Niben101Ctg12016g00004.1	1.91902	Non-treatment control
Niben101Ctg12033g00001.1	44.5323	Non-treatment control
Niben101Ctg12045g00002.1	0	Non-treatment control
Niben101Ctg12072g00001.1	0.650468	Non-treatment control
Niben101Ctg12075g00002.1	8.68826	Non-treatment control
Niben101Ctg12085g00001.1	1.17611	Non-treatment control
Niben101Ctg12118g00001.1	2.49038	Non-treatment control
Niben101Ctg12119g00002.1	0.474049	Non-treatment control
Niben101Ctg12123g00001.1	0.225711	Non-treatment control
Niben101Ctg12141g00005.1	2.64578	Non-treatment control
Niben101Ctg12147g00002.1	0.52589	Non-treatment control
Niben101Ctg12150g00004.1	2.89735	Non-treatment control
Niben101Ctg12168g00004.1	0	Non-treatment control
Niben101Ctg12179g00003.1	15.3051	Non-treatment control
Niben101Ctg12198g00002.1	0	Non-treatment control
Niben101Ctg12211g00001.1	0	Non-treatment control
Niben101Ctg12222g00002.1	0.852241	Non-treatment control
Niben101Ctg12235g00001.1	1.58187	Non-treatment control
Niben101Ctg12249g00003.1	0.332817	Non-treatment control
Niben101Ctg12255g00002.1	0	Non-treatment control
Niben101Ctg12258g00001.1	2.18152	Non-treatment control
Niben101Ctg12260g00004.1	2.28778	Non-treatment control
Niben101Ctg12264g00001.1	23.9462	Non-treatment control
Niben101Ctg12271g00004.1	2.97135	Non-treatment control
Niben101Ctg12291g00001.1	0	Non-treatment control
Niben101Ctg12301g00003.1	0	Non-treatment control
Niben101Ctg12306g00003.1	2.37788	Non-treatment control
Niben101Ctg12308g00003.1	0.425389	Non-treatment control
Niben101Ctg12327g00002.1	4.3165	Non-treatment control
Niben101Ctg12341g00003.1	1.37235	Non-treatment control
Niben101Ctg12345g00002.1	0	Non-treatment control
Niben101Ctg12357g00004.1	5.12962	Non-treatment control
Niben101Ctg12372g00001.1	0	Non-treatment control
Niben101Ctg12381g00001.1	64.3484	Non-treatment control
Niben101Ctg12398g00004.1	0	Non-treatment control
Niben101Ctg12431g00004.1	1.70466	Non-treatment control
Niben101Ctg12433g00001.1	0	Non-treatment control
Niben101Ctg12434g00004.1	0	Non-treatment control
Niben101Ctg12453g00002.1	0.651843	Non-treatment control
Niben101Ctg12456g00002.1	689.112	Non-treatment control
Niben101Ctg12486g00001.1	4.27505	Non-treatment control
Niben101Ctg12493g00001.1	12.0438	Non-treatment control
Niben101Ctg12507g00001.1	0	Non-treatment control
Niben101Ctg12508g00001.1	0	Non-treatment control
Niben101Ctg12514g00003.1	1.90679	Non-treatment control
Niben101Ctg12537g00003.1	22.3988	Non-treatment control
Niben101Ctg12546g00002.1	0	Non-treatment control
Niben101Ctg12548g00001.1	0	Non-treatment control
Niben101Ctg12559g00003.1	0.26764	Non-treatment control
Niben101Ctg12577g00001.1	0	Non-treatment control
Niben101Ctg12579g00001.1	3.30008	Non-treatment control
Niben101Ctg12586g00003.1	1.20438	Non-treatment control
Niben101Ctg12593g00001.1	0	Non-treatment control
Niben101Ctg12595g00001.1	2.4032	Non-treatment control
Niben101Ctg12603g00002.1	1.22134	Non-treatment control
Niben101Ctg12612g00003.1	1.77022	Non-treatment control
Niben101Ctg12623g00003.1	0	Non-treatment control
Niben101Ctg12623g00001.1	0	Non-treatment control
Niben101Ctg12626g00002.1	4.32464	Non-treatment control
Niben101Ctg12629g00003.1	0	Non-treatment control
Niben101Ctg12636g00001.1	0.673192	Non-treatment control
Niben101Ctg12648g00002.1	0.439205	Non-treatment control
Niben101Ctg12652g00003.1	30.7479	Non-treatment control
Niben101Ctg12655g00004.1	0.220861	Non-treatment control
Niben101Ctg12658g00002.1	1.70945	Non-treatment control
Niben101Ctg12665g00001.1	36.8354	Non-treatment control
Niben101Ctg12671g00001.1	0	Non-treatment control
Niben101Ctg12676g00002.1	0.7739	Non-treatment control
Niben101Ctg12683g00001.1	10.1766	Non-treatment control
Niben101Ctg12694g00003.1	0	Non-treatment control
Niben101Ctg12711g00003.1	0	Non-treatment control
Niben101Ctg12716g00002.1	4.47006	Non-treatment control
Niben101Ctg12738g00002.1	0	Non-treatment control
Niben101Ctg12759g00001.1	0	Non-treatment control
Niben101Ctg12776g00001.1	0.0382343	Non-treatment control
Niben101Ctg12777g00003.1	0	Non-treatment control
Niben101Ctg12784g00001.1	0	Non-treatment control
Niben101Ctg12788g00003.1	0	Non-treatment control
Niben101Ctg12790g00002.1	0	Non-treatment control
Niben101Ctg12810g00001.1	2.90372	Non-treatment control
Niben101Ctg12814g00002.1	1.16232	Non-treatment control
Niben101Ctg12826g00003.1	2.00125	Non-treatment control
Niben101Ctg12832g00001.1	0	Non-treatment control
Niben101Ctg12838g00001.1	0	Non-treatment control
Niben101Ctg12839g00001.1	3.76808	Non-treatment control
Niben101Ctg12842g00002.1	0.170532	Non-treatment control
Niben101Ctg12845g00002.1	0	Non-treatment control
Niben101Ctg12852g00001.1	0.306686	Non-treatment control
Niben101Ctg12867g00004.1	0	Non-treatment control
Niben101Ctg12880g00004.1	0.106171	Non-treatment control
Niben101Ctg12891g00001.1	5.11596	Non-treatment control
Niben101Ctg12894g00002.1	0	Non-treatment control
Niben101Ctg12895g00001.1	0	Non-treatment control
Niben101Ctg12906g00002.1	7.93635	Non-treatment control
Niben101Ctg12907g00001.1	0	Non-treatment control
Niben101Ctg12933g00001.1	0	Non-treatment control
Niben101Ctg12937g00004.1	0	Non-treatment control
Niben101Ctg12940g00001.1	5.35281	Non-treatment control
Niben101Ctg12954g00001.1	0	Non-treatment control
Niben101Ctg12957g00001.1	0.535281	Non-treatment control
Niben101Ctg12975g00002.1	0.562045	Non-treatment control
Niben101Ctg12976g00003.1	7.78306	Non-treatment control
Niben101Ctg12987g00001.1	0	Non-treatment control
Niben101Ctg12991g00003.1	1.92487	Non-treatment control
Niben101Ctg13000g00001.1	1.57629	Non-treatment control
Niben101Ctg13003g00003.1	29.467	Non-treatment control
Niben101Ctg13008g00002.1	8.58479	Non-treatment control
Niben101Ctg13012g00003.1	0.721727	Non-treatment control
Niben101Ctg13028g00004.1	32.9034	Non-treatment control
Niben101Ctg13030g00001.1	0.51387	Non-treatment control
Niben101Ctg13036g00003.1	0	Non-treatment control
Niben101Ctg13039g00001.1	0	Non-treatment control
Niben101Ctg13057g00004.1	2.1827	Non-treatment control
Niben101Ctg13058g00002.1	0	Non-treatment control
Niben101Ctg13065g00003.1	0.338072	Non-treatment control
Niben101Ctg13069g00002.1	0.796286	Non-treatment control
Niben101Ctg13092g00001.1	163.692	Non-treatment control
Niben101Ctg13095g00002.1	0	Non-treatment control
Niben101Ctg13101g00001.1	0	Non-treatment control
Niben101Ctg13108g00001.1	1.14831	Non-treatment control
Niben101Ctg13109g00003.1	2.20027	Non-treatment control
Niben101Ctg13119g00003.1	0.614187	Non-treatment control
Niben101Ctg13129g00003.1	0	Non-treatment control
Niben101Ctg13136g00001.1	0	Non-treatment control
Niben101Ctg13137g00001.1	32.9088	Non-treatment control
Niben101Ctg13152g00001.1	4.99947	Non-treatment control
Niben101Ctg13155g00001.1	0	Non-treatment control
Niben101Ctg13180g00001.1	0	Non-treatment control
Niben101Ctg13201g00003.1	2.24818	Non-treatment control
Niben101Ctg13209g00003.1	4.24686	Non-treatment control
Niben101Ctg13220g00002.1	0.802921	Non-treatment control
Niben101Ctg13237g00004.1	16.4346	Non-treatment control
Niben101Ctg13241g00001.1	0	Non-treatment control
Niben101Ctg13249g00004.1	50.8881	Non-treatment control
Niben101Ctg13271g00001.1	0.669701	Non-treatment control
Niben101Ctg13284g00003.1	8.57215	Non-treatment control
Niben101Ctg13288g00002.1	1.11338	Non-treatment control
Niben101Ctg13296g00001.1	0.304151	Non-treatment control
Niben101Ctg13312g00004.1	9.50241	Non-treatment control
Niben101Ctg13318g00001.1	0	Non-treatment control
Niben101Ctg13319g00001.1	0.46434	Non-treatment control
Niben101Ctg13328g00002.1	2.2023	Non-treatment control
Niben101Ctg13332g00003.1	0	Non-treatment control
Niben101Ctg13347g00002.1	0	Non-treatment control
Niben101Ctg13350g00001.1	1.34891	Non-treatment control
Niben101Ctg13361g00001.1	1.28162	Non-treatment control
Niben101Ctg13368g00004.1	5.83206	Non-treatment control
Niben101Ctg13380g00001.1	554.834	Non-treatment control
Niben101Ctg13383g00004.1	6.85418	Non-treatment control
Niben101Ctg13395g00001.1	0.400071	Non-treatment control
Niben101Ctg13400g00003.1	2.45143	Non-treatment control
Niben101Ctg13403g00001.1	0	Non-treatment control
Niben101Ctg13406g00001.1	0	Non-treatment control
Niben101Ctg13410g00002.1	1.92358	Non-treatment control
Niben101Ctg13411g00003.1	2.99211	Non-treatment control
Niben101Ctg13414g00002.1	1.01422	Non-treatment control
Niben101Ctg13427g00002.1	0	Non-treatment control
Niben101Ctg13431g00004.1	0.524357	Non-treatment control
Niben101Ctg13446g00002.1	6.44422	Non-treatment control
Niben101Ctg13447g00002.1	0	Non-treatment control
Niben101Ctg13474g00003.1	1.21523	Non-treatment control
Niben101Ctg13477g00004.1	2.31241	Non-treatment control
Niben101Ctg13488g00004.1	0.288331	Non-treatment control
Niben101Ctg13489g00001.1	2.53456	Non-treatment control
Niben101Ctg13498g00002.1	0	Non-treatment control
Niben101Ctg13505g00002.1	0	Non-treatment control
Niben101Ctg13507g00001.1	0	Non-treatment control
Niben101Ctg13514g00004.1	2.85875	Non-treatment control
Niben101Ctg13537g00001.1	7.93475	Non-treatment control
Niben101Ctg13555g00001.1	0	Non-treatment control
Niben101Ctg13559g00004.1	0	Non-treatment control
Niben101Ctg13560g00003.1	0	Non-treatment control
Niben101Ctg13561g00003.1	17.0786	Non-treatment control
Niben101Ctg13566g00004.1	0.868023	Non-treatment control
Niben101Ctg13570g00002.1	4.70652	Non-treatment control
Niben101Ctg13582g00001.1	0	Non-treatment control
Niben101Ctg13600g00003.1	0	Non-treatment control
Niben101Ctg13610g00001.1	0	Non-treatment control
Niben101Ctg13614g00002.1	0	Non-treatment control
Niben101Ctg13629g00003.1	0	Non-treatment control
Niben101Ctg13629g00002.1	0	Non-treatment control
Niben101Ctg13647g00002.1	1.40146	Non-treatment control
Niben101Ctg13650g00002.1	0	Non-treatment control
Niben101Ctg13650g00001.1	0	Non-treatment control
Niben101Ctg13666g00001.1	2.40459	Non-treatment control
Niben101Ctg13673g00002.1	0	Non-treatment control
Niben101Ctg13685g00001.1	3.21421	Non-treatment control
Niben101Ctg13703g00001.1	6.1607	Non-treatment control
Niben101Ctg13716g00003.1	0	Non-treatment control
Niben101Ctg13721g00007.1	0.322422	Non-treatment control
Niben101Ctg13733g00003.1	4.23358	Non-treatment control
Niben101Ctg13736g00004.1	0.109906	Non-treatment control
Niben101Ctg13746g00004.1	0.669735	Non-treatment control
Niben101Ctg13751g00001.1	9.51275	Non-treatment control
Niben101Ctg13757g00001.1	0.0321168	Non-treatment control
Niben101Ctg13768g00001.1	1.43681	Non-treatment control
Niben101Ctg13774g00001.1	0.756927	Non-treatment control
Niben101Ctg13775g00003.1	7.57958	Non-treatment control
Niben101Ctg13778g00003.1	1.4199	Non-treatment control
Niben101Ctg13781g00001.1	0	Non-treatment control
Niben101Ctg13782g00003.1	8.77822	Non-treatment control
Niben101Ctg13795g00003.1	0	Non-treatment control
Niben101Ctg13796g00001.1	0	Non-treatment control
Niben101Ctg13799g00002.1	14.5248	Non-treatment control
Niben101Ctg13801g00001.1	0	Non-treatment control
Niben101Ctg13813g00003.1	0	Non-treatment control
Niben101Ctg13827g00003.1	0.190322	Non-treatment control
Niben101Ctg13833g00001.1	0	Non-treatment control
Niben101Ctg13835g00003.1	0.247053	Non-treatment control
Niben101Ctg13850g00002.1	0	Non-treatment control
Niben101Ctg13858g00004.1	3.26349	Non-treatment control
Niben101Ctg13861g00002.1	0	Non-treatment control
Niben101Ctg13864g00004.1	5.34353	Non-treatment control
Niben101Ctg13866g00001.1	0	Non-treatment control
Niben101Ctg13873g00002.1	0	Non-treatment control
Niben101Ctg13874g00002.1	0.436634	Non-treatment control
Niben101Ctg13878g00002.1	0.298761	Non-treatment control
Niben101Ctg13882g00003.1	5.0944	Non-treatment control
Niben101Ctg13885g00001.1	4.64286	Non-treatment control
Niben101Ctg13892g00001.1	1.09264	Non-treatment control
Niben101Ctg13912g00003.1	1.40715	Non-treatment control
Niben101Ctg13915g00004.1	8.29199	Non-treatment control
Niben101Ctg13916g00003.1	6.88472	Non-treatment control
Niben101Ctg13927g00002.1	1257.29	Non-treatment control
Niben101Ctg13930g00002.1	0.160919	Non-treatment control
Niben101Ctg13931g00001.1	0.586442	Non-treatment control
Niben101Ctg13932g00004.1	0	Non-treatment control
Niben101Ctg13943g00002.1	6.27259	Non-treatment control
Niben101Ctg13946g00001.1	644.711	Non-treatment control
Niben101Ctg13948g00003.1	0	Non-treatment control
Niben101Ctg13948g00001.1	0	Non-treatment control
Niben101Ctg13949g00001.1	0.157952	Non-treatment control
Niben101Ctg13961g00001.1	0.420439	Non-treatment control
Niben101Ctg13967g00003.1	10.8274	Non-treatment control
Niben101Ctg13971g00002.1	7.19034	Non-treatment control
Niben101Ctg13976g00004.1	7.51671	Non-treatment control
Niben101Ctg13986g00002.1	8.05701	Non-treatment control
Niben101Ctg13992g00003.1	0	Non-treatment control
Niben101Ctg13994g00001.1	2.48031	Non-treatment control
Niben101Ctg13995g00003.1	0.370579	Non-treatment control
Niben101Ctg13998g00002.1	20.0113	Non-treatment control
Niben101Ctg14007g00002.1	1.23924	Non-treatment control
Niben101Ctg14008g00002.1	0.200209	Non-treatment control
Niben101Ctg14014g00001.1	0.289052	Non-treatment control
Niben101Ctg14017g00003.1	9.90024	Non-treatment control
Niben101Ctg14032g00002.1	0	Non-treatment control
Niben101Ctg14033g00003.1	0.306361	Non-treatment control
Niben101Ctg14038g00004.1	0	Non-treatment control
Niben101Ctg14039g00002.1	0	Non-treatment control
Niben101Ctg14045g00001.1	0	Non-treatment control
Niben101Ctg14049g00002.1	1347.11	Non-treatment control
Niben101Ctg14054g00002.1	0	Non-treatment control
Niben101Ctg14056g00003.1	3.73558	Non-treatment control
Niben101Ctg14063g00003.1	1.18768	Non-treatment control
Niben101Ctg14071g00003.1	7.81023	Non-treatment control
Niben101Ctg14074g00003.1	0.191172	Non-treatment control
Niben101Ctg14075g00001.1	5.44913	Non-treatment control
Niben101Ctg14076g00001.1	2.91971	Non-treatment control
Niben101Ctg14080g00002.1	18.2888	Non-treatment control
Niben101Ctg14086g00004.1	24.1406	Non-treatment control
Niben101Ctg14095g00001.1	0.503794	Non-treatment control
Niben101Ctg14099g00002.1	14.1561	Non-treatment control
Niben101Ctg14115g00001.1	13.9736	Non-treatment control
Niben101Ctg14126g00004.1	0.665864	Non-treatment control
Niben101Ctg14127g00001.1	0.395059	Non-treatment control
Niben101Ctg14130g00004.1	0	Non-treatment control
Niben101Ctg14130g00002.1	30.2833	Non-treatment control
Niben101Ctg14135g00002.1	0	Non-treatment control
Niben101Ctg14136g00001.1	0.0273335	Non-treatment control
Niben101Ctg14138g00002.1	0	Non-treatment control
Niben101Ctg14141g00004.1	0.201254	Non-treatment control
Niben101Ctg14155g00001.1	0	Non-treatment control
Niben101Ctg14168g00004.1	0	Non-treatment control
Niben101Ctg14184g00002.1	32.8921	Non-treatment control
Niben101Ctg14192g00001.1	3.11886	Non-treatment control
Niben101Ctg14198g00001.1	0	Non-treatment control
Niben101Ctg14200g00001.1	17.2473	Non-treatment control
Niben101Ctg14204g00003.1	0	Non-treatment control
Niben101Ctg14214g00003.1	9.37108	Non-treatment control
Niben101Ctg14231g00004.1	3.34015	Non-treatment control
Niben101Ctg14233g00001.1	2.36787	Non-treatment control
Niben101Ctg14241g00007.1	0	Non-treatment control
Niben101Ctg14241g00006.1	0.09047	Non-treatment control
Niben101Ctg14246g00004.1	0.0610296	Non-treatment control
Niben101Ctg14258g00004.1	0.0527948	Non-treatment control
Niben101Ctg14272g00004.1	2.32537	Non-treatment control
Niben101Ctg14282g00004.1	20.6696	Non-treatment control
Niben101Ctg14289g00001.1	0	Non-treatment control
Niben101Ctg14291g00001.1	3.43112	Non-treatment control
Niben101Ctg14302g00002.1	0	Non-treatment control
Niben101Ctg14302g00007.1	0	Non-treatment control
Niben101Ctg14304g00004.1	9.53271	Non-treatment control
Niben101Ctg14305g00004.1	0	Non-treatment control
Niben101Ctg14312g00004.1	0.926105	Non-treatment control
Niben101Ctg14324g00001.1	0	Non-treatment control
Niben101Ctg14336g00001.1	0.624133	Non-treatment control
Niben101Ctg14347g00004.1	2.89987	Non-treatment control
Niben101Ctg14347g00007.1	23.638	Non-treatment control
Niben101Ctg14350g00001.1	0	Non-treatment control
Niben101Ctg14352g00004.1	11.9046	Non-treatment control
Niben101Ctg14358g00001.1	1.65902	Non-treatment control
Niben101Ctg14368g00003.1	0.580175	Non-treatment control
Niben101Ctg14374g00002.1	2.79652	Non-treatment control
Niben101Ctg14375g00002.1	0.489674	Non-treatment control
Niben101Ctg14382g00002.1	17.9704	Non-treatment control
Niben101Ctg14389g00001.1	0	Non-treatment control
Niben101Ctg14396g00002.1	7.42944	Non-treatment control
Niben101Ctg14401g00002.1	0	Non-treatment control
Niben101Ctg14421g00002.1	2.98883	Non-treatment control
Niben101Ctg14425g00002.1	2.80179	Non-treatment control
Niben101Ctg14436g00002.1	0.504894	Non-treatment control
Niben101Ctg14443g00002.1	0.503794	Non-treatment control
Niben101Ctg14444g00003.1	0	Non-treatment control
Niben101Ctg14445g00001.1	8.81255	Non-treatment control
Niben101Ctg14448g00002.1	4.19065	Non-treatment control
Niben101Ctg14450g00003.1	5.75601	Non-treatment control
Niben101Ctg14453g00002.1	2.04337	Non-treatment control
Niben101Ctg14456g00004.1	0	Non-treatment control
Niben101Ctg14462g00001.1	3.39498	Non-treatment control
Niben101Ctg14464g00004.1	0	Non-treatment control
Niben101Ctg14470g00002.1	0.0850777	Non-treatment control
Niben101Ctg14473g00004.1	0	Non-treatment control
Niben101Ctg14476g00001.1	45.9703	Non-treatment control
Niben101Ctg14509g00003.1	5.88637	Non-treatment control
Niben101Ctg14511g00002.1	4.58367	Non-treatment control
Niben101Ctg14514g00003.1	10.3672	Non-treatment control
Niben101Ctg14522g00003.1	63.7427	Non-treatment control
Niben101Ctg14534g00001.1	0.36705	Non-treatment control
Niben101Ctg14542g00004.1	0	Non-treatment control
Niben101Ctg14544g00001.1	0	Non-treatment control
Niben101Ctg14561g00002.1	0	Non-treatment control
Niben101Ctg14566g00003.1	66.9383	Non-treatment control
Niben101Ctg14569g00004.1	25.8038	Non-treatment control
Niben101Ctg14573g00004.1	21.0777	Non-treatment control
Niben101Ctg14583g00002.1	2.91292	Non-treatment control
Niben101Ctg14602g00002.1	0	Non-treatment control
Niben101Ctg14602g00003.1	0	Non-treatment control
Niben101Ctg14609g00002.1	2.32871	Non-treatment control
Niben101Ctg14614g00001.1	0	Non-treatment control
Niben101Ctg14623g00001.1	0	Non-treatment control
Niben101Ctg14627g00001.1	3.88833	Non-treatment control
Niben101Ctg14629g00001.1	144.392	Non-treatment control
Niben101Ctg14632g00001.1	0.573875	Non-treatment control
Niben101Ctg14638g00001.1	0	Non-treatment control
Niben101Ctg14642g00001.1	1587.72	Non-treatment control
Niben101Ctg14642g00003.1	6.27721	Non-treatment control
Niben101Ctg14644g00001.1	0.475805	Non-treatment control
Niben101Ctg14652g00001.1	0.541549	Non-treatment control
Niben101Ctg14678g00001.1	4.83037	Non-treatment control
Niben101Ctg14679g00001.1	0	Non-treatment control
Niben101Ctg14682g00001.1	273.897	Non-treatment control
Niben101Ctg14683g00004.1	0	Non-treatment control
Niben101Ctg14683g00002.1	0	Non-treatment control
Niben101Ctg14686g00003.1	0.738072	Non-treatment control
Niben101Ctg14686g00002.1	2.5472	Non-treatment control
Niben101Ctg14687g00001.1	0.676144	Non-treatment control
Niben101Ctg14691g00005.1	1.99346	Non-treatment control
Niben101Ctg14691g00001.1	4.04167	Non-treatment control
Niben101Ctg14695g00001.1	0.523644	Non-treatment control
Niben101Ctg14704g00002.1	2.13348	Non-treatment control
Niben101Ctg14706g00003.1	3.32422	Non-treatment control
Niben101Ctg14707g00002.1	4.07025	Non-treatment control
Niben101Ctg14707g00003.1	0	Non-treatment control
Niben101Ctg14713g00001.1	0.175183	Non-treatment control
Niben101Ctg14726g00004.1	105.449	Non-treatment control
Niben101Ctg14728g00003.1	0	Non-treatment control
Niben101Ctg14729g00001.1	0	Non-treatment control
Niben101Ctg14734g00004.1	0	Non-treatment control
Niben101Ctg14738g00001.1	2.04499	Non-treatment control
Niben101Ctg14743g00003.1	0	Non-treatment control
Niben101Ctg14751g00003.1	0.637781	Non-treatment control
Niben101Ctg14751g00004.1	3.48629	Non-treatment control
Niben101Ctg14753g00004.1	0	Non-treatment control
Niben101Ctg14757g00001.1	1.1662	Non-treatment control
Niben101Ctg14760g00004.1	1.23824	Non-treatment control
Niben101Ctg14768g00004.1	0.248847	Non-treatment control
Niben101Ctg14771g00002.1	0.228049	Non-treatment control
Niben101Ctg14776g00003.1	0.0964711	Non-treatment control
Niben101Ctg14776g00004.1	0.375636	Non-treatment control
Niben101Ctg14777g00001.1	109.516	Non-treatment control
Niben101Ctg14782g00004.1	3.4805	Non-treatment control
Niben101Ctg14785g00001.1	8.1752	Non-treatment control
Niben101Ctg14792g00004.1	0.0509791	Non-treatment control
Niben101Ctg14797g00001.1	0.746681	Non-treatment control
Niben101Ctg14800g00002.1	0	Non-treatment control
Niben101Ctg14811g00003.1	0.797934	Non-treatment control
Niben101Ctg14813g00001.1	0.465587	Non-treatment control
Niben101Ctg14829g00003.1	0	Non-treatment control
Niben101Ctg14837g00005.1	0	Non-treatment control
Niben101Ctg14845g00001.1	2.3261	Non-treatment control
Niben101Ctg14848g00004.1	33.9104	Non-treatment control
Niben101Ctg14855g00004.1	0.976429	Non-treatment control
Niben101Ctg14855g00002.1	7.44739	Non-treatment control
Niben101Ctg14858g00001.1	0	Non-treatment control
Niben101Ctg14862g00002.1	0.248647	Non-treatment control
Niben101Ctg14866g00003.1	0	Non-treatment control
Niben101Ctg14871g00001.1	0	Non-treatment control
Niben101Ctg14873g00001.1	1.8822	Non-treatment control
Niben101Ctg14880g00003.1	1.66935	Non-treatment control
Niben101Ctg14882g00002.1	0.141173	Non-treatment control
Niben101Ctg14895g00002.1	10.7493	Non-treatment control
Niben101Ctg14899g00003.1	8.32985	Non-treatment control
Niben101Ctg14900g00003.1	0	Non-treatment control
Niben101Ctg14902g00003.1	0	Non-treatment control
Niben101Ctg14904g00003.1	0	Non-treatment control
Niben101Ctg14904g00006.1	0	Non-treatment control
Niben101Ctg14905g00002.1	13.3005	Non-treatment control
Niben101Ctg14907g00001.1	0.364447	Non-treatment control
Niben101Ctg14908g00004.1	1.46047	Non-treatment control
Niben101Ctg14912g00001.1	0.190166	Non-treatment control
Niben101Ctg14915g00004.1	0.831056	Non-treatment control
Niben101Ctg14916g00001.1	0	Non-treatment control
Niben101Ctg14924g00004.1	0	Non-treatment control
Niben101Ctg14931g00003.1	0.0742586	Non-treatment control
Niben101Ctg14931g00002.1	0	Non-treatment control
Niben101Ctg14932g00002.1	0	Non-treatment control
Niben101Ctg14936g00003.1	0.597102	Non-treatment control
Niben101Ctg14945g00003.1	0.916066	Non-treatment control
Niben101Ctg14950g00001.1	0.645925	Non-treatment control
Niben101Ctg14954g00005.1	4.13813	Non-treatment control
Niben101Ctg14959g00001.1	0.259239	Non-treatment control
Niben101Ctg14963g00002.1	18.42	Non-treatment control
Niben101Ctg14968g00002.1	0.476541	Non-treatment control
Niben101Ctg14991g00002.1	24.556	Non-treatment control
Niben101Ctg14992g00001.1	15.9498	Non-treatment control
Niben101Ctg15004g00001.1	0	Non-treatment control
Niben101Ctg15010g00002.1	0	Non-treatment control
Niben101Ctg15027g00001.1	1.07056	Non-treatment control
Niben101Ctg15030g00002.1	2.66618	Non-treatment control
Niben101Ctg15034g00003.1	1.56424	Non-treatment control
Niben101Ctg15035g00004.1	0	Non-treatment control
Niben101Ctg15041g00004.1	9.12978	Non-treatment control
Niben101Ctg15044g00003.1	0.372369	Non-treatment control
Niben101Ctg15064g00002.1	11.3386	Non-treatment control
Niben101Ctg15065g00001.1	0	Non-treatment control
Niben101Ctg15073g00004.1	2.75903	Non-treatment control
Niben101Ctg15075g00005.1	1.01311	Non-treatment control
Niben101Ctg15076g00003.1	0	Non-treatment control
Niben101Ctg15077g00003.1	0.988211	Non-treatment control
Niben101Ctg15084g00005.1	0	Non-treatment control
Niben101Ctg15092g00001.1	0	Non-treatment control
Niben101Ctg15093g00004.1	117.11	Non-treatment control
Niben101Ctg15110g00004.1	0.0502917	Non-treatment control
Niben101Ctg15114g00004.1	3.68946	Non-treatment control
Niben101Ctg15122g00004.1	0.498272	Non-treatment control
Niben101Ctg15125g00004.1	0	Non-treatment control
Niben101Ctg15134g00002.1	0	Non-treatment control
Niben101Ctg15138g00004.1	0	Non-treatment control
Niben101Ctg15143g00004.1	0.294763	Non-treatment control
Niben101Ctg15145g00003.1	32.1651	Non-treatment control
Niben101Ctg15158g00001.1	0	Non-treatment control
Niben101Ctg15158g00005.1	0	Non-treatment control
Niben101Ctg15178g00002.1	92.0883	Non-treatment control
Niben101Ctg15182g00002.1	0	Non-treatment control
Niben101Ctg15194g00003.1	0	Non-treatment control
Niben101Ctg15197g00001.1	0.592926	Non-treatment control
Niben101Ctg15201g00002.1	6.17048	Non-treatment control
Niben101Ctg15204g00004.1	1.64146	Non-treatment control
Niben101Ctg15206g00001.1	11.9082	Non-treatment control
Niben101Ctg15207g00002.1	13.2897	Non-treatment control
Niben101Ctg15208g00002.1	5.03987	Non-treatment control
Niben101Ctg15209g00004.1	12.9805	Non-treatment control
Niben101Ctg15214g00001.1	21.7865	Non-treatment control
Niben101Ctg15228g00001.1	0.25953	Non-treatment control
Niben101Ctg15234g00002.1	14.6723	Non-treatment control
Niben101Ctg15242g00003.1	0.214112	Non-treatment control
Niben101Ctg15243g00002.1	7.85253	Non-treatment control
Niben101Ctg15246g00001.1	0	Non-treatment control
Niben101Ctg15252g00002.1	132.367	Non-treatment control
Niben101Ctg15262g00002.1	1.33381	Non-treatment control
Niben101Ctg15263g00006.1	25.1786	Non-treatment control
Niben101Ctg15263g00003.1	6.6018	Non-treatment control
Niben101Ctg15269g00004.1	8.6171	Non-treatment control
Niben101Ctg15273g00002.1	0	Non-treatment control
Niben101Ctg15284g00001.1	0	Non-treatment control
Niben101Ctg15295g00003.1	6.6098	Non-treatment control
Niben101Ctg15296g00003.1	7.96286	Non-treatment control
Niben101Ctg15304g00001.1	1.45113	Non-treatment control
Niben101Ctg15305g00004.1	2.55515	Non-treatment control
Niben101Ctg15308g00001.1	2.7389	Non-treatment control
Niben101Ctg15311g00001.1	45.7047	Non-treatment control
Niben101Ctg15314g00004.1	0	Non-treatment control
Niben101Ctg15315g00004.1	0.111067	Non-treatment control
Niben101Ctg15323g00002.1	2.48647	Non-treatment control
Niben101Ctg15327g00004.1	3.11436	Non-treatment control
Niben101Ctg15328g00002.1	0	Non-treatment control
Niben101Ctg15329g00001.1	0	Non-treatment control
Niben101Ctg15330g00004.1	0	Non-treatment control
Niben101Ctg15342g00002.1	0	Non-treatment control
Niben101Ctg15352g00002.1	2.80292	Non-treatment control
Niben101Ctg15354g00005.1	0.036705	Non-treatment control
Niben101Ctg15355g00001.1	2.08491	Non-treatment control
Niben101Ctg15364g00004.1	0.0549397	Non-treatment control
Niben101Ctg15369g00002.1	0.28422	Non-treatment control
Niben101Ctg15370g00004.1	0	Non-treatment control
Niben101Ctg15370g00002.1	0.186786	Non-treatment control
Niben101Ctg15371g00001.1	0.8068	Non-treatment control
Niben101Ctg15380g00001.1	0	Non-treatment control
Niben101Ctg15389g00002.1	4.66726	Non-treatment control
Niben101Ctg15394g00005.1	5.34319	Non-treatment control
Niben101Ctg15399g00001.1	4.71047	Non-treatment control
Niben101Ctg15401g00004.1	0	Non-treatment control
Niben101Ctg15402g00004.1	44.8298	Non-treatment control
Niben101Ctg15403g00003.1	13.0616	Non-treatment control
Niben101Ctg15404g00003.1	2.11402	Non-treatment control
Niben101Ctg15408g00004.1	3.58514	Non-treatment control
Niben101Ctg15408g00005.1	1.48126	Non-treatment control
Niben101Ctg15422g00004.1	1.99645	Non-treatment control
Niben101Ctg15426g00003.1	4.25691	Non-treatment control
Niben101Ctg15426g00002.1	1.62772	Non-treatment control
Niben101Ctg15435g00001.1	43.0249	Non-treatment control
Niben101Ctg15451g00003.1	0	Non-treatment control
Niben101Ctg15453g00003.1	0.186185	Non-treatment control
Niben101Ctg15460g00004.1	42.6624	Non-treatment control
Niben101Ctg15465g00004.1	44.0966	Non-treatment control
Niben101Ctg15473g00004.1	0	Non-treatment control
Niben101Ctg15476g00004.1	0.548225	Non-treatment control
Niben101Ctg15478g00006.1	0.166211	Non-treatment control
Niben101Ctg15478g00004.1	0	Non-treatment control
Niben101Ctg15489g00001.1	5.91177	Non-treatment control
Niben101Ctg15498g00001.1	0.370579	Non-treatment control
Niben101Ctg15499g00003.1	0	Non-treatment control
Niben101Ctg15500g00003.1	0.274633	Non-treatment control
Niben101Ctg15504g00002.1	0.244441	Non-treatment control
Niben101Ctg15507g00001.1	6.18894	Non-treatment control
Niben101Ctg15508g00001.1	0	Non-treatment control
Niben101Ctg15514g00005.1	1.39023	Non-treatment control
Niben101Ctg15519g00001.1	151.79	Non-treatment control
Niben101Ctg15523g00001.1	0	Non-treatment control
Niben101Ctg15523g00002.1	0.0819133	Non-treatment control
Niben101Ctg15535g00002.1	1.10673	Non-treatment control
Niben101Ctg15550g00002.1	1.86098	Non-treatment control
Niben101Ctg15555g00001.1	0.921614	Non-treatment control
Niben101Ctg15556g00004.1	0.26764	Non-treatment control
Niben101Ctg15557g00001.1	1.18272	Non-treatment control
Niben101Ctg15559g00001.1	1.33707	Non-treatment control
Niben101Ctg15570g00001.1	3.65468	Non-treatment control
Niben101Ctg15571g00008.1	0.0653778	Non-treatment control
Niben101Ctg15571g00004.1	16.7803	Non-treatment control
Niben101Ctg15574g00001.1	0	Non-treatment control
Niben101Ctg15575g00004.1	0	Non-treatment control
Niben101Ctg15582g00001.1	23.5665	Non-treatment control
Niben101Ctg15582g00003.1	0.304065	Non-treatment control
Niben101Ctg15594g00001.1	1.77085	Non-treatment control
Niben101Ctg15598g00003.1	1.46086	Non-treatment control
Niben101Ctg15605g00001.1	0	Non-treatment control
Niben101Ctg15612g00005.1	35.4475	Non-treatment control
Niben101Ctg15612g00002.1	0.297608	Non-treatment control
Niben101Ctg15619g00001.1	0	Non-treatment control
Niben101Ctg15635g00003.1	0	Non-treatment control
Niben101Ctg15646g00004.1	0	Non-treatment control
Niben101Ctg15651g00003.1	1.59996	Non-treatment control
Niben101Ctg15661g00002.1	40.1909	Non-treatment control
Niben101Ctg15666g00004.1	4.62483	Non-treatment control
Niben101Ctg15672g00001.1	0.540915	Non-treatment control
Niben101Ctg15674g00002.1	15.824	Non-treatment control
Niben101Ctg15674g00005.1	2.56935	Non-treatment control
Niben101Ctg15677g00002.1	1.70416	Non-treatment control
Niben101Ctg15681g00001.1	5.53209	Non-treatment control
Niben101Ctg15686g00001.1	0.665203	Non-treatment control
Niben101Ctg15693g00002.1	0	Non-treatment control
Niben101Ctg15694g00006.1	3.12488	Non-treatment control
Niben101Ctg15694g00007.1	29.2004	Non-treatment control
Niben101Ctg15702g00001.1	2.51897	Non-treatment control
Niben101Ctg15705g00001.1	0.745721	Non-treatment control
Niben101Ctg15705g00004.1	0.744739	Non-treatment control
Niben101Ctg15709g00002.1	0.506157	Non-treatment control
Niben101Ctg15714g00002.1	0.38695	Non-treatment control
Niben101Ctg15717g00003.1	0.302989	Non-treatment control
Niben101Ctg15717g00005.1	0	Non-treatment control
Niben101Ctg15720g00002.1	1.39723	Non-treatment control
Niben101Ctg15721g00002.1	5.28864	Non-treatment control
Niben101Ctg15722g00003.1	0	Non-treatment control
Niben101Ctg15726g00001.1	0	Non-treatment control
Niben101Ctg15729g00003.1	0	Non-treatment control
Niben101Ctg15729g00005.1	0	Non-treatment control
Niben101Ctg15741g00002.1	0	Non-treatment control
Niben101Ctg15751g00004.1	0	Non-treatment control
Niben101Ctg15752g00002.1	0.971136	Non-treatment control
Niben101Ctg15759g00003.1	0	Non-treatment control
Niben101Ctg15767g00002.1	2.30403	Non-treatment control
Niben101Ctg15770g00001.1	5.04328	Non-treatment control
Niben101Ctg15772g00003.1	1.49463	Non-treatment control
Niben101Ctg15774g00002.1	1.19443	Non-treatment control
Niben101Ctg15784g00002.1	11.9275	Non-treatment control
Niben101Ctg15793g00001.1	38.3745	Non-treatment control
Niben101Ctg15807g00002.1	3.85402	Non-treatment control
Niben101Ctg15819g00003.1	0	Non-treatment control
Niben101Ctg15819g00001.1	0	Non-treatment control
Niben101Ctg15825g00004.1	2.23422	Non-treatment control
Niben101Ctg15828g00001.1	2.35455	Non-treatment control
Niben101Ctg15829g00004.1	0.388804	Non-treatment control
Niben101Ctg15836g00002.1	2.34957	Non-treatment control
Niben101Ctg15851g00002.1	5.69215	Non-treatment control
Niben101Ctg15860g00004.1	0	Non-treatment control
Niben101Ctg15862g00003.1	0.163537	Non-treatment control
Niben101Ctg15867g00004.1	15.5013	Non-treatment control
Niben101Ctg15872g00001.1	0.80421	Non-treatment control
Niben101Ctg15879g00002.1	4.00285	Non-treatment control
Niben101Ctg15895g00001.1	0	Non-treatment control
Niben101Ctg15904g00001.1	3.42995	Non-treatment control
Niben101Ctg15906g00002.1	0.252889	Non-treatment control
Niben101Ctg15916g00003.1	0	Non-treatment control
Niben101Ctg15917g00002.1	3.71472	Non-treatment control
Niben101Ctg15918g00002.1	0	Non-treatment control
Niben101Ctg15942g00001.1	3.86145	Non-treatment control
Niben101Ctg15946g00001.1	0	Non-treatment control
Niben101Ctg15949g00001.1	107.727	Non-treatment control
Niben101Ctg15953g00002.1	7.02556	Non-treatment control
Niben101Ctg15954g00001.1	0	Non-treatment control
Niben101Ctg15956g00002.1	0.892824	Non-treatment control
Niben101Ctg15964g00001.1	9.45987	Non-treatment control
Niben101Ctg15964g00004.1	0	Non-treatment control
Niben101Ctg15966g00001.1	3.43306	Non-treatment control
Niben101Ctg15970g00006.1	2.46783	Non-treatment control
Niben101Ctg15972g00001.1	0	Non-treatment control
Niben101Ctg15976g00002.1	0.949099	Non-treatment control
Niben101Ctg15977g00001.1	0	Non-treatment control
Niben101Ctg15983g00001.1	27.6231	Non-treatment control
Niben101Ctg15984g00001.1	0.0522225	Non-treatment control
Niben101Ctg15985g00004.1	0	Non-treatment control
Niben101Ctg15987g00002.1	1.1786	Non-treatment control
Niben101Ctg15988g00001.1	1.07056	Non-treatment control
Niben101Ctg15991g00003.1	12.1344	Non-treatment control
Niben101Ctg15996g00001.1	0.521454	Non-treatment control
Niben101Ctg15998g00002.1	32.0624	Non-treatment control
Niben101Ctg15999g00004.1	3.28194	Non-treatment control
Niben101Ctg16009g00002.1	2.86392	Non-treatment control
Niben101Ctg16016g00003.1	8.02766	Non-treatment control
Niben101Ctg16023g00001.1	0	Non-treatment control
Niben101Ctg16024g00004.1	2.77087	Non-treatment control
Niben101Ctg16024g00001.1	0	Non-treatment control
Niben101Ctg16032g00005.1	0	Non-treatment control
Niben101Ctg16034g00002.1	3.12672	Non-treatment control
Niben101Ctg16037g00001.1	0	Non-treatment control
Niben101Ctg16047g00001.1	0	Non-treatment control
Niben101Ctg16048g00003.1	10.1113	Non-treatment control
Niben101Ctg16051g00002.1	0	Non-treatment control
Niben101Ctg16053g00004.1	54.0722	Non-treatment control
Niben101Ctg16054g00001.1	0	Non-treatment control
Niben101Ctg16055g00003.1	0	Non-treatment control
Niben101Ctg16056g00001.1	0	Non-treatment control
Niben101Ctg16058g00002.1	0	Non-treatment control
Niben101Ctg16063g00004.1	0	Non-treatment control
Niben101Ctg16070g00007.1	7.79802	Non-treatment control
Niben101Ctg16070g00008.1	1.75432	Non-treatment control
Niben101Ctg16072g00003.1	0	Non-treatment control
Niben101Ctg16073g00005.1	0.0654889	Non-treatment control
Niben101Ctg16084g00001.1	1.18183	Non-treatment control
Niben101Ctg16090g00002.1	0	Non-treatment control
Niben101Ctg16090g00005.1	0	Non-treatment control
Niben101Ctg16094g00003.1	0.760017	Non-treatment control
Niben101Ctg16096g00001.1	0	Non-treatment control
Niben101Ctg16098g00002.1	190.47	Non-treatment control
Niben101Ctg16102g00003.1	0	Non-treatment control
Niben101Ctg16103g00005.1	0	Non-treatment control
Niben101Ctg16104g00002.1	1.75722	Non-treatment control
Niben101Ctg16113g00001.1	20.5529	Non-treatment control
Niben101Ctg16115g00003.1	22.7996	Non-treatment control
Niben101Ctg16123g00002.1	0	Non-treatment control
Niben101Ctg16134g00004.1	1.12608	Non-treatment control
Niben101Ctg16161g00004.1	7.29849	Non-treatment control
Niben101Ctg16164g00004.1	0.708088	Non-treatment control
Niben101Ctg16171g00004.1	0.754968	Non-treatment control
Niben101Ctg16171g00002.1	0.481206	Non-treatment control
Niben101Ctg16180g00004.1	0.452854	Non-treatment control
Niben101Ctg16196g00001.1	0.036969	Non-treatment control
Niben101Ctg16204g00003.1	2.49197	Non-treatment control
Niben101Ctg16206g00003.1	0.353285	Non-treatment control
Niben101Ctg16206g00001.1	0.207205	Non-treatment control
Niben101Ctg16209g00001.1	0	Non-treatment control
Niben101Ctg16210g00007.1	0	Non-treatment control
Niben101Ctg16210g00009.1	3.8419	Non-treatment control
Niben101Ctg16210g00008.1	2165.4	Non-treatment control
Niben101Ctg16216g00002.1	46.96	Non-treatment control
Niben101Ctg16217g00002.1	0.381586	Non-treatment control
Niben101Ctg16222g00005.1	0.788835	Non-treatment control
Niben101Ctg16231g00004.1	3.51889	Non-treatment control
Niben101Ctg16232g00003.1	3.10918	Non-treatment control
Niben101Ctg16241g00003.1	0.966959	Non-treatment control
Niben101Ctg16250g00003.1	1.02645	Non-treatment control
Niben101Ctg16253g00002.1	27.9289	Non-treatment control
Niben101Ctg16258g00001.1	4.33896	Non-treatment control
Niben101Ctg16278g00003.1	1.6303	Non-treatment control
Niben101Ctg16284g00001.1	0.668152	Non-treatment control
Niben101Ctg16285g00001.1	0	Non-treatment control
Niben101Ctg16285g00004.1	15.0444	Non-treatment control
Niben101Ctg16287g00006.1	0.590978	Non-treatment control
Niben101Ctg16292g00001.1	0	Non-treatment control
Niben101Ctg16294g00006.1	0.393	Non-treatment control
Niben101Ctg16304g00001.1	0	Non-treatment control
Niben101Ctg16306g00002.1	0.385017	Non-treatment control
Niben101Ctg16317g00001.1	8.39067	Non-treatment control
Niben101Ctg16318g00001.1	0.0326889	Non-treatment control
Niben101Ctg16320g00002.1	15.3206	Non-treatment control
Niben101Ctg16325g00005.1	0.292357	Non-treatment control
Niben101Ctg16329g00003.1	27.9375	Non-treatment control
Niben101Ctg16330g00007.1	1.31987	Non-treatment control
Niben101Ctg16331g00004.1	3.56309	Non-treatment control
Niben101Ctg16335g00001.1	0	Non-treatment control
Niben101Ctg16342g00001.1	0	Non-treatment control
Niben101Ctg16346g00003.1	10.1591	Non-treatment control
Niben101Ctg16348g00001.1	0	Non-treatment control
Niben101Ctg16349g00003.1	0.760662	Non-treatment control
Niben101Ctg16351g00002.1	0	Non-treatment control
Niben101Ctg16357g00002.1	0	Non-treatment control
Niben101Ctg16366g00004.1	11.512	Non-treatment control
Niben101Ctg16374g00003.1	3743.61	Non-treatment control
Niben101Ctg16374g00011.1	76.0777	Non-treatment control
Niben101Ctg16374g00004.1	0.966728	Non-treatment control
Niben101Ctg16382g00001.1	12.1879	Non-treatment control
Niben101Ctg16385g00003.1	0	Non-treatment control
Niben101Ctg16389g00002.1	1.2235	Non-treatment control
Niben101Ctg16390g00005.1	4.09365	Non-treatment control
Niben101Ctg16407g00001.1	0	Non-treatment control
Niben101Ctg16413g00002.1	0	Non-treatment control
Niben101Ctg16424g00003.1	0	Non-treatment control
Niben101Ctg16428g00003.1	0.0797934	Non-treatment control
Niben101Ctg16445g00004.1	0.901526	Non-treatment control
Niben101Ctg16458g00001.1	0	Non-treatment control
Niben101Ctg16458g00005.1	0	Non-treatment control
Niben101Ctg16458g00002.1	0	Non-treatment control
Niben101Ctg16479g00004.1	1.6939	Non-treatment control
Niben101Ctg16484g00001.1	0	Non-treatment control
Niben101Ctg16493g00002.1	3.54665	Non-treatment control
Niben101Ctg16502g00003.1	3.95818	Non-treatment control
Niben101Scf00005g00003.1	0	Non-treatment control
Niben101Scf00005g01012.1	0	Non-treatment control
Niben101Scf00005g01013.1	9.18284	Non-treatment control
Niben101Scf00005g01010.1	2.93425	Non-treatment control
Niben101Scf00005g01008.1	1.67872	Non-treatment control
Niben101Scf00006g00003.1	5.03933	Non-treatment control
Niben101Scf00006g01002.1	0	Non-treatment control
Niben101Scf00006g02010.1	56.1314	Non-treatment control
Niben101Scf00006g02004.1	1.27556	Non-treatment control
Niben101Scf00006g02011.1	10.0721	Non-treatment control
Niben101Scf00010g01004.1	21.7053	Non-treatment control
Niben101Scf00010g01005.1	13.3015	Non-treatment control
Niben101Scf00010g01006.1	4.1333	Non-treatment control
Niben101Scf00010g03005.1	0	Non-treatment control
Niben101Scf00010g03003.1	0	Non-treatment control
Niben101Scf00010g03002.1	0.302276	Non-treatment control
Niben101Scf00010g04002.1	0	Non-treatment control
Niben101Scf00010g05013.1	6.22674	Non-treatment control
Niben101Scf00010g05014.1	0.846548	Non-treatment control
Niben101Scf00010g05016.1	0	Non-treatment control
Niben101Scf00010g05015.1	0	Non-treatment control
Niben101Scf00011g00020.1	7.3457	Non-treatment control
Niben101Scf00011g00004.1	5.5813	Non-treatment control
Niben101Scf00011g00012.1	5.69257	Non-treatment control
Niben101Scf00012g00010.1	0.980214	Non-treatment control
Niben101Scf00012g00012.1	6.18229	Non-treatment control
Niben101Scf00012g00011.1	0	Non-treatment control
Niben101Scf00013g01005.1	1.82257	Non-treatment control
Niben101Scf00013g03001.1	9.33591	Non-treatment control
Niben101Scf00013g03009.1	0	Non-treatment control
Niben101Scf00013g03014.1	11.8431	Non-treatment control
Niben101Scf00015g00009.1	8.66322	Non-treatment control
Niben101Scf00015g00001.1	0	Non-treatment control
Niben101Scf00015g00005.1	0	Non-treatment control
Niben101Scf00015g01003.1	52.8643	Non-treatment control
Niben101Scf00015g03012.1	0	Non-treatment control
Niben101Scf00015g04023.1	6.72353	Non-treatment control
Niben101Scf00015g04024.1	3.69986	Non-treatment control
Niben101Scf00015g04002.1	0	Non-treatment control
Niben101Scf00015g04025.1	0	Non-treatment control
Niben101Scf00016g00006.1	4.23953	Non-treatment control
Niben101Scf00016g00007.1	4.91267	Non-treatment control
Niben101Scf00016g01007.1	2.03158	Non-treatment control
Niben101Scf00016g01009.1	0.23078	Non-treatment control
Niben101Scf00016g01010.1	3.6915	Non-treatment control
Niben101Scf00016g02001.1	0	Non-treatment control
Niben101Scf00016g03004.1	2.11439	Non-treatment control
Niben101Scf00016g04007.1	141.303	Non-treatment control
Niben101Scf00016g04006.1	0.383212	Non-treatment control
Niben101Scf00016g04005.1	1.14093	Non-treatment control
Niben101Scf00016g04008.1	1.25076	Non-treatment control
Niben101Scf00017g00004.1	1.79896	Non-treatment control
Niben101Scf00017g00002.1	0.0149497	Non-treatment control
Niben101Scf00017g00005.1	13.7561	Non-treatment control
Niben101Scf00017g00006.1	0	Non-treatment control
Niben101Scf00017g00021.1	0	Non-treatment control
Niben101Scf00017g00026.1	0	Non-treatment control
Niben101Scf00017g01009.1	0	Non-treatment control
Niben101Scf00017g02004.1	0	Non-treatment control
Niben101Scf00017g03003.1	16.5602	Non-treatment control
Niben101Scf00017g04017.1	9.67001	Non-treatment control
Niben101Scf00017g04019.1	5.05904	Non-treatment control
Niben101Scf00017g04008.1	0.418007	Non-treatment control
Niben101Scf00017g04010.1	0	Non-treatment control
Niben101Scf00018g01002.1	3.77317	Non-treatment control
Niben101Scf00018g01001.1	0	Non-treatment control
Niben101Scf00018g02003.1	26.4044	Non-treatment control
Niben101Scf00018g02004.1	0	Non-treatment control
Niben101Scf00021g00012.1	0.208326	Non-treatment control
Niben101Scf00021g00005.1	3.85826	Non-treatment control
Niben101Scf00021g00010.1	0.750034	Non-treatment control
Niben101Scf00021g00006.1	0	Non-treatment control
Niben101Scf00021g00004.1	4.37054	Non-treatment control
Niben101Scf00021g01007.1	0.265185	Non-treatment control
Niben101Scf00021g01014.1	0	Non-treatment control
Niben101Scf00021g01015.1	0	Non-treatment control
Niben101Scf00021g01019.1	0	Non-treatment control
Niben101Scf00021g01016.1	0.221496	Non-treatment control
Niben101Scf00021g01003.1	0	Non-treatment control
Niben101Scf00022g00013.1	0.101958	Non-treatment control
Niben101Scf00022g00008.1	0.988723	Non-treatment control
Niben101Scf00022g00016.1	8.53113	Non-treatment control
Niben101Scf00022g00003.1	0.123924	Non-treatment control
Niben101Scf00022g00014.1	0	Non-treatment control
Niben101Scf00022g00015.1	0.349307	Non-treatment control
Niben101Scf00022g00011.1	0	Non-treatment control
Niben101Scf00022g01003.1	5.2769	Non-treatment control
Niben101Scf00022g04003.1	8.66708	Non-treatment control
Niben101Scf00022g06001.1	4.01375	Non-treatment control
Niben101Scf00022g06009.1	117.498	Non-treatment control
Niben101Scf00022g09009.1	1.81366	Non-treatment control
Niben101Scf00022g09008.1	0.909908	Non-treatment control
Niben101Scf00022g09004.1	16.9188	Non-treatment control
Niben101Scf00022g09023.1	5.62045	Non-treatment control
Niben101Scf00022g09026.1	2.09301	Non-treatment control
Niben101Scf00022g09011.1	65.8296	Non-treatment control
Niben101Scf00023g00004.1	2.85209	Non-treatment control
Niben101Scf00023g01002.1	0	Non-treatment control
Niben101Scf00023g02002.1	7.33569	Non-treatment control
Niben101Scf00023g03016.1	2.31663	Non-treatment control
Niben101Scf00023g03015.1	6.28179	Non-treatment control
Niben101Scf00023g05010.1	0	Non-treatment control
Niben101Scf00023g05007.1	0	Non-treatment control
Niben101Scf00023g05009.1	0	Non-treatment control
Niben101Scf00023g06002.1	4.61716	Non-treatment control
Niben101Scf00023g06009.1	3.88938	Non-treatment control
Niben101Scf00023g07007.1	9.66668	Non-treatment control
Niben101Scf00023g08011.1	2.55702	Non-treatment control
Niben101Scf00023g08006.1	7.34984	Non-treatment control
Niben101Scf00023g08009.1	0	Non-treatment control
Niben101Scf00024g00008.1	0.241631	Non-treatment control
Niben101Scf00024g00003.1	7.07842	Non-treatment control
Niben101Scf00024g00006.1	7.15266	Non-treatment control
Niben101Scf00024g00012.1	8.12089	Non-treatment control
Niben101Scf00024g00011.1	0.184845	Non-treatment control
Niben101Scf00024g00010.1	0	Non-treatment control
Niben101Scf00024g01005.1	2.45073	Non-treatment control
Niben101Scf00024g02023.1	0.259822	Non-treatment control
Niben101Scf00024g02021.1	4.1935	Non-treatment control
Niben101Scf00024g02014.1	0.304585	Non-treatment control
Niben101Scf00024g02024.1	0.171138	Non-treatment control
Niben101Scf00024g02018.1	0.439926	Non-treatment control
Niben101Scf00024g03002.1	5.50575	Non-treatment control
Niben101Scf00024g03019.1	0	Non-treatment control
Niben101Scf00024g03006.1	3.91957	Non-treatment control
Niben101Scf00024g03018.1	0	Non-treatment control
Niben101Scf00024g03011.1	0	Non-treatment control
Niben101Scf00024g03009.1	0.405687	Non-treatment control
Niben101Scf00024g04006.1	1.66259	Non-treatment control
Niben101Scf00024g04005.1	1.44328	Non-treatment control
Niben101Scf00024g04003.1	0	Non-treatment control
Niben101Scf00024g04004.1	0	Non-treatment control
Niben101Scf00024g04032.1	0.990115	Non-treatment control
Niben101Scf00024g04007.1	0	Non-treatment control
Niben101Scf00024g04009.1	0	Non-treatment control
Niben101Scf00024g04001.1	0	Non-treatment control
Niben101Scf00024g04002.1	0	Non-treatment control
Niben101Scf00025g00005.1	16.7186	Non-treatment control
Niben101Scf00025g00006.1	3.62486	Non-treatment control
Niben101Scf00028g00002.1	12.0816	Non-treatment control
Niben101Scf00028g01007.1	3.37702	Non-treatment control
Niben101Scf00028g01004.1	1.86485	Non-treatment control
Niben101Scf00028g03008.1	7.60527	Non-treatment control
Niben101Scf00028g03009.1	4.90205	Non-treatment control
Niben101Scf00028g03005.1	0	Non-treatment control
Niben101Scf00028g04012.1	0	Non-treatment control
Niben101Scf00028g04008.1	2.10818	Non-treatment control
Niben101Scf00028g04010.1	1.60704	Non-treatment control
Niben101Scf00028g04011.1	1.40511	Non-treatment control
Niben101Scf00031g00001.1	1.08734	Non-treatment control
Niben101Scf00031g00003.1	0.161064	Non-treatment control
Niben101Scf00031g00002.1	3.21336	Non-treatment control
Niben101Scf00031g01005.1	0.773382	Non-treatment control
Niben101Scf00031g01003.1	3.46624	Non-treatment control
Niben101Scf00031g01007.1	0	Non-treatment control
Niben101Scf00031g02001.1	1.46083	Non-treatment control
Niben101Scf00032g01006.1	4.14752	Non-treatment control
Niben101Scf00032g02001.1	0	Non-treatment control
Niben101Scf00032g02010.1	0	Non-treatment control
Niben101Scf00033g00002.1	0.987578	Non-treatment control
Niben101Scf00033g00007.1	0	Non-treatment control
Niben101Scf00033g00010.1	0	Non-treatment control
Niben101Scf00033g01001.1	35.5121	Non-treatment control
Niben101Scf00033g03002.1	0	Non-treatment control
Niben101Scf00033g04001.1	0	Non-treatment control
Niben101Scf00033g05002.1	0	Non-treatment control
Niben101Scf00033g07005.1	12.082	Non-treatment control
Niben101Scf00033g07011.1	0	Non-treatment control
Niben101Scf00033g07004.1	32.1168	Non-treatment control
Niben101Scf00033g07013.1	0	Non-treatment control
Niben101Scf00033g07014.1	0.181728	Non-treatment control
Niben101Scf00033g07007.1	1.47876	Non-treatment control
Niben101Scf00033g07016.1	2.1135	Non-treatment control
Niben101Scf00034g00012.1	0.317085	Non-treatment control
Niben101Scf00034g01012.1	1.15045	Non-treatment control
Niben101Scf00034g01011.1	0.11043	Non-treatment control
Niben101Scf00034g01015.1	0.132441	Non-treatment control
Niben101Scf00034g01013.1	0.309738	Non-treatment control
Niben101Scf00034g04020.1	4.08898	Non-treatment control
Niben101Scf00034g04002.1	0.410002	Non-treatment control
Niben101Scf00034g04018.1	0.948682	Non-treatment control
Niben101Scf00034g04016.1	6.38974	Non-treatment control
Niben101Scf00034g04023.1	13.5691	Non-treatment control
Niben101Scf00035g01004.1	0.913126	Non-treatment control
Niben101Scf00035g01012.1	1.71172	Non-treatment control
Niben101Scf00035g01005.1	0	Non-treatment control
Niben101Scf00035g01009.1	5.52643	Non-treatment control
Niben101Scf00035g04007.1	0	Non-treatment control
Niben101Scf00037g01004.1	4.48953	Non-treatment control
Niben101Scf00037g01005.1	179.012	Non-treatment control
Niben101Scf00037g02013.1	9.36834	Non-treatment control
Niben101Scf00037g02012.1	4.18619	Non-treatment control
Niben101Scf00037g02016.1	2.22925	Non-treatment control
Niben101Scf00037g02018.1	0	Non-treatment control
Niben101Scf00037g02020.1	0	Non-treatment control
Niben101Scf00037g03004.1	2.50913	Non-treatment control
Niben101Scf00039g01002.1	1.26137	Non-treatment control
Niben101Scf00039g01003.1	0	Non-treatment control
Niben101Scf00039g01010.1	6.92346	Non-treatment control
Niben101Scf00039g01013.1	0.0685159	Non-treatment control
Niben101Scf00039g02004.1	0	Non-treatment control
Niben101Scf00043g00002.1	0	Non-treatment control
Niben101Scf00043g00010.1	0	Non-treatment control
Niben101Scf00043g01001.1	4.9304	Non-treatment control
Niben101Scf00043g03010.1	0	Non-treatment control
Niben101Scf00043g03001.1	0.660399	Non-treatment control
Niben101Scf00043g03012.1	2.45946	Non-treatment control
Niben101Scf00043g03002.1	2.98228	Non-treatment control
Niben101Scf00043g03003.1	3.49817	Non-treatment control
Niben101Scf00043g03015.1	3.63342	Non-treatment control
Niben101Scf00043g03016.1	0	Non-treatment control
Niben101Scf00044g00020.1	4.28005	Non-treatment control
Niben101Scf00044g00016.1	0	Non-treatment control
Niben101Scf00044g00021.1	0.33075	Non-treatment control
Niben101Scf00044g00024.1	0.0356854	Non-treatment control
Niben101Scf00046g00002.1	0.974976	Non-treatment control
Niben101Scf00046g00015.1	18.9859	Non-treatment control
Niben101Scf00046g00003.1	21.6399	Non-treatment control
Niben101Scf00046g01017.1	7.79913	Non-treatment control
Niben101Scf00046g01018.1	0	Non-treatment control
Niben101Scf00046g01019.1	0.50584	Non-treatment control
Niben101Scf00046g02010.1	12.3972	Non-treatment control
Niben101Scf00046g02008.1	1.30962	Non-treatment control
Niben101Scf00046g02003.1	1.75633	Non-treatment control
Niben101Scf00046g03001.1	3.11341	Non-treatment control
Niben101Scf00046g03003.1	11.5501	Non-treatment control
Niben101Scf00046g03002.1	5.12621	Non-treatment control
Niben101Scf00046g04019.1	0	Non-treatment control
Niben101Scf00046g04007.1	10.4691	Non-treatment control
Niben101Scf00046g04022.1	5.42274	Non-treatment control
Niben101Scf00046g04012.1	0	Non-treatment control
Niben101Scf00046g04020.1	0.634407	Non-treatment control
Niben101Scf00046g04025.1	4.18452	Non-treatment control
Niben101Scf00046g04027.1	3.54706	Non-treatment control
Niben101Scf00046g04021.1	0.54173	Non-treatment control
Niben101Scf00046g05013.1	0.248065	Non-treatment control
Niben101Scf00046g05001.1	0	Non-treatment control
Niben101Scf00046g05006.1	0	Non-treatment control
Niben101Scf00046g05007.1	0	Non-treatment control
Niben101Scf00046g05014.1	2.34084	Non-treatment control
Niben101Scf00046g05010.1	11.768	Non-treatment control
Niben101Scf00046g06006.1	14.3925	Non-treatment control
Niben101Scf00046g06001.1	2.80219	Non-treatment control
Niben101Scf00046g07031.1	0.583943	Non-treatment control
Niben101Scf00046g07015.1	0	Non-treatment control
Niben101Scf00046g07021.1	0.226707	Non-treatment control
Niben101Scf00046g07018.1	4.07744	Non-treatment control
Niben101Scf00046g07019.1	1.09123	Non-treatment control
Niben101Scf00046g07033.1	0	Non-treatment control
Niben101Scf00046g07007.1	0	Non-treatment control
Niben101Scf00046g07016.1	11.1884	Non-treatment control
Niben101Scf00046g07025.1	4.23216	Non-treatment control
Niben101Scf00046g07010.1	1.37455	Non-treatment control
Niben101Scf00046g08005.1	0.676144	Non-treatment control
Niben101Scf00046g08004.1	9.05315	Non-treatment control
Niben101Scf00046g08003.1	0.700448	Non-treatment control
Niben101Scf00046g09009.1	0.0615904	Non-treatment control
Niben101Scf00046g09013.1	3.75928	Non-treatment control
Niben101Scf00046g09010.1	0	Non-treatment control
Niben101Scf00046g09025.1	1.09847	Non-treatment control
Niben101Scf00046g09011.1	0.0925335	Non-treatment control
Niben101Scf00047g02014.1	19.6606	Non-treatment control
Niben101Scf00047g02009.1	15.8914	Non-treatment control
Niben101Scf00047g03004.1	1.72376	Non-treatment control
Niben101Scf00047g03028.1	0	Non-treatment control
Niben101Scf00047g03008.1	0.534221	Non-treatment control
Niben101Scf00047g03012.1	1.27537	Non-treatment control
Niben101Scf00047g03001.1	0	Non-treatment control
Niben101Scf00047g03022.1	1.30922	Non-treatment control
Niben101Scf00047g03003.1	0.671432	Non-treatment control
Niben101Scf00047g03014.1	0	Non-treatment control
Niben101Scf00047g03013.1	1.48671	Non-treatment control
Niben101Scf00048g00004.1	0	Non-treatment control
Niben101Scf00048g00007.1	3.35636	Non-treatment control
Niben101Scf00048g00003.1	0	Non-treatment control
Niben101Scf00048g01007.1	1.1088	Non-treatment control
Niben101Scf00049g00001.1	3.59529	Non-treatment control
Niben101Scf00049g01003.1	0.116436	Non-treatment control
Niben101Scf00049g01013.1	0	Non-treatment control
Niben101Scf00049g01012.1	0	Non-treatment control
Niben101Scf00049g03004.1	0	Non-treatment control
Niben101Scf00049g03001.1	0	Non-treatment control
Niben101Scf00050g00008.1	15.2167	Non-treatment control
Niben101Scf00050g01002.1	0.322782	Non-treatment control
Niben101Scf00050g03004.1	5.74647	Non-treatment control
Niben101Scf00050g03002.1	7.48717	Non-treatment control
Niben101Scf00050g03001.1	106.175	Non-treatment control
Niben101Scf00050g03006.1	0.583603	Non-treatment control
Niben101Scf00050g03005.1	4.97663	Non-treatment control
Niben101Scf00050g03017.1	0	Non-treatment control
Niben101Scf00051g00011.1	23.3298	Non-treatment control
Niben101Scf00051g00010.1	0	Non-treatment control
Niben101Scf00051g00013.1	0.24174	Non-treatment control
Niben101Scf00051g00012.1	0	Non-treatment control
Niben101Scf00051g01009.1	44.9918	Non-treatment control
Niben101Scf00051g01015.1	6.31047	Non-treatment control
Niben101Scf00051g03003.1	1.06465	Non-treatment control
Niben101Scf00051g03009.1	4.08122	Non-treatment control
Niben101Scf00051g03010.1	0	Non-treatment control
Niben101Scf00051g04002.1	0	Non-treatment control
Niben101Scf00051g04021.1	19.1512	Non-treatment control
Niben101Scf00051g04005.1	1.6192	Non-treatment control
Niben101Scf00051g04001.1	0	Non-treatment control
Niben101Scf00051g05021.1	0	Non-treatment control
Niben101Scf00051g05016.1	0.408979	Non-treatment control
Niben101Scf00051g05002.1	18.9764	Non-treatment control
Niben101Scf00051g05008.1	4.25897	Non-treatment control
Niben101Scf00051g05017.1	1.05178	Non-treatment control
Niben101Scf00052g00002.1	0	Non-treatment control
Niben101Scf00052g04001.1	0.408915	Non-treatment control
Niben101Scf00052g06003.1	0	Non-treatment control
Niben101Scf00052g08003.1	5.27188	Non-treatment control
Niben101Scf00052g09016.1	11.0664	Non-treatment control
Niben101Scf00052g09009.1	1.24016	Non-treatment control
Niben101Scf00052g09012.1	0.462251	Non-treatment control
Niben101Scf00054g00013.1	3.01037	Non-treatment control
Niben101Scf00054g00003.1	4.23187	Non-treatment control
Niben101Scf00054g00002.1	9.62575	Non-treatment control
Niben101Scf00054g01002.1	0	Non-treatment control
Niben101Scf00054g01013.1	31.9727	Non-treatment control
Niben101Scf00054g01010.1	6.94944	Non-treatment control
Niben101Scf00055g00009.1	0	Non-treatment control
Niben101Scf00055g00004.1	5.64478	Non-treatment control
Niben101Scf00055g00003.1	1.66928	Non-treatment control
Niben101Scf00055g00006.1	0	Non-treatment control
Niben101Scf00055g01004.1	0	Non-treatment control
Niben101Scf00055g03005.1	0.951946	Non-treatment control
Niben101Scf00055g03017.1	61.54	Non-treatment control
Niben101Scf00055g03019.1	2.5837	Non-treatment control
Niben101Scf00055g03018.1	0	Non-treatment control
Niben101Scf00055g03020.1	35.9626	Non-treatment control
Niben101Scf00055g04003.1	10.2849	Non-treatment control
Niben101Scf00056g01003.1	0.368219	Non-treatment control
Niben101Scf00056g01002.1	0	Non-treatment control
Niben101Scf00056g02008.1	0	Non-treatment control
Niben101Scf00056g02001.1	0	Non-treatment control
Niben101Scf00056g03004.1	0	Non-treatment control
Niben101Scf00056g04001.1	1.86862	Non-treatment control
Niben101Scf00056g04010.1	0.218668	Non-treatment control
Niben101Scf00056g04002.1	1.49879	Non-treatment control
Niben101Scf00056g06003.1	0.0236443	Non-treatment control
Niben101Scf00056g06004.1	0	Non-treatment control
Niben101Scf00056g07001.1	0.0269136	Non-treatment control
Niben101Scf00056g07009.1	0	Non-treatment control
Niben101Scf00056g07005.1	13.8205	Non-treatment control
Niben101Scf00056g09002.1	4.19199	Non-treatment control
Niben101Scf00057g00033.1	0.71606	Non-treatment control
Niben101Scf00057g00034.1	14.7896	Non-treatment control
Niben101Scf00057g00032.1	1.28563	Non-treatment control
Niben101Scf00057g00012.1	0.0540536	Non-treatment control
Niben101Scf00057g00035.1	1.96808	Non-treatment control
Niben101Scf00057g00011.1	1.5154	Non-treatment control
Niben101Scf00057g00027.1	0	Non-treatment control
Niben101Scf00058g00001.1	5.04372	Non-treatment control
Niben101Scf00058g00002.1	0.666096	Non-treatment control
Niben101Scf00058g00011.1	0	Non-treatment control
Niben101Scf00058g01002.1	26.2023	Non-treatment control
Niben101Scf00058g02009.1	0	Non-treatment control
Niben101Scf00058g02017.1	0	Non-treatment control
Niben101Scf00058g02016.1	2.94441	Non-treatment control
Niben101Scf00058g03001.1	1.41678	Non-treatment control
Niben101Scf00058g03014.1	8.40341	Non-treatment control
Niben101Scf00058g03015.1	3.58777	Non-treatment control
Niben101Scf00058g06002.1	0	Non-treatment control
Niben101Scf00058g06004.1	0	Non-treatment control
Niben101Scf00058g07005.1	11.2073	Non-treatment control
Niben101Scf00058g08006.1	3.92259	Non-treatment control
Niben101Scf00058g09013.1	25.9332	Non-treatment control
Niben101Scf00058g09015.1	2.46257	Non-treatment control
Niben101Scf00058g09016.1	11.6435	Non-treatment control
Niben101Scf00058g09014.1	8.31368	Non-treatment control
Niben101Scf00059g00007.1	0	Non-treatment control
Niben101Scf00059g00006.1	1.08528	Non-treatment control
Niben101Scf00059g01005.1	0	Non-treatment control
Niben101Scf00059g01004.1	0	Non-treatment control
Niben101Scf00059g02013.1	12.3367	Non-treatment control
Niben101Scf00059g02005.1	0	Non-treatment control
Niben101Scf00059g02006.1	0	Non-treatment control
Niben101Scf00059g03006.1	2.48647	Non-treatment control
Niben101Scf00059g03007.1	0	Non-treatment control
Niben101Scf00059g03008.1	0	Non-treatment control
Niben101Scf00059g03004.1	0.25165	Non-treatment control
Niben101Scf00059g04019.1	31.1839	Non-treatment control
Niben101Scf00059g04025.1	70.1389	Non-treatment control
Niben101Scf00059g04016.1	3.35767	Non-treatment control
Niben101Scf00059g04020.1	2.62112	Non-treatment control
Niben101Scf00059g04024.1	0.510044	Non-treatment control
Niben101Scf00059g04022.1	2.56935	Non-treatment control
Niben101Scf00061g00002.1	0.114448	Non-treatment control
Niben101Scf00062g00005.1	0	Non-treatment control
Niben101Scf00062g00001.1	4.23689	Non-treatment control
Niben101Scf00062g01019.1	0	Non-treatment control
Niben101Scf00062g01025.1	0.23252	Non-treatment control
Niben101Scf00062g01026.1	3.48578	Non-treatment control
Niben101Scf00062g01023.1	1.33145	Non-treatment control
Niben101Scf00062g01027.1	5.12426	Non-treatment control
Niben101Scf00063g00016.1	1.94744	Non-treatment control
Niben101Scf00063g00013.1	0.878132	Non-treatment control
Niben101Scf00063g00002.1	0.251897	Non-treatment control
Niben101Scf00063g01019.1	20.9275	Non-treatment control
Niben101Scf00063g01018.1	0.150328	Non-treatment control
Niben101Scf00063g01017.1	0	Non-treatment control
Niben101Scf00063g01016.1	3.02768	Non-treatment control
Niben101Scf00063g02003.1	7.84979	Non-treatment control
Niben101Scf00063g02008.1	0.0436222	Non-treatment control
Niben101Scf00063g02006.1	1.6529	Non-treatment control
Niben101Scf00063g02005.1	1.18077	Non-treatment control
Niben101Scf00063g02016.1	3.85402	Non-treatment control
Niben101Scf00063g03008.1	9.54918	Non-treatment control
Niben101Scf00063g03007.1	45.9203	Non-treatment control
Niben101Scf00063g04014.1	1.06547	Non-treatment control
Niben101Scf00063g04015.1	5.19185	Non-treatment control
Niben101Scf00063g04006.1	0	Non-treatment control
Niben101Scf00063g05003.1	4.44481	Non-treatment control
Niben101Scf00063g05010.1	0	Non-treatment control
Niben101Scf00063g05012.1	4.84245	Non-treatment control
Niben101Scf00063g05004.1	6.83778	Non-treatment control
Niben101Scf00063g06001.1	0	Non-treatment control
Niben101Scf00063g06034.1	3.77597	Non-treatment control
Niben101Scf00063g06035.1	0	Non-treatment control
Niben101Scf00063g06032.1	4.03641	Non-treatment control
Niben101Scf00063g06007.1	0	Non-treatment control
Niben101Scf00063g06042.1	65.6793	Non-treatment control
Niben101Scf00063g06040.1	1.56294	Non-treatment control
Niben101Scf00063g06009.1	0.123329	Non-treatment control
Niben101Scf00063g06038.1	0	Non-treatment control
Niben101Scf00063g06018.1	0	Non-treatment control
Niben101Scf00063g06039.1	0	Non-treatment control
Niben101Scf00063g07011.1	0.027677	Non-treatment control
Niben101Scf00063g07009.1	0	Non-treatment control
Niben101Scf00063g08002.1	1.97114	Non-treatment control
Niben101Scf00063g08003.1	3.61643	Non-treatment control
Niben101Scf00063g10008.1	1636.29	Non-treatment control
Niben101Scf00063g10001.1	1.12036	Non-treatment control
Niben101Scf00063g10004.1	0	Non-treatment control
Niben101Scf00063g10020.1	0	Non-treatment control
Niben101Scf00063g10026.1	0	Non-treatment control
Niben101Scf00063g10005.1	7.06618	Non-treatment control
Niben101Scf00063g10017.1	0.310808	Non-treatment control
Niben101Scf00063g11003.1	15.4574	Non-treatment control
Niben101Scf00063g13014.1	1115.43	Non-treatment control
Niben101Scf00063g13005.1	11.2753	Non-treatment control
Niben101Scf00063g13004.1	7.00068	Non-treatment control
Niben101Scf00063g13002.1	0.333427	Non-treatment control
Niben101Scf00063g13003.1	0	Non-treatment control
Niben101Scf00063g12003.1	2.33577	Non-treatment control
Niben101Scf00063g12004.1	0	Non-treatment control
Niben101Scf00063g14001.1	0.744739	Non-treatment control
Niben101Scf00063g14011.1	0	Non-treatment control
Niben101Scf00063g14006.1	1.02293	Non-treatment control
Niben101Scf00063g14005.1	0.254032	Non-treatment control
Niben101Scf00064g00018.1	0.430961	Non-treatment control
Niben101Scf00064g00021.1	1.51607	Non-treatment control
Niben101Scf00064g00014.1	0	Non-treatment control
Niben101Scf00064g01004.1	0.470003	Non-treatment control
Niben101Scf00065g00004.1	0	Non-treatment control
Niben101Scf00066g00002.1	0	Non-treatment control
Niben101Scf00066g00001.1	4.75542	Non-treatment control
Niben101Scf00066g00012.1	0.428225	Non-treatment control
Niben101Scf00066g01002.1	0	Non-treatment control
Niben101Scf00066g02010.1	0.485546	Non-treatment control
Niben101Scf00066g02012.1	1.21136	Non-treatment control
Niben101Scf00066g02006.1	4.18466	Non-treatment control
Niben101Scf00066g05007.1	0.251897	Non-treatment control
Niben101Scf00066g05001.1	6.21825	Non-treatment control
Niben101Scf00067g00005.1	0.385402	Non-treatment control
Niben101Scf00067g00006.1	0.397625	Non-treatment control
Niben101Scf00067g01004.1	0.03963	Non-treatment control
Niben101Scf00067g01010.1	13.6336	Non-treatment control
Niben101Scf00067g02005.1	0	Non-treatment control
Niben101Scf00067g02006.1	0	Non-treatment control
Niben101Scf00067g02001.1	6.92928	Non-treatment control
Niben101Scf00067g02002.1	10.8061	Non-treatment control
Niben101Scf00067g02003.1	0.269512	Non-treatment control
Niben101Scf00067g02010.1	8.94469	Non-treatment control
Niben101Scf00068g00017.1	0	Non-treatment control
Niben101Scf00068g00013.1	0.191109	Non-treatment control
Niben101Scf00068g00014.1	2.33299	Non-treatment control
Niben101Scf00068g00012.1	0	Non-treatment control
Niben101Scf00069g00001.1	5.96637	Non-treatment control
Niben101Scf00069g00005.1	1.06783	Non-treatment control
Niben101Scf00069g01003.1	13.9831	Non-treatment control
Niben101Scf00069g01002.1	7.05311	Non-treatment control
Niben101Scf00069g01007.1	0	Non-treatment control
Niben101Scf00069g01009.1	0	Non-treatment control
Niben101Scf00069g02007.1	2.16486	Non-treatment control
Niben101Scf00069g02013.1	31.6088	Non-treatment control
Niben101Scf00069g03002.1	2.58691	Non-treatment control
Niben101Scf00069g03001.1	0	Non-treatment control
Niben101Scf00069g03003.1	3.6432	Non-treatment control
Niben101Scf00069g03014.1	0	Non-treatment control
Niben101Scf00069g04016.1	7.53543	Non-treatment control
Niben101Scf00069g04005.1	7.51591	Non-treatment control
Niben101Scf00069g04002.1	7.55006	Non-treatment control
Niben101Scf00069g04007.1	0	Non-treatment control
Niben101Scf00069g04008.1	0	Non-treatment control
Niben101Scf00069g05004.1	0	Non-treatment control
Niben101Scf00069g06001.1	0	Non-treatment control
Niben101Scf00069g07004.1	0.276936	Non-treatment control
Niben101Scf00069g08002.1	0.11932	Non-treatment control
Niben101Scf00069g09006.1	2.60859	Non-treatment control
Niben101Scf00069g10002.1	8.41371	Non-treatment control
Niben101Scf00069g11015.1	2.49974	Non-treatment control
Niben101Scf00069g11017.1	1.47058	Non-treatment control
Niben101Scf00069g11022.1	1.14974	Non-treatment control
Niben101Scf00069g11019.1	0	Non-treatment control
Niben101Scf00069g12020.1	0	Non-treatment control
Niben101Scf00069g12023.1	0	Non-treatment control
Niben101Scf00069g12007.1	0.953206	Non-treatment control
Niben101Scf00069g12009.1	48.1167	Non-treatment control
Niben101Scf00069g12017.1	170.377	Non-treatment control
Niben101Scf00069g12019.1	0	Non-treatment control
Niben101Scf00069g12011.1	0	Non-treatment control
Niben101Scf00069g12008.1	1.42084	Non-treatment control
Niben101Scf00069g13003.1	0	Non-treatment control
Niben101Scf00069g13004.1	0	Non-treatment control
Niben101Scf00069g14014.1	0.0842409	Non-treatment control
Niben101Scf00069g14019.1	43.2716	Non-treatment control
Niben101Scf00069g14007.1	0.351965	Non-treatment control
Niben101Scf00069g14006.1	0	Non-treatment control
Niben101Scf00069g15007.1	7.92399	Non-treatment control
Niben101Scf00069g15002.1	0.762968	Non-treatment control
Niben101Scf00069g15032.1	3.62344	Non-treatment control
Niben101Scf00069g15006.1	0	Non-treatment control
Niben101Scf00069g15020.1	5.4942	Non-treatment control
Niben101Scf00069g15018.1	0.758394	Non-treatment control
Niben101Scf00069g15010.1	3.03191	Non-treatment control
Niben101Scf00071g04002.1	0.0273335	Non-treatment control
Niben101Scf00071g05019.1	0.92916	Non-treatment control
Niben101Scf00072g00001.1	0	Non-treatment control
Niben101Scf00072g02005.1	2.12456	Non-treatment control
Niben101Scf00072g04006.1	10.7622	Non-treatment control
Niben101Scf00072g04001.1	2.1613	Non-treatment control
Niben101Scf00072g05001.1	0	Non-treatment control
Niben101Scf00072g05002.1	0	Non-treatment control
Niben101Scf00072g05004.1	0.27894	Non-treatment control
Niben101Scf00072g05003.1	0.163603	Non-treatment control
Niben101Scf00072g06001.1	0.233719	Non-treatment control
Niben101Scf00072g06002.1	0	Non-treatment control
Niben101Scf00072g07005.1	13.0725	Non-treatment control
Niben101Scf00072g07008.1	0.322441	Non-treatment control
Niben101Scf00072g09003.1	7.19212	Non-treatment control
Niben101Scf00072g10012.1	0	Non-treatment control
Niben101Scf00072g10016.1	2.47053	Non-treatment control
Niben101Scf00073g00008.1	0.843775	Non-treatment control
Niben101Scf00073g00009.1	0	Non-treatment control
Niben101Scf00073g01001.1	0	Non-treatment control
Niben101Scf00073g03006.1	5.03221	Non-treatment control
Niben101Scf00073g03013.1	0	Non-treatment control
Niben101Scf00073g03014.1	0	Non-treatment control
Niben101Scf00073g03012.1	0	Non-treatment control
Niben101Scf00073g03015.1	0	Non-treatment control
Niben101Scf00073g04006.1	0.331723	Non-treatment control
Niben101Scf00073g04001.1	0	Non-treatment control
Niben101Scf00073g04002.1	0.337628	Non-treatment control
Niben101Scf00073g04009.1	0	Non-treatment control
Niben101Scf00073g05010.1	2.03916	Non-treatment control
Niben101Scf00073g05011.1	4.55475	Non-treatment control
Niben101Scf00073g06003.1	0	Non-treatment control
Niben101Scf00073g06001.1	0	Non-treatment control
Niben101Scf00073g06002.1	0	Non-treatment control
Niben101Scf00073g06018.1	0	Non-treatment control
Niben101Scf00073g06005.1	1.45	Non-treatment control
Niben101Scf00073g06020.1	0.205313	Non-treatment control
Niben101Scf00074g00001.1	0	Non-treatment control
Niben101Scf00074g00009.1	1.31761	Non-treatment control
Niben101Scf00074g01003.1	12.738	Non-treatment control
Niben101Scf00074g02026.1	6.302	Non-treatment control
Niben101Scf00074g02023.1	0	Non-treatment control
Niben101Scf00074g02025.1	0	Non-treatment control
Niben101Scf00074g02024.1	0.259705	Non-treatment control
Niben101Scf00074g02031.1	0.0409567	Non-treatment control
Niben101Scf00074g02001.1	0	Non-treatment control
Niben101Scf00074g02029.1	9.17624	Non-treatment control
Niben101Scf00074g02021.1	1.56479	Non-treatment control
Niben101Scf00074g02028.1	2.15094	Non-treatment control
Niben101Scf00075g00010.1	0	Non-treatment control
Niben101Scf00075g00009.1	0	Non-treatment control
Niben101Scf00077g00011.1	11.7956	Non-treatment control
Niben101Scf00077g00018.1	27.1056	Non-treatment control
Niben101Scf00077g00010.1	0.194549	Non-treatment control
Niben101Scf00077g01008.1	5.91234	Non-treatment control
Niben101Scf00077g02004.1	0	Non-treatment control
Niben101Scf00077g03005.1	0	Non-treatment control
Niben101Scf00077g04002.1	2.67912	Non-treatment control
Niben101Scf00077g05015.1	20.8151	Non-treatment control
Niben101Scf00077g05004.1	6.26516	Non-treatment control
Niben101Scf00077g05012.1	0.0764687	Non-treatment control
Niben101Scf00077g05011.1	21.6267	Non-treatment control
Niben101Scf00077g06002.1	0	Non-treatment control
Niben101Scf00077g08017.1	0	Non-treatment control
Niben101Scf00077g08026.1	1.11711	Non-treatment control
Niben101Scf00077g08013.1	5.69815	Non-treatment control
Niben101Scf00077g08025.1	0	Non-treatment control
Niben101Scf00077g08014.1	0	Non-treatment control
Niben101Scf00077g08012.1	0	Non-treatment control
Niben101Scf00077g08010.1	0	Non-treatment control
Niben101Scf00078g02005.1	145.754	Non-treatment control
Niben101Scf00078g02001.1	71.8771	Non-treatment control
Niben101Scf00078g02007.1	265.467	Non-treatment control
Niben101Scf00079g00014.1	0	Non-treatment control
Niben101Scf00079g00013.1	0	Non-treatment control
Niben101Scf00079g00015.1	5.3305	Non-treatment control
Niben101Scf00080g00010.1	1.83525	Non-treatment control
Niben101Scf00080g00001.1	2.37819	Non-treatment control
Niben101Scf00080g01007.1	9.31306	Non-treatment control
Niben101Scf00080g02007.1	3.14614	Non-treatment control
Niben101Scf00080g02004.1	0	Non-treatment control
Niben101Scf00080g04001.1	0	Non-treatment control
Niben101Scf00080g04007.1	0	Non-treatment control
Niben101Scf00080g04013.1	0.22023	Non-treatment control
Niben101Scf00080g04011.1	0	Non-treatment control
Niben101Scf00080g04008.1	0	Non-treatment control
Niben101Scf00080g05005.1	0	Non-treatment control
Niben101Scf00080g05002.1	0	Non-treatment control
Niben101Scf00080g05006.1	3.1864	Non-treatment control
Niben101Scf00081g00010.1	1.99117	Non-treatment control
Niben101Scf00081g00011.1	2.84334	Non-treatment control
Niben101Scf00082g00008.1	2.93471	Non-treatment control
Niben101Scf00082g03004.1	4.11595	Non-treatment control
Niben101Scf00082g05001.1	54.8457	Non-treatment control
Niben101Scf00082g06011.1	3.1739	Non-treatment control
Niben101Scf00082g07001.1	9.71339	Non-treatment control
Niben101Scf00082g07008.1	2.17406	Non-treatment control
Niben101Scf00082g07005.1	2.51349	Non-treatment control
Niben101Scf00082g08020.1	1.61032	Non-treatment control
Niben101Scf00082g08019.1	0.820393	Non-treatment control
Niben101Scf00082g08002.1	3.13109	Non-treatment control
Niben101Scf00082g08007.1	0.475805	Non-treatment control
Niben101Scf00083g00009.1	2.38941	Non-treatment control
Niben101Scf00083g01001.1	4.15835	Non-treatment control
Niben101Scf00083g01002.1	1.07056	Non-treatment control
Niben101Scf00083g02012.1	8.42209	Non-treatment control
Niben101Scf00083g02003.1	0	Non-treatment control
Niben101Scf00083g02013.1	12.9582	Non-treatment control
Niben101Scf00083g02014.1	12.2903	Non-treatment control
Niben101Scf00083g04018.1	3.06957	Non-treatment control
Niben101Scf00083g04033.1	2.71584	Non-treatment control
Niben101Scf00083g04029.1	11.3017	Non-treatment control
Niben101Scf00083g04032.1	1.81327	Non-treatment control
Niben101Scf00083g04026.1	5.65481	Non-treatment control
Niben101Scf00083g04034.1	0.258344	Non-treatment control
Niben101Scf00083g04049.1	0	Non-treatment control
Niben101Scf00083g04009.1	0	Non-treatment control
Niben101Scf00085g00008.1	0	Non-treatment control
Niben101Scf00085g00009.1	4.29352	Non-treatment control
Niben101Scf00085g01007.1	51.1124	Non-treatment control
Niben101Scf00085g01014.1	0	Non-treatment control
Niben101Scf00085g01019.1	1.22469	Non-treatment control
Niben101Scf00085g02008.1	0	Non-treatment control
Niben101Scf00085g02001.1	2.01079	Non-treatment control
Niben101Scf00085g03007.1	29.9797	Non-treatment control
Niben101Scf00085g03010.1	0	Non-treatment control
Niben101Scf00085g03006.1	0	Non-treatment control
Niben101Scf00085g03004.1	0.223885	Non-treatment control
Niben101Scf00085g03003.1	4.72139	Non-treatment control
Niben101Scf00085g04002.1	1.40052	Non-treatment control
Niben101Scf00085g04001.1	0	Non-treatment control
Niben101Scf00085g04003.1	0.727654	Non-treatment control
Niben101Scf00085g05010.1	118.099	Non-treatment control
Niben101Scf00085g05023.1	0	Non-treatment control
Niben101Scf00085g05022.1	0	Non-treatment control
Niben101Scf00085g06010.1	2.73697	Non-treatment control
Niben101Scf00085g06011.1	6.32109	Non-treatment control
Niben101Scf00087g00009.1	1.7129	Non-treatment control
Niben101Scf00087g00005.1	2.84736	Non-treatment control
Niben101Scf00087g00006.1	0.891164	Non-treatment control
Niben101Scf00087g01004.1	98.7827	Non-treatment control
Niben101Scf00087g02009.1	0	Non-treatment control
Niben101Scf00087g02002.1	0	Non-treatment control
Niben101Scf00087g02011.1	0	Non-treatment control
Niben101Scf00087g02010.1	5.20814	Non-treatment control
Niben101Scf00087g03012.1	0	Non-treatment control
Niben101Scf00087g03023.1	0.319064	Non-treatment control
Niben101Scf00087g03024.1	5.67647	Non-treatment control
Niben101Scf00087g04004.1	1.09923	Non-treatment control
Niben101Scf00087g05001.1	1.38626	Non-treatment control
Niben101Scf00087g05003.1	0.0481753	Non-treatment control
Niben101Scf00087g06002.1	0	Non-treatment control
Niben101Scf00087g06009.1	14.9166	Non-treatment control
Niben101Scf00087g06008.1	140.597	Non-treatment control
Niben101Scf00087g07001.1	0	Non-treatment control
Niben101Scf00087g09002.1	0	Non-treatment control
Niben101Scf00087g09003.1	0	Non-treatment control
Niben101Scf00087g10017.1	1.3655	Non-treatment control
Niben101Scf00088g00006.1	0	Non-treatment control
Niben101Scf00088g00010.1	0.737232	Non-treatment control
Niben101Scf00088g00002.1	14.3312	Non-treatment control
Niben101Scf00088g01012.1	15.2083	Non-treatment control
Niben101Scf00088g01008.1	43.0077	Non-treatment control
Niben101Scf00088g01009.1	51.9643	Non-treatment control
Niben101Scf00088g01013.1	0	Non-treatment control
Niben101Scf00088g01018.1	0	Non-treatment control
Niben101Scf00088g01010.1	41.5156	Non-treatment control
Niben101Scf00088g01011.1	5.08616	Non-treatment control
Niben101Scf00089g00001.1	7.12552	Non-treatment control
Niben101Scf00089g02001.1	10.3375	Non-treatment control
Niben101Scf00089g02006.1	10.1703	Non-treatment control
Niben101Scf00089g04004.1	20.9469	Non-treatment control
Niben101Scf00090g01010.1	4.78537	Non-treatment control
Niben101Scf00090g01014.1	7.19616	Non-treatment control
Niben101Scf00090g02003.1	20.6027	Non-treatment control
Niben101Scf00090g02002.1	3.10623	Non-treatment control
Niben101Scf00090g03004.1	0.342377	Non-treatment control
Niben101Scf00090g04014.1	0	Non-treatment control
Niben101Scf00090g04004.1	0	Non-treatment control
Niben101Scf00090g04005.1	3.86211	Non-treatment control
Niben101Scf00090g05004.1	3.5606	Non-treatment control
Niben101Scf00090g05006.1	16.4491	Non-treatment control
Niben101Scf00090g07002.1	4.97867	Non-treatment control
Niben101Scf00090g07001.1	5.58738	Non-treatment control
Niben101Scf00090g07003.1	38.2409	Non-treatment control
Niben101Scf00090g08011.1	0.366468	Non-treatment control
Niben101Scf00090g08010.1	0.125743	Non-treatment control
Niben101Scf00090g08013.1	2.52379	Non-treatment control
Niben101Scf00090g10001.1	5.06704	Non-treatment control
Niben101Scf00090g10002.1	2.51349	Non-treatment control
Niben101Scf00090g11001.1	0.179926	Non-treatment control
Niben101Scf00090g11003.1	0	Non-treatment control
Niben101Scf00090g11004.1	0.328201	Non-treatment control
Niben101Scf00090g12004.1	0	Non-treatment control
Niben101Scf00090g13009.1	0.702008	Non-treatment control
Niben101Scf00090g13008.1	0	Non-treatment control
Niben101Scf00090g13017.1	37.3306	Non-treatment control
Niben101Scf00090g13005.1	0	Non-treatment control
Niben101Scf00090g13016.1	26.9999	Non-treatment control
Niben101Scf00090g14005.1	0	Non-treatment control
Niben101Scf00090g14001.1	0	Non-treatment control
Niben101Scf00091g00017.1	0.724043	Non-treatment control
Niben101Scf00091g00002.1	0.486312	Non-treatment control
Niben101Scf00091g00013.1	2.91927	Non-treatment control
Niben101Scf00091g01028.1	0.517991	Non-treatment control
Niben101Scf00091g01023.1	36.9495	Non-treatment control
Niben101Scf00091g01025.1	1.20438	Non-treatment control
Niben101Scf00091g01026.1	0	Non-treatment control
Niben101Scf00094g00007.1	0.791818	Non-treatment control
Niben101Scf00094g00008.1	0.173258	Non-treatment control
Niben101Scf00094g00006.1	0.23217	Non-treatment control
Niben101Scf00094g00009.1	233.09	Non-treatment control
Niben101Scf00094g01002.1	6.25199	Non-treatment control
Niben101Scf00094g02004.1	3.86784	Non-treatment control
Niben101Scf00094g03003.1	1.13163	Non-treatment control
Niben101Scf00094g03004.1	0	Non-treatment control
Niben101Scf00095g00003.1	0.062667	Non-treatment control
Niben101Scf00095g02005.1	2.74172	Non-treatment control
Niben101Scf00095g05002.1	0	Non-treatment control
Niben101Scf00095g05001.1	6.62187	Non-treatment control
Niben101Scf00095g07001.1	0.0993305	Non-treatment control
Niben101Scf00095g08004.1	3.03514	Non-treatment control
Niben101Scf00095g08008.1	0.7739	Non-treatment control
Niben101Scf00095g08002.1	0	Non-treatment control
Niben101Scf00096g00004.1	0	Non-treatment control
Niben101Scf00096g00005.1	3.34739	Non-treatment control
Niben101Scf00096g01009.1	1.72334	Non-treatment control
Niben101Scf00096g01006.1	0	Non-treatment control
Niben101Scf00096g02003.1	4.06085	Non-treatment control
Niben101Scf00096g03007.1	17.2051	Non-treatment control
Niben101Scf00096g03005.1	0	Non-treatment control
Niben101Scf00096g04015.1	105.492	Non-treatment control
Niben101Scf00096g04003.1	0.898373	Non-treatment control
Niben101Scf00096g04017.1	0	Non-treatment control
Niben101Scf00096g04005.1	0	Non-treatment control
Niben101Scf00096g05005.1	1.70596	Non-treatment control
Niben101Scf00096g05004.1	0	Non-treatment control
Niben101Scf00096g05003.1	0	Non-treatment control
Niben101Scf00096g06002.1	0	Non-treatment control
Niben101Scf00099g00002.1	18.7425	Non-treatment control
Niben101Scf00099g00017.1	9.82671	Non-treatment control
Niben101Scf00099g00003.1	7.87381	Non-treatment control
Niben101Scf00099g00007.1	0	Non-treatment control
Niben101Scf00099g01001.1	15.3786	Non-treatment control
Niben101Scf00099g01005.1	2.60065	Non-treatment control
Niben101Scf00100g00002.1	0	Non-treatment control
Niben101Scf00100g00015.1	1.92214	Non-treatment control
Niben101Scf00100g00011.1	0.457179	Non-treatment control
Niben101Scf00100g00020.1	0.313176	Non-treatment control
Niben101Scf00100g00017.1	0.36158	Non-treatment control
Niben101Scf00100g00010.1	0	Non-treatment control
Niben101Scf00103g00017.1	0	Non-treatment control
Niben101Scf00103g00018.1	2.91268	Non-treatment control
Niben101Scf00103g00019.1	4.18057	Non-treatment control
Niben101Scf00103g00002.1	0	Non-treatment control
Niben101Scf00103g01006.1	1.9217	Non-treatment control
Niben101Scf00103g03008.1	6.92213	Non-treatment control
Niben101Scf00103g04001.1	2.35421	Non-treatment control
Niben101Scf00103g04008.1	0.516042	Non-treatment control
Niben101Scf00103g04009.1	1.06318	Non-treatment control
Niben101Scf00103g04023.1	0	Non-treatment control
Niben101Scf00104g00003.1	15.3479	Non-treatment control
Niben101Scf00104g02012.1	690.448	Non-treatment control
Niben101Scf00104g02014.1	8.48221	Non-treatment control
Niben101Scf00104g02013.1	1.85609	Non-treatment control
Niben101Scf00104g02015.1	0.372369	Non-treatment control
Niben101Scf00104g03001.1	11.3396	Non-treatment control
Niben101Scf00104g03002.1	0	Non-treatment control
Niben101Scf00104g03006.1	0	Non-treatment control
Niben101Scf00104g03017.1	0.878309	Non-treatment control
Niben101Scf00104g04002.1	11.8446	Non-treatment control
Niben101Scf00104g04007.1	18.873	Non-treatment control
Niben101Scf00104g04008.1	0	Non-treatment control
Niben101Scf00105g00001.1	2.91503	Non-treatment control
Niben101Scf00105g00007.1	0	Non-treatment control
Niben101Scf00107g00007.1	1.5171	Non-treatment control
Niben101Scf00107g00008.1	5.95477	Non-treatment control
Niben101Scf00107g00004.1	0	Non-treatment control
Niben101Scf00107g01005.1	0	Non-treatment control
Niben101Scf00107g02002.1	3.86333	Non-treatment control
Niben101Scf00107g02001.1	1.17247	Non-treatment control
Niben101Scf00107g03016.1	2.1429	Non-treatment control
Niben101Scf00107g03010.1	1.03638	Non-treatment control
Niben101Scf00107g03008.1	0.199949	Non-treatment control
Niben101Scf00108g00004.1	1.33019	Non-treatment control
Niben101Scf00108g01010.1	9.77886	Non-treatment control
Niben101Scf00108g01009.1	22.6692	Non-treatment control
Niben101Scf00108g02006.1	0.700731	Non-treatment control
Niben101Scf00108g02008.1	2.04835	Non-treatment control
Niben101Scf00108g03023.1	18.2361	Non-treatment control
Niben101Scf00108g03002.1	0	Non-treatment control
Niben101Scf00108g03025.1	2.21775	Non-treatment control
Niben101Scf00108g04010.1	11.2624	Non-treatment control
Niben101Scf00108g05008.1	0	Non-treatment control
Niben101Scf00108g05010.1	0	Non-treatment control
Niben101Scf00108g06002.1	0	Non-treatment control
Niben101Scf00108g06008.1	1.01794	Non-treatment control
Niben101Scf00108g06007.1	0.163445	Non-treatment control
Niben101Scf00109g00017.1	33.3496	Non-treatment control
Niben101Scf00109g00001.1	4.56843	Non-treatment control
Niben101Scf00109g00010.1	0	Non-treatment control
Niben101Scf00109g00003.1	0.145343	Non-treatment control
Niben101Scf00109g01005.1	8.58961	Non-treatment control
Niben101Scf00109g01003.1	0	Non-treatment control
Niben101Scf00109g02010.1	6.10246	Non-treatment control
Niben101Scf00109g02027.1	0	Non-treatment control
Niben101Scf00109g02013.1	3.30856	Non-treatment control
Niben101Scf00109g02016.1	13.7944	Non-treatment control
Niben101Scf00109g02025.1	36.2628	Non-treatment control
Niben101Scf00109g02005.1	0	Non-treatment control
Niben101Scf00109g02002.1	1.36426	Non-treatment control
Niben101Scf00109g03008.1	2.28348	Non-treatment control
Niben101Scf00109g03002.1	11.0454	Non-treatment control
Niben101Scf00109g04011.1	0	Non-treatment control
Niben101Scf00109g04007.1	0	Non-treatment control
Niben101Scf00109g04006.1	0.210602	Non-treatment control
Niben101Scf00109g05003.1	0	Non-treatment control
Niben101Scf00109g05009.1	3.38402	Non-treatment control
Niben101Scf00109g05016.1	0.90009	Non-treatment control
Niben101Scf00109g05018.1	0.387478	Non-treatment control
Niben101Scf00109g05011.1	5.29187	Non-treatment control
Niben101Scf00109g07023.1	1.59421	Non-treatment control
Niben101Scf00109g07005.1	0	Non-treatment control
Niben101Scf00109g07004.1	5.80133	Non-treatment control
Niben101Scf00109g07025.1	3.47073	Non-treatment control
Niben101Scf00109g07013.1	0	Non-treatment control
Niben101Scf00109g08029.1	0.190951	Non-treatment control
Niben101Scf00109g08027.1	0	Non-treatment control
Niben101Scf00109g08004.1	0	Non-treatment control
[truncated: 55,141 more rows]

## Sheet: Table S3b
Transcript	RPKM	Sample_name
Niben101Ctg00054g00001.1	0	dADARcd-ETI
Niben101Ctg00074g00004.1	0	dADARcd-ETI
Niben101Ctg00116g00002.1	7.42883	dADARcd-ETI
Niben101Ctg00129g00001.1	0	dADARcd-ETI
Niben101Ctg00141g00002.1	0	dADARcd-ETI
Niben101Ctg00174g00001.1	0	dADARcd-ETI
Niben101Ctg00192g00001.1	0	dADARcd-ETI
Niben101Ctg00219g00002.1	3.18851	dADARcd-ETI
Niben101Ctg00228g00001.1	0	dADARcd-ETI
Niben101Ctg00286g00001.1	0	dADARcd-ETI
Niben101Ctg00317g00003.1	0	dADARcd-ETI
Niben101Ctg00478g00001.1	0	dADARcd-ETI
Niben101Ctg00579g00001.1	0	dADARcd-ETI
Niben101Ctg00601g00002.1	0	dADARcd-ETI
Niben101Ctg00607g00001.1	0	dADARcd-ETI
Niben101Ctg00635g00001.1	0.315348	dADARcd-ETI
Niben101Ctg00765g00002.1	0	dADARcd-ETI
Niben101Ctg00837g00001.1	0	dADARcd-ETI
Niben101Ctg00898g00001.1	0.597129	dADARcd-ETI
Niben101Ctg01107g00003.1	1.15141	dADARcd-ETI
Niben101Ctg01135g00002.1	0	dADARcd-ETI
Niben101Ctg01201g00001.1	0	dADARcd-ETI
Niben101Ctg01318g00001.1	0	dADARcd-ETI
Niben101Ctg01319g00001.1	5.51909	dADARcd-ETI
Niben101Ctg01329g00003.1	0	dADARcd-ETI
Niben101Ctg01372g00001.1	10.0774	dADARcd-ETI
Niben101Ctg01500g00001.1	0	dADARcd-ETI
Niben101Ctg01528g00001.1	0.367543	dADARcd-ETI
Niben101Ctg01655g00001.1	1.40247	dADARcd-ETI
Niben101Ctg01664g00003.1	0	dADARcd-ETI
Niben101Ctg01765g00001.1	1.51934	dADARcd-ETI
Niben101Ctg01781g00001.1	1.23939	dADARcd-ETI
Niben101Ctg01820g00001.1	0.117646	dADARcd-ETI
Niben101Ctg01885g00002.1	2.2826	dADARcd-ETI
Niben101Ctg01888g00001.1	0	dADARcd-ETI
Niben101Ctg01914g00001.1	0.117646	dADARcd-ETI
Niben101Ctg01937g00001.1	0	dADARcd-ETI
Niben101Ctg02134g00002.1	0	dADARcd-ETI
Niben101Ctg02216g00001.1	0	dADARcd-ETI
Niben101Ctg02218g00001.1	0	dADARcd-ETI
Niben101Ctg02231g00001.1	0.761339	dADARcd-ETI
Niben101Ctg02267g00001.1	0	dADARcd-ETI
Niben101Ctg02289g00001.1	0	dADARcd-ETI
Niben101Ctg02350g00002.1	14.5991	dADARcd-ETI
Niben101Ctg02379g00002.1	1.9245	dADARcd-ETI
Niben101Ctg02529g00002.1	0.886382	dADARcd-ETI
Niben101Ctg02534g00003.1	41.2272	dADARcd-ETI
Niben101Ctg02561g00003.1	0	dADARcd-ETI
Niben101Ctg02589g00001.1	1.39579	dADARcd-ETI
Niben101Ctg02692g00001.1	0	dADARcd-ETI
Niben101Ctg02722g00003.1	0.322992	dADARcd-ETI
Niben101Ctg02807g00002.1	0	dADARcd-ETI
Niben101Ctg02849g00004.1	0.640165	dADARcd-ETI
Niben101Ctg02893g00002.1	1.12493	dADARcd-ETI
Niben101Ctg02900g00001.1	3.55292	dADARcd-ETI
Niben101Ctg02999g00001.1	0	dADARcd-ETI
Niben101Ctg03036g00004.1	0	dADARcd-ETI
Niben101Ctg03037g00002.1	0.250205	dADARcd-ETI
Niben101Ctg03042g00002.1	0	dADARcd-ETI
Niben101Ctg03116g00001.1	0	dADARcd-ETI
Niben101Ctg03154g00002.1	0	dADARcd-ETI
Niben101Ctg03201g00001.1	2.13833	dADARcd-ETI
Niben101Ctg03213g00001.1	0.335181	dADARcd-ETI
Niben101Ctg03218g00004.1	11.0839	dADARcd-ETI
Niben101Ctg03311g00002.1	0	dADARcd-ETI
Niben101Ctg03313g00001.1	0	dADARcd-ETI
Niben101Ctg03354g00001.1	0	dADARcd-ETI
Niben101Ctg03382g00001.1	0.24673	dADARcd-ETI
Niben101Ctg03383g00002.1	0	dADARcd-ETI
Niben101Ctg03481g00001.1	0.362542	dADARcd-ETI
Niben101Ctg03533g00002.1	1.15141	dADARcd-ETI
Niben101Ctg03604g00001.1	0	dADARcd-ETI
Niben101Ctg03622g00002.1	0	dADARcd-ETI
Niben101Ctg03624g00004.1	0	dADARcd-ETI
Niben101Ctg03632g00004.1	4.09952	dADARcd-ETI
Niben101Ctg03638g00002.1	3.25897	dADARcd-ETI
Niben101Ctg03774g00002.1	2.61244	dADARcd-ETI
Niben101Ctg03836g00003.1	0	dADARcd-ETI
Niben101Ctg03867g00002.1	0	dADARcd-ETI
Niben101Ctg03910g00004.1	0	dADARcd-ETI
Niben101Ctg03947g00003.1	0.558635	dADARcd-ETI
Niben101Ctg04052g00001.1	1.42635	dADARcd-ETI
Niben101Ctg04075g00002.1	1.229	dADARcd-ETI
Niben101Ctg04081g00002.1	1.45245	dADARcd-ETI
Niben101Ctg04093g00001.1	0	dADARcd-ETI
Niben101Ctg04140g00001.1	0.311659	dADARcd-ETI
Niben101Ctg04206g00001.1	0	dADARcd-ETI
Niben101Ctg04240g00002.1	3.96868	dADARcd-ETI
Niben101Ctg04264g00001.1	0	dADARcd-ETI
Niben101Ctg04281g00002.1	0	dADARcd-ETI
Niben101Ctg04298g00001.1	2.82476	dADARcd-ETI
Niben101Ctg04302g00001.1	0	dADARcd-ETI
Niben101Ctg04309g00001.1	0.0870813	dADARcd-ETI
Niben101Ctg04368g00002.1	0.40786	dADARcd-ETI
Niben101Ctg04390g00002.1	0	dADARcd-ETI
Niben101Ctg04408g00002.1	0	dADARcd-ETI
Niben101Ctg04413g00001.1	0	dADARcd-ETI
Niben101Ctg04444g00001.1	0	dADARcd-ETI
Niben101Ctg04506g00002.1	0	dADARcd-ETI
Niben101Ctg04686g00002.1	4.00574	dADARcd-ETI
Niben101Ctg04754g00003.1	14.3932	dADARcd-ETI
Niben101Ctg04800g00002.1	0	dADARcd-ETI
Niben101Ctg04861g00002.1	0	dADARcd-ETI
Niben101Ctg04867g00002.1	0	dADARcd-ETI
Niben101Ctg04900g00001.1	0	dADARcd-ETI
Niben101Ctg04970g00001.1	0	dADARcd-ETI
Niben101Ctg05021g00002.1	2.57707	dADARcd-ETI
Niben101Ctg05086g00002.1	0.768198	dADARcd-ETI
Niben101Ctg05133g00002.1	54.6515	dADARcd-ETI
Niben101Ctg05148g00001.1	0.803423	dADARcd-ETI
Niben101Ctg05178g00001.1	1.31589	dADARcd-ETI
Niben101Ctg05206g00001.1	0	dADARcd-ETI
Niben101Ctg05239g00001.1	0	dADARcd-ETI
Niben101Ctg05305g00003.1	1.23939	dADARcd-ETI
Niben101Ctg05445g00003.1	0	dADARcd-ETI
Niben101Ctg05484g00004.1	1.71179	dADARcd-ETI
Niben101Ctg05524g00001.1	0	dADARcd-ETI
Niben101Ctg05535g00001.1	0.957373	dADARcd-ETI
Niben101Ctg05650g00003.1	1.93293	dADARcd-ETI
Niben101Ctg05667g00001.1	2.94493	dADARcd-ETI
Niben101Ctg05734g00002.1	0	dADARcd-ETI
Niben101Ctg05773g00001.1	0	dADARcd-ETI
Niben101Ctg05793g00004.1	0	dADARcd-ETI
Niben101Ctg05805g00003.1	0.649924	dADARcd-ETI
Niben101Ctg05879g00002.1	0	dADARcd-ETI
Niben101Ctg05921g00001.1	0	dADARcd-ETI
Niben101Ctg05972g00002.1	0.311659	dADARcd-ETI
Niben101Ctg06009g00001.1	0	dADARcd-ETI
Niben101Ctg06012g00001.1	0	dADARcd-ETI
Niben101Ctg06026g00002.1	0	dADARcd-ETI
Niben101Ctg06060g00001.1	5.37069	dADARcd-ETI
Niben101Ctg06101g00002.1	1.39027	dADARcd-ETI
Niben101Ctg06104g00002.1	1.99558	dADARcd-ETI
Niben101Ctg06116g00002.1	0	dADARcd-ETI
Niben101Ctg06121g00002.1	0.75194	dADARcd-ETI
Niben101Ctg06127g00002.1	9.37122	dADARcd-ETI
Niben101Ctg06133g00002.1	0	dADARcd-ETI
Niben101Ctg06174g00001.1	0	dADARcd-ETI
Niben101Ctg06260g00001.1	0	dADARcd-ETI
Niben101Ctg06292g00001.1	0	dADARcd-ETI
Niben101Ctg06296g00002.1	0	dADARcd-ETI
Niben101Ctg06307g00001.1	1.11029	dADARcd-ETI
Niben101Ctg06395g00002.1	3.12617	dADARcd-ETI
Niben101Ctg06417g00002.1	0	dADARcd-ETI
Niben101Ctg06453g00003.1	1.15022	dADARcd-ETI
Niben101Ctg06459g00001.1	0	dADARcd-ETI
Niben101Ctg06481g00003.1	0.346063	dADARcd-ETI
Niben101Ctg06502g00001.1	8.47485	dADARcd-ETI
Niben101Ctg06549g00002.1	28.9843	dADARcd-ETI
Niben101Ctg06563g00001.1	0.0786043	dADARcd-ETI
Niben101Ctg06620g00001.1	0	dADARcd-ETI
Niben101Ctg06624g00001.1	1.55341	dADARcd-ETI
Niben101Ctg06687g00001.1	0	dADARcd-ETI
Niben101Ctg06726g00003.1	0	dADARcd-ETI
Niben101Ctg06797g00003.1	0.600155	dADARcd-ETI
Niben101Ctg06807g00002.1	5.22255	dADARcd-ETI
Niben101Ctg06829g00002.1	12.5213	dADARcd-ETI
Niben101Ctg06858g00001.1	0.740191	dADARcd-ETI
Niben101Ctg06879g00004.1	779.002	dADARcd-ETI
Niben101Ctg06906g00002.1	50.333	dADARcd-ETI
Niben101Ctg07025g00001.1	0	dADARcd-ETI
Niben101Ctg07034g00003.1	26.3209	dADARcd-ETI
Niben101Ctg07039g00001.1	0.488038	dADARcd-ETI
Niben101Ctg07067g00001.1	0	dADARcd-ETI
Niben101Ctg07107g00002.1	0.189657	dADARcd-ETI
Niben101Ctg07138g00001.1	0.268257	dADARcd-ETI
Niben101Ctg07155g00003.1	0	dADARcd-ETI
Niben101Ctg07164g00002.1	5.23129	dADARcd-ETI
Niben101Ctg07204g00002.1	0.224868	dADARcd-ETI
Niben101Ctg07261g00001.1	14.9596	dADARcd-ETI
Niben101Ctg07269g00001.1	0	dADARcd-ETI
Niben101Ctg07284g00001.1	3.97091	dADARcd-ETI
Niben101Ctg07326g00002.1	0	dADARcd-ETI
Niben101Ctg07375g00004.1	0.866565	dADARcd-ETI
Niben101Ctg07402g00001.1	0.976076	dADARcd-ETI
Niben101Ctg07414g00002.1	4.25863	dADARcd-ETI
Niben101Ctg07461g00001.1	0.303668	dADARcd-ETI
Niben101Ctg07470g00002.1	0	dADARcd-ETI
Niben101Ctg07479g00001.1	0.948287	dADARcd-ETI
Niben101Ctg07566g00002.1	1.78389	dADARcd-ETI
Niben101Ctg07590g00002.1	1.51188	dADARcd-ETI
Niben101Ctg07627g00003.1	0	dADARcd-ETI
Niben101Ctg07639g00001.1	0	dADARcd-ETI
Niben101Ctg07676g00002.1	5.06021	dADARcd-ETI
Niben101Ctg07683g00002.1	0.217082	dADARcd-ETI
Niben101Ctg07700g00001.1	13.9236	dADARcd-ETI
Niben101Ctg07707g00002.1	1.37977	dADARcd-ETI
Niben101Ctg07719g00001.1	0.116108	dADARcd-ETI
Niben101Ctg07755g00002.1	0	dADARcd-ETI
Niben101Ctg07768g00003.1	0	dADARcd-ETI
Niben101Ctg07784g00001.1	1.18431	dADARcd-ETI
Niben101Ctg07850g00002.1	18.399	dADARcd-ETI
Niben101Ctg07884g00002.1	0	dADARcd-ETI
Niben101Ctg07888g00003.1	0.527661	dADARcd-ETI
Niben101Ctg07933g00004.1	2.5513	dADARcd-ETI
Niben101Ctg07960g00001.1	4.1799	dADARcd-ETI
Niben101Ctg07961g00001.1	0	dADARcd-ETI
Niben101Ctg08008g00002.1	1.81536	dADARcd-ETI
Niben101Ctg08039g00001.1	0	dADARcd-ETI
Niben101Ctg08063g00002.1	2.9274	dADARcd-ETI
Niben101Ctg08087g00001.1	0	dADARcd-ETI
Niben101Ctg08121g00003.1	0	dADARcd-ETI
Niben101Ctg08138g00001.1	18.2299	dADARcd-ETI
Niben101Ctg08154g00002.1	0	dADARcd-ETI
Niben101Ctg08235g00001.1	1.68296	dADARcd-ETI
Niben101Ctg08283g00001.1	0	dADARcd-ETI
Niben101Ctg08285g00001.1	0.581386	dADARcd-ETI
Niben101Ctg08286g00001.1	2.83203	dADARcd-ETI
Niben101Ctg08315g00001.1	3.65253	dADARcd-ETI
Niben101Ctg08336g00002.1	4.30174	dADARcd-ETI
Niben101Ctg08373g00001.1	1.21122	dADARcd-ETI
Niben101Ctg08400g00001.1	0	dADARcd-ETI
Niben101Ctg08402g00001.1	0	dADARcd-ETI
Niben101Ctg08407g00002.1	0	dADARcd-ETI
Niben101Ctg08408g00001.1	0	dADARcd-ETI
Niben101Ctg08464g00003.1	8.7147	dADARcd-ETI
Niben101Ctg08516g00003.1	0.493461	dADARcd-ETI
Niben101Ctg08518g00003.1	0	dADARcd-ETI
Niben101Ctg08558g00002.1	1.5127	dADARcd-ETI
Niben101Ctg08577g00001.1	0	dADARcd-ETI
Niben101Ctg08589g00004.1	0.262531	dADARcd-ETI
Niben101Ctg08590g00001.1	0	dADARcd-ETI
Niben101Ctg08674g00002.1	0	dADARcd-ETI
Niben101Ctg08678g00001.1	0	dADARcd-ETI
Niben101Ctg08688g00001.1	83.2371	dADARcd-ETI
Niben101Ctg08693g00002.1	0.592153	dADARcd-ETI
Niben101Ctg08696g00001.1	0	dADARcd-ETI
Niben101Ctg08752g00001.1	9.96049	dADARcd-ETI
Niben101Ctg08762g00001.1	0	dADARcd-ETI
Niben101Ctg08818g00002.1	0	dADARcd-ETI
Niben101Ctg08837g00003.1	3.4815	dADARcd-ETI
Niben101Ctg08878g00004.1	0	dADARcd-ETI
Niben101Ctg08893g00001.1	0	dADARcd-ETI
Niben101Ctg08897g00002.1	5.64899	dADARcd-ETI
Niben101Ctg08959g00003.1	0	dADARcd-ETI
Niben101Ctg08975g00001.1	0	dADARcd-ETI
Niben101Ctg09012g00002.1	4.0374	dADARcd-ETI
Niben101Ctg09057g00001.1	3.96728	dADARcd-ETI
Niben101Ctg09102g00003.1	0.626985	dADARcd-ETI
Niben101Ctg09105g00002.1	9.85517	dADARcd-ETI
Niben101Ctg09115g00002.1	55.2247	dADARcd-ETI
Niben101Ctg09119g00002.1	0	dADARcd-ETI
Niben101Ctg09123g00001.1	1.38287	dADARcd-ETI
Niben101Ctg09152g00001.1	0	dADARcd-ETI
Niben101Ctg09156g00001.1	0.857063	dADARcd-ETI
Niben101Ctg09170g00001.1	1.40989	dADARcd-ETI
Niben101Ctg09175g00001.1	5.61883	dADARcd-ETI
Niben101Ctg09236g00002.1	0	dADARcd-ETI
Niben101Ctg09240g00002.1	0	dADARcd-ETI
Niben101Ctg09243g00001.1	0.928001	dADARcd-ETI
Niben101Ctg09256g00003.1	1.48628	dADARcd-ETI
Niben101Ctg09288g00001.1	0	dADARcd-ETI
Niben101Ctg09289g00001.1	0	dADARcd-ETI
Niben101Ctg09330g00002.1	0.699393	dADARcd-ETI
Niben101Ctg09383g00002.1	24.7089	dADARcd-ETI
Niben101Ctg09403g00001.1	31.5298	dADARcd-ETI
Niben101Ctg09408g00001.1	0	dADARcd-ETI
Niben101Ctg09430g00001.1	4.55273	dADARcd-ETI
Niben101Ctg09456g00004.1	3.04884	dADARcd-ETI
Niben101Ctg09466g00002.1	3.67285	dADARcd-ETI
Niben101Ctg09468g00002.1	0	dADARcd-ETI
Niben101Ctg09495g00001.1	0	dADARcd-ETI
Niben101Ctg09509g00002.1	0	dADARcd-ETI
Niben101Ctg09534g00001.1	0.886119	dADARcd-ETI
Niben101Ctg09567g00001.1	8.41164	dADARcd-ETI
Niben101Ctg09569g00003.1	0.603895	dADARcd-ETI
Niben101Ctg09570g00001.1	0.317225	dADARcd-ETI
Niben101Ctg09585g00002.1	0.341627	dADARcd-ETI
Niben101Ctg09587g00004.1	3.01095	dADARcd-ETI
Niben101Ctg09615g00003.1	1.27565	dADARcd-ETI
Niben101Ctg09634g00002.1	0	dADARcd-ETI
Niben101Ctg09661g00001.1	0.186996	dADARcd-ETI
Niben101Ctg09670g00003.1	7.69947	dADARcd-ETI
Niben101Ctg09679g00001.1	0.515984	dADARcd-ETI
Niben101Ctg09680g00002.1	0	dADARcd-ETI
Niben101Ctg09684g00002.1	1.14053	dADARcd-ETI
Niben101Ctg09725g00001.1	0	dADARcd-ETI
Niben101Ctg09801g00001.1	0	dADARcd-ETI
Niben101Ctg09829g00002.1	1.8314	dADARcd-ETI
Niben101Ctg09831g00001.1	0	dADARcd-ETI
Niben101Ctg09857g00002.1	2.5378	dADARcd-ETI
Niben101Ctg09867g00003.1	6.54957	dADARcd-ETI
Niben101Ctg09915g00003.1	1.68296	dADARcd-ETI
Niben101Ctg09960g00002.1	0	dADARcd-ETI
Niben101Ctg09972g00002.1	0.355292	dADARcd-ETI
Niben101Ctg10012g00001.1	1.15542	dADARcd-ETI
Niben101Ctg10016g00001.1	1.08074	dADARcd-ETI
Niben101Ctg10063g00002.1	37.5168	dADARcd-ETI
Niben101Ctg10118g00001.1	1.03627	dADARcd-ETI
Niben101Ctg10121g00001.1	0.106694	dADARcd-ETI
Niben101Ctg10142g00003.1	2.56655	dADARcd-ETI
Niben101Ctg10156g00002.1	24.4863	dADARcd-ETI
Niben101Ctg10208g00001.1	0	dADARcd-ETI
Niben101Ctg10215g00001.1	0	dADARcd-ETI
Niben101Ctg10221g00002.1	0.400705	dADARcd-ETI
Niben101Ctg10227g00001.1	0.840217	dADARcd-ETI
Niben101Ctg10245g00004.1	0	dADARcd-ETI
Niben101Ctg10266g00003.1	0.0976076	dADARcd-ETI
Niben101Ctg10276g00001.1	0	dADARcd-ETI
Niben101Ctg10282g00001.1	15.8649	dADARcd-ETI
Niben101Ctg10350g00002.1	0	dADARcd-ETI
Niben101Ctg10362g00004.1	0	dADARcd-ETI
Niben101Ctg10401g00001.1	4.11815	dADARcd-ETI
Niben101Ctg10402g00001.1	2.70527	dADARcd-ETI
Niben101Ctg10403g00003.1	4.32111	dADARcd-ETI
Niben101Ctg10421g00001.1	0	dADARcd-ETI
Niben101Ctg10427g00001.1	2.24331	dADARcd-ETI
Niben101Ctg10460g00001.1	0	dADARcd-ETI
Niben101Ctg10476g00001.1	1.53584	dADARcd-ETI
Niben101Ctg10487g00002.1	1.52814	dADARcd-ETI
Niben101Ctg10524g00002.1	0.329482	dADARcd-ETI
Niben101Ctg10542g00003.1	1.59086	dADARcd-ETI
Niben101Ctg10559g00003.1	3.01095	dADARcd-ETI
Niben101Ctg10585g00004.1	0	dADARcd-ETI
Niben101Ctg10591g00003.1	63.8967	dADARcd-ETI
Niben101Ctg10609g00004.1	9.05202	dADARcd-ETI
Niben101Ctg10614g00004.1	123.552	dADARcd-ETI
Niben101Ctg10638g00002.1	0.703548	dADARcd-ETI
Niben101Ctg10643g00004.1	0.499005	dADARcd-ETI
Niben101Ctg10647g00002.1	0	dADARcd-ETI
Niben101Ctg10654g00002.1	0.765715	dADARcd-ETI
Niben101Ctg10674g00001.1	0	dADARcd-ETI
Niben101Ctg10706g00002.1	0	dADARcd-ETI
Niben101Ctg10718g00002.1	8957.43	dADARcd-ETI
Niben101Ctg10798g00001.1	0	dADARcd-ETI
Niben101Ctg10800g00001.1	1.24664	dADARcd-ETI
Niben101Ctg10862g00003.1	67.3777	dADARcd-ETI
Niben101Ctg10874g00003.1	0	dADARcd-ETI
Niben101Ctg10877g00003.1	0.488933	dADARcd-ETI
Niben101Ctg10912g00001.1	0	dADARcd-ETI
Niben101Ctg10923g00001.1	0	dADARcd-ETI
Niben101Ctg10925g00004.1	0.360789	dADARcd-ETI
Niben101Ctg10954g00002.1	5.39904	dADARcd-ETI
Niben101Ctg10955g00001.1	42.8324	dADARcd-ETI
Niben101Ctg10963g00003.1	1.07063	dADARcd-ETI
Niben101Ctg10966g00002.1	0	dADARcd-ETI
Niben101Ctg10970g00002.1	0	dADARcd-ETI
Niben101Ctg11012g00003.1	2.28606	dADARcd-ETI
Niben101Ctg11026g00001.1	5.65908	dADARcd-ETI
Niben101Ctg11036g00004.1	0	dADARcd-ETI
Niben101Ctg11050g00004.1	2.35119	dADARcd-ETI
Niben101Ctg11053g00002.1	1.25767	dADARcd-ETI
Niben101Ctg11069g00003.1	2.74594	dADARcd-ETI
Niben101Ctg11075g00004.1	26.8193	dADARcd-ETI
Niben101Ctg11076g00001.1	3.77753	dADARcd-ETI
Niben101Ctg11091g00003.1	1.31877	dADARcd-ETI
Niben101Ctg11101g00001.1	1.90335	dADARcd-ETI
Niben101Ctg11103g00003.1	2.27221	dADARcd-ETI
Niben101Ctg11114g00002.1	1.56263	dADARcd-ETI
Niben101Ctg11118g00001.1	0.986921	dADARcd-ETI
Niben101Ctg11121g00004.1	1.34677	dADARcd-ETI
Niben101Ctg11124g00003.1	0	dADARcd-ETI
Niben101Ctg11126g00001.1	0	dADARcd-ETI
Niben101Ctg11127g00002.1	0	dADARcd-ETI
Niben101Ctg11133g00001.1	4.364	dADARcd-ETI
Niben101Ctg11154g00003.1	0.465448	dADARcd-ETI
Niben101Ctg11170g00003.1	23.3058	dADARcd-ETI
Niben101Ctg11190g00001.1	0	dADARcd-ETI
Niben101Ctg11205g00002.1	1.29017	dADARcd-ETI
Niben101Ctg11212g00001.1	0.687028	dADARcd-ETI
Niben101Ctg11217g00002.1	2.08121	dADARcd-ETI
Niben101Ctg11222g00002.1	0	dADARcd-ETI
Niben101Ctg11244g00002.1	2.19015	dADARcd-ETI
Niben101Ctg11286g00002.1	1.9245	dADARcd-ETI
Niben101Ctg11309g00002.1	23.8776	dADARcd-ETI
Niben101Ctg11328g00002.1	16.8764	dADARcd-ETI
Niben101Ctg11347g00001.1	1.00978	dADARcd-ETI
Niben101Ctg11356g00001.1	1.50335	dADARcd-ETI
Niben101Ctg11382g00003.1	2.75929	dADARcd-ETI
Niben101Ctg11391g00004.1	14.5115	dADARcd-ETI
Niben101Ctg11395g00002.1	5.28408	dADARcd-ETI
Niben101Ctg11401g00001.1	0	dADARcd-ETI
Niben101Ctg11423g00004.1	4.05366	dADARcd-ETI
Niben101Ctg11437g00002.1	0	dADARcd-ETI
Niben101Ctg11443g00001.1	0	dADARcd-ETI
Niben101Ctg11462g00001.1	0	dADARcd-ETI
Niben101Ctg11463g00002.1	35.754	dADARcd-ETI
Niben101Ctg11479g00002.1	0	dADARcd-ETI
Niben101Ctg11483g00004.1	3.37719	dADARcd-ETI
Niben101Ctg11493g00003.1	0.996145	dADARcd-ETI
Niben101Ctg11520g00002.1	16.0858	dADARcd-ETI
Niben101Ctg11539g00002.1	3.83553	dADARcd-ETI
Niben101Ctg11552g00002.1	0	dADARcd-ETI
Niben101Ctg11557g00002.1	0	dADARcd-ETI
Niben101Ctg11562g00002.1	5.82201	dADARcd-ETI
Niben101Ctg11584g00002.1	0	dADARcd-ETI
Niben101Ctg11592g00002.1	0	dADARcd-ETI
Niben101Ctg11603g00003.1	3.10114	dADARcd-ETI
Niben101Ctg11634g00001.1	0	dADARcd-ETI
Niben101Ctg11661g00001.1	0.254994	dADARcd-ETI
Niben101Ctg11698g00003.1	0.618795	dADARcd-ETI
Niben101Ctg11716g00002.1	4.9471	dADARcd-ETI
Niben101Ctg11734g00001.1	0	dADARcd-ETI
Niben101Ctg11750g00002.1	3.03747	dADARcd-ETI
Niben101Ctg11775g00002.1	0.265143	dADARcd-ETI
Niben101Ctg11776g00001.1	0.265143	dADARcd-ETI
Niben101Ctg11800g00002.1	2.01814	dADARcd-ETI
Niben101Ctg11802g00003.1	4.29971	dADARcd-ETI
Niben101Ctg11806g00004.1	0.562602	dADARcd-ETI
Niben101Ctg11814g00001.1	2.63059	dADARcd-ETI
Niben101Ctg11829g00002.1	1.45611	dADARcd-ETI
Niben101Ctg11831g00003.1	0.199229	dADARcd-ETI
Niben101Ctg11840g00002.1	2.67539	dADARcd-ETI
Niben101Ctg11841g00001.1	0.674604	dADARcd-ETI
Niben101Ctg11852g00002.1	0	dADARcd-ETI
Niben101Ctg11863g00003.1	0	dADARcd-ETI
Niben101Ctg11864g00002.1	0	dADARcd-ETI
Niben101Ctg11882g00001.1	0.0567559	dADARcd-ETI
Niben101Ctg11884g00002.1	0	dADARcd-ETI
Niben101Ctg11891g00001.1	0.396236	dADARcd-ETI
Niben101Ctg11901g00001.1	6.47885	dADARcd-ETI
Niben101Ctg11907g00002.1	4.74895	dADARcd-ETI
Niben101Ctg11925g00001.1	2.69085	dADARcd-ETI
Niben101Ctg11944g00001.1	0	dADARcd-ETI
Niben101Ctg11970g00004.1	10.8763	dADARcd-ETI
Niben101Ctg11993g00003.1	0	dADARcd-ETI
Niben101Ctg11998g00002.1	0	dADARcd-ETI
Niben101Ctg12016g00004.1	1.43738	dADARcd-ETI
Niben101Ctg12033g00001.1	31.2606	dADARcd-ETI
Niben101Ctg12045g00002.1	0	dADARcd-ETI
Niben101Ctg12072g00001.1	0	dADARcd-ETI
Niben101Ctg12075g00002.1	1.33491	dADARcd-ETI
Niben101Ctg12085g00001.1	4.25349	dADARcd-ETI
Niben101Ctg12118g00001.1	2.35181	dADARcd-ETI
Niben101Ctg12119g00002.1	0.589968	dADARcd-ETI
Niben101Ctg12123g00001.1	0.936347	dADARcd-ETI
Niben101Ctg12141g00005.1	4.51229	dADARcd-ETI
Niben101Ctg12147g00002.1	0.415546	dADARcd-ETI
Niben101Ctg12150g00004.1	5.74514	dADARcd-ETI
Niben101Ctg12168g00004.1	0	dADARcd-ETI
Niben101Ctg12179g00003.1	6.79879	dADARcd-ETI
Niben101Ctg12198g00002.1	0	dADARcd-ETI
Niben101Ctg12211g00001.1	0	dADARcd-ETI
Niben101Ctg12222g00002.1	0.261886	dADARcd-ETI
Niben101Ctg12235g00001.1	1.52457	dADARcd-ETI
Niben101Ctg12249g00003.1	0.920445	dADARcd-ETI
Niben101Ctg12255g00002.1	0	dADARcd-ETI
Niben101Ctg12258g00001.1	4.18976	dADARcd-ETI
Niben101Ctg12260g00004.1	1.33843	dADARcd-ETI
Niben101Ctg12264g00001.1	54.5293	dADARcd-ETI
Niben101Ctg12271g00004.1	3.38373	dADARcd-ETI
Niben101Ctg12291g00001.1	0	dADARcd-ETI
Niben101Ctg12301g00003.1	0	dADARcd-ETI
Niben101Ctg12306g00003.1	1.45191	dADARcd-ETI
Niben101Ctg12308g00003.1	1.5294	dADARcd-ETI
Niben101Ctg12327g00002.1	2.67991	dADARcd-ETI
Niben101Ctg12341g00003.1	4.00626	dADARcd-ETI
Niben101Ctg12345g00002.1	0.215764	dADARcd-ETI
Niben101Ctg12357g00004.1	5.27288	dADARcd-ETI
Niben101Ctg12372g00001.1	0	dADARcd-ETI
Niben101Ctg12381g00001.1	51.8662	dADARcd-ETI
Niben101Ctg12398g00004.1	0	dADARcd-ETI
Niben101Ctg12431g00004.1	0	dADARcd-ETI
Niben101Ctg12433g00001.1	0	dADARcd-ETI
Niben101Ctg12434g00004.1	0	dADARcd-ETI
Niben101Ctg12453g00002.1	1.23939	dADARcd-ETI
Niben101Ctg12456g00002.1	344.587	dADARcd-ETI
Niben101Ctg12486g00001.1	5.01588	dADARcd-ETI
Niben101Ctg12493g00001.1	14.1562	dADARcd-ETI
Niben101Ctg12507g00001.1	0.240062	dADARcd-ETI
Niben101Ctg12508g00001.1	0	dADARcd-ETI
Niben101Ctg12514g00003.1	1.67791	dADARcd-ETI
Niben101Ctg12537g00003.1	17.5515	dADARcd-ETI
Niben101Ctg12546g00002.1	0	dADARcd-ETI
Niben101Ctg12548g00001.1	0	dADARcd-ETI
Niben101Ctg12559g00003.1	0.0740191	dADARcd-ETI
Niben101Ctg12577g00001.1	0	dADARcd-ETI
Niben101Ctg12579g00001.1	5.1338	dADARcd-ETI
Niben101Ctg12586g00003.1	2.96076	dADARcd-ETI
Niben101Ctg12593g00001.1	0	dADARcd-ETI
Niben101Ctg12595g00001.1	5.53861	dADARcd-ETI
Niben101Ctg12603g00002.1	2.81481	dADARcd-ETI
Niben101Ctg12612g00003.1	9.86144	dADARcd-ETI
Niben101Ctg12623g00003.1	0	dADARcd-ETI
Niben101Ctg12623g00001.1	0	dADARcd-ETI
Niben101Ctg12626g00002.1	6.6837	dADARcd-ETI
Niben101Ctg12629g00003.1	0	dADARcd-ETI
Niben101Ctg12636g00001.1	0.155149	dADARcd-ETI
Niben101Ctg12648g00002.1	0	dADARcd-ETI
Niben101Ctg12652g00003.1	26.5013	dADARcd-ETI
Niben101Ctg12655g00004.1	0	dADARcd-ETI
Niben101Ctg12658g00002.1	0	dADARcd-ETI
Niben101Ctg12665g00001.1	55.4827	dADARcd-ETI
Niben101Ctg12671g00001.1	0	dADARcd-ETI
Niben101Ctg12676g00002.1	0.856124	dADARcd-ETI
Niben101Ctg12683g00001.1	0.905645	dADARcd-ETI
Niben101Ctg12694g00003.1	0	dADARcd-ETI
Niben101Ctg12711g00003.1	0	dADARcd-ETI
Niben101Ctg12716g00002.1	3.27242	dADARcd-ETI
Niben101Ctg12738g00002.1	0	dADARcd-ETI
Niben101Ctg12759g00001.1	0.377524	dADARcd-ETI
Niben101Ctg12776g00001.1	0	dADARcd-ETI
Niben101Ctg12777g00003.1	0	dADARcd-ETI
Niben101Ctg12784g00001.1	0	dADARcd-ETI
Niben101Ctg12788g00003.1	0	dADARcd-ETI
Niben101Ctg12790g00002.1	0	dADARcd-ETI
Niben101Ctg12810g00001.1	2.0989	dADARcd-ETI
Niben101Ctg12814g00002.1	0.25378	dADARcd-ETI
Niben101Ctg12826g00003.1	3.57077	dADARcd-ETI
Niben101Ctg12832g00001.1	0	dADARcd-ETI
Niben101Ctg12838g00001.1	0	dADARcd-ETI
Niben101Ctg12839g00001.1	3.93076	dADARcd-ETI
Niben101Ctg12842g00002.1	0.589533	dADARcd-ETI
Niben101Ctg12845g00002.1	0	dADARcd-ETI
Niben101Ctg12852g00001.1	1.1309	dADARcd-ETI
Niben101Ctg12867g00004.1	0	dADARcd-ETI
Niben101Ctg12880g00004.1	1.0277	dADARcd-ETI
Niben101Ctg12891g00001.1	3.45859	dADARcd-ETI
Niben101Ctg12894g00002.1	0	dADARcd-ETI
Niben101Ctg12895g00001.1	0	dADARcd-ETI
Niben101Ctg12906g00002.1	6.76507	dADARcd-ETI
Niben101Ctg12907g00001.1	0	dADARcd-ETI
Niben101Ctg12933g00001.1	1.4979	dADARcd-ETI
Niben101Ctg12937g00004.1	0	dADARcd-ETI
Niben101Ctg12940g00001.1	3.8067	dADARcd-ETI
Niben101Ctg12954g00001.1	0	dADARcd-ETI
Niben101Ctg12957g00001.1	0.185048	dADARcd-ETI
Niben101Ctg12975g00002.1	2.99777	dADARcd-ETI
Niben101Ctg12976g00003.1	20.6173	dADARcd-ETI
Niben101Ctg12987g00001.1	0	dADARcd-ETI
Niben101Ctg12991g00003.1	2.12938	dADARcd-ETI
Niben101Ctg13000g00001.1	1.41681	dADARcd-ETI
Niben101Ctg13003g00003.1	29.3518	dADARcd-ETI
Niben101Ctg13008g00002.1	8.67181	dADARcd-ETI
Niben101Ctg13012g00003.1	0	dADARcd-ETI
Niben101Ctg13028g00004.1	21.9338	dADARcd-ETI
Niben101Ctg13030g00001.1	2.84233	dADARcd-ETI
Niben101Ctg13036g00003.1	0	dADARcd-ETI
Niben101Ctg13039g00001.1	0	dADARcd-ETI
Niben101Ctg13057g00004.1	0.431179	dADARcd-ETI
Niben101Ctg13058g00002.1	0	dADARcd-ETI
Niben101Ctg13065g00003.1	0.467489	dADARcd-ETI
Niben101Ctg13069g00002.1	2.64267	dADARcd-ETI
Niben101Ctg13092g00001.1	119.195	dADARcd-ETI
Niben101Ctg13095g00002.1	0.0698476	dADARcd-ETI
Niben101Ctg13101g00001.1	0	dADARcd-ETI
Niben101Ctg13108g00001.1	0	dADARcd-ETI
Niben101Ctg13109g00003.1	0.932395	dADARcd-ETI
Niben101Ctg13119g00003.1	0.778527	dADARcd-ETI
Niben101Ctg13129g00003.1	0	dADARcd-ETI
Niben101Ctg13136g00001.1	0	dADARcd-ETI
Niben101Ctg13137g00001.1	72.0317	dADARcd-ETI
Niben101Ctg13152g00001.1	4.02547	dADARcd-ETI
Niben101Ctg13155g00001.1	0	dADARcd-ETI
Niben101Ctg13180g00001.1	0	dADARcd-ETI
Niben101Ctg13201g00003.1	0.444115	dADARcd-ETI
Niben101Ctg13209g00003.1	7.34074	dADARcd-ETI
Niben101Ctg13220g00002.1	0.296076	dADARcd-ETI
Niben101Ctg13237g00004.1	14.7238	dADARcd-ETI
Niben101Ctg13241g00001.1	0	dADARcd-ETI
Niben101Ctg13249g00004.1	26.9918	dADARcd-ETI
Niben101Ctg13271g00001.1	0.776703	dADARcd-ETI
Niben101Ctg13284g00003.1	6.99143	dADARcd-ETI
Niben101Ctg13288g00002.1	1.42117	dADARcd-ETI
Niben101Ctg13296g00001.1	0.901247	dADARcd-ETI
Niben101Ctg13312g00004.1	6.87016	dADARcd-ETI
Niben101Ctg13318g00001.1	0	dADARcd-ETI
Niben101Ctg13319g00001.1	0.214031	dADARcd-ETI
Niben101Ctg13328g00002.1	3.42603	dADARcd-ETI
Niben101Ctg13332g00003.1	0	dADARcd-ETI
Niben101Ctg13347g00002.1	0	dADARcd-ETI
Niben101Ctg13350g00001.1	1.06587	dADARcd-ETI
Niben101Ctg13361g00001.1	0	dADARcd-ETI
Niben101Ctg13368g00004.1	1.88175	dADARcd-ETI
Niben101Ctg13380g00001.1	1295.64	dADARcd-ETI
Niben101Ctg13383g00004.1	7.79125	dADARcd-ETI
Niben101Ctg13395g00001.1	0	dADARcd-ETI
Niben101Ctg13400g00003.1	4.11932	dADARcd-ETI
Niben101Ctg13403g00001.1	0	dADARcd-ETI
Niben101Ctg13406g00001.1	0	dADARcd-ETI
Niben101Ctg13410g00002.1	1.80496	dADARcd-ETI
Niben101Ctg13411g00003.1	1.91438	dADARcd-ETI
Niben101Ctg13414g00002.1	1.52996	dADARcd-ETI
Niben101Ctg13427g00002.1	0	dADARcd-ETI
Niben101Ctg13431g00004.1	1.93356	dADARcd-ETI
Niben101Ctg13446g00002.1	13.41	dADARcd-ETI
Niben101Ctg13447g00002.1	0	dADARcd-ETI
Niben101Ctg13474g00003.1	3.1208	dADARcd-ETI
Niben101Ctg13477g00004.1	1.17246	dADARcd-ETI
Niben101Ctg13488g00004.1	0.797413	dADARcd-ETI
Niben101Ctg13489g00001.1	1.54624	dADARcd-ETI
Niben101Ctg13498g00002.1	0	dADARcd-ETI
Niben101Ctg13505g00002.1	0	dADARcd-ETI
Niben101Ctg13507g00001.1	0	dADARcd-ETI
Niben101Ctg13514g00004.1	3.29426	dADARcd-ETI
Niben101Ctg13537g00001.1	0.261244	dADARcd-ETI
Niben101Ctg13555g00001.1	0	dADARcd-ETI
Niben101Ctg13559g00004.1	0	dADARcd-ETI
Niben101Ctg13560g00003.1	0	dADARcd-ETI
Niben101Ctg13561g00003.1	6.89684	dADARcd-ETI
Niben101Ctg13566g00004.1	0.768198	dADARcd-ETI
Niben101Ctg13570g00002.1	1.96475	dADARcd-ETI
Niben101Ctg13582g00001.1	0	dADARcd-ETI
Niben101Ctg13600g00003.1	0	dADARcd-ETI
Niben101Ctg13610g00001.1	1.32407	dADARcd-ETI
Niben101Ctg13614g00002.1	0	dADARcd-ETI
Niben101Ctg13629g00003.1	0	dADARcd-ETI
Niben101Ctg13629g00002.1	0	dADARcd-ETI
Niben101Ctg13647g00002.1	2.63008	dADARcd-ETI
Niben101Ctg13650g00002.1	0	dADARcd-ETI
Niben101Ctg13650g00001.1	0	dADARcd-ETI
Niben101Ctg13666g00001.1	2.95563	dADARcd-ETI
Niben101Ctg13673g00002.1	0.840217	dADARcd-ETI
Niben101Ctg13685g00001.1	6.038	dADARcd-ETI
Niben101Ctg13703g00001.1	3.89632	dADARcd-ETI
Niben101Ctg13716g00003.1	0	dADARcd-ETI
Niben101Ctg13721g00007.1	0.148616	dADARcd-ETI
Niben101Ctg13733g00003.1	2.32151	dADARcd-ETI
Niben101Ctg13736g00004.1	73.2029	dADARcd-ETI
Niben101Ctg13746g00004.1	0.589346	dADARcd-ETI
Niben101Ctg13751g00001.1	8.34359	dADARcd-ETI
Niben101Ctg13757g00001.1	0.266469	dADARcd-ETI
Niben101Ctg13768g00001.1	2.80493	dADARcd-ETI
Niben101Ctg13774g00001.1	0.610567	dADARcd-ETI
Niben101Ctg13775g00003.1	4.97408	dADARcd-ETI
Niben101Ctg13778g00003.1	1.05185	dADARcd-ETI
Niben101Ctg13781g00001.1	0.842113	dADARcd-ETI
Niben101Ctg13782g00003.1	6.04512	dADARcd-ETI
Niben101Ctg13795g00003.1	0	dADARcd-ETI
Niben101Ctg13796g00001.1	0	dADARcd-ETI
Niben101Ctg13799g00002.1	26.6469	dADARcd-ETI
Niben101Ctg13801g00001.1	0	dADARcd-ETI
Niben101Ctg13813g00003.1	0	dADARcd-ETI
Niben101Ctg13827g00003.1	0	dADARcd-ETI
Niben101Ctg13833g00001.1	0	dADARcd-ETI
Niben101Ctg13835g00003.1	0.455502	dADARcd-ETI
Niben101Ctg13850g00002.1	0	dADARcd-ETI
Niben101Ctg13858g00004.1	3.72483	dADARcd-ETI
Niben101Ctg13861g00002.1	0	dADARcd-ETI
Niben101Ctg13864g00004.1	5.72654	dADARcd-ETI
Niben101Ctg13866g00001.1	0	dADARcd-ETI
Niben101Ctg13873g00002.1	0	dADARcd-ETI
Niben101Ctg13874g00002.1	0.20126	dADARcd-ETI
Niben101Ctg13878g00002.1	1.04871	dADARcd-ETI
Niben101Ctg13882g00003.1	3.82857	dADARcd-ETI
Niben101Ctg13885g00001.1	9.7861	dADARcd-ETI
Niben101Ctg13892g00001.1	0.961485	dADARcd-ETI
Niben101Ctg13912g00003.1	1.72961	dADARcd-ETI
Niben101Ctg13915g00004.1	19.7564	dADARcd-ETI
Niben101Ctg13916g00003.1	3.92587	dADARcd-ETI
Niben101Ctg13927g00002.1	1008.45	dADARcd-ETI
Niben101Ctg13930g00002.1	0.11126	dADARcd-ETI
Niben101Ctg13931g00001.1	2.50884	dADARcd-ETI
Niben101Ctg13932g00004.1	0	dADARcd-ETI
Niben101Ctg13943g00002.1	7.88147	dADARcd-ETI
Niben101Ctg13946g00001.1	513.489	dADARcd-ETI
Niben101Ctg13948g00003.1	0	dADARcd-ETI
Niben101Ctg13948g00001.1	0	dADARcd-ETI
Niben101Ctg13949g00001.1	0	dADARcd-ETI
Niben101Ctg13961g00001.1	0	dADARcd-ETI
Niben101Ctg13967g00003.1	4.09952	dADARcd-ETI
Niben101Ctg13971g00002.1	11.5337	dADARcd-ETI
Niben101Ctg13976g00004.1	6.2365	dADARcd-ETI
Niben101Ctg13986g00002.1	10.9994	dADARcd-ETI
Niben101Ctg13992g00003.1	0	dADARcd-ETI
Niben101Ctg13994g00001.1	1.49504	dADARcd-ETI
Niben101Ctg13995g00003.1	0	dADARcd-ETI
Niben101Ctg13998g00002.1	14.2344	dADARcd-ETI
Niben101Ctg14007g00002.1	1.71363	dADARcd-ETI
Niben101Ctg14008g00002.1	3.59906	dADARcd-ETI
Niben101Ctg14014g00001.1	0.133234	dADARcd-ETI
Niben101Ctg14017g00003.1	10.2133	dADARcd-ETI
Niben101Ctg14032g00002.1	0	dADARcd-ETI
Niben101Ctg14033g00003.1	1.01673	dADARcd-ETI
Niben101Ctg14038g00004.1	0	dADARcd-ETI
Niben101Ctg14039g00002.1	0.333086	dADARcd-ETI
Niben101Ctg14045g00001.1	0	dADARcd-ETI
Niben101Ctg14049g00002.1	576.591	dADARcd-ETI
Niben101Ctg14054g00002.1	0	dADARcd-ETI
Niben101Ctg14056g00003.1	3.14975	dADARcd-ETI
Niben101Ctg14063g00003.1	0.656934	dADARcd-ETI
Niben101Ctg14071g00003.1	5.7533	dADARcd-ETI
Niben101Ctg14074g00003.1	0.132177	dADARcd-ETI
Niben101Ctg14075g00001.1	3.42505	dADARcd-ETI
Niben101Ctg14076g00001.1	4.64302	dADARcd-ETI
Niben101Ctg14080g00002.1	5.6748	dADARcd-ETI
Niben101Ctg14086g00004.1	48.6086	dADARcd-ETI
Niben101Ctg14095g00001.1	0.928867	dADARcd-ETI
Niben101Ctg14099g00002.1	24.1872	dADARcd-ETI
Niben101Ctg14115g00001.1	15.1674	dADARcd-ETI
Niben101Ctg14126g00004.1	0.810271	dADARcd-ETI
Niben101Ctg14127g00001.1	0.60699	dADARcd-ETI
Niben101Ctg14130g00004.1	0	dADARcd-ETI
Niben101Ctg14130g00002.1	65.8432	dADARcd-ETI
Niben101Ctg14135g00002.1	0	dADARcd-ETI
Niben101Ctg14136g00001.1	0.037797	dADARcd-ETI
Niben101Ctg14138g00002.1	0.608376	dADARcd-ETI
Niben101Ctg14141g00004.1	0.139148	dADARcd-ETI
Niben101Ctg14155g00001.1	0	dADARcd-ETI
Niben101Ctg14168g00004.1	0.387792	dADARcd-ETI
Niben101Ctg14184g00002.1	19.9086	dADARcd-ETI
Niben101Ctg14192g00001.1	5.44233	dADARcd-ETI
Niben101Ctg14198g00001.1	0	dADARcd-ETI
Niben101Ctg14200g00001.1	15.3109	dADARcd-ETI
Niben101Ctg14204g00003.1	0	dADARcd-ETI
Niben101Ctg14214g00003.1	21.354	dADARcd-ETI
Niben101Ctg14231g00004.1	1.9541	dADARcd-ETI
Niben101Ctg14233g00001.1	3.70514	dADARcd-ETI
Niben101Ctg14241g00007.1	0	dADARcd-ETI
Niben101Ctg14241g00006.1	0	dADARcd-ETI
Niben101Ctg14246g00004.1	0.717335	dADARcd-ETI
Niben101Ctg14258g00004.1	0	dADARcd-ETI
Niben101Ctg14272g00004.1	1.68684	dADARcd-ETI
Niben101Ctg14282g00004.1	13.6956	dADARcd-ETI
Niben101Ctg14289g00001.1	0	dADARcd-ETI
Niben101Ctg14291g00001.1	2.09644	dADARcd-ETI
Niben101Ctg14302g00002.1	0	dADARcd-ETI
Niben101Ctg14302g00007.1	0	dADARcd-ETI
Niben101Ctg14304g00004.1	9.51578	dADARcd-ETI
Niben101Ctg14305g00004.1	0	dADARcd-ETI
Niben101Ctg14312g00004.1	0.886587	dADARcd-ETI
Niben101Ctg14324g00001.1	0	dADARcd-ETI
Niben101Ctg14336g00001.1	0.719214	dADARcd-ETI
Niben101Ctg14347g00004.1	5.51909	dADARcd-ETI
Niben101Ctg14347g00007.1	42.7534	dADARcd-ETI
Niben101Ctg14350g00001.1	0	dADARcd-ETI
Niben101Ctg14352g00004.1	21.8702	dADARcd-ETI
Niben101Ctg14358g00001.1	2.69116	dADARcd-ETI
Niben101Ctg14368g00003.1	0.401136	dADARcd-ETI
Niben101Ctg14374g00002.1	0.259969	dADARcd-ETI
Niben101Ctg14375g00002.1	1.1551	dADARcd-ETI
Niben101Ctg14382g00002.1	41.4941	dADARcd-ETI
Niben101Ctg14389g00001.1	0	dADARcd-ETI
Niben101Ctg14396g00002.1	5.49347	dADARcd-ETI
Niben101Ctg14401g00002.1	0	dADARcd-ETI
Niben101Ctg14421g00002.1	3.84295	dADARcd-ETI
Niben101Ctg14425g00002.1	1.37754	dADARcd-ETI
Niben101Ctg14436g00002.1	0	dADARcd-ETI
Niben101Ctg14443g00002.1	0	dADARcd-ETI
Niben101Ctg14444g00003.1	0.465956	dADARcd-ETI
Niben101Ctg14445g00001.1	2.68094	dADARcd-ETI
Niben101Ctg14448g00002.1	4.2749	dADARcd-ETI
Niben101Ctg14450g00003.1	12.9428	dADARcd-ETI
Niben101Ctg14453g00002.1	2.11919	dADARcd-ETI
Niben101Ctg14456g00004.1	0	dADARcd-ETI
Niben101Ctg14462g00001.1	2.71097	dADARcd-ETI
Niben101Ctg14464g00004.1	0	dADARcd-ETI
Niben101Ctg14470g00002.1	0	dADARcd-ETI
Niben101Ctg14473g00004.1	0	dADARcd-ETI
Niben101Ctg14476g00001.1	80.5689	dADARcd-ETI
Niben101Ctg14509g00003.1	5.65496	dADARcd-ETI
Niben101Ctg14511g00002.1	8.6667	dADARcd-ETI
Niben101Ctg14514g00003.1	15.1053	dADARcd-ETI
Niben101Ctg14522g00003.1	69.5874	dADARcd-ETI
Niben101Ctg14534g00001.1	0.761339	dADARcd-ETI
Niben101Ctg14542g00004.1	0	dADARcd-ETI
Niben101Ctg14544g00001.1	0	dADARcd-ETI
Niben101Ctg14561g00002.1	0	dADARcd-ETI
Niben101Ctg14566g00003.1	64.5135	dADARcd-ETI
Niben101Ctg14569g00004.1	34.9492	dADARcd-ETI
Niben101Ctg14573g00004.1	13.6772	dADARcd-ETI
Niben101Ctg14583g00002.1	4.33786	dADARcd-ETI
Niben101Ctg14602g00002.1	0	dADARcd-ETI
Niben101Ctg14602g00003.1	0	dADARcd-ETI
Niben101Ctg14609g00002.1	4.83025	dADARcd-ETI
Niben101Ctg14614g00001.1	0	dADARcd-ETI
Niben101Ctg14623g00001.1	0	dADARcd-ETI
Niben101Ctg14627g00001.1	2.05584	dADARcd-ETI
Niben101Ctg14629g00001.1	220.577	dADARcd-ETI
Niben101Ctg14632g00001.1	0.0417663	dADARcd-ETI
Niben101Ctg14638g00001.1	0	dADARcd-ETI
Niben101Ctg14642g00001.1	2903.65	dADARcd-ETI
Niben101Ctg14642g00003.1	2.87212	dADARcd-ETI
Niben101Ctg14644g00001.1	2.0835	dADARcd-ETI
Niben101Ctg14652g00001.1	0.561644	dADARcd-ETI
Niben101Ctg14678g00001.1	5.89784	dADARcd-ETI
Niben101Ctg14679g00001.1	0	dADARcd-ETI
Niben101Ctg14682g00001.1	186.614	dADARcd-ETI
Niben101Ctg14683g00004.1	0	dADARcd-ETI
Niben101Ctg14683g00002.1	0	dADARcd-ETI
Niben101Ctg14686g00003.1	0.665617	dADARcd-ETI
Niben101Ctg14686g00002.1	2.90972	dADARcd-ETI
Niben101Ctg14687g00001.1	0.934978	dADARcd-ETI
Niben101Ctg14691g00005.1	16.8457	dADARcd-ETI
Niben101Ctg14691g00001.1	3.39323	dADARcd-ETI
Niben101Ctg14695g00001.1	3.36706	dADARcd-ETI
Niben101Ctg14704g00002.1	1.14201	dADARcd-ETI
Niben101Ctg14706g00003.1	2.39415	dADARcd-ETI
Niben101Ctg14707g00002.1	6.85959	dADARcd-ETI
Niben101Ctg14707g00003.1	0	dADARcd-ETI
Niben101Ctg14713g00001.1	1.37272	dADARcd-ETI
Niben101Ctg14726g00004.1	129.363	dADARcd-ETI
Niben101Ctg14728g00003.1	0	dADARcd-ETI
Niben101Ctg14729g00001.1	0	dADARcd-ETI
Niben101Ctg14734g00004.1	0	dADARcd-ETI
Niben101Ctg14738g00001.1	1.95773	dADARcd-ETI
Niben101Ctg14743g00003.1	0.118255	dADARcd-ETI
Niben101Ctg14751g00003.1	1.2599	dADARcd-ETI
Niben101Ctg14751g00004.1	4.55671	dADARcd-ETI
Niben101Ctg14753g00004.1	0	dADARcd-ETI
Niben101Ctg14757g00001.1	2.84131	dADARcd-ETI
Niben101Ctg14760g00004.1	0	dADARcd-ETI
Niben101Ctg14768g00004.1	3.22601	dADARcd-ETI
Niben101Ctg14771g00002.1	0	dADARcd-ETI
Niben101Ctg14776g00003.1	0	dADARcd-ETI
Niben101Ctg14776g00004.1	0	dADARcd-ETI
Niben101Ctg14777g00001.1	43.8445	dADARcd-ETI
Niben101Ctg14782g00004.1	0.82171	dADARcd-ETI
Niben101Ctg14785g00001.1	5.42166	dADARcd-ETI
Niben101Ctg14792g00004.1	0	dADARcd-ETI
Niben101Ctg14797g00001.1	0.238273	dADARcd-ETI
Niben101Ctg14800g00002.1	0	dADARcd-ETI
Niben101Ctg14811g00003.1	1.76542	dADARcd-ETI
Niben101Ctg14813g00001.1	0.929958	dADARcd-ETI
Niben101Ctg14829g00003.1	0	dADARcd-ETI
Niben101Ctg14837g00005.1	0	dADARcd-ETI
Niben101Ctg14845g00001.1	2.04976	dADARcd-ETI
Niben101Ctg14848g00004.1	63.3296	dADARcd-ETI
Niben101Ctg14855g00004.1	0	dADARcd-ETI
Niben101Ctg14855g00002.1	6.43644	dADARcd-ETI
Niben101Ctg14858g00001.1	1.03942	dADARcd-ETI
Niben101Ctg14862g00002.1	0.137532	dADARcd-ETI
Niben101Ctg14866g00003.1	0	dADARcd-ETI
Niben101Ctg14871g00001.1	0	dADARcd-ETI
Niben101Ctg14873g00001.1	0.929542	dADARcd-ETI
Niben101Ctg14880g00003.1	2.81022	dADARcd-ETI
Niben101Ctg14882g00002.1	0	dADARcd-ETI
Niben101Ctg14895g00002.1	7.13	dADARcd-ETI
Niben101Ctg14899g00003.1	2.35239	dADARcd-ETI
Niben101Ctg14900g00003.1	0	dADARcd-ETI
Niben101Ctg14902g00003.1	0	dADARcd-ETI
Niben101Ctg14904g00003.1	0	dADARcd-ETI
Niben101Ctg14904g00006.1	0	dADARcd-ETI
Niben101Ctg14905g00002.1	25.2755	dADARcd-ETI
Niben101Ctg14907g00001.1	3.02376	dADARcd-ETI
Niben101Ctg14908g00004.1	0.785382	dADARcd-ETI
Niben101Ctg14912g00001.1	0.0876542	dADARcd-ETI
Niben101Ctg14915g00004.1	0.574596	dADARcd-ETI
Niben101Ctg14916g00001.1	0	dADARcd-ETI
Niben101Ctg14924g00004.1	0	dADARcd-ETI
Niben101Ctg14931g00003.1	0	dADARcd-ETI
Niben101Ctg14931g00002.1	0	dADARcd-ETI
Niben101Ctg14932g00002.1	1.33234	dADARcd-ETI
Niben101Ctg14936g00003.1	1.9516	dADARcd-ETI
Niben101Ctg14945g00003.1	4.43361	dADARcd-ETI
Niben101Ctg14950g00001.1	0.396974	dADARcd-ETI
Niben101Ctg14954g00005.1	4.44115	dADARcd-ETI
Niben101Ctg14959g00001.1	0	dADARcd-ETI
Niben101Ctg14963g00002.1	24.8182	dADARcd-ETI
Niben101Ctg14968g00002.1	0.329482	dADARcd-ETI
Niben101Ctg14991g00002.1	17.5333	dADARcd-ETI
Niben101Ctg14992g00001.1	8.23865	dADARcd-ETI
Niben101Ctg15004g00001.1	0	dADARcd-ETI
Niben101Ctg15010g00002.1	0	dADARcd-ETI
Niben101Ctg15027g00001.1	1.67777	dADARcd-ETI
Niben101Ctg15030g00002.1	2.33865	dADARcd-ETI
Niben101Ctg15034g00003.1	2.43918	dADARcd-ETI
Niben101Ctg15035g00004.1	2.1677	dADARcd-ETI
Niben101Ctg15041g00004.1	12.0947	dADARcd-ETI
Niben101Ctg15044g00003.1	1.20147	dADARcd-ETI
Niben101Ctg15064g00002.1	14.3976	dADARcd-ETI
Niben101Ctg15065g00001.1	0	dADARcd-ETI
Niben101Ctg15073g00004.1	4.49082	dADARcd-ETI
Niben101Ctg15075g00005.1	0.642093	dADARcd-ETI
Niben101Ctg15076g00003.1	0	dADARcd-ETI
Niben101Ctg15077g00003.1	0	dADARcd-ETI
Niben101Ctg15084g00005.1	0	dADARcd-ETI
Niben101Ctg15092g00001.1	0	dADARcd-ETI
Niben101Ctg15093g00004.1	107.051	dADARcd-ETI
Niben101Ctg15110g00004.1	0.115906	dADARcd-ETI
Niben101Ctg15114g00004.1	7.41414	dADARcd-ETI
Niben101Ctg15122g00004.1	0.6291	dADARcd-ETI
Niben101Ctg15125g00004.1	0.566955	dADARcd-ETI
Niben101Ctg15134g00002.1	0	dADARcd-ETI
Niben101Ctg15138g00004.1	0	dADARcd-ETI
Niben101Ctg15143g00004.1	0	dADARcd-ETI
Niben101Ctg15145g00003.1	38.5344	dADARcd-ETI
Niben101Ctg15158g00001.1	0	dADARcd-ETI
Niben101Ctg15158g00005.1	0	dADARcd-ETI
Niben101Ctg15178g00002.1	83.1781	dADARcd-ETI
Niben101Ctg15182g00002.1	0	dADARcd-ETI
Niben101Ctg15194g00003.1	0	dADARcd-ETI
Niben101Ctg15197g00001.1	0	dADARcd-ETI
Niben101Ctg15201g00002.1	7.41357	dADARcd-ETI
Niben101Ctg15204g00004.1	3.73576	dADARcd-ETI
Niben101Ctg15206g00001.1	12.4458	dADARcd-ETI
Niben101Ctg15207g00002.1	8.83854	dADARcd-ETI
Niben101Ctg15208g00002.1	5.46603	dADARcd-ETI
Niben101Ctg15209g00004.1	39.584	dADARcd-ETI
Niben101Ctg15214g00001.1	18.8634	dADARcd-ETI
Niben101Ctg15228g00001.1	0	dADARcd-ETI
Niben101Ctg15234g00002.1	4.95538	dADARcd-ETI
Niben101Ctg15242g00003.1	0.296076	dADARcd-ETI
Niben101Ctg15243g00002.1	10.2505	dADARcd-ETI
Niben101Ctg15246g00001.1	0	dADARcd-ETI
Niben101Ctg15252g00002.1	198.265	dADARcd-ETI
Niben101Ctg15262g00002.1	1.94148	dADARcd-ETI
Niben101Ctg15263g00006.1	61.3038	dADARcd-ETI
Niben101Ctg15263g00003.1	10.7328	dADARcd-ETI
Niben101Ctg15269g00004.1	15.0584	dADARcd-ETI
Niben101Ctg15273g00002.1	0.657947	dADARcd-ETI
Niben101Ctg15284g00001.1	0	dADARcd-ETI
Niben101Ctg15295g00003.1	5.76529	dADARcd-ETI
Niben101Ctg15296g00003.1	12.7362	dADARcd-ETI
Niben101Ctg15304g00001.1	1.18037	dADARcd-ETI
Niben101Ctg15305g00004.1	0.515271	dADARcd-ETI
Niben101Ctg15308g00001.1	1.26246	dADARcd-ETI
Niben101Ctg15311g00001.1	32.6823	dADARcd-ETI
Niben101Ctg15314g00004.1	0.217822	dADARcd-ETI
Niben101Ctg15315g00004.1	0	dADARcd-ETI
Niben101Ctg15323g00002.1	3.95405	dADARcd-ETI
Niben101Ctg15327g00004.1	3.76824	dADARcd-ETI
Niben101Ctg15328g00002.1	0	dADARcd-ETI
Niben101Ctg15329g00001.1	0	dADARcd-ETI
Niben101Ctg15330g00004.1	0	dADARcd-ETI
Niben101Ctg15342g00002.1	0	dADARcd-ETI
Niben101Ctg15352g00002.1	2.54357	dADARcd-ETI
Niben101Ctg15354g00005.1	0	dADARcd-ETI
Niben101Ctg15355g00001.1	2.71344	dADARcd-ETI
Niben101Ctg15364g00004.1	0.151942	dADARcd-ETI
Niben101Ctg15369g00002.1	0.471626	dADARcd-ETI
Niben101Ctg15370g00004.1	0	dADARcd-ETI
Niben101Ctg15370g00002.1	0.172193	dADARcd-ETI
Niben101Ctg15371g00001.1	4.20514	dADARcd-ETI
Niben101Ctg15380g00001.1	0	dADARcd-ETI
Niben101Ctg15389g00002.1	8.36076	dADARcd-ETI
Niben101Ctg15394g00005.1	1.61911	dADARcd-ETI
Niben101Ctg15399g00001.1	1.18431	dADARcd-ETI
Niben101Ctg15401g00004.1	0	dADARcd-ETI
Niben101Ctg15402g00004.1	30.317	dADARcd-ETI
Niben101Ctg15403g00003.1	8.83707	dADARcd-ETI
Niben101Ctg15404g00003.1	4.10384	dADARcd-ETI
Niben101Ctg15408g00004.1	5.81974	dADARcd-ETI
Niben101Ctg15408g00005.1	2.1621	dADARcd-ETI
Niben101Ctg15422g00004.1	1.32034	dADARcd-ETI
Niben101Ctg15426g00003.1	3.25859	dADARcd-ETI
Niben101Ctg15426g00002.1	1.37954	dADARcd-ETI
Niben101Ctg15435g00001.1	51.4527	dADARcd-ETI
Niben101Ctg15451g00003.1	0	dADARcd-ETI
Niben101Ctg15453g00003.1	0.686554	dADARcd-ETI
Niben101Ctg15460g00004.1	34.4223	dADARcd-ETI
Niben101Ctg15465g00004.1	36.0468	dADARcd-ETI
Niben101Ctg15473g00004.1	0.305488	dADARcd-ETI
Niben101Ctg15476g00004.1	1.59199	dADARcd-ETI
Niben101Ctg15478g00006.1	0.287298	dADARcd-ETI
Niben101Ctg15478g00004.1	0	dADARcd-ETI
Niben101Ctg15489g00001.1	5.97393	dADARcd-ETI
Niben101Ctg15498g00001.1	1.70813	dADARcd-ETI
Niben101Ctg15499g00003.1	0	dADARcd-ETI
Niben101Ctg15500g00003.1	0	dADARcd-ETI
Niben101Ctg15504g00002.1	2.36611	dADARcd-ETI
Niben101Ctg15507g00001.1	3.05647	dADARcd-ETI
Niben101Ctg15508g00001.1	0	dADARcd-ETI
Niben101Ctg15514g00005.1	2.31402	dADARcd-ETI
Niben101Ctg15519g00001.1	146.346	dADARcd-ETI
Niben101Ctg15523g00001.1	0	dADARcd-ETI
Niben101Ctg15523g00002.1	0.434203	dADARcd-ETI
Niben101Ctg15535g00002.1	0.450116	dADARcd-ETI
Niben101Ctg15550g00002.1	2.15831	dADARcd-ETI
Niben101Ctg15555g00001.1	1.6606	dADARcd-ETI
Niben101Ctg15556g00004.1	0	dADARcd-ETI
Niben101Ctg15557g00001.1	0.338373	dADARcd-ETI
Niben101Ctg15559g00001.1	1.77396	dADARcd-ETI
Niben101Ctg15570g00001.1	1.22514	dADARcd-ETI
Niben101Ctg15571g00008.1	0	dADARcd-ETI
Niben101Ctg15571g00004.1	19.6668	dADARcd-ETI
Niben101Ctg15574g00001.1	0	dADARcd-ETI
Niben101Ctg15575g00004.1	0	dADARcd-ETI
Niben101Ctg15582g00001.1	22.8234	dADARcd-ETI
Niben101Ctg15582g00003.1	0	dADARcd-ETI
Niben101Ctg15594g00001.1	2.49327	dADARcd-ETI
Niben101Ctg15598g00003.1	0.73458	dADARcd-ETI
Niben101Ctg15605g00001.1	0	dADARcd-ETI
Niben101Ctg15612g00005.1	68.8025	dADARcd-ETI
Niben101Ctg15612g00002.1	0	dADARcd-ETI
Niben101Ctg15619g00001.1	0	dADARcd-ETI
Niben101Ctg15635g00003.1	0	dADARcd-ETI
Niben101Ctg15646g00004.1	0	dADARcd-ETI
Niben101Ctg15651g00003.1	1.82201	dADARcd-ETI
Niben101Ctg15661g00002.1	62.4241	dADARcd-ETI
Niben101Ctg15666g00004.1	3.59733	dADARcd-ETI
Niben101Ctg15672g00001.1	0	dADARcd-ETI
Niben101Ctg15674g00002.1	23.7293	dADARcd-ETI
Niben101Ctg15674g00005.1	2.62239	dADARcd-ETI
Niben101Ctg15677g00002.1	4.44115	dADARcd-ETI
Niben101Ctg15681g00001.1	11.0604	dADARcd-ETI
Niben101Ctg15686g00001.1	0.229962	dADARcd-ETI
Niben101Ctg15693g00002.1	3.14296	dADARcd-ETI
Niben101Ctg15694g00006.1	0	dADARcd-ETI
Niben101Ctg15694g00007.1	24.8902	dADARcd-ETI
Niben101Ctg15702g00001.1	1.91579	dADARcd-ETI
Niben101Ctg15705g00001.1	0.328106	dADARcd-ETI
Niben101Ctg15705g00004.1	0.463424	dADARcd-ETI
Niben101Ctg15709g00002.1	0	dADARcd-ETI
Niben101Ctg15714g00002.1	0.428062	dADARcd-ETI
Niben101Ctg15717g00003.1	0.837952	dADARcd-ETI
Niben101Ctg15717g00005.1	0	dADARcd-ETI
Niben101Ctg15720g00002.1	2.51173	dADARcd-ETI
Niben101Ctg15721g00002.1	2.90005	dADARcd-ETI
Niben101Ctg15722g00003.1	0	dADARcd-ETI
Niben101Ctg15726g00001.1	0	dADARcd-ETI
Niben101Ctg15729g00003.1	0	dADARcd-ETI
Niben101Ctg15729g00005.1	0	dADARcd-ETI
Niben101Ctg15741g00002.1	0	dADARcd-ETI
Niben101Ctg15751g00004.1	0.118168	dADARcd-ETI
Niben101Ctg15752g00002.1	0	dADARcd-ETI
Niben101Ctg15759g00003.1	0	dADARcd-ETI
Niben101Ctg15767g00002.1	3.47568	dADARcd-ETI
Niben101Ctg15770g00001.1	4.57073	dADARcd-ETI
Niben101Ctg15772g00003.1	0	dADARcd-ETI
Niben101Ctg15774g00002.1	0.807481	dADARcd-ETI
Niben101Ctg15784g00002.1	10.1535	dADARcd-ETI
Niben101Ctg15793g00001.1	44.3541	dADARcd-ETI
Niben101Ctg15807g00002.1	6.29374	dADARcd-ETI
Niben101Ctg15819g00003.1	0	dADARcd-ETI
Niben101Ctg15819g00001.1	0	dADARcd-ETI
Niben101Ctg15825g00004.1	2.80493	dADARcd-ETI
Niben101Ctg15828g00001.1	2.57044	dADARcd-ETI
Niben101Ctg15829g00004.1	0.806463	dADARcd-ETI
Niben101Ctg15836g00002.1	4.73498	dADARcd-ETI
Niben101Ctg15851g00002.1	6.32831	dADARcd-ETI
Niben101Ctg15860g00004.1	0.933489	dADARcd-ETI
Niben101Ctg15862g00003.1	1.8845	dADARcd-ETI
Niben101Ctg15867g00004.1	18.9031	dADARcd-ETI
Niben101Ctg15872g00001.1	0.855437	dADARcd-ETI
Niben101Ctg15879g00002.1	0.354819	dADARcd-ETI
Niben101Ctg15895g00001.1	0	dADARcd-ETI
Niben101Ctg15904g00001.1	6.87012	dADARcd-ETI
Niben101Ctg15906g00002.1	0.209818	dADARcd-ETI
Niben101Ctg15916g00003.1	0	dADARcd-ETI
Niben101Ctg15917g00002.1	4.60796	dADARcd-ETI
Niben101Ctg15918g00002.1	0	dADARcd-ETI
Niben101Ctg15942g00001.1	3.38862	dADARcd-ETI
Niben101Ctg15946g00001.1	0	dADARcd-ETI
Niben101Ctg15949g00001.1	135.482	dADARcd-ETI
Niben101Ctg15953g00002.1	10.4089	dADARcd-ETI
Niben101Ctg15954g00001.1	0	dADARcd-ETI
Niben101Ctg15956g00002.1	0.891659	dADARcd-ETI
Niben101Ctg15964g00001.1	14.244	dADARcd-ETI
Niben101Ctg15964g00004.1	0	dADARcd-ETI
Niben101Ctg15966g00001.1	3.67348	dADARcd-ETI
Niben101Ctg15970g00006.1	0	dADARcd-ETI
Niben101Ctg15972g00001.1	0	dADARcd-ETI
Niben101Ctg15976g00002.1	1.07806	dADARcd-ETI
Niben101Ctg15977g00001.1	0	dADARcd-ETI
Niben101Ctg15983g00001.1	32.0834	dADARcd-ETI
Niben101Ctg15984g00001.1	0.288855	dADARcd-ETI
Niben101Ctg15985g00004.1	0	dADARcd-ETI
Niben101Ctg15987g00002.1	4.97082	dADARcd-ETI
Niben101Ctg15988g00001.1	4.44115	dADARcd-ETI
Niben101Ctg15991g00003.1	22.6367	dADARcd-ETI
Niben101Ctg15996g00001.1	0.393312	dADARcd-ETI
Niben101Ctg15998g00002.1	39.2176	dADARcd-ETI
Niben101Ctg15999g00004.1	6.16209	dADARcd-ETI
Niben101Ctg16009g00002.1	5.31806	dADARcd-ETI
Niben101Ctg16016g00003.1	5.65315	dADARcd-ETI
Niben101Ctg16023g00001.1	0	dADARcd-ETI
Niben101Ctg16024g00004.1	5.5732	dADARcd-ETI
Niben101Ctg16024g00001.1	0.415546	dADARcd-ETI
Niben101Ctg16032g00005.1	0	dADARcd-ETI
Niben101Ctg16034g00002.1	1.03392	dADARcd-ETI
Niben101Ctg16037g00001.1	0	dADARcd-ETI
Niben101Ctg16047g00001.1	0	dADARcd-ETI
Niben101Ctg16048g00003.1	16.1097	dADARcd-ETI
Niben101Ctg16051g00002.1	0	dADARcd-ETI
Niben101Ctg16053g00004.1	62.9107	dADARcd-ETI
Niben101Ctg16054g00001.1	0	dADARcd-ETI
Niben101Ctg16055g00003.1	0	dADARcd-ETI
Niben101Ctg16056g00001.1	0	dADARcd-ETI
Niben101Ctg16058g00002.1	0.277211	dADARcd-ETI
Niben101Ctg16063g00004.1	0	dADARcd-ETI
Niben101Ctg16070g00007.1	15.6909	dADARcd-ETI
Niben101Ctg16070g00008.1	2.08475	dADARcd-ETI
Niben101Ctg16072g00003.1	0	dADARcd-ETI
Niben101Ctg16073g00005.1	0	dADARcd-ETI
Niben101Ctg16084g00001.1	1.50408	dADARcd-ETI
Niben101Ctg16090g00002.1	0	dADARcd-ETI
Niben101Ctg16090g00005.1	0	dADARcd-ETI
Niben101Ctg16094g00003.1	0.440724	dADARcd-ETI
Niben101Ctg16096g00001.1	0	dADARcd-ETI
Niben101Ctg16098g00002.1	168.108	dADARcd-ETI
Niben101Ctg16102g00003.1	0	dADARcd-ETI
Niben101Ctg16103g00005.1	0.215437	dADARcd-ETI
Niben101Ctg16104g00002.1	2.03587	dADARcd-ETI
Niben101Ctg16113g00001.1	31.7345	dADARcd-ETI
Niben101Ctg16115g00003.1	14.0155	dADARcd-ETI
Niben101Ctg16123g00002.1	0	dADARcd-ETI
Niben101Ctg16134g00004.1	6.96828	dADARcd-ETI
Niben101Ctg16161g00004.1	14.703	dADARcd-ETI
Niben101Ctg16164g00004.1	1.11903	dADARcd-ETI
Niben101Ctg16171g00004.1	2.6736	dADARcd-ETI
Niben101Ctg16171g00002.1	1.02837	dADARcd-ETI
Niben101Ctg16180g00004.1	0.758043	dADARcd-ETI
Niben101Ctg16196g00001.1	0	dADARcd-ETI
Niben101Ctg16204g00003.1	1.98258	dADARcd-ETI
Niben101Ctg16206g00003.1	0.754995	dADARcd-ETI
Niben101Ctg16206g00001.1	0	dADARcd-ETI
Niben101Ctg16209g00001.1	0	dADARcd-ETI
Niben101Ctg16210g00007.1	0	dADARcd-ETI
Niben101Ctg16210g00009.1	5.94946	dADARcd-ETI
Niben101Ctg16210g00008.1	1128.95	dADARcd-ETI
Niben101Ctg16216g00002.1	51.1409	dADARcd-ETI
Niben101Ctg16217g00002.1	2.28653	dADARcd-ETI
Niben101Ctg16222g00005.1	2.21278	dADARcd-ETI
Niben101Ctg16231g00004.1	10.7746	dADARcd-ETI
Niben101Ctg16232g00003.1	2.31507	dADARcd-ETI
Niben101Ctg16241g00003.1	0	dADARcd-ETI
Niben101Ctg16250g00003.1	1.01767	dADARcd-ETI
Niben101Ctg16253g00002.1	35.5096	dADARcd-ETI
Niben101Ctg16258g00001.1	7.05877	dADARcd-ETI
Niben101Ctg16278g00003.1	0.901755	dADARcd-ETI
Niben101Ctg16284g00001.1	1.34389	dADARcd-ETI
Niben101Ctg16285g00001.1	0	dADARcd-ETI
Niben101Ctg16285g00004.1	9.89256	dADARcd-ETI
Niben101Ctg16287g00006.1	1.51768	dADARcd-ETI
Niben101Ctg16292g00001.1	0	dADARcd-ETI
Niben101Ctg16294g00006.1	0.688362	dADARcd-ETI
Niben101Ctg16304g00001.1	0.316471	dADARcd-ETI
Niben101Ctg16306g00002.1	0.718747	dADARcd-ETI
Niben101Ctg16317g00001.1	13.5037	dADARcd-ETI
Niben101Ctg16318g00001.1	0.18081	dADARcd-ETI
Niben101Ctg16320g00002.1	21.3175	dADARcd-ETI
Niben101Ctg16325g00005.1	0.615198	dADARcd-ETI
Niben101Ctg16329g00003.1	41.6576	dADARcd-ETI
Niben101Ctg16330g00007.1	1.09508	dADARcd-ETI
Niben101Ctg16331g00004.1	4.02302	dADARcd-ETI
Niben101Ctg16335g00001.1	0	dADARcd-ETI
Niben101Ctg16342g00001.1	0	dADARcd-ETI
Niben101Ctg16346g00003.1	9.84857	dADARcd-ETI
Niben101Ctg16348g00001.1	0.329992	dADARcd-ETI
Niben101Ctg16349g00003.1	0.525925	dADARcd-ETI
Niben101Ctg16351g00002.1	0	dADARcd-ETI
Niben101Ctg16357g00002.1	0	dADARcd-ETI
Niben101Ctg16366g00004.1	14.3616	dADARcd-ETI
Niben101Ctg16374g00003.1	2557.21	dADARcd-ETI
Niben101Ctg16374g00011.1	80.7495	dADARcd-ETI
Niben101Ctg16374g00004.1	1.5596	dADARcd-ETI
Niben101Ctg16382g00001.1	16.5803	dADARcd-ETI
Niben101Ctg16385g00003.1	0	dADARcd-ETI
Niben101Ctg16389g00002.1	0	dADARcd-ETI
Niben101Ctg16390g00005.1	3.65877	dADARcd-ETI
Niben101Ctg16407g00001.1	0	dADARcd-ETI
Niben101Ctg16413g00002.1	0	dADARcd-ETI
Niben101Ctg16424g00003.1	0	dADARcd-ETI
Niben101Ctg16428g00003.1	0	dADARcd-ETI
Niben101Ctg16445g00004.1	0.571375	dADARcd-ETI
Niben101Ctg16458g00001.1	0	dADARcd-ETI
Niben101Ctg16458g00005.1	0	dADARcd-ETI
Niben101Ctg16458g00002.1	0	dADARcd-ETI
Niben101Ctg16479g00004.1	1.94079	dADARcd-ETI
Niben101Ctg16484g00001.1	0.454605	dADARcd-ETI
Niben101Ctg16493g00002.1	2.39767	dADARcd-ETI
Niben101Ctg16502g00003.1	7.97006	dADARcd-ETI
Niben101Scf00005g00003.1	0.448924	dADARcd-ETI
Niben101Scf00005g01012.1	0	dADARcd-ETI
Niben101Scf00005g01013.1	9.90385	dADARcd-ETI
Niben101Scf00005g01010.1	3.10165	dADARcd-ETI
Niben101Scf00005g01008.1	4.29519	dADARcd-ETI
Niben101Scf00006g00003.1	3.82773	dADARcd-ETI
Niben101Scf00006g01002.1	0	dADARcd-ETI
Niben101Scf00006g02010.1	57.1054	dADARcd-ETI
Niben101Scf00006g02004.1	1.88985	dADARcd-ETI
Niben101Scf00006g02011.1	12.04	dADARcd-ETI
Niben101Scf00010g01004.1	36.2734	dADARcd-ETI
Niben101Scf00010g01005.1	20.8302	dADARcd-ETI
Niben101Scf00010g01006.1	5.71556	dADARcd-ETI
Niben101Scf00010g03005.1	0	dADARcd-ETI
Niben101Scf00010g03003.1	0	dADARcd-ETI
Niben101Scf00010g03002.1	0.208995	dADARcd-ETI
Niben101Scf00010g04002.1	0	dADARcd-ETI
Niben101Scf00010g05013.1	9.87928	dADARcd-ETI
Niben101Scf00010g05014.1	0.49289	dADARcd-ETI
Niben101Scf00010g05016.1	0	dADARcd-ETI
Niben101Scf00010g05015.1	0	dADARcd-ETI
Niben101Scf00011g00020.1	10.7954	dADARcd-ETI
Niben101Scf00011g00004.1	6.89515	dADARcd-ETI
Niben101Scf00011g00012.1	19.8921	dADARcd-ETI
Niben101Scf00012g00010.1	0.739335	dADARcd-ETI
Niben101Scf00012g00012.1	7.5077	dADARcd-ETI
Niben101Scf00012g00011.1	0	dADARcd-ETI
Niben101Scf00013g01005.1	2.44947	dADARcd-ETI
Niben101Scf00013g03001.1	17.0736	dADARcd-ETI
Niben101Scf00013g03009.1	0	dADARcd-ETI
Niben101Scf00013g03014.1	24.7039	dADARcd-ETI
Niben101Scf00015g00009.1	10.7317	dADARcd-ETI
Niben101Scf00015g00001.1	0	dADARcd-ETI
Niben101Scf00015g00005.1	0	dADARcd-ETI
Niben101Scf00015g01003.1	65.2404	dADARcd-ETI
Niben101Scf00015g03012.1	0	dADARcd-ETI
Niben101Scf00015g04023.1	12.9499	dADARcd-ETI
Niben101Scf00015g04024.1	5.27328	dADARcd-ETI
Niben101Scf00015g04002.1	0	dADARcd-ETI
Niben101Scf00015g04025.1	0	dADARcd-ETI
Niben101Scf00016g00006.1	6.73371	dADARcd-ETI
Niben101Scf00016g00007.1	5.7408	dADARcd-ETI
Niben101Scf00016g01007.1	4.57197	dADARcd-ETI
Niben101Scf00016g01009.1	0.116045	dADARcd-ETI
Niben101Scf00016g01010.1	3.17836	dADARcd-ETI
Niben101Scf00016g02001.1	0.586566	dADARcd-ETI
Niben101Scf00016g03004.1	2.42195	dADARcd-ETI
Niben101Scf00016g04007.1	138.779	dADARcd-ETI
Niben101Scf00016g04006.1	0.832715	dADARcd-ETI
Niben101Scf00016g04005.1	0.989397	dADARcd-ETI
Niben101Scf00016g04008.1	1.31915	dADARcd-ETI
Niben101Scf00017g00004.1	2.86767	dADARcd-ETI
Niben101Scf00017g00002.1	0.0620175	dADARcd-ETI
Niben101Scf00017g00005.1	21.8713	dADARcd-ETI
Niben101Scf00017g00006.1	0	dADARcd-ETI
Niben101Scf00017g00021.1	0	dADARcd-ETI
Niben101Scf00017g00026.1	0	dADARcd-ETI
Niben101Scf00017g01009.1	0	dADARcd-ETI
Niben101Scf00017g02004.1	0	dADARcd-ETI
Niben101Scf00017g03003.1	18.0365	dADARcd-ETI
Niben101Scf00017g04017.1	16.0461	dADARcd-ETI
Niben101Scf00017g04019.1	4.07789	dADARcd-ETI
Niben101Scf00017g04008.1	2.31209	dADARcd-ETI
Niben101Scf00017g04010.1	0	dADARcd-ETI
Niben101Scf00018g01002.1	7.32944	dADARcd-ETI
Niben101Scf00018g01001.1	0	dADARcd-ETI
Niben101Scf00018g02003.1	30.2864	dADARcd-ETI
Niben101Scf00018g02004.1	0	dADARcd-ETI
Niben101Scf00021g00012.1	0.658456	dADARcd-ETI
Niben101Scf00021g00005.1	2.46242	dADARcd-ETI
Niben101Scf00021g00010.1	1.91475	dADARcd-ETI
Niben101Scf00021g00006.1	0	dADARcd-ETI
Niben101Scf00021g00004.1	6.26339	dADARcd-ETI
Niben101Scf00021g01007.1	1.34457	dADARcd-ETI
Niben101Scf00021g01014.1	0	dADARcd-ETI
Niben101Scf00021g01015.1	0	dADARcd-ETI
Niben101Scf00021g01019.1	0	dADARcd-ETI
Niben101Scf00021g01016.1	0	dADARcd-ETI
Niben101Scf00021g01003.1	0	dADARcd-ETI
Niben101Scf00022g00013.1	0	dADARcd-ETI
Niben101Scf00022g00008.1	1.22911	dADARcd-ETI
Niben101Scf00022g00016.1	14.6546	dADARcd-ETI
Niben101Scf00022g00003.1	0.628329	dADARcd-ETI
Niben101Scf00022g00014.1	0	dADARcd-ETI
Niben101Scf00022g00015.1	1.12706	dADARcd-ETI
Niben101Scf00022g00011.1	0	dADARcd-ETI
Niben101Scf00022g01003.1	3.73534	dADARcd-ETI
Niben101Scf00022g04003.1	8.69009	dADARcd-ETI
Niben101Scf00022g06001.1	4.58745	dADARcd-ETI
Niben101Scf00022g06009.1	153.06	dADARcd-ETI
Niben101Scf00022g09009.1	1.54507	dADARcd-ETI
Niben101Scf00022g09008.1	1.22376	dADARcd-ETI
Niben101Scf00022g09004.1	18.7999	dADARcd-ETI
Niben101Scf00022g09023.1	6.66172	dADARcd-ETI
Niben101Scf00022g09026.1	2.59483	dADARcd-ETI
Niben101Scf00022g09011.1	46.7837	dADARcd-ETI
Niben101Scf00023g00004.1	2.97072	dADARcd-ETI
Niben101Scf00023g01002.1	0	dADARcd-ETI
Niben101Scf00023g02002.1	12.4103	dADARcd-ETI
Niben101Scf00023g03016.1	4.18913	dADARcd-ETI
Niben101Scf00023g03015.1	10.0467	dADARcd-ETI
Niben101Scf00023g05010.1	0	dADARcd-ETI
Niben101Scf00023g05007.1	0	dADARcd-ETI
Niben101Scf00023g05009.1	0	dADARcd-ETI
Niben101Scf00023g06002.1	6.48102	dADARcd-ETI
Niben101Scf00023g06009.1	1.95573	dADARcd-ETI
Niben101Scf00023g07007.1	13.5567	dADARcd-ETI
Niben101Scf00023g08011.1	5.32511	dADARcd-ETI
Niben101Scf00023g08006.1	9.67278	dADARcd-ETI
Niben101Scf00023g08009.1	0	dADARcd-ETI
Niben101Scf00024g00008.1	0.111377	dADARcd-ETI
Niben101Scf00024g00003.1	14.3847	dADARcd-ETI
Niben101Scf00024g00006.1	5.93446	dADARcd-ETI
Niben101Scf00024g00012.1	8.59475	dADARcd-ETI
Niben101Scf00024g00011.1	0	dADARcd-ETI
Niben101Scf00024g00010.1	0	dADARcd-ETI
Niben101Scf00024g01005.1	2.78539	dADARcd-ETI
Niben101Scf00024g02023.1	0	dADARcd-ETI
Niben101Scf00024g02021.1	4.52859	dADARcd-ETI
Niben101Scf00024g02014.1	0.112316	dADARcd-ETI
Niben101Scf00024g02024.1	0	dADARcd-ETI
Niben101Scf00024g02018.1	0.682071	dADARcd-ETI
Niben101Scf00024g03002.1	5.75155	dADARcd-ETI
Niben101Scf00024g03019.1	0	dADARcd-ETI
Niben101Scf00024g03006.1	4.67842	dADARcd-ETI
Niben101Scf00024g03018.1	0	dADARcd-ETI
Niben101Scf00024g03011.1	0	dADARcd-ETI
Niben101Scf00024g03009.1	1.12197	dADARcd-ETI
Niben101Scf00024g04006.1	1.27181	dADARcd-ETI
Niben101Scf00024g04005.1	2.67565	dADARcd-ETI
Niben101Scf00024g04003.1	0	dADARcd-ETI
Niben101Scf00024g04004.1	0	dADARcd-ETI
Niben101Scf00024g04032.1	2.00237	dADARcd-ETI
Niben101Scf00024g04007.1	0	dADARcd-ETI
Niben101Scf00024g04009.1	0	dADARcd-ETI
Niben101Scf00024g04001.1	0	dADARcd-ETI
Niben101Scf00024g04002.1	0	dADARcd-ETI
Niben101Scf00025g00005.1	20.2357	dADARcd-ETI
Niben101Scf00025g00006.1	5.30057	dADARcd-ETI
Niben101Scf00028g00002.1	15.1472	dADARcd-ETI
Niben101Scf00028g01007.1	6.12907	dADARcd-ETI
Niben101Scf00028g01004.1	0	dADARcd-ETI
Niben101Scf00028g03008.1	3.12657	dADARcd-ETI
Niben101Scf00028g03009.1	5.37612	dADARcd-ETI
Niben101Scf00028g03005.1	0	dADARcd-ETI
Niben101Scf00028g04012.1	0	dADARcd-ETI
Niben101Scf00028g04008.1	0	dADARcd-ETI
Niben101Scf00028g04010.1	2.89683	dADARcd-ETI
Niben101Scf00028g04011.1	1.11029	dADARcd-ETI
Niben101Scf00031g00001.1	0.417663	dADARcd-ETI
Niben101Scf00031g00003.1	0.22272	dADARcd-ETI
Niben101Scf00031g00002.1	3.47145	dADARcd-ETI
Niben101Scf00031g01005.1	0.831786	dADARcd-ETI
Niben101Scf00031g01003.1	4.16404	dADARcd-ETI
Niben101Scf00031g01007.1	0	dADARcd-ETI
Niben101Scf00031g02001.1	11.0509	dADARcd-ETI
Niben101Scf00032g01006.1	6.27693	dADARcd-ETI
Niben101Scf00032g02001.1	0	dADARcd-ETI
Niben101Scf00032g02010.1	0	dADARcd-ETI
Niben101Scf00033g00002.1	0.955942	dADARcd-ETI
Niben101Scf00033g00007.1	0	dADARcd-ETI
Niben101Scf00033g00010.1	0	dADARcd-ETI
Niben101Scf00033g01001.1	43.9673	dADARcd-ETI
Niben101Scf00033g03002.1	0	dADARcd-ETI
Niben101Scf00033g04001.1	0	dADARcd-ETI
Niben101Scf00033g05002.1	0	dADARcd-ETI
Niben101Scf00033g07005.1	14.3107	dADARcd-ETI
Niben101Scf00033g07011.1	0	dADARcd-ETI
Niben101Scf00033g07004.1	65.4752	dADARcd-ETI
Niben101Scf00033g07013.1	0	dADARcd-ETI
Niben101Scf00033g07014.1	0.637901	dADARcd-ETI
Niben101Scf00033g07007.1	0.511211	dADARcd-ETI
Niben101Scf00033g07016.1	2.87958	dADARcd-ETI
Niben101Scf00034g00012.1	0.279025	dADARcd-ETI
Niben101Scf00034g01012.1	1.50969	dADARcd-ETI
Niben101Scf00034g01011.1	0.0509014	dADARcd-ETI
Niben101Scf00034g01015.1	0	dADARcd-ETI
Niben101Scf00034g01013.1	2.14154	dADARcd-ETI
Niben101Scf00034g04020.1	9.26223	dADARcd-ETI
Niben101Scf00034g04002.1	0.69779	dADARcd-ETI
Niben101Scf00034g04018.1	0.754311	dADARcd-ETI
Niben101Scf00034g04016.1	7.39416	dADARcd-ETI
Niben101Scf00034g04023.1	20.0082	dADARcd-ETI
Niben101Scf00035g01004.1	0.67488	dADARcd-ETI
Niben101Scf00035g01012.1	2.02536	dADARcd-ETI
Niben101Scf00035g01005.1	0	dADARcd-ETI
Niben101Scf00035g01009.1	5.60636	dADARcd-ETI
Niben101Scf00035g04007.1	0	dADARcd-ETI
Niben101Scf00037g01004.1	7.96571	dADARcd-ETI
Niben101Scf00037g01005.1	180.655	dADARcd-ETI
Niben101Scf00037g02013.1	9.68139	dADARcd-ETI
Niben101Scf00037g02012.1	5.41117	dADARcd-ETI
Niben101Scf00037g02016.1	4.59429	dADARcd-ETI
Niben101Scf00037g02018.1	0.595128	dADARcd-ETI
Niben101Scf00037g02020.1	0	dADARcd-ETI
Niben101Scf00037g03004.1	1.73482	dADARcd-ETI
Niben101Scf00039g01002.1	1.68119	dADARcd-ETI
Niben101Scf00039g01003.1	0	dADARcd-ETI
Niben101Scf00039g01010.1	7.49924	dADARcd-ETI
Niben101Scf00039g01013.1	0.213175	dADARcd-ETI
Niben101Scf00039g02004.1	0	dADARcd-ETI
Niben101Scf00043g00002.1	0	dADARcd-ETI
Niben101Scf00043g00010.1	0	dADARcd-ETI
Niben101Scf00043g01001.1	9.29019	dADARcd-ETI
Niben101Scf00043g03010.1	0	dADARcd-ETI
Niben101Scf00043g03001.1	0.327817	dADARcd-ETI
Niben101Scf00043g03012.1	2.78589	dADARcd-ETI
Niben101Scf00043g03002.1	9.51674	dADARcd-ETI
Niben101Scf00043g03003.1	2.66886	dADARcd-ETI
Niben101Scf00043g03015.1	5.92153	dADARcd-ETI
Niben101Scf00043g03016.1	1.5396	dADARcd-ETI
Niben101Scf00044g00020.1	3.98203	dADARcd-ETI
Niben101Scf00044g00016.1	0.221688	dADARcd-ETI
Niben101Scf00044g00021.1	0.392026	dADARcd-ETI
Niben101Scf00044g00024.1	0.394768	dADARcd-ETI
Niben101Scf00046g00002.1	2.81537	dADARcd-ETI
Niben101Scf00046g00015.1	21.6948	dADARcd-ETI
Niben101Scf00046g00003.1	32.6403	dADARcd-ETI
Niben101Scf00046g01017.1	10.706	dADARcd-ETI
Niben101Scf00046g01018.1	0	dADARcd-ETI
Niben101Scf00046g01019.1	0.832715	dADARcd-ETI
Niben101Scf00046g02010.1	15.2302	dADARcd-ETI
Niben101Scf00046g02008.1	3.65424	dADARcd-ETI
Niben101Scf00046g02003.1	5.57566	dADARcd-ETI
Niben101Scf00046g03001.1	1.79385	dADARcd-ETI
Niben101Scf00046g03003.1	15.2268	dADARcd-ETI
Niben101Scf00046g03002.1	7.81861	dADARcd-ETI
Niben101Scf00046g04019.1	0	dADARcd-ETI
Niben101Scf00046g04007.1	11.2144	dADARcd-ETI
Niben101Scf00046g04022.1	6.09263	dADARcd-ETI
Niben101Scf00046g04012.1	0	dADARcd-ETI
Niben101Scf00046g04020.1	1.86418	dADARcd-ETI
Niben101Scf00046g04025.1	4.27529	dADARcd-ETI
Niben101Scf00046g04027.1	3.84847	dADARcd-ETI
Niben101Scf00046g04021.1	0.642093	dADARcd-ETI
Niben101Scf00046g05013.1	1.24737	dADARcd-ETI
Niben101Scf00046g05001.1	0	dADARcd-ETI
Niben101Scf00046g05006.1	0	dADARcd-ETI
Niben101Scf00046g05007.1	4.73722	dADARcd-ETI
Niben101Scf00046g05014.1	4.23884	dADARcd-ETI
Niben101Scf00046g05010.1	14.6456	dADARcd-ETI
Niben101Scf00046g06006.1	17.3133	dADARcd-ETI
Niben101Scf00046g06001.1	5.55962	dADARcd-ETI
Niben101Scf00046g07031.1	0	dADARcd-ETI
Niben101Scf00046g07015.1	0.432278	dADARcd-ETI
Niben101Scf00046g07021.1	0.626985	dADARcd-ETI
Niben101Scf00046g07018.1	7.05434	dADARcd-ETI
Niben101Scf00046g07019.1	1.50896	dADARcd-ETI
Niben101Scf00046g07033.1	3.65026	dADARcd-ETI
Niben101Scf00046g07007.1	0.902328	dADARcd-ETI
Niben101Scf00046g07016.1	13.1782	dADARcd-ETI
Niben101Scf00046g07025.1	6.99502	dADARcd-ETI
Niben101Scf00046g07010.1	2.55868	dADARcd-ETI
Niben101Scf00046g08005.1	3.14493	dADARcd-ETI
Niben101Scf00046g08004.1	12.2986	dADARcd-ETI
Niben101Scf00046g08003.1	1.20535	dADARcd-ETI
Niben101Scf00046g09009.1	0.468423	dADARcd-ETI
Niben101Scf00046g09013.1	6.06475	dADARcd-ETI
Niben101Scf00046g09010.1	0	dADARcd-ETI
Niben101Scf00046g09025.1	1.10685	dADARcd-ETI
Niben101Scf00046g09011.1	0.735748	dADARcd-ETI
Niben101Scf00047g02014.1	27.4568	dADARcd-ETI
Niben101Scf00047g02009.1	17.3169	dADARcd-ETI
Niben101Scf00047g03004.1	2.54373	dADARcd-ETI
Niben101Scf00047g03028.1	0	dADARcd-ETI
Niben101Scf00047g03008.1	0.773903	dADARcd-ETI
Niben101Scf00047g03012.1	5.18057	dADARcd-ETI
Niben101Scf00047g03001.1	0.40374	dADARcd-ETI
Niben101Scf00047g03022.1	1.92355	dADARcd-ETI
Niben101Scf00047g03003.1	1.48554	dADARcd-ETI
Niben101Scf00047g03014.1	0	dADARcd-ETI
Niben101Scf00047g03013.1	2.1688	dADARcd-ETI
Niben101Scf00048g00004.1	0.339932	dADARcd-ETI
Niben101Scf00048g00007.1	1.28033	dADARcd-ETI
Niben101Scf00048g00003.1	0	dADARcd-ETI
Niben101Scf00048g01007.1	2.37919	dADARcd-ETI
Niben101Scf00049g00001.1	8.13113	dADARcd-ETI
Niben101Scf00049g01003.1	0	dADARcd-ETI
Niben101Scf00049g01013.1	0	dADARcd-ETI
Niben101Scf00049g01012.1	0	dADARcd-ETI
Niben101Scf00049g03004.1	0	dADARcd-ETI
Niben101Scf00049g03001.1	0	dADARcd-ETI
Niben101Scf00050g00008.1	17.5042	dADARcd-ETI
Niben101Scf00050g01002.1	0	dADARcd-ETI
Niben101Scf00050g03004.1	5.49666	dADARcd-ETI
Niben101Scf00050g03002.1	8.82621	dADARcd-ETI
Niben101Scf00050g03001.1	168.415	dADARcd-ETI
Niben101Scf00050g03006.1	0.744933	dADARcd-ETI
Niben101Scf00050g03005.1	6.70572	dADARcd-ETI
Niben101Scf00050g03017.1	0.455148	dADARcd-ETI
Niben101Scf00051g00011.1	29.7532	dADARcd-ETI
Niben101Scf00051g00010.1	0	dADARcd-ETI
Niben101Scf00051g00013.1	0	dADARcd-ETI
Niben101Scf00051g00012.1	0	dADARcd-ETI
Niben101Scf00051g01009.1	30.6394	dADARcd-ETI
Niben101Scf00051g01015.1	7.96202	dADARcd-ETI
Niben101Scf00051g03003.1	3.92587	dADARcd-ETI
Niben101Scf00051g03009.1	13.2653	dADARcd-ETI
Niben101Scf00051g03010.1	0	dADARcd-ETI
Niben101Scf00051g04002.1	0	dADARcd-ETI
Niben101Scf00051g04021.1	9.70473	dADARcd-ETI
Niben101Scf00051g04005.1	1.63263	dADARcd-ETI
Niben101Scf00051g04001.1	0	dADARcd-ETI
Niben101Scf00051g05021.1	0	dADARcd-ETI
Niben101Scf00051g05016.1	0.432471	dADARcd-ETI
Niben101Scf00051g05002.1	15.557	dADARcd-ETI
Niben101Scf00051g05008.1	5.93762	dADARcd-ETI
Niben101Scf00051g05017.1	0.207773	dADARcd-ETI
Niben101Scf00052g00002.1	0	dADARcd-ETI
Niben101Scf00052g04001.1	0.282725	dADARcd-ETI
Niben101Scf00052g06003.1	0	dADARcd-ETI
Niben101Scf00052g08003.1	7.67369	dADARcd-ETI
Niben101Scf00052g09016.1	10.2806	dADARcd-ETI
Niben101Scf00052g09009.1	0.571633	dADARcd-ETI
Niben101Scf00052g09012.1	1.03871	dADARcd-ETI
Niben101Scf00054g00013.1	3.18632	dADARcd-ETI
Niben101Scf00054g00003.1	3.76191	dADARcd-ETI
Niben101Scf00054g00002.1	6.95136	dADARcd-ETI
Niben101Scf00054g01002.1	0	dADARcd-ETI
Niben101Scf00054g01013.1	45.3707	dADARcd-ETI
Niben101Scf00054g01010.1	9.90317	dADARcd-ETI
Niben101Scf00055g00009.1	0	dADARcd-ETI
Niben101Scf00055g00004.1	4.93461	dADARcd-ETI
Niben101Scf00055g00003.1	1.87708	dADARcd-ETI
Niben101Scf00055g00006.1	0	dADARcd-ETI
Niben101Scf00055g01004.1	0	dADARcd-ETI
Niben101Scf00055g03005.1	0.413713	dADARcd-ETI
Niben101Scf00055g03017.1	86.0952	dADARcd-ETI
Niben101Scf00055g03019.1	21.6351	dADARcd-ETI
Niben101Scf00055g03018.1	0	dADARcd-ETI
Niben101Scf00055g03020.1	50.5278	dADARcd-ETI
Niben101Scf00055g04003.1	20.6917	dADARcd-ETI
Niben101Scf00056g01003.1	0.339451	dADARcd-ETI
Niben101Scf00056g01002.1	0	dADARcd-ETI
Niben101Scf00056g02008.1	0	dADARcd-ETI
Niben101Scf00056g02001.1	0	dADARcd-ETI
Niben101Scf00056g03004.1	0	dADARcd-ETI
Niben101Scf00056g04001.1	2.26095	dADARcd-ETI
Niben101Scf00056g04010.1	0	dADARcd-ETI
Niben101Scf00056g04002.1	2.96076	dADARcd-ETI
Niben101Scf00056g06003.1	0	dADARcd-ETI
Niben101Scf00056g06004.1	0	dADARcd-ETI
Niben101Scf00056g07001.1	0.595461	dADARcd-ETI
Niben101Scf00056g07009.1	0	dADARcd-ETI
Niben101Scf00056g07005.1	22.2187	dADARcd-ETI
Niben101Scf00056g09002.1	5.0752	dADARcd-ETI
Niben101Scf00057g00033.1	1.05406	dADARcd-ETI
Niben101Scf00057g00034.1	15.8563	dADARcd-ETI
Niben101Scf00057g00032.1	2.36154	dADARcd-ETI
Niben101Scf00057g00012.1	0	dADARcd-ETI
Niben101Scf00057g00035.1	1.37257	dADARcd-ETI
Niben101Scf00057g00011.1	2.23709	dADARcd-ETI
Niben101Scf00057g00027.1	0	dADARcd-ETI
Niben101Scf00058g00001.1	6.08273	dADARcd-ETI
Niben101Scf00058g00002.1	1.22237	dADARcd-ETI
Niben101Scf00058g00011.1	0	dADARcd-ETI
Niben101Scf00058g01002.1	27.2625	dADARcd-ETI
Niben101Scf00058g02009.1	0	dADARcd-ETI
Niben101Scf00058g02017.1	0	dADARcd-ETI
Niben101Scf00058g02016.1	5.34392	dADARcd-ETI
Niben101Scf00058g03001.1	1.27079	dADARcd-ETI
Niben101Scf00058g03014.1	7.53989	dADARcd-ETI
Niben101Scf00058g03015.1	3.96896	dADARcd-ETI
Niben101Scf00058g06002.1	0	dADARcd-ETI
Niben101Scf00058g06004.1	0	dADARcd-ETI
Niben101Scf00058g07005.1	13.3919	dADARcd-ETI
Niben101Scf00058g08006.1	6.06362	dADARcd-ETI
Niben101Scf00058g09013.1	22.736	dADARcd-ETI
Niben101Scf00058g09015.1	3.78168	dADARcd-ETI
Niben101Scf00058g09016.1	14.073	dADARcd-ETI
Niben101Scf00058g09014.1	13.057	dADARcd-ETI
Niben101Scf00059g00007.1	0	dADARcd-ETI
Niben101Scf00059g00006.1	1.32624	dADARcd-ETI
Niben101Scf00059g01005.1	0	dADARcd-ETI
Niben101Scf00059g01004.1	0	dADARcd-ETI
Niben101Scf00059g02013.1	12.4939	dADARcd-ETI
Niben101Scf00059g02005.1	0	dADARcd-ETI
Niben101Scf00059g02006.1	0	dADARcd-ETI
Niben101Scf00059g03006.1	0	dADARcd-ETI
Niben101Scf00059g03007.1	0	dADARcd-ETI
Niben101Scf00059g03008.1	0	dADARcd-ETI
Niben101Scf00059g03004.1	0.66117	dADARcd-ETI
Niben101Scf00059g04019.1	26.3024	dADARcd-ETI
Niben101Scf00059g04025.1	69.3919	dADARcd-ETI
Niben101Scf00059g04016.1	7.4692	dADARcd-ETI
Niben101Scf00059g04020.1	2.89364	dADARcd-ETI
Niben101Scf00059g04024.1	0.220404	dADARcd-ETI
Niben101Scf00059g04022.1	3.39844	dADARcd-ETI
Niben101Scf00061g00002.1	0.395648	dADARcd-ETI
Niben101Scf00062g00005.1	0	dADARcd-ETI
Niben101Scf00062g00001.1	7.49382	dADARcd-ETI
Niben101Scf00062g01019.1	0.120574	dADARcd-ETI
Niben101Scf00062g01025.1	0.763636	dADARcd-ETI
Niben101Scf00062g01026.1	3.85613	dADARcd-ETI
Niben101Scf00062g01023.1	1.44306	dADARcd-ETI
Niben101Scf00062g01027.1	9.3813	dADARcd-ETI
Niben101Scf00063g00016.1	2.96665	dADARcd-ETI
Niben101Scf00063g00013.1	0.404763	dADARcd-ETI
Niben101Scf00063g00002.1	0	dADARcd-ETI
Niben101Scf00063g01019.1	15.0509	dADARcd-ETI
Niben101Scf00063g01018.1	0.18189	dADARcd-ETI
Niben101Scf00063g01017.1	0	dADARcd-ETI
Niben101Scf00063g01016.1	3.30773	dADARcd-ETI
Niben101Scf00063g02003.1	12.3341	dADARcd-ETI
Niben101Scf00063g02008.1	0	dADARcd-ETI
Niben101Scf00063g02006.1	2.89516	dADARcd-ETI
Niben101Scf00063g02005.1	1.11029	dADARcd-ETI
Niben101Scf00063g02016.1	8.88229	dADARcd-ETI
Niben101Scf00063g03008.1	8.4548	dADARcd-ETI
Niben101Scf00063g03007.1	56.1619	dADARcd-ETI
Niben101Scf00063g04014.1	1.63176	dADARcd-ETI
Niben101Scf00063g04015.1	4.16549	dADARcd-ETI
Niben101Scf00063g04006.1	0	dADARcd-ETI
Niben101Scf00063g05003.1	6.14632	dADARcd-ETI
Niben101Scf00063g05010.1	0	dADARcd-ETI
Niben101Scf00063g05012.1	4.13588	dADARcd-ETI
Niben101Scf00063g05004.1	10.9422	dADARcd-ETI
Niben101Scf00063g06001.1	0	dADARcd-ETI
Niben101Scf00063g06034.1	5.31588	dADARcd-ETI
Niben101Scf00063g06035.1	0	dADARcd-ETI
Niben101Scf00063g06032.1	4.92006	dADARcd-ETI
Niben101Scf00063g06007.1	0	dADARcd-ETI
Niben101Scf00063g06042.1	25.5891	dADARcd-ETI
Niben101Scf00063g06040.1	2.45285	dADARcd-ETI
Niben101Scf00063g06009.1	0.545728	dADARcd-ETI
Niben101Scf00063g06038.1	0.0286218	dADARcd-ETI
Niben101Scf00063g06018.1	3.64641	dADARcd-ETI
Niben101Scf00063g06039.1	0	dADARcd-ETI
Niben101Scf00063g07011.1	0.172224	dADARcd-ETI
Niben101Scf00063g07009.1	0	dADARcd-ETI
Niben101Scf00063g08002.1	2.64435	dADARcd-ETI
Niben101Scf00063g08003.1	5.96029	dADARcd-ETI
Niben101Scf00063g10008.1	1129.94	dADARcd-ETI
Niben101Scf00063g10001.1	2.99519	dADARcd-ETI
Niben101Scf00063g10004.1	0	dADARcd-ETI
Niben101Scf00063g10020.1	0.592153	dADARcd-ETI
Niben101Scf00063g10026.1	1.20574	dADARcd-ETI
Niben101Scf00063g10005.1	10.141	dADARcd-ETI
Niben101Scf00063g10017.1	0	dADARcd-ETI
Niben101Scf00063g11003.1	14.301	dADARcd-ETI
Niben101Scf00063g13014.1	819.769	dADARcd-ETI
Niben101Scf00063g13005.1	14.7805	dADARcd-ETI
Niben101Scf00063g13004.1	6.65542	dADARcd-ETI
Niben101Scf00063g13002.1	0.515308	dADARcd-ETI
Niben101Scf00063g13003.1	0	dADARcd-ETI
Niben101Scf00063g12003.1	1.81683	dADARcd-ETI
Niben101Scf00063g12004.1	0	dADARcd-ETI
Niben101Scf00063g14001.1	1.35165	dADARcd-ETI
Niben101Scf00063g14011.1	0	dADARcd-ETI
Niben101Scf00063g14006.1	1.13716	dADARcd-ETI
Niben101Scf00063g14005.1	0	dADARcd-ETI
Niben101Scf00064g00018.1	1.36214	dADARcd-ETI
Niben101Scf00064g00021.1	0.882712	dADARcd-ETI
Niben101Scf00064g00014.1	0	dADARcd-ETI
Niben101Scf00064g01004.1	3.77768	dADARcd-ETI
Niben101Scf00065g00004.1	0	dADARcd-ETI
Niben101Scf00066g00002.1	0.204877	dADARcd-ETI
Niben101Scf00066g00001.1	8.73507	dADARcd-ETI
Niben101Scf00066g00012.1	0	dADARcd-ETI
Niben101Scf00066g01002.1	0	dADARcd-ETI
Niben101Scf00066g02010.1	0.377672	dADARcd-ETI
Niben101Scf00066g02012.1	2.57873	dADARcd-ETI
Niben101Scf00066g02006.1	6.04853	dADARcd-ETI
Niben101Scf00066g05007.1	0.348325	dADARcd-ETI
Niben101Scf00066g05001.1	4.92631	dADARcd-ETI
Niben101Scf00067g00005.1	1.1547	dADARcd-ETI
Niben101Scf00067g00006.1	0.712755	dADARcd-ETI
Niben101Scf00067g01004.1	0	dADARcd-ETI
Niben101Scf00067g01010.1	14.3483	dADARcd-ETI
Niben101Scf00067g02005.1	0	dADARcd-ETI
Niben101Scf00067g02006.1	0	dADARcd-ETI
Niben101Scf00067g02001.1	11.1161	dADARcd-ETI
Niben101Scf00067g02002.1	14.4618	dADARcd-ETI
Niben101Scf00067g02003.1	1.90483	dADARcd-ETI
Niben101Scf00067g02010.1	9.79542	dADARcd-ETI
Niben101Scf00068g00017.1	0	dADARcd-ETI
Niben101Scf00068g00013.1	1.05707	dADARcd-ETI
Niben101Scf00068g00014.1	2.18459	dADARcd-ETI
Niben101Scf00068g00012.1	0	dADARcd-ETI
Niben101Scf00069g00001.1	3.54589	dADARcd-ETI
Niben101Scf00069g00005.1	1.86518	dADARcd-ETI
Niben101Scf00069g01003.1	22.3629	dADARcd-ETI
Niben101Scf00069g01002.1	12.888	dADARcd-ETI
Niben101Scf00069g01007.1	0	dADARcd-ETI
Niben101Scf00069g01009.1	0	dADARcd-ETI
Niben101Scf00069g02007.1	5.5145	dADARcd-ETI
Niben101Scf00069g02013.1	60.2225	dADARcd-ETI
Niben101Scf00069g03002.1	4.57087	dADARcd-ETI
Niben101Scf00069g03001.1	0	dADARcd-ETI
Niben101Scf00069g03003.1	3.78478	dADARcd-ETI
Niben101Scf00069g03014.1	0	dADARcd-ETI
Niben101Scf00069g04016.1	16.9842	dADARcd-ETI
Niben101Scf00069g04005.1	22.4271	dADARcd-ETI
Niben101Scf00069g04002.1	8.1541	dADARcd-ETI
Niben101Scf00069g04007.1	0	dADARcd-ETI
Niben101Scf00069g04008.1	0	dADARcd-ETI
Niben101Scf00069g05004.1	0	dADARcd-ETI
Niben101Scf00069g06001.1	0	dADARcd-ETI
Niben101Scf00069g07004.1	0.0638248	dADARcd-ETI
Niben101Scf00069g08002.1	0	dADARcd-ETI
Niben101Scf00069g09006.1	1.81955	dADARcd-ETI
Niben101Scf00069g10002.1	1.12592	dADARcd-ETI
Niben101Scf00069g11015.1	3.10961	dADARcd-ETI
Niben101Scf00069g11017.1	2.85845	dADARcd-ETI
Niben101Scf00069g11022.1	2.11983	dADARcd-ETI
Niben101Scf00069g11019.1	0	dADARcd-ETI
Niben101Scf00069g12020.1	0	dADARcd-ETI
Niben101Scf00069g12023.1	0	dADARcd-ETI
Niben101Scf00069g12007.1	1.11704	dADARcd-ETI
Niben101Scf00069g12009.1	39.0986	dADARcd-ETI
Niben101Scf00069g12017.1	152.816	dADARcd-ETI
Niben101Scf00069g12019.1	0	dADARcd-ETI
Niben101Scf00069g12011.1	0	dADARcd-ETI
Niben101Scf00069g12008.1	0	dADARcd-ETI
Niben101Scf00069g13003.1	0	dADARcd-ETI
Niben101Scf00069g13004.1	0	dADARcd-ETI
Niben101Scf00069g14014.1	0.757179	dADARcd-ETI
Niben101Scf00069g14019.1	51.8328	dADARcd-ETI
Niben101Scf00069g14007.1	0	dADARcd-ETI
Niben101Scf00069g14006.1	0.516412	dADARcd-ETI
Niben101Scf00069g15007.1	14.8828	dADARcd-ETI
Niben101Scf00069g15002.1	0.940981	dADARcd-ETI
Niben101Scf00069g15032.1	0	dADARcd-ETI
Niben101Scf00069g15006.1	0	dADARcd-ETI
Niben101Scf00069g15020.1	4.69253	dADARcd-ETI
Niben101Scf00069g15018.1	0.934309	dADARcd-ETI
Niben101Scf00069g15010.1	4.32693	dADARcd-ETI
Niben101Scf00071g04002.1	0	dADARcd-ETI
Niben101Scf00071g05019.1	1.89974	dADARcd-ETI
Niben101Scf00072g00001.1	0	dADARcd-ETI
Niben101Scf00072g02005.1	2.73169	dADARcd-ETI
Niben101Scf00072g04006.1	14.2117	dADARcd-ETI
Niben101Scf00072g04001.1	2.67784	dADARcd-ETI
Niben101Scf00072g05001.1	0	dADARcd-ETI
Niben101Scf00072g05002.1	0	dADARcd-ETI
Niben101Scf00072g05004.1	0.835728	dADARcd-ETI
Niben101Scf00072g05003.1	0.969565	dADARcd-ETI
Niben101Scf00072g06001.1	0.743333	dADARcd-ETI
Niben101Scf00072g06002.1	0	dADARcd-ETI
Niben101Scf00072g07005.1	13.7917	dADARcd-ETI
Niben101Scf00072g07008.1	0.610144	dADARcd-ETI
Niben101Scf00072g09003.1	9.89808	dADARcd-ETI
Niben101Scf00072g10012.1	0	dADARcd-ETI
Niben101Scf00072g10016.1	3.95717	dADARcd-ETI
Niben101Scf00073g00008.1	1.36124	dADARcd-ETI
Niben101Scf00073g00009.1	0	dADARcd-ETI
Niben101Scf00073g01001.1	0	dADARcd-ETI
Niben101Scf00073g03006.1	3.37242	dADARcd-ETI
Niben101Scf00073g03013.1	0	dADARcd-ETI
Niben101Scf00073g03014.1	0	dADARcd-ETI
Niben101Scf00073g03012.1	0	dADARcd-ETI
Niben101Scf00073g03015.1	0	dADARcd-ETI
Niben101Scf00073g04006.1	0.834018	dADARcd-ETI
Niben101Scf00073g04001.1	0	dADARcd-ETI
Niben101Scf00073g04002.1	1.494	dADARcd-ETI
Niben101Scf00073g04009.1	0	dADARcd-ETI
Niben101Scf00073g05010.1	1.60727	dADARcd-ETI
Niben101Scf00073g05011.1	5.7533	dADARcd-ETI
Niben101Scf00073g06003.1	0	dADARcd-ETI
Niben101Scf00073g06001.1	0	dADARcd-ETI
Niben101Scf00073g06002.1	0	dADARcd-ETI
Niben101Scf00073g06018.1	0	dADARcd-ETI
Niben101Scf00073g06005.1	2.50633	dADARcd-ETI
Niben101Scf00073g06020.1	1.09508	dADARcd-ETI
Niben101Scf00074g00001.1	0	dADARcd-ETI
Niben101Scf00074g00009.1	3.68198	dADARcd-ETI
Niben101Scf00074g01003.1	19.0623	dADARcd-ETI
Niben101Scf00074g02026.1	9.17923	dADARcd-ETI
Niben101Scf00074g02023.1	0	dADARcd-ETI
Niben101Scf00074g02025.1	0	dADARcd-ETI
Niben101Scf00074g02024.1	0.239415	dADARcd-ETI
Niben101Scf00074g02031.1	1.41588	dADARcd-ETI
Niben101Scf00074g02001.1	0	dADARcd-ETI
Niben101Scf00074g02029.1	13.9931	dADARcd-ETI
Niben101Scf00074g02021.1	1.04183	dADARcd-ETI
Niben101Scf00074g02028.1	5.45976	dADARcd-ETI
Niben101Scf00075g00010.1	0	dADARcd-ETI
Niben101Scf00075g00009.1	0	dADARcd-ETI
Niben101Scf00077g00011.1	6.86359	dADARcd-ETI
Niben101Scf00077g00018.1	42.4069	dADARcd-ETI
Niben101Scf00077g00010.1	0.0538049	dADARcd-ETI
Niben101Scf00077g01008.1	11.1797	dADARcd-ETI
Niben101Scf00077g02004.1	0	dADARcd-ETI
Niben101Scf00077g03005.1	0	dADARcd-ETI
Niben101Scf00077g04002.1	3.6018	dADARcd-ETI
Niben101Scf00077g05015.1	19.8443	dADARcd-ETI
Niben101Scf00077g05004.1	9.73989	dADARcd-ETI
Niben101Scf00077g05012.1	0	dADARcd-ETI
Niben101Scf00077g05011.1	30.2543	dADARcd-ETI
Niben101Scf00077g06002.1	0.275657	dADARcd-ETI
Niben101Scf00077g08017.1	0	dADARcd-ETI
Niben101Scf00077g08026.1	0.421294	dADARcd-ETI
Niben101Scf00077g08013.1	5.04603	dADARcd-ETI
Niben101Scf00077g08025.1	0	dADARcd-ETI
Niben101Scf00077g08014.1	0	dADARcd-ETI
Niben101Scf00077g08012.1	0	dADARcd-ETI
Niben101Scf00077g08010.1	0	dADARcd-ETI
Niben101Scf00078g02005.1	159.359	dADARcd-ETI
Niben101Scf00078g02001.1	93.0506	dADARcd-ETI
Niben101Scf00078g02007.1	256.366	dADARcd-ETI
Niben101Scf00079g00014.1	0	dADARcd-ETI
Niben101Scf00079g00013.1	0.424651	dADARcd-ETI
Niben101Scf00079g00015.1	5.58227	dADARcd-ETI
Niben101Scf00080g00010.1	2.77178	dADARcd-ETI
Niben101Scf00080g00001.1	5.2011	dADARcd-ETI
Niben101Scf00080g01007.1	3.76755	dADARcd-ETI
Niben101Scf00080g02007.1	3.06147	dADARcd-ETI
Niben101Scf00080g02004.1	0	dADARcd-ETI
Niben101Scf00080g04001.1	0	dADARcd-ETI
Niben101Scf00080g04007.1	0	dADARcd-ETI
Niben101Scf00080g04013.1	0	dADARcd-ETI
Niben101Scf00080g04011.1	0	dADARcd-ETI
Niben101Scf00080g04008.1	0	dADARcd-ETI
Niben101Scf00080g05005.1	0	dADARcd-ETI
Niben101Scf00080g05002.1	0	dADARcd-ETI
Niben101Scf00080g05006.1	1.53866	dADARcd-ETI
Niben101Scf00081g00010.1	2.3455	dADARcd-ETI
Niben101Scf00081g00011.1	3.39564	dADARcd-ETI
Niben101Scf00082g00008.1	1.80905	dADARcd-ETI
Niben101Scf00082g03004.1	6.7264	dADARcd-ETI
Niben101Scf00082g05001.1	63.8842	dADARcd-ETI
Niben101Scf00082g06011.1	2.60591	dADARcd-ETI
Niben101Scf00082g07001.1	14.1058	dADARcd-ETI
Niben101Scf00082g07008.1	1.50316	dADARcd-ETI
Niben101Scf00082g07005.1	4.24805	dADARcd-ETI
Niben101Scf00082g08020.1	2.20555	dADARcd-ETI
Niben101Scf00082g08019.1	0.453778	dADARcd-ETI
Niben101Scf00082g08002.1	5.96183	dADARcd-ETI
Niben101Scf00082g08007.1	0	dADARcd-ETI
Niben101Scf00083g00009.1	3.82418	dADARcd-ETI
Niben101Scf00083g01001.1	7.09941	dADARcd-ETI
Niben101Scf00083g01002.1	8.48752	dADARcd-ETI
Niben101Scf00083g02012.1	11.5617	dADARcd-ETI
Niben101Scf00083g02003.1	0	dADARcd-ETI
Niben101Scf00083g02013.1	7.08473	dADARcd-ETI
Niben101Scf00083g02014.1	13.4489	dADARcd-ETI
Niben101Scf00083g04018.1	3.52332	dADARcd-ETI
Niben101Scf00083g04033.1	2.56056	dADARcd-ETI
Niben101Scf00083g04029.1	9.85944	dADARcd-ETI
Niben101Scf00083g04032.1	4.37656	dADARcd-ETI
Niben101Scf00083g04026.1	6.63263	dADARcd-ETI
Niben101Scf00083g04034.1	0	dADARcd-ETI
Niben101Scf00083g04049.1	0	dADARcd-ETI
Niben101Scf00083g04009.1	0	dADARcd-ETI
Niben101Scf00085g00008.1	0	dADARcd-ETI
Niben101Scf00085g00009.1	9.30303	dADARcd-ETI
Niben101Scf00085g01007.1	71.5179	dADARcd-ETI
Niben101Scf00085g01014.1	0	dADARcd-ETI
Niben101Scf00085g01019.1	2.24649	dADARcd-ETI
Niben101Scf00085g02008.1	0	dADARcd-ETI
Niben101Scf00085g02001.1	1.90822	dADARcd-ETI
Niben101Scf00085g03007.1	25.5572	dADARcd-ETI
Niben101Scf00085g03010.1	0	dADARcd-ETI
Niben101Scf00085g03006.1	0	dADARcd-ETI
Niben101Scf00085g03004.1	0.0442272	dADARcd-ETI
Niben101Scf00085g03003.1	8.95122	dADARcd-ETI
Niben101Scf00085g04002.1	3.51466	dADARcd-ETI
Niben101Scf00085g04001.1	0.0254446	dADARcd-ETI
Niben101Scf00085g04003.1	0.738823	dADARcd-ETI
Niben101Scf00085g05010.1	162.767	dADARcd-ETI
Niben101Scf00085g05023.1	0	dADARcd-ETI
Niben101Scf00085g05022.1	0	dADARcd-ETI
Niben101Scf00085g06010.1	3.02414	dADARcd-ETI
Niben101Scf00085g06011.1	8.23168	dADARcd-ETI
Niben101Scf00087g00009.1	4.2635	dADARcd-ETI
Niben101Scf00087g00005.1	3.3793	dADARcd-ETI
Niben101Scf00087g00006.1	1.33379	dADARcd-ETI
Niben101Scf00087g01004.1	85.6969	dADARcd-ETI
Niben101Scf00087g02009.1	0	dADARcd-ETI
Niben101Scf00087g02002.1	0	dADARcd-ETI
Niben101Scf00087g02011.1	0	dADARcd-ETI
Niben101Scf00087g02010.1	12.1711	dADARcd-ETI
Niben101Scf00087g03012.1	0	dADARcd-ETI
Niben101Scf00087g03023.1	0.606655	dADARcd-ETI
Niben101Scf00087g03024.1	8.38063	dADARcd-ETI
Niben101Scf00087g04004.1	4.56006	dADARcd-ETI
Niben101Scf00087g05001.1	1.00411	dADARcd-ETI
Niben101Scf00087g05003.1	0	dADARcd-ETI
Niben101Scf00087g06002.1	0	dADARcd-ETI
Niben101Scf00087g06009.1	13.6285	dADARcd-ETI
Niben101Scf00087g06008.1	137.712	dADARcd-ETI
Niben101Scf00087g07001.1	0	dADARcd-ETI
Niben101Scf00087g09002.1	0	dADARcd-ETI
Niben101Scf00087g09003.1	0	dADARcd-ETI
Niben101Scf00087g10017.1	3.03527	dADARcd-ETI
Niben101Scf00088g00006.1	0	dADARcd-ETI
Niben101Scf00088g00010.1	0.846928	dADARcd-ETI
Niben101Scf00088g00002.1	19.123	dADARcd-ETI
Niben101Scf00088g01012.1	14.1072	dADARcd-ETI
Niben101Scf00088g01008.1	52.6022	dADARcd-ETI
Niben101Scf00088g01009.1	57.8846	dADARcd-ETI
Niben101Scf00088g01013.1	0	dADARcd-ETI
Niben101Scf00088g01018.1	0	dADARcd-ETI
Niben101Scf00088g01010.1	57.2795	dADARcd-ETI
Niben101Scf00088g01011.1	5.64636	dADARcd-ETI
Niben101Scf00089g00001.1	11.1478	dADARcd-ETI
Niben101Scf00089g02001.1	12.9235	dADARcd-ETI
Niben101Scf00089g02006.1	23.1478	dADARcd-ETI
Niben101Scf00089g04004.1	32.6041	dADARcd-ETI
Niben101Scf00090g01010.1	8.18262	dADARcd-ETI
Niben101Scf00090g01014.1	7.93534	dADARcd-ETI
Niben101Scf00090g02003.1	23.3621	dADARcd-ETI
Niben101Scf00090g02002.1	3.97715	dADARcd-ETI
Niben101Scf00090g03004.1	0.126251	dADARcd-ETI
Niben101Scf00090g04014.1	0.242244	dADARcd-ETI
Niben101Scf00090g04004.1	0	dADARcd-ETI
Niben101Scf00090g04005.1	3.32736	dADARcd-ETI
Niben101Scf00090g05004.1	6.65602	dADARcd-ETI
Niben101Scf00090g05006.1	19.3396	dADARcd-ETI
Niben101Scf00090g07002.1	7.80658	dADARcd-ETI
Niben101Scf00090g07001.1	4.82892	dADARcd-ETI
Niben101Scf00090g07003.1	48.7555	dADARcd-ETI
Niben101Scf00090g08011.1	0.73198	dADARcd-ETI
Niben101Scf00090g08010.1	0.347757	dADARcd-ETI
Niben101Scf00090g08013.1	3.53564	dADARcd-ETI
Niben101Scf00090g10001.1	2.97256	dADARcd-ETI
Niben101Scf00090g10002.1	1.97637	dADARcd-ETI
Niben101Scf00090g11001.1	0.348325	dADARcd-ETI
Niben101Scf00090g11003.1	0	dADARcd-ETI
Niben101Scf00090g11004.1	0	dADARcd-ETI
Niben101Scf00090g12004.1	0	dADARcd-ETI
Niben101Scf00090g13009.1	0.776594	dADARcd-ETI
Niben101Scf00090g13008.1	0	dADARcd-ETI
Niben101Scf00090g13017.1	20.9368	dADARcd-ETI
Niben101Scf00090g13005.1	0	dADARcd-ETI
Niben101Scf00090g13016.1	47.7235	dADARcd-ETI
Niben101Scf00090g14005.1	0	dADARcd-ETI
Niben101Scf00090g14001.1	0	dADARcd-ETI
Niben101Scf00091g00017.1	1.85642	dADARcd-ETI
Niben101Scf00091g00002.1	1.28382	dADARcd-ETI
Niben101Scf00091g00013.1	3.3436	dADARcd-ETI
Niben101Scf00091g01028.1	0.427459	dADARcd-ETI
Niben101Scf00091g01023.1	49.9364	dADARcd-ETI
Niben101Scf00091g01025.1	2.72786	dADARcd-ETI
Niben101Scf00091g01026.1	0	dADARcd-ETI
Niben101Scf00094g00007.1	0.315846	dADARcd-ETI
Niben101Scf00094g00008.1	0	dADARcd-ETI
Niben101Scf00094g00006.1	0	dADARcd-ETI
Niben101Scf00094g00009.1	183.567	dADARcd-ETI
Niben101Scf00094g01002.1	9.61221	dADARcd-ETI
Niben101Scf00094g02004.1	3.91585	dADARcd-ETI
Niben101Scf00094g03003.1	0.268257	dADARcd-ETI
Niben101Scf00094g03004.1	0	dADARcd-ETI
Niben101Scf00095g00003.1	0.173313	dADARcd-ETI
Niben101Scf00095g02005.1	3.76728	dADARcd-ETI
Niben101Scf00095g05002.1	0	dADARcd-ETI
Niben101Scf00095g05001.1	10.2767	dADARcd-ETI
Niben101Scf00095g07001.1	0	dADARcd-ETI
Niben101Scf00095g08004.1	3.38015	dADARcd-ETI
Niben101Scf00095g08008.1	2.0868	dADARcd-ETI
Niben101Scf00095g08002.1	0	dADARcd-ETI
Niben101Scf00096g00004.1	0	dADARcd-ETI
Niben101Scf00096g00005.1	2.37695	dADARcd-ETI
Niben101Scf00096g01009.1	3.35794	dADARcd-ETI
Niben101Scf00096g01006.1	0	dADARcd-ETI
Niben101Scf00096g02003.1	6.73147	dADARcd-ETI
Niben101Scf00096g03007.1	22.2129	dADARcd-ETI
Niben101Scf00096g03005.1	0.471626	dADARcd-ETI
Niben101Scf00096g04015.1	101.928	dADARcd-ETI
Niben101Scf00096g04003.1	1.86342	dADARcd-ETI
Niben101Scf00096g04017.1	0	dADARcd-ETI
Niben101Scf00096g04005.1	0	dADARcd-ETI
Niben101Scf00096g05005.1	2.52514	dADARcd-ETI
Niben101Scf00096g05004.1	0	dADARcd-ETI
Niben101Scf00096g05003.1	0	dADARcd-ETI
Niben101Scf00096g06002.1	0	dADARcd-ETI
Niben101Scf00099g00002.1	21.0723	dADARcd-ETI
Niben101Scf00099g00017.1	8.57711	dADARcd-ETI
Niben101Scf00099g00003.1	10.9785	dADARcd-ETI
Niben101Scf00099g00007.1	0	dADARcd-ETI
Niben101Scf00099g01001.1	21.136	dADARcd-ETI
Niben101Scf00099g01005.1	6.56807	dADARcd-ETI
Niben101Scf00100g00002.1	0	dADARcd-ETI
Niben101Scf00100g00015.1	2.67721	dADARcd-ETI
Niben101Scf00100g00011.1	0	dADARcd-ETI
Niben101Scf00100g00020.1	1.08266	dADARcd-ETI
Niben101Scf00100g00017.1	1.32352	dADARcd-ETI
Niben101Scf00100g00010.1	0	dADARcd-ETI
Niben101Scf00103g00017.1	0	dADARcd-ETI
Niben101Scf00103g00018.1	2.15977	dADARcd-ETI
Niben101Scf00103g00019.1	7.64175	dADARcd-ETI
Niben101Scf00103g00002.1	1.48038	dADARcd-ETI
Niben101Scf00103g01006.1	3.49412	dADARcd-ETI
Niben101Scf00103g03008.1	15.6328	dADARcd-ETI
Niben101Scf00103g04001.1	3.74771	dADARcd-ETI
Niben101Scf00103g04008.1	1.50229	dADARcd-ETI
Niben101Scf00103g04009.1	3.67543	dADARcd-ETI
Niben101Scf00103g04023.1	0	dADARcd-ETI
Niben101Scf00104g00003.1	22.4022	dADARcd-ETI
Niben101Scf00104g02012.1	454.063	dADARcd-ETI
Niben101Scf00104g02014.1	9.49513	dADARcd-ETI
Niben101Scf00104g02013.1	3.41409	dADARcd-ETI
Niben101Scf00104g02015.1	0.257458	dADARcd-ETI
Niben101Scf00104g03001.1	12.5047	dADARcd-ETI
Niben101Scf00104g03002.1	0	dADARcd-ETI
Niben101Scf00104g03006.1	0	dADARcd-ETI
Niben101Scf00104g03017.1	0.777302	dADARcd-ETI
Niben101Scf00104g04002.1	11.1248	dADARcd-ETI
Niben101Scf00104g04007.1	14.3409	dADARcd-ETI
Niben101Scf00104g04008.1	0	dADARcd-ETI
Niben101Scf00105g00001.1	3.29803	dADARcd-ETI
Niben101Scf00105g00007.1	0	dADARcd-ETI
Niben101Scf00107g00007.1	2.96525	dADARcd-ETI
Niben101Scf00107g00008.1	8.07481	dADARcd-ETI
Niben101Scf00107g00004.1	0	dADARcd-ETI
Niben101Scf00107g01005.1	0	dADARcd-ETI
Niben101Scf00107g02002.1	2.09184	dADARcd-ETI
Niben101Scf00107g02001.1	3.661	dADARcd-ETI
Niben101Scf00107g03016.1	7.12058	dADARcd-ETI
Niben101Scf00107g03010.1	0.447847	dADARcd-ETI
Niben101Scf00107g03008.1	306.491	dADARcd-ETI
Niben101Scf00108g00004.1	3.92297	dADARcd-ETI
Niben101Scf00108g01010.1	7.15886	dADARcd-ETI
Niben101Scf00108g01009.1	20.0303	dADARcd-ETI
Niben101Scf00108g02006.1	0	dADARcd-ETI
Niben101Scf00108g02008.1	1.41624	dADARcd-ETI
Niben101Scf00108g03023.1	19.0892	dADARcd-ETI
Niben101Scf00108g03002.1	0	dADARcd-ETI
Niben101Scf00108g03025.1	0.710583	dADARcd-ETI
Niben101Scf00108g04010.1	16.7969	dADARcd-ETI
Niben101Scf00108g05008.1	0	dADARcd-ETI
Niben101Scf00108g05010.1	0	dADARcd-ETI
Niben101Scf00108g06002.1	0	dADARcd-ETI
Niben101Scf00108g06008.1	0.840657	dADARcd-ETI
Niben101Scf00108g06007.1	0.949252	dADARcd-ETI
Niben101Scf00109g00017.1	45.0395	dADARcd-ETI
Niben101Scf00109g00001.1	5.17339	dADARcd-ETI
Niben101Scf00109g00010.1	5.37069	dADARcd-ETI
Niben101Scf00109g00003.1	0	dADARcd-ETI
Niben101Scf00109g01005.1	18.9888	dADARcd-ETI
Niben101Scf00109g01003.1	0	dADARcd-ETI
Niben101Scf00109g02010.1	5.88335	dADARcd-ETI
Niben101Scf00109g02027.1	0	dADARcd-ETI
Niben101Scf00109g02013.1	5.31701	dADARcd-ETI
Niben101Scf00109g02016.1	27.6211	dADARcd-ETI
Niben101Scf00109g02025.1	61.853	dADARcd-ETI
Niben101Scf00109g02005.1	0	dADARcd-ETI
Niben101Scf00109g02002.1	0	dADARcd-ETI
Niben101Scf00109g03008.1	1.42213	dADARcd-ETI
Niben101Scf00109g03002.1	12.6968	dADARcd-ETI
Niben101Scf00109g04011.1	0	dADARcd-ETI
Niben101Scf00109g04007.1	0	dADARcd-ETI
Niben101Scf00109g04006.1	0	dADARcd-ETI
Niben101Scf00109g05003.1	0	dADARcd-ETI
Niben101Scf00109g05009.1	2.94632	dADARcd-ETI
Niben101Scf00109g05016.1	2.31958	dADARcd-ETI
Niben101Scf00109g05018.1	0.995072	dADARcd-ETI
Niben101Scf00109g05011.1	6.10828	dADARcd-ETI
Niben101Scf00109g07023.1	3.39522	dADARcd-ETI
Niben101Scf00109g07005.1	0	dADARcd-ETI
Niben101Scf00109g07004.1	7.31026	dADARcd-ETI
Niben101Scf00109g07025.1	3.92295	dADARcd-ETI
Niben101Scf00109g07013.1	0	dADARcd-ETI
Niben101Scf00109g08029.1	0	dADARcd-ETI
Niben101Scf00109g08027.1	0	dADARcd-ETI
Niben101Scf00109g08004.1	0	dADARcd-ETI
[truncated: 55,141 more rows]

## Sheet: Table S3c
Transcript	RPKM	Sample_name
Niben101Ctg00054g00001.1	2.83584	dADARcd+ETI
Niben101Ctg00074g00004.1	0	dADARcd+ETI
Niben101Ctg00116g00002.1	1.07275	dADARcd+ETI
Niben101Ctg00129g00001.1	0	dADARcd+ETI
Niben101Ctg00141g00002.1	0	dADARcd+ETI
Niben101Ctg00174g00001.1	0	dADARcd+ETI
Niben101Ctg00192g00001.1	0.760489	dADARcd+ETI
Niben101Ctg00219g00002.1	5.40304	dADARcd+ETI
Niben101Ctg00228g00001.1	0	dADARcd+ETI
Niben101Ctg00286g00001.1	1.63665	dADARcd+ETI
Niben101Ctg00317g00003.1	0	dADARcd+ETI
Niben101Ctg00478g00001.1	0	dADARcd+ETI
Niben101Ctg00579g00001.1	0	dADARcd+ETI
Niben101Ctg00601g00002.1	0	dADARcd+ETI
Niben101Ctg00607g00001.1	1.06022	dADARcd+ETI
Niben101Ctg00635g00001.1	0.299245	dADARcd+ETI
Niben101Ctg00765g00002.1	0.389019	dADARcd+ETI
Niben101Ctg00837g00001.1	0	dADARcd+ETI
Niben101Ctg00898g00001.1	4.53311	dADARcd+ETI
Niben101Ctg01107g00003.1	4.05829	dADARcd+ETI
Niben101Ctg01135g00002.1	2.80958	dADARcd+ETI
Niben101Ctg01201g00001.1	0	dADARcd+ETI
Niben101Ctg01318g00001.1	0.446556	dADARcd+ETI
Niben101Ctg01319g00001.1	0.98199	dADARcd+ETI
Niben101Ctg01329g00003.1	0	dADARcd+ETI
Niben101Ctg01372g00001.1	6.9882	dADARcd+ETI
Niben101Ctg01500g00001.1	2.87033	dADARcd+ETI
Niben101Ctg01528g00001.1	0.697552	dADARcd+ETI
Niben101Ctg01655g00001.1	0.532342	dADARcd+ETI
Niben101Ctg01664g00003.1	0	dADARcd+ETI
Niben101Ctg01765g00001.1	0.221809	dADARcd+ETI
Niben101Ctg01781g00001.1	1.61714	dADARcd+ETI
Niben101Ctg01820g00001.1	4.5772	dADARcd+ETI
Niben101Ctg01885g00002.1	4.42627	dADARcd+ETI
Niben101Ctg01888g00001.1	0.602053	dADARcd+ETI
Niben101Ctg01914g00001.1	2.90262	dADARcd+ETI
Niben101Ctg01937g00001.1	0	dADARcd+ETI
Niben101Ctg02134g00002.1	0	dADARcd+ETI
Niben101Ctg02216g00001.1	0.443618	dADARcd+ETI
Niben101Ctg02218g00001.1	0	dADARcd+ETI
Niben101Ctg02231g00001.1	47.6826	dADARcd+ETI
Niben101Ctg02267g00001.1	0	dADARcd+ETI
Niben101Ctg02289g00001.1	0	dADARcd+ETI
Niben101Ctg02350g00002.1	13.4501	dADARcd+ETI
Niben101Ctg02379g00002.1	0.140479	dADARcd+ETI
Niben101Ctg02529g00002.1	4.83645	dADARcd+ETI
Niben101Ctg02534g00003.1	60.1145	dADARcd+ETI
Niben101Ctg02561g00003.1	0	dADARcd+ETI
Niben101Ctg02589g00001.1	0.120411	dADARcd+ETI
Niben101Ctg02692g00001.1	0	dADARcd+ETI
Niben101Ctg02722g00003.1	0.3065	dADARcd+ETI
Niben101Ctg02807g00002.1	0	dADARcd+ETI
Niben101Ctg02849g00004.1	1.21495	dADARcd+ETI
Niben101Ctg02893g00002.1	0.80062	dADARcd+ETI
Niben101Ctg02900g00001.1	1.92657	dADARcd+ETI
Niben101Ctg02999g00001.1	1.35948	dADARcd+ETI
Niben101Ctg03036g00004.1	0	dADARcd+ETI
Niben101Ctg03037g00002.1	0	dADARcd+ETI
Niben101Ctg03042g00002.1	1.80616	dADARcd+ETI
Niben101Ctg03116g00001.1	0	dADARcd+ETI
Niben101Ctg03154g00002.1	0.6743	dADARcd+ETI
Niben101Ctg03201g00001.1	2.80958	dADARcd+ETI
Niben101Ctg03213g00001.1	0	dADARcd+ETI
Niben101Ctg03218g00004.1	28.0958	dADARcd+ETI
Niben101Ctg03311g00002.1	0	dADARcd+ETI
Niben101Ctg03313g00001.1	0	dADARcd+ETI
Niben101Ctg03354g00001.1	1.20411	dADARcd+ETI
Niben101Ctg03382g00001.1	0.351198	dADARcd+ETI
Niben101Ctg03383g00002.1	0	dADARcd+ETI
Niben101Ctg03481g00001.1	4.30038	dADARcd+ETI
Niben101Ctg03533g00002.1	0.936528	dADARcd+ETI
Niben101Ctg03604g00001.1	0	dADARcd+ETI
Niben101Ctg03622g00002.1	0	dADARcd+ETI
Niben101Ctg03624g00004.1	0	dADARcd+ETI
Niben101Ctg03632g00004.1	5.37217	dADARcd+ETI
Niben101Ctg03638g00002.1	1.45532	dADARcd+ETI
Niben101Ctg03774g00002.1	1.88407	dADARcd+ETI
Niben101Ctg03836g00003.1	0.240821	dADARcd+ETI
Niben101Ctg03867g00002.1	0	dADARcd+ETI
Niben101Ctg03910g00004.1	0	dADARcd+ETI
Niben101Ctg03947g00003.1	2.54453	dADARcd+ETI
Niben101Ctg04052g00001.1	0.615237	dADARcd+ETI
Niben101Ctg04075g00002.1	0.53011	dADARcd+ETI
Niben101Ctg04081g00002.1	0.212044	dADARcd+ETI
Niben101Ctg04093g00001.1	0	dADARcd+ETI
Niben101Ctg04140g00001.1	7.88655	dADARcd+ETI
Niben101Ctg04206g00001.1	1.5722	dADARcd+ETI
Niben101Ctg04240g00002.1	4.30404	dADARcd+ETI
Niben101Ctg04264g00001.1	1.35635	dADARcd+ETI
Niben101Ctg04281g00002.1	0	dADARcd+ETI
Niben101Ctg04298g00001.1	0.357403	dADARcd+ETI
Niben101Ctg04302g00001.1	0	dADARcd+ETI
Niben101Ctg04309g00001.1	0.330539	dADARcd+ETI
Niben101Ctg04368g00002.1	1.67715	dADARcd+ETI
Niben101Ctg04390g00002.1	0	dADARcd+ETI
Niben101Ctg04408g00002.1	0	dADARcd+ETI
Niben101Ctg04413g00001.1	0	dADARcd+ETI
Niben101Ctg04444g00001.1	0.190122	dADARcd+ETI
Niben101Ctg04506g00002.1	0.138176	dADARcd+ETI
Niben101Ctg04686g00002.1	2.56168	dADARcd+ETI
Niben101Ctg04754g00003.1	2.3379	dADARcd+ETI
Niben101Ctg04800g00002.1	0	dADARcd+ETI
Niben101Ctg04861g00002.1	0	dADARcd+ETI
Niben101Ctg04867g00002.1	0.156088	dADARcd+ETI
Niben101Ctg04900g00001.1	0	dADARcd+ETI
Niben101Ctg04970g00001.1	4.50009	dADARcd+ETI
Niben101Ctg05021g00002.1	6.6517	dADARcd+ETI
Niben101Ctg05086g00002.1	0.0911216	dADARcd+ETI
Niben101Ctg05133g00002.1	40.6942	dADARcd+ETI
Niben101Ctg05148g00001.1	2.2872	dADARcd+ETI
Niben101Ctg05178g00001.1	0	dADARcd+ETI
Niben101Ctg05206g00001.1	0	dADARcd+ETI
Niben101Ctg05239g00001.1	0	dADARcd+ETI
Niben101Ctg05305g00003.1	1.00809	dADARcd+ETI
Niben101Ctg05445g00003.1	0	dADARcd+ETI
Niben101Ctg05484g00004.1	0	dADARcd+ETI
Niben101Ctg05524g00001.1	0	dADARcd+ETI
Niben101Ctg05535g00001.1	0.100943	dADARcd+ETI
Niben101Ctg05650g00003.1	10.394	dADARcd+ETI
Niben101Ctg05667g00001.1	0.811323	dADARcd+ETI
Niben101Ctg05734g00002.1	0	dADARcd+ETI
Niben101Ctg05773g00001.1	0	dADARcd+ETI
Niben101Ctg05793g00004.1	0.913273	dADARcd+ETI
Niben101Ctg05805g00003.1	1.33626	dADARcd+ETI
Niben101Ctg05879g00002.1	0	dADARcd+ETI
Niben101Ctg05921g00001.1	0	dADARcd+ETI
Niben101Ctg05972g00002.1	6.28459	dADARcd+ETI
Niben101Ctg06009g00001.1	2.11348	dADARcd+ETI
Niben101Ctg06012g00001.1	0	dADARcd+ETI
Niben101Ctg06026g00002.1	1.72015	dADARcd+ETI
Niben101Ctg06060g00001.1	16.6615	dADARcd+ETI
Niben101Ctg06101g00002.1	3.22491	dADARcd+ETI
Niben101Ctg06104g00002.1	4.12155	dADARcd+ETI
Niben101Ctg06116g00002.1	0.474859	dADARcd+ETI
Niben101Ctg06121g00002.1	2.67579	dADARcd+ETI
Niben101Ctg06127g00002.1	5.10365	dADARcd+ETI
Niben101Ctg06133g00002.1	0	dADARcd+ETI
Niben101Ctg06174g00001.1	0	dADARcd+ETI
Niben101Ctg06260g00001.1	15.6108	dADARcd+ETI
Niben101Ctg06292g00001.1	0	dADARcd+ETI
Niben101Ctg06296g00002.1	0	dADARcd+ETI
Niben101Ctg06307g00001.1	101.145	dADARcd+ETI
Niben101Ctg06395g00002.1	3.10781	dADARcd+ETI
Niben101Ctg06417g00002.1	5.93943	dADARcd+ETI
Niben101Ctg06453g00003.1	1.21277	dADARcd+ETI
Niben101Ctg06459g00001.1	0	dADARcd+ETI
Niben101Ctg06481g00003.1	41.487	dADARcd+ETI
Niben101Ctg06502g00001.1	14.6923	dADARcd+ETI
Niben101Ctg06549g00002.1	5.76704	dADARcd+ETI
Niben101Ctg06563g00001.1	0	dADARcd+ETI
Niben101Ctg06620g00001.1	0	dADARcd+ETI
Niben101Ctg06624g00001.1	0	dADARcd+ETI
Niben101Ctg06687g00001.1	1.19463	dADARcd+ETI
Niben101Ctg06726g00003.1	18.5816	dADARcd+ETI
Niben101Ctg06797g00003.1	0.683412	dADARcd+ETI
Niben101Ctg06807g00002.1	10.8128	dADARcd+ETI
Niben101Ctg06829g00002.1	29.7791	dADARcd+ETI
Niben101Ctg06858g00001.1	1.31699	dADARcd+ETI
Niben101Ctg06879g00004.1	92.3791	dADARcd+ETI
Niben101Ctg06906g00002.1	12.6431	dADARcd+ETI
Niben101Ctg07025g00001.1	0	dADARcd+ETI
Niben101Ctg07034g00003.1	51.1138	dADARcd+ETI
Niben101Ctg07039g00001.1	0	dADARcd+ETI
Niben101Ctg07067g00001.1	0	dADARcd+ETI
Niben101Ctg07107g00002.1	0.53992	dADARcd+ETI
Niben101Ctg07138g00001.1	0	dADARcd+ETI
Niben101Ctg07155g00003.1	0	dADARcd+ETI
Niben101Ctg07164g00002.1	18.4088	dADARcd+ETI
Niben101Ctg07204g00002.1	7.53964	dADARcd+ETI
Niben101Ctg07261g00001.1	17.1532	dADARcd+ETI
Niben101Ctg07269g00001.1	0	dADARcd+ETI
Niben101Ctg07284g00001.1	38.8053	dADARcd+ETI
Niben101Ctg07326g00002.1	0	dADARcd+ETI
Niben101Ctg07375g00004.1	2.05579	dADARcd+ETI
Niben101Ctg07402g00001.1	15.5608	dADARcd+ETI
Niben101Ctg07414g00002.1	19.7441	dADARcd+ETI
Niben101Ctg07461g00001.1	0.648365	dADARcd+ETI
Niben101Ctg07470g00002.1	0.523164	dADARcd+ETI
Niben101Ctg07479g00001.1	6.65901	dADARcd+ETI
Niben101Ctg07566g00002.1	4.09094	dADARcd+ETI
Niben101Ctg07590g00002.1	2.98892	dADARcd+ETI
Niben101Ctg07627g00003.1	1.38015	dADARcd+ETI
Niben101Ctg07639g00001.1	0	dADARcd+ETI
Niben101Ctg07676g00002.1	0.102167	dADARcd+ETI
Niben101Ctg07683g00002.1	41.5086	dADARcd+ETI
Niben101Ctg07700g00001.1	1.36682	dADARcd+ETI
Niben101Ctg07707g00002.1	0.818325	dADARcd+ETI
Niben101Ctg07719g00001.1	0.330539	dADARcd+ETI
Niben101Ctg07755g00002.1	5.4539	dADARcd+ETI
Niben101Ctg07768g00003.1	0	dADARcd+ETI
Niben101Ctg07784g00001.1	0.749222	dADARcd+ETI
Niben101Ctg07850g00002.1	1.20411	dADARcd+ETI
Niben101Ctg07884g00002.1	0	dADARcd+ETI
Niben101Ctg07888g00003.1	0	dADARcd+ETI
Niben101Ctg07933g00004.1	0.941509	dADARcd+ETI
Niben101Ctg07960g00001.1	2.69153	dADARcd+ETI
Niben101Ctg07961g00001.1	0.799565	dADARcd+ETI
Niben101Ctg08008g00002.1	5.78323	dADARcd+ETI
Niben101Ctg08039g00001.1	0	dADARcd+ETI
Niben101Ctg08063g00002.1	1.49581	dADARcd+ETI
Niben101Ctg08087g00001.1	0	dADARcd+ETI
Niben101Ctg08121g00003.1	0	dADARcd+ETI
Niben101Ctg08138g00001.1	22.2083	dADARcd+ETI
Niben101Ctg08154g00002.1	3.41418	dADARcd+ETI
Niben101Ctg08235g00001.1	2.12937	dADARcd+ETI
Niben101Ctg08283g00001.1	0	dADARcd+ETI
Niben101Ctg08285g00001.1	2.0842	dADARcd+ETI
Niben101Ctg08286g00001.1	1.71018	dADARcd+ETI
Niben101Ctg08315g00001.1	3.46603	dADARcd+ETI
Niben101Ctg08336g00002.1	0.90713	dADARcd+ETI
Niben101Ctg08373g00001.1	1.34094	dADARcd+ETI
Niben101Ctg08400g00001.1	0	dADARcd+ETI
Niben101Ctg08402g00001.1	0	dADARcd+ETI
Niben101Ctg08407g00002.1	0	dADARcd+ETI
Niben101Ctg08408g00001.1	0	dADARcd+ETI
Niben101Ctg08464g00003.1	7.31552	dADARcd+ETI
Niben101Ctg08516g00003.1	0.58533	dADARcd+ETI
Niben101Ctg08518g00003.1	0	dADARcd+ETI
Niben101Ctg08558g00002.1	15.4588	dADARcd+ETI
Niben101Ctg08577g00001.1	2.82003	dADARcd+ETI
Niben101Ctg08589g00004.1	0.124563	dADARcd+ETI
Niben101Ctg08590g00001.1	243.286	dADARcd+ETI
Niben101Ctg08674g00002.1	0	dADARcd+ETI
Niben101Ctg08678g00001.1	0	dADARcd+ETI
Niben101Ctg08688g00001.1	39.8845	dADARcd+ETI
Niben101Ctg08693g00002.1	7.9917	dADARcd+ETI
Niben101Ctg08696g00001.1	0	dADARcd+ETI
Niben101Ctg08752g00001.1	6.43118	dADARcd+ETI
Niben101Ctg08762g00001.1	0	dADARcd+ETI
Niben101Ctg08818g00002.1	0	dADARcd+ETI
Niben101Ctg08837g00003.1	4.06613	dADARcd+ETI
Niben101Ctg08878g00004.1	0	dADARcd+ETI
Niben101Ctg08893g00001.1	0.366467	dADARcd+ETI
Niben101Ctg08897g00002.1	6.84174	dADARcd+ETI
Niben101Ctg08959g00003.1	0	dADARcd+ETI
Niben101Ctg08975g00001.1	0	dADARcd+ETI
Niben101Ctg09012g00002.1	1.95819	dADARcd+ETI
Niben101Ctg09057g00001.1	16.1882	dADARcd+ETI
Niben101Ctg09102g00003.1	1.41305	dADARcd+ETI
Niben101Ctg09105g00002.1	26.5452	dADARcd+ETI
Niben101Ctg09115g00002.1	13.1928	dADARcd+ETI
Niben101Ctg09119g00002.1	0.106693	dADARcd+ETI
Niben101Ctg09123g00001.1	0.504715	dADARcd+ETI
Niben101Ctg09152g00001.1	1.25386	dADARcd+ETI
Niben101Ctg09156g00001.1	5.61917	dADARcd+ETI
Niben101Ctg09170g00001.1	7.22464	dADARcd+ETI
Niben101Ctg09175g00001.1	0.807867	dADARcd+ETI
Niben101Ctg09236g00002.1	0.84711	dADARcd+ETI
Niben101Ctg09240g00002.1	0	dADARcd+ETI
Niben101Ctg09243g00001.1	4.15147	dADARcd+ETI
Niben101Ctg09256g00003.1	0	dADARcd+ETI
Niben101Ctg09288g00001.1	0	dADARcd+ETI
Niben101Ctg09289g00001.1	0	dADARcd+ETI
Niben101Ctg09330g00002.1	0.530945	dADARcd+ETI
Niben101Ctg09383g00002.1	61.6065	dADARcd+ETI
Niben101Ctg09403g00001.1	234.063	dADARcd+ETI
Niben101Ctg09408g00001.1	0	dADARcd+ETI
Niben101Ctg09430g00001.1	3.0496	dADARcd+ETI
Niben101Ctg09456g00004.1	1.85162	dADARcd+ETI
Niben101Ctg09466g00002.1	11.0961	dADARcd+ETI
Niben101Ctg09468g00002.1	4.5154	dADARcd+ETI
Niben101Ctg09495g00001.1	0	dADARcd+ETI
Niben101Ctg09509g00002.1	2.11453	dADARcd+ETI
Niben101Ctg09534g00001.1	4.92511	dADARcd+ETI
Niben101Ctg09567g00001.1	10.2627	dADARcd+ETI
Niben101Ctg09569g00003.1	0.358162	dADARcd+ETI
Niben101Ctg09570g00001.1	0.752567	dADARcd+ETI
Niben101Ctg09585g00002.1	1.49124	dADARcd+ETI
Niben101Ctg09587g00004.1	2.07147	dADARcd+ETI
Niben101Ctg09615g00003.1	0.807008	dADARcd+ETI
Niben101Ctg09634g00002.1	0	dADARcd+ETI
Niben101Ctg09661g00001.1	1.24213	dADARcd+ETI
Niben101Ctg09670g00003.1	0.635333	dADARcd+ETI
Niben101Ctg09679g00001.1	93.031	dADARcd+ETI
Niben101Ctg09680g00002.1	0.58533	dADARcd+ETI
Niben101Ctg09684g00002.1	14.7585	dADARcd+ETI
Niben101Ctg09725g00001.1	0	dADARcd+ETI
Niben101Ctg09801g00001.1	0	dADARcd+ETI
Niben101Ctg09829g00002.1	4.86608	dADARcd+ETI
Niben101Ctg09831g00001.1	0	dADARcd+ETI
Niben101Ctg09857g00002.1	0.481643	dADARcd+ETI
Niben101Ctg09867g00003.1	5.95972	dADARcd+ETI
Niben101Ctg09915g00003.1	2.75043	dADARcd+ETI
Niben101Ctg09960g00002.1	0.352246	dADARcd+ETI
Niben101Ctg09972g00002.1	0.6743	dADARcd+ETI
Niben101Ctg10012g00001.1	0.137053	dADARcd+ETI
Niben101Ctg10016g00001.1	0.448679	dADARcd+ETI
Niben101Ctg10063g00002.1	20.8656	dADARcd+ETI
Niben101Ctg10118g00001.1	2.95006	dADARcd+ETI
Niben101Ctg10121g00001.1	0.101246	dADARcd+ETI
Niben101Ctg10142g00003.1	3.58162	dADARcd+ETI
Niben101Ctg10156g00002.1	26.729	dADARcd+ETI
Niben101Ctg10208g00001.1	0.648365	dADARcd+ETI
Niben101Ctg10215g00001.1	0	dADARcd+ETI
Niben101Ctg10221g00002.1	0.570366	dADARcd+ETI
Niben101Ctg10227g00001.1	1.02512	dADARcd+ETI
Niben101Ctg10245g00004.1	0.157547	dADARcd+ETI
Niben101Ctg10266g00003.1	0.555742	dADARcd+ETI
Niben101Ctg10276g00001.1	0.224767	dADARcd+ETI
Niben101Ctg10282g00001.1	16.4677	dADARcd+ETI
Niben101Ctg10350g00002.1	0	dADARcd+ETI
Niben101Ctg10362g00004.1	0.38096	dADARcd+ETI
Niben101Ctg10401g00001.1	0	dADARcd+ETI
Niben101Ctg10402g00001.1	2.13928	dADARcd+ETI
Niben101Ctg10403g00003.1	3.79673	dADARcd+ETI
Niben101Ctg10421g00001.1	0	dADARcd+ETI
Niben101Ctg10427g00001.1	3.96985	dADARcd+ETI
Niben101Ctg10460g00001.1	0	dADARcd+ETI
Niben101Ctg10476g00001.1	4.17794	dADARcd+ETI
Niben101Ctg10487g00002.1	1.08758	dADARcd+ETI
Niben101Ctg10524g00002.1	5.0807	dADARcd+ETI
Niben101Ctg10542g00003.1	6.362	dADARcd+ETI
Niben101Ctg10559g00003.1	9.23829	dADARcd+ETI
Niben101Ctg10585g00004.1	0	dADARcd+ETI
Niben101Ctg10591g00003.1	80.6689	dADARcd+ETI
Niben101Ctg10609g00004.1	7.46239	dADARcd+ETI
Niben101Ctg10614g00004.1	306.928	dADARcd+ETI
Niben101Ctg10638g00002.1	0.417265	dADARcd+ETI
Niben101Ctg10643g00004.1	0.56823	dADARcd+ETI
Niben101Ctg10647g00002.1	0	dADARcd+ETI
Niben101Ctg10654g00002.1	4.65034	dADARcd+ETI
Niben101Ctg10674g00001.1	0	dADARcd+ETI
Niben101Ctg10706g00002.1	0	dADARcd+ETI
Niben101Ctg10718g00002.1	1792.51	dADARcd+ETI
Niben101Ctg10798g00001.1	0	dADARcd+ETI
Niben101Ctg10800g00001.1	0.443618	dADARcd+ETI
Niben101Ctg10862g00003.1	16.9466	dADARcd+ETI
Niben101Ctg10874g00003.1	0	dADARcd+ETI
Niben101Ctg10877g00003.1	2.31984	dADARcd+ETI
Niben101Ctg10912g00001.1	0	dADARcd+ETI
Niben101Ctg10923g00001.1	5.7766	dADARcd+ETI
Niben101Ctg10925g00004.1	0.733643	dADARcd+ETI
Niben101Ctg10954g00002.1	12.3952	dADARcd+ETI
Niben101Ctg10955g00001.1	10.8637	dADARcd+ETI
Niben101Ctg10963g00003.1	3.38655	dADARcd+ETI
Niben101Ctg10966g00002.1	1.16068	dADARcd+ETI
Niben101Ctg10970g00002.1	0	dADARcd+ETI
Niben101Ctg11012g00003.1	0.31636	dADARcd+ETI
Niben101Ctg11026g00001.1	1.72778	dADARcd+ETI
Niben101Ctg11036g00004.1	1.98678	dADARcd+ETI
Niben101Ctg11050g00004.1	2.23114	dADARcd+ETI
Niben101Ctg11053g00002.1	0.447544	dADARcd+ETI
Niben101Ctg11069g00003.1	0.319069	dADARcd+ETI
Niben101Ctg11075g00004.1	18.4123	dADARcd+ETI
Niben101Ctg11076g00001.1	5.61917	dADARcd+ETI
Niben101Ctg11091g00003.1	9.7906	dADARcd+ETI
Niben101Ctg11101g00001.1	30.1027	dADARcd+ETI
Niben101Ctg11103g00003.1	1.76416	dADARcd+ETI
Niben101Ctg11114g00002.1	0.546308	dADARcd+ETI
Niben101Ctg11118g00001.1	0	dADARcd+ETI
Niben101Ctg11121g00004.1	5.65974	dADARcd+ETI
Niben101Ctg11124g00003.1	0	dADARcd+ETI
Niben101Ctg11126g00001.1	0	dADARcd+ETI
Niben101Ctg11127g00002.1	0	dADARcd+ETI
Niben101Ctg11133g00001.1	0.941175	dADARcd+ETI
Niben101Ctg11154g00003.1	0	dADARcd+ETI
Niben101Ctg11170g00003.1	25.3636	dADARcd+ETI
Niben101Ctg11190g00001.1	0	dADARcd+ETI
Niben101Ctg11205g00002.1	3.67286	dADARcd+ETI
Niben101Ctg11212g00001.1	1.95584	dADARcd+ETI
Niben101Ctg11217g00002.1	3.52667	dADARcd+ETI
Niben101Ctg11222g00002.1	0	dADARcd+ETI
Niben101Ctg11244g00002.1	25.7712	dADARcd+ETI
Niben101Ctg11286g00002.1	1.26431	dADARcd+ETI
Niben101Ctg11309g00002.1	8.81807	dADARcd+ETI
Niben101Ctg11328g00002.1	4.42509	dADARcd+ETI
Niben101Ctg11347g00001.1	3.30052	dADARcd+ETI
Niben101Ctg11356g00001.1	1.14127	dADARcd+ETI
Niben101Ctg11382g00003.1	1.9451	dADARcd+ETI
Niben101Ctg11391g00004.1	7.73083	dADARcd+ETI
Niben101Ctg11395g00002.1	6.73345	dADARcd+ETI
Niben101Ctg11401g00001.1	0.665427	dADARcd+ETI
Niben101Ctg11423g00004.1	2.37589	dADARcd+ETI
Niben101Ctg11437g00002.1	0.0550899	dADARcd+ETI
Niben101Ctg11443g00001.1	0	dADARcd+ETI
Niben101Ctg11462g00001.1	0.176827	dADARcd+ETI
Niben101Ctg11463g00002.1	30.0874	dADARcd+ETI
Niben101Ctg11479g00002.1	0.838218	dADARcd+ETI
Niben101Ctg11483g00004.1	62.2972	dADARcd+ETI
Niben101Ctg11493g00003.1	12.6037	dADARcd+ETI
Niben101Ctg11520g00002.1	15.5498	dADARcd+ETI
Niben101Ctg11539g00002.1	1.14937	dADARcd+ETI
Niben101Ctg11552g00002.1	0.128683	dADARcd+ETI
Niben101Ctg11557g00002.1	0	dADARcd+ETI
Niben101Ctg11562g00002.1	52.6974	dADARcd+ETI
Niben101Ctg11584g00002.1	0	dADARcd+ETI
Niben101Ctg11592g00002.1	2.74106	dADARcd+ETI
Niben101Ctg11603g00003.1	6.21257	dADARcd+ETI
Niben101Ctg11634g00001.1	0	dADARcd+ETI
Niben101Ctg11661g00001.1	0.524276	dADARcd+ETI
Niben101Ctg11698g00003.1	0	dADARcd+ETI
Niben101Ctg11716g00002.1	17.711	dADARcd+ETI
Niben101Ctg11734g00001.1	0.318066	dADARcd+ETI
Niben101Ctg11750g00002.1	3.66847	dADARcd+ETI
Niben101Ctg11775g00002.1	0.0503209	dADARcd+ETI
Niben101Ctg11776g00001.1	1.00642	dADARcd+ETI
Niben101Ctg11800g00002.1	13.9021	dADARcd+ETI
Niben101Ctg11802g00003.1	2.68431	dADARcd+ETI
Niben101Ctg11806g00004.1	3.34885	dADARcd+ETI
Niben101Ctg11814g00001.1	3.32835	dADARcd+ETI
Niben101Ctg11829g00002.1	4.79011	dADARcd+ETI
Niben101Ctg11831g00003.1	0.567168	dADARcd+ETI
Niben101Ctg11840g00002.1	5.99152	dADARcd+ETI
Niben101Ctg11841g00001.1	0.853544	dADARcd+ETI
Niben101Ctg11852g00002.1	1.11037	dADARcd+ETI
Niben101Ctg11863g00003.1	0.221162	dADARcd+ETI
Niben101Ctg11864g00002.1	0.471319	dADARcd+ETI
Niben101Ctg11882g00001.1	2.63903	dADARcd+ETI
Niben101Ctg11884g00002.1	0	dADARcd+ETI
Niben101Ctg11891g00001.1	1.69202	dADARcd+ETI
Niben101Ctg11901g00001.1	8.72623	dADARcd+ETI
Niben101Ctg11907g00002.1	0	dADARcd+ETI
Niben101Ctg11925g00001.1	9.71729	dADARcd+ETI
Niben101Ctg11944g00001.1	4.49181	dADARcd+ETI
Niben101Ctg11970g00004.1	4.12837	dADARcd+ETI
Niben101Ctg11993g00003.1	1.21277	dADARcd+ETI
Niben101Ctg11998g00002.1	0	dADARcd+ETI
Niben101Ctg12016g00004.1	6.81994	dADARcd+ETI
Niben101Ctg12033g00001.1	164.227	dADARcd+ETI
Niben101Ctg12045g00002.1	0	dADARcd+ETI
Niben101Ctg12072g00001.1	6.61497	dADARcd+ETI
Niben101Ctg12075g00002.1	19.5859	dADARcd+ETI
Niben101Ctg12085g00001.1	7.47903	dADARcd+ETI
Niben101Ctg12118g00001.1	1.31512	dADARcd+ETI
Niben101Ctg12119g00002.1	0	dADARcd+ETI
Niben101Ctg12123g00001.1	1.55494	dADARcd+ETI
Niben101Ctg12141g00005.1	6.13351	dADARcd+ETI
Niben101Ctg12147g00002.1	1.18298	dADARcd+ETI
Niben101Ctg12150g00004.1	0.573872	dADARcd+ETI
Niben101Ctg12168g00004.1	0	dADARcd+ETI
Niben101Ctg12179g00003.1	18.6265	dADARcd+ETI
Niben101Ctg12198g00002.1	0.183234	dADARcd+ETI
Niben101Ctg12211g00001.1	0	dADARcd+ETI
Niben101Ctg12222g00002.1	4.10047	dADARcd+ETI
Niben101Ctg12235g00001.1	2.57895	dADARcd+ETI
Niben101Ctg12249g00003.1	1.13548	dADARcd+ETI
Niben101Ctg12255g00002.1	0	dADARcd+ETI
Niben101Ctg12258g00001.1	2.70356	dADARcd+ETI
Niben101Ctg12260g00004.1	2.42471	dADARcd+ETI
Niben101Ctg12264g00001.1	31.5785	dADARcd+ETI
Niben101Ctg12271g00004.1	2.52289	dADARcd+ETI
Niben101Ctg12291g00001.1	0	dADARcd+ETI
Niben101Ctg12301g00003.1	0	dADARcd+ETI
Niben101Ctg12306g00003.1	6.96993	dADARcd+ETI
Niben101Ctg12308g00003.1	0.446556	dADARcd+ETI
Niben101Ctg12327g00002.1	5.31734	dADARcd+ETI
Niben101Ctg12341g00003.1	3.95176	dADARcd+ETI
Niben101Ctg12345g00002.1	0	dADARcd+ETI
Niben101Ctg12357g00004.1	1.78701	dADARcd+ETI
Niben101Ctg12372g00001.1	0	dADARcd+ETI
Niben101Ctg12381g00001.1	232.844	dADARcd+ETI
Niben101Ctg12398g00004.1	0.0737208	dADARcd+ETI
Niben101Ctg12431g00004.1	0.583529	dADARcd+ETI
Niben101Ctg12433g00001.1	0	dADARcd+ETI
Niben101Ctg12434g00004.1	0.276352	dADARcd+ETI
Niben101Ctg12453g00002.1	2.24529	dADARcd+ETI
Niben101Ctg12456g00002.1	197.968	dADARcd+ETI
Niben101Ctg12486g00001.1	3.90981	dADARcd+ETI
Niben101Ctg12493g00001.1	29.6323	dADARcd+ETI
Niben101Ctg12507g00001.1	0.227804	dADARcd+ETI
Niben101Ctg12508g00001.1	0	dADARcd+ETI
Niben101Ctg12514g00003.1	1.13731	dADARcd+ETI
Niben101Ctg12537g00003.1	5.27186	dADARcd+ETI
Niben101Ctg12546g00002.1	0	dADARcd+ETI
Niben101Ctg12548g00001.1	0.0963285	dADARcd+ETI
Niben101Ctg12559g00003.1	0.280958	dADARcd+ETI
Niben101Ctg12577g00001.1	9.92288	dADARcd+ETI
Niben101Ctg12579g00001.1	3.09312	dADARcd+ETI
Niben101Ctg12586g00003.1	2.98518	dADARcd+ETI
Niben101Ctg12593g00001.1	0	dADARcd+ETI
Niben101Ctg12595g00001.1	7.47492	dADARcd+ETI
Niben101Ctg12603g00002.1	5.69831	dADARcd+ETI
Niben101Ctg12612g00003.1	7.03502	dADARcd+ETI
Niben101Ctg12623g00003.1	0	dADARcd+ETI
Niben101Ctg12623g00001.1	0	dADARcd+ETI
Niben101Ctg12626g00002.1	20.6963	dADARcd+ETI
Niben101Ctg12629g00003.1	0	dADARcd+ETI
Niben101Ctg12636g00001.1	0.515295	dADARcd+ETI
Niben101Ctg12648g00002.1	6.33957	dADARcd+ETI
Niben101Ctg12652g00003.1	53.8887	dADARcd+ETI
Niben101Ctg12655g00004.1	0.289814	dADARcd+ETI
Niben101Ctg12658g00002.1	2.24313	dADARcd+ETI
Niben101Ctg12665g00001.1	45.6191	dADARcd+ETI
Niben101Ctg12671g00001.1	0	dADARcd+ETI
Niben101Ctg12676g00002.1	1.82792	dADARcd+ETI
Niben101Ctg12683g00001.1	13.9488	dADARcd+ETI
Niben101Ctg12694g00003.1	1.90327	dADARcd+ETI
Niben101Ctg12711g00003.1	0	dADARcd+ETI
Niben101Ctg12716g00002.1	9.02024	dADARcd+ETI
Niben101Ctg12738g00002.1	0	dADARcd+ETI
Niben101Ctg12759g00001.1	2.44802	dADARcd+ETI
Niben101Ctg12776g00001.1	0	dADARcd+ETI
Niben101Ctg12777g00003.1	0	dADARcd+ETI
Niben101Ctg12784g00001.1	0	dADARcd+ETI
Niben101Ctg12788g00003.1	0	dADARcd+ETI
Niben101Ctg12790g00002.1	11.5738	dADARcd+ETI
Niben101Ctg12810g00001.1	1.73193	dADARcd+ETI
Niben101Ctg12814g00002.1	1.68575	dADARcd+ETI
Niben101Ctg12826g00003.1	1.35538	dADARcd+ETI
Niben101Ctg12832g00001.1	0	dADARcd+ETI
Niben101Ctg12838g00001.1	1.04005	dADARcd+ETI
Niben101Ctg12839g00001.1	57.5989	dADARcd+ETI
Niben101Ctg12842g00002.1	0.335658	dADARcd+ETI
Niben101Ctg12845g00002.1	0	dADARcd+ETI
Niben101Ctg12852g00001.1	0.402434	dADARcd+ETI
Niben101Ctg12867g00004.1	0.230925	dADARcd+ETI
Niben101Ctg12880g00004.1	0.696591	dADARcd+ETI
Niben101Ctg12891g00001.1	18.2747	dADARcd+ETI
Niben101Ctg12894g00002.1	0.164463	dADARcd+ETI
Niben101Ctg12895g00001.1	0	dADARcd+ETI
Niben101Ctg12906g00002.1	9.84345	dADARcd+ETI
Niben101Ctg12907g00001.1	0	dADARcd+ETI
Niben101Ctg12933g00001.1	0.0748114	dADARcd+ETI
Niben101Ctg12937g00004.1	0	dADARcd+ETI
Niben101Ctg12940g00001.1	6.12088	dADARcd+ETI
Niben101Ctg12954g00001.1	0	dADARcd+ETI
Niben101Ctg12957g00001.1	0.351198	dADARcd+ETI
Niben101Ctg12975g00002.1	1.47503	dADARcd+ETI
Niben101Ctg12976g00003.1	7.0137	dADARcd+ETI
Niben101Ctg12987g00001.1	0	dADARcd+ETI
Niben101Ctg12991g00003.1	5.44454	dADARcd+ETI
Niben101Ctg13000g00001.1	2.5338	dADARcd+ETI
Niben101Ctg13003g00003.1	6.77213	dADARcd+ETI
Niben101Ctg13008g00002.1	28.6018	dADARcd+ETI
Niben101Ctg13012g00003.1	0.56823	dADARcd+ETI
Niben101Ctg13028g00004.1	12.0411	dADARcd+ETI
Niben101Ctg13030g00001.1	0	dADARcd+ETI
Niben101Ctg13036g00003.1	0	dADARcd+ETI
Niben101Ctg13039g00001.1	0	dADARcd+ETI
Niben101Ctg13057g00004.1	2.29131	dADARcd+ETI
Niben101Ctg13058g00002.1	0	dADARcd+ETI
Niben101Ctg13065g00003.1	1.41958	dADARcd+ETI
Niben101Ctg13069g00002.1	2.78636	dADARcd+ETI
Niben101Ctg13092g00001.1	47.0378	dADARcd+ETI
Niben101Ctg13095g00002.1	3.77802	dADARcd+ETI
Niben101Ctg13101g00001.1	0	dADARcd+ETI
Niben101Ctg13108g00001.1	1.78934	dADARcd+ETI
Niben101Ctg13109g00003.1	4.19109	dADARcd+ETI
Niben101Ctg13119g00003.1	0.604452	dADARcd+ETI
Niben101Ctg13129g00003.1	4.03699	dADARcd+ETI
Niben101Ctg13136g00001.1	0.163665	dADARcd+ETI
Niben101Ctg13137g00001.1	73.8959	dADARcd+ETI
Niben101Ctg13152g00001.1	3.5708	dADARcd+ETI
Niben101Ctg13155g00001.1	0	dADARcd+ETI
Niben101Ctg13180g00001.1	0	dADARcd+ETI
Niben101Ctg13201g00003.1	0.948234	dADARcd+ETI
Niben101Ctg13209g00003.1	7.6625	dADARcd+ETI
Niben101Ctg13220g00002.1	0.561917	dADARcd+ETI
Niben101Ctg13237g00004.1	8.20094	dADARcd+ETI
Niben101Ctg13241g00001.1	0	dADARcd+ETI
Niben101Ctg13249g00004.1	8.75608	dADARcd+ETI
Niben101Ctg13271g00001.1	0.708695	dADARcd+ETI
Niben101Ctg13284g00003.1	4.76473	dADARcd+ETI
Niben101Ctg13288g00002.1	3.03435	dADARcd+ETI
Niben101Ctg13296g00001.1	1.08329	dADARcd+ETI
Niben101Ctg13312g00004.1	11.3931	dADARcd+ETI
Niben101Ctg13318g00001.1	0.0950611	dADARcd+ETI
Niben101Ctg13319g00001.1	0.609307	dADARcd+ETI
Niben101Ctg13328g00002.1	4.69602	dADARcd+ETI
Niben101Ctg13332g00003.1	0.787733	dADARcd+ETI
Niben101Ctg13347g00002.1	87.2912	dADARcd+ETI
Niben101Ctg13350g00001.1	3.54007	dADARcd+ETI
Niben101Ctg13361g00001.1	0.840873	dADARcd+ETI
Niben101Ctg13368g00004.1	18.2393	dADARcd+ETI
Niben101Ctg13380g00001.1	1546.6	dADARcd+ETI
Niben101Ctg13383g00004.1	13.6435	dADARcd+ETI
Niben101Ctg13395g00001.1	0.408313	dADARcd+ETI
Niben101Ctg13400g00003.1	3.33892	dADARcd+ETI
Niben101Ctg13403g00001.1	0.3065	dADARcd+ETI
Niben101Ctg13406g00001.1	0	dADARcd+ETI
Niben101Ctg13410g00002.1	4.95809	dADARcd+ETI
Niben101Ctg13411g00003.1	6.09448	dADARcd+ETI
Niben101Ctg13414g00002.1	0.846908	dADARcd+ETI
Niben101Ctg13427g00002.1	0	dADARcd+ETI
Niben101Ctg13431g00004.1	38.5314	dADARcd+ETI
Niben101Ctg13446g00002.1	5.82897	dADARcd+ETI
Niben101Ctg13447g00002.1	0.80916	dADARcd+ETI
Niben101Ctg13474g00003.1	2.27804	dADARcd+ETI
Niben101Ctg13477g00004.1	3.03435	dADARcd+ETI
Niben101Ctg13488g00004.1	1.38728	dADARcd+ETI
Niben101Ctg13489g00001.1	3.13021	dADARcd+ETI
Niben101Ctg13498g00002.1	0	dADARcd+ETI
Niben101Ctg13505g00002.1	0	dADARcd+ETI
Niben101Ctg13507g00001.1	0	dADARcd+ETI
Niben101Ctg13514g00004.1	0.486274	dADARcd+ETI
Niben101Ctg13537g00001.1	6.44551	dADARcd+ETI
Niben101Ctg13555g00001.1	3.13377	dADARcd+ETI
Niben101Ctg13559g00004.1	0.0708298	dADARcd+ETI
Niben101Ctg13560g00003.1	0	dADARcd+ETI
Niben101Ctg13561g00003.1	1.58659	dADARcd+ETI
Niben101Ctg13566g00004.1	1.00234	dADARcd+ETI
Niben101Ctg13570g00002.1	9.78822	dADARcd+ETI
Niben101Ctg13582g00001.1	0	dADARcd+ETI
Niben101Ctg13600g00003.1	0	dADARcd+ETI
Niben101Ctg13610g00001.1	21.4645	dADARcd+ETI
Niben101Ctg13614g00002.1	0	dADARcd+ETI
Niben101Ctg13629g00003.1	0	dADARcd+ETI
Niben101Ctg13629g00002.1	0	dADARcd+ETI
Niben101Ctg13647g00002.1	3.80936	dADARcd+ETI
Niben101Ctg13650g00002.1	0.227804	dADARcd+ETI
Niben101Ctg13650g00001.1	0	dADARcd+ETI
Niben101Ctg13666g00001.1	5.25884	dADARcd+ETI
Niben101Ctg13673g00002.1	0	dADARcd+ETI
Niben101Ctg13685g00001.1	3.14337	dADARcd+ETI
Niben101Ctg13703g00001.1	0.438671	dADARcd+ETI
Niben101Ctg13716g00003.1	0	dADARcd+ETI
Niben101Ctg13721g00007.1	0.225644	dADARcd+ETI
Niben101Ctg13733g00003.1	71.7401	dADARcd+ETI
Niben101Ctg13736g00004.1	2390.61	dADARcd+ETI
Niben101Ctg13746g00004.1	1.35819	dADARcd+ETI
Niben101Ctg13751g00001.1	13.6239	dADARcd+ETI
Niben101Ctg13757g00001.1	0.33715	dADARcd+ETI
Niben101Ctg13768g00001.1	4.26983	dADARcd+ETI
Niben101Ctg13774g00001.1	1.6554	dADARcd+ETI
Niben101Ctg13775g00003.1	3.09054	dADARcd+ETI
Niben101Ctg13778g00003.1	3.19405	dADARcd+ETI
Niben101Ctg13781g00001.1	0.456636	dADARcd+ETI
Niben101Ctg13782g00003.1	20.5135	dADARcd+ETI
Niben101Ctg13795g00003.1	0	dADARcd+ETI
Niben101Ctg13796g00001.1	0	dADARcd+ETI
Niben101Ctg13799g00002.1	19.7092	dADARcd+ETI
Niben101Ctg13801g00001.1	0	dADARcd+ETI
Niben101Ctg13813g00003.1	0	dADARcd+ETI
Niben101Ctg13827g00003.1	0.874092	dADARcd+ETI
Niben101Ctg13833g00001.1	0	dADARcd+ETI
Niben101Ctg13835g00003.1	2.86361	dADARcd+ETI
Niben101Ctg13850g00002.1	0	dADARcd+ETI
Niben101Ctg13858g00004.1	2.24313	dADARcd+ETI
Niben101Ctg13861g00002.1	0	dADARcd+ETI
Niben101Ctg13864g00004.1	14.8124	dADARcd+ETI
Niben101Ctg13866g00001.1	0	dADARcd+ETI
Niben101Ctg13873g00002.1	0	dADARcd+ETI
Niben101Ctg13874g00002.1	1.33689	dADARcd+ETI
Niben101Ctg13878g00002.1	1.71892	dADARcd+ETI
Niben101Ctg13882g00003.1	4.86833	dADARcd+ETI
Niben101Ctg13885g00001.1	16.5026	dADARcd+ETI
Niben101Ctg13892g00001.1	3.38888	dADARcd+ETI
Niben101Ctg13912g00003.1	0.102581	dADARcd+ETI
Niben101Ctg13915g00004.1	12.6687	dADARcd+ETI
Niben101Ctg13916g00003.1	7.26456	dADARcd+ETI
Niben101Ctg13927g00002.1	67.2597	dADARcd+ETI
Niben101Ctg13930g00002.1	0.633476	dADARcd+ETI
Niben101Ctg13931g00001.1	2.54906	dADARcd+ETI
Niben101Ctg13932g00004.1	0	dADARcd+ETI
Niben101Ctg13943g00002.1	11.1592	dADARcd+ETI
Niben101Ctg13946g00001.1	11.4247	dADARcd+ETI
Niben101Ctg13948g00003.1	0	dADARcd+ETI
Niben101Ctg13948g00001.1	0	dADARcd+ETI
Niben101Ctg13949g00001.1	0.932689	dADARcd+ETI
Niben101Ctg13961g00001.1	0	dADARcd+ETI
Niben101Ctg13967g00003.1	1.18397	dADARcd+ETI
Niben101Ctg13971g00002.1	10.3158	dADARcd+ETI
Niben101Ctg13976g00004.1	9.14609	dADARcd+ETI
Niben101Ctg13986g00002.1	15.8249	dADARcd+ETI
Niben101Ctg13992g00003.1	0	dADARcd+ETI
Niben101Ctg13994g00001.1	0	dADARcd+ETI
Niben101Ctg13995g00003.1	0.972548	dADARcd+ETI
Niben101Ctg13998g00002.1	6.53768	dADARcd+ETI
Niben101Ctg14007g00002.1	3.79429	dADARcd+ETI
Niben101Ctg14008g00002.1	33.4085	dADARcd+ETI
Niben101Ctg14014g00001.1	2.40219	dADARcd+ETI
Niben101Ctg14017g00003.1	8.40297	dADARcd+ETI
Niben101Ctg14032g00002.1	0	dADARcd+ETI
Niben101Ctg14033g00003.1	0.241204	dADARcd+ETI
Niben101Ctg14038g00004.1	0.0440143	dADARcd+ETI
Niben101Ctg14039g00002.1	6.63764	dADARcd+ETI
Niben101Ctg14045g00001.1	0	dADARcd+ETI
Niben101Ctg14049g00002.1	124.478	dADARcd+ETI
Niben101Ctg14054g00002.1	0	dADARcd+ETI
Niben101Ctg14056g00003.1	4.78227	dADARcd+ETI
Niben101Ctg14063g00003.1	2.57148	dADARcd+ETI
Niben101Ctg14071g00003.1	22.9875	dADARcd+ETI
Niben101Ctg14074g00003.1	0.576968	dADARcd+ETI
Niben101Ctg14075g00001.1	20.931	dADARcd+ETI
Niben101Ctg14076g00001.1	2.68187	dADARcd+ETI
Niben101Ctg14080g00002.1	5.8533	dADARcd+ETI
Niben101Ctg14086g00004.1	17.8764	dADARcd+ETI
Niben101Ctg14095g00001.1	12.4503	dADARcd+ETI
Niben101Ctg14099g00002.1	4.18196	dADARcd+ETI
Niben101Ctg14115g00001.1	27.11	dADARcd+ETI
Niben101Ctg14126g00004.1	0	dADARcd+ETI
Niben101Ctg14127g00001.1	0.345598	dADARcd+ETI
Niben101Ctg14130g00004.1	0	dADARcd+ETI
Niben101Ctg14130g00002.1	42.6439	dADARcd+ETI
Niben101Ctg14135g00002.1	0.155608	dADARcd+ETI
Niben101Ctg14136g00001.1	0.215202	dADARcd+ETI
Niben101Ctg14138g00002.1	0.461849	dADARcd+ETI
Niben101Ctg14141g00004.1	3.30108	dADARcd+ETI
Niben101Ctg14155g00001.1	0	dADARcd+ETI
Niben101Ctg14168g00004.1	12.6168	dADARcd+ETI
Niben101Ctg14184g00002.1	5.37696	dADARcd+ETI
Niben101Ctg14192g00001.1	12.1803	dADARcd+ETI
Niben101Ctg14198g00001.1	0	dADARcd+ETI
Niben101Ctg14200g00001.1	19.931	dADARcd+ETI
Niben101Ctg14204g00003.1	0	dADARcd+ETI
Niben101Ctg14214g00003.1	9.52564	dADARcd+ETI
Niben101Ctg14231g00004.1	0.505725	dADARcd+ETI
Niben101Ctg14233g00001.1	1.39003	dADARcd+ETI
Niben101Ctg14241g00007.1	0.158534	dADARcd+ETI
Niben101Ctg14241g00006.1	0	dADARcd+ETI
Niben101Ctg14246g00004.1	0.400416	dADARcd+ETI
Niben101Ctg14258g00004.1	0.138555	dADARcd+ETI
Niben101Ctg14272g00004.1	4.45198	dADARcd+ETI
Niben101Ctg14282g00004.1	48.5948	dADARcd+ETI
Niben101Ctg14289g00001.1	0	dADARcd+ETI
Niben101Ctg14291g00001.1	1.25646	dADARcd+ETI
Niben101Ctg14302g00002.1	0	dADARcd+ETI
Niben101Ctg14302g00007.1	0	dADARcd+ETI
Niben101Ctg14304g00004.1	4.8347	dADARcd+ETI
Niben101Ctg14305g00004.1	2.24128	dADARcd+ETI
Niben101Ctg14312g00004.1	1.40219	dADARcd+ETI
Niben101Ctg14324g00001.1	0.542623	dADARcd+ETI
Niben101Ctg14336g00001.1	0.136498	dADARcd+ETI
Niben101Ctg14347g00004.1	8.22417	dADARcd+ETI
Niben101Ctg14347g00007.1	23.8253	dADARcd+ETI
Niben101Ctg14350g00001.1	0	dADARcd+ETI
Niben101Ctg14352g00004.1	20.0791	dADARcd+ETI
Niben101Ctg14358g00001.1	2.88866	dADARcd+ETI
Niben101Ctg14368g00003.1	2.28392	dADARcd+ETI
Niben101Ctg14374g00002.1	3.26871	dADARcd+ETI
Niben101Ctg14375g00002.1	1.2473	dADARcd+ETI
Niben101Ctg14382g00002.1	32.7016	dADARcd+ETI
Niben101Ctg14389g00001.1	9.72128	dADARcd+ETI
Niben101Ctg14396g00002.1	15.842	dADARcd+ETI
Niben101Ctg14401g00002.1	0	dADARcd+ETI
Niben101Ctg14421g00002.1	11.0778	dADARcd+ETI
Niben101Ctg14425g00002.1	4.41182	dADARcd+ETI
Niben101Ctg14436g00002.1	4.49042	dADARcd+ETI
Niben101Ctg14443g00002.1	1.43234	dADARcd+ETI
Niben101Ctg14444g00003.1	53.7229	dADARcd+ETI
Niben101Ctg14445g00001.1	19.1189	dADARcd+ETI
Niben101Ctg14448g00002.1	6.94132	dADARcd+ETI
Niben101Ctg14450g00003.1	5.84539	dADARcd+ETI
Niben101Ctg14453g00002.1	2.97923	dADARcd+ETI
Niben101Ctg14456g00004.1	0.237802	dADARcd+ETI
Niben101Ctg14462g00001.1	0.941175	dADARcd+ETI
Niben101Ctg14464g00004.1	0	dADARcd+ETI
Niben101Ctg14470g00002.1	1.22803	dADARcd+ETI
Niben101Ctg14473g00004.1	0.0906317	dADARcd+ETI
Niben101Ctg14476g00001.1	131.937	dADARcd+ETI
Niben101Ctg14509g00003.1	8.61846	dADARcd+ETI
Niben101Ctg14511g00002.1	59.5331	dADARcd+ETI
Niben101Ctg14514g00003.1	12.6816	dADARcd+ETI
Niben101Ctg14522g00003.1	126.055	dADARcd+ETI
Niben101Ctg14534g00001.1	0.240821	dADARcd+ETI
Niben101Ctg14542g00004.1	0	dADARcd+ETI
Niben101Ctg14544g00001.1	0	dADARcd+ETI
Niben101Ctg14561g00002.1	0	dADARcd+ETI
Niben101Ctg14566g00003.1	712.19	dADARcd+ETI
Niben101Ctg14569g00004.1	37.4804	dADARcd+ETI
Niben101Ctg14573g00004.1	5.63906	dADARcd+ETI
Niben101Ctg14583g00002.1	7.35065	dADARcd+ETI
Niben101Ctg14602g00002.1	0	dADARcd+ETI
Niben101Ctg14602g00003.1	0	dADARcd+ETI
Niben101Ctg14609g00002.1	3.05574	dADARcd+ETI
Niben101Ctg14614g00001.1	0	dADARcd+ETI
Niben101Ctg14623g00001.1	0	dADARcd+ETI
Niben101Ctg14627g00001.1	0.150067	dADARcd+ETI
Niben101Ctg14629g00001.1	435.661	dADARcd+ETI
Niben101Ctg14632g00001.1	0.673771	dADARcd+ETI
Niben101Ctg14638g00001.1	0	dADARcd+ETI
Niben101Ctg14642g00001.1	989.544	dADARcd+ETI
Niben101Ctg14642g00003.1	4.05791	dADARcd+ETI
Niben101Ctg14644g00001.1	0.936528	dADARcd+ETI
Niben101Ctg14652g00001.1	1.00671	dADARcd+ETI
Niben101Ctg14678g00001.1	1.68575	dADARcd+ETI
Niben101Ctg14679g00001.1	0	dADARcd+ETI
Niben101Ctg14682g00001.1	43.2076	dADARcd+ETI
Niben101Ctg14683g00004.1	0	dADARcd+ETI
Niben101Ctg14683g00002.1	0	dADARcd+ETI
Niben101Ctg14686g00003.1	0.800064	dADARcd+ETI
Niben101Ctg14686g00002.1	10.1726	dADARcd+ETI
Niben101Ctg14687g00001.1	0.739364	dADARcd+ETI
Niben101Ctg14691g00005.1	9.88198	dADARcd+ETI
Niben101Ctg14691g00001.1	2.27292	dADARcd+ETI
Niben101Ctg14695g00001.1	3.19514	dADARcd+ETI
Niben101Ctg14704g00002.1	2.34801	dADARcd+ETI
Niben101Ctg14706g00003.1	0.772446	dADARcd+ETI
Niben101Ctg14707g00002.1	5.6748	dADARcd+ETI
Niben101Ctg14707g00003.1	0	dADARcd+ETI
Niben101Ctg14713g00001.1	0.15325	dADARcd+ETI
Niben101Ctg14726g00004.1	14.633	dADARcd+ETI
Niben101Ctg14728g00003.1	0	dADARcd+ETI
Niben101Ctg14729g00001.1	0	dADARcd+ETI
Niben101Ctg14734g00004.1	0	dADARcd+ETI
Niben101Ctg14738g00001.1	0.103209	dADARcd+ETI
Niben101Ctg14743g00003.1	0.0374057	dADARcd+ETI
Niben101Ctg14751g00003.1	3.10847	dADARcd+ETI
Niben101Ctg14751g00004.1	2.56936	dADARcd+ETI
Niben101Ctg14753g00004.1	0	dADARcd+ETI
Niben101Ctg14757g00001.1	1.02019	dADARcd+ETI
Niben101Ctg14760g00004.1	2.84343	dADARcd+ETI
Niben101Ctg14768g00004.1	52.7766	dADARcd+ETI
Niben101Ctg14771g00002.1	0.299245	dADARcd+ETI
Niben101Ctg14776g00003.1	1.51907	dADARcd+ETI
Niben101Ctg14776g00004.1	0.690073	dADARcd+ETI
Niben101Ctg14777g00001.1	19.4877	dADARcd+ETI
Niben101Ctg14782g00004.1	0.334179	dADARcd+ETI
Niben101Ctg14785g00001.1	5.9658	dADARcd+ETI
Niben101Ctg14792g00004.1	2.40821	dADARcd+ETI
Niben101Ctg14797g00001.1	1.58275	dADARcd+ETI
Niben101Ctg14800g00002.1	0	dADARcd+ETI
Niben101Ctg14811g00003.1	0.104705	dADARcd+ETI
Niben101Ctg14813g00001.1	0.81459	dADARcd+ETI
Niben101Ctg14829g00003.1	0	dADARcd+ETI
Niben101Ctg14837g00005.1	0	dADARcd+ETI
Niben101Ctg14845g00001.1	17.446	dADARcd+ETI
Niben101Ctg14848g00004.1	64.6934	dADARcd+ETI
Niben101Ctg14855g00004.1	0.301475	dADARcd+ETI
Niben101Ctg14855g00002.1	8.79521	dADARcd+ETI
Niben101Ctg14858g00001.1	0	dADARcd+ETI
Niben101Ctg14862g00002.1	0.522039	dADARcd+ETI
Niben101Ctg14866g00003.1	0	dADARcd+ETI
Niben101Ctg14871g00001.1	0	dADARcd+ETI
Niben101Ctg14873g00001.1	0	dADARcd+ETI
Niben101Ctg14880g00003.1	0.28572	dADARcd+ETI
Niben101Ctg14882g00002.1	0	dADARcd+ETI
Niben101Ctg14895g00002.1	1.4908	dADARcd+ETI
Niben101Ctg14899g00003.1	3.38689	dADARcd+ETI
Niben101Ctg14900g00003.1	0.208117	dADARcd+ETI
Niben101Ctg14902g00003.1	0	dADARcd+ETI
Niben101Ctg14904g00003.1	0	dADARcd+ETI
Niben101Ctg14904g00006.1	0	dADARcd+ETI
Niben101Ctg14905g00002.1	26.0772	dADARcd+ETI
Niben101Ctg14907g00001.1	4.30404	dADARcd+ETI
Niben101Ctg14908g00004.1	0.745279	dADARcd+ETI
Niben101Ctg14912g00001.1	0	dADARcd+ETI
Niben101Ctg14915g00004.1	1.54489	dADARcd+ETI
Niben101Ctg14916g00001.1	0	dADARcd+ETI
Niben101Ctg14924g00004.1	0	dADARcd+ETI
Niben101Ctg14931g00003.1	0	dADARcd+ETI
Niben101Ctg14931g00002.1	0	dADARcd+ETI
Niben101Ctg14932g00002.1	0.421437	dADARcd+ETI
Niben101Ctg14936g00003.1	0.569831	dADARcd+ETI
Niben101Ctg14945g00003.1	2.06068	dADARcd+ETI
Niben101Ctg14950g00001.1	0.94176	dADARcd+ETI
Niben101Ctg14954g00005.1	10.2928	dADARcd+ETI
Niben101Ctg14959g00001.1	0.680347	dADARcd+ETI
Niben101Ctg14963g00002.1	37.9294	dADARcd+ETI
Niben101Ctg14968g00002.1	0.0781646	dADARcd+ETI
Niben101Ctg14991g00002.1	6.71666	dADARcd+ETI
Niben101Ctg14992g00001.1	5.21198	dADARcd+ETI
Niben101Ctg15004g00001.1	0	dADARcd+ETI
Niben101Ctg15010g00002.1	1.7329	dADARcd+ETI
Niben101Ctg15027g00001.1	7.39857	dADARcd+ETI
Niben101Ctg15030g00002.1	6.00499	dADARcd+ETI
Niben101Ctg15034g00003.1	2.27096	dADARcd+ETI
Niben101Ctg15035g00004.1	188.342	dADARcd+ETI
Niben101Ctg15041g00004.1	83.0376	dADARcd+ETI
Niben101Ctg15044g00003.1	0.488623	dADARcd+ETI
Niben101Ctg15064g00002.1	11.7311	dADARcd+ETI
Niben101Ctg15065g00001.1	0	dADARcd+ETI
Niben101Ctg15073g00004.1	5.4306	dADARcd+ETI
Niben101Ctg15075g00005.1	2.04949	dADARcd+ETI
Niben101Ctg15076g00003.1	0.10514	dADARcd+ETI
Niben101Ctg15077g00003.1	0.235769	dADARcd+ETI
Niben101Ctg15084g00005.1	0	dADARcd+ETI
Niben101Ctg15092g00001.1	0	dADARcd+ETI
Niben101Ctg15093g00004.1	15.6359	dADARcd+ETI
Niben101Ctg15110g00004.1	0.109988	dADARcd+ETI
Niben101Ctg15114g00004.1	13.1307	dADARcd+ETI
Niben101Ctg15122g00004.1	0.397985	dADARcd+ETI
Niben101Ctg15125g00004.1	0	dADARcd+ETI
Niben101Ctg15134g00002.1	0	dADARcd+ETI
Niben101Ctg15138g00004.1	0	dADARcd+ETI
Niben101Ctg15143g00004.1	3.96457	dADARcd+ETI
Niben101Ctg15145g00003.1	60.5222	dADARcd+ETI
Niben101Ctg15158g00001.1	0	dADARcd+ETI
Niben101Ctg15158g00005.1	0	dADARcd+ETI
Niben101Ctg15178g00002.1	218.36	dADARcd+ETI
Niben101Ctg15182g00002.1	0	dADARcd+ETI
Niben101Ctg15194g00003.1	0.295746	dADARcd+ETI
Niben101Ctg15197g00001.1	0	dADARcd+ETI
Niben101Ctg15201g00002.1	3.03397	dADARcd+ETI
Niben101Ctg15204g00004.1	2.28855	dADARcd+ETI
Niben101Ctg15206g00001.1	1.02962	dADARcd+ETI
Niben101Ctg15207g00002.1	5.31468	dADARcd+ETI
Niben101Ctg15208g00002.1	8.94744	dADARcd+ETI
Niben101Ctg15209g00004.1	178.113	dADARcd+ETI
Niben101Ctg15214g00001.1	14.5113	dADARcd+ETI
Niben101Ctg15228g00001.1	0	dADARcd+ETI
Niben101Ctg15234g00002.1	5.50087	dADARcd+ETI
Niben101Ctg15242g00003.1	0.343393	dADARcd+ETI
Niben101Ctg15243g00002.1	0.947977	dADARcd+ETI
Niben101Ctg15246g00001.1	0	dADARcd+ETI
Niben101Ctg15252g00002.1	68.6341	dADARcd+ETI
Niben101Ctg15262g00002.1	4.05317	dADARcd+ETI
Niben101Ctg15263g00006.1	13.4792	dADARcd+ETI
Niben101Ctg15263g00003.1	9.71647	dADARcd+ETI
Niben101Ctg15269g00004.1	20.3781	dADARcd+ETI
Niben101Ctg15273g00002.1	0	dADARcd+ETI
Niben101Ctg15284g00001.1	0	dADARcd+ETI
Niben101Ctg15295g00003.1	25.1306	dADARcd+ETI
Niben101Ctg15296g00003.1	2.64704	dADARcd+ETI
Niben101Ctg15304g00001.1	3.92035	dADARcd+ETI
Niben101Ctg15305g00004.1	0.698515	dADARcd+ETI
Niben101Ctg15308g00001.1	8.21482	dADARcd+ETI
Niben101Ctg15311g00001.1	15.2366	dADARcd+ETI
Niben101Ctg15314g00004.1	170.734	dADARcd+ETI
Niben101Ctg15315g00004.1	0.485807	dADARcd+ETI
Niben101Ctg15323g00002.1	4.73097	dADARcd+ETI
Niben101Ctg15327g00004.1	1.43033	dADARcd+ETI
Niben101Ctg15328g00002.1	0	dADARcd+ETI
Niben101Ctg15329g00001.1	0	dADARcd+ETI
Niben101Ctg15330g00004.1	0	dADARcd+ETI
Niben101Ctg15342g00002.1	0.117338	dADARcd+ETI
Niben101Ctg15352g00002.1	6.55144	dADARcd+ETI
Niben101Ctg15354g00005.1	6.88749	dADARcd+ETI
Niben101Ctg15355g00001.1	0.885119	dADARcd+ETI
Niben101Ctg15364g00004.1	0.18023	dADARcd+ETI
Niben101Ctg15369g00002.1	0.0745907	dADARcd+ETI
Niben101Ctg15370g00004.1	0	dADARcd+ETI
Niben101Ctg15370g00002.1	0.735303	dADARcd+ETI
Niben101Ctg15371g00001.1	0.57006	dADARcd+ETI
Niben101Ctg15380g00001.1	0.363831	dADARcd+ETI
Niben101Ctg15389g00002.1	10.5785	dADARcd+ETI
Niben101Ctg15394g00005.1	3.89519	dADARcd+ETI
Niben101Ctg15399g00001.1	3.3715	dADARcd+ETI
Niben101Ctg15401g00004.1	0	dADARcd+ETI
Niben101Ctg15402g00004.1	24.4082	dADARcd+ETI
Niben101Ctg15403g00003.1	6.91464	dADARcd+ETI
Niben101Ctg15404g00003.1	10.4026	dADARcd+ETI
Niben101Ctg15408g00004.1	7.56798	dADARcd+ETI
Niben101Ctg15408g00005.1	8.38675	dADARcd+ETI
Niben101Ctg15422g00004.1	2.27804	dADARcd+ETI
Niben101Ctg15426g00003.1	8.57837	dADARcd+ETI
Niben101Ctg15426g00002.1	1.1713	dADARcd+ETI
Niben101Ctg15435g00001.1	2.7585	dADARcd+ETI
Niben101Ctg15451g00003.1	0.0668065	dADARcd+ETI
Niben101Ctg15453g00003.1	0.895809	dADARcd+ETI
Niben101Ctg15460g00004.1	122.309	dADARcd+ETI
Niben101Ctg15465g00004.1	9.23025	dADARcd+ETI
Niben101Ctg15473g00004.1	8.67032	dADARcd+ETI
Niben101Ctg15476g00004.1	0.575505	dADARcd+ETI
Niben101Ctg15478g00006.1	0.545256	dADARcd+ETI
Niben101Ctg15478g00004.1	0	dADARcd+ETI
Niben101Ctg15489g00001.1	15.664	dADARcd+ETI
Niben101Ctg15498g00001.1	0.324183	dADARcd+ETI
Niben101Ctg15499g00003.1	0	dADARcd+ETI
Niben101Ctg15500g00003.1	1.20125	dADARcd+ETI
Niben101Ctg15504g00002.1	20.7422	dADARcd+ETI
Niben101Ctg15507g00001.1	7.48831	dADARcd+ETI
Niben101Ctg15508g00001.1	0	dADARcd+ETI
Niben101Ctg15514g00005.1	1.85804	dADARcd+ETI
Niben101Ctg15519g00001.1	13.7469	dADARcd+ETI
Niben101Ctg15523g00001.1	0	dADARcd+ETI
Niben101Ctg15523g00002.1	0.268717	dADARcd+ETI
Niben101Ctg15535g00002.1	0.825789	dADARcd+ETI
Niben101Ctg15550g00002.1	11.3434	dADARcd+ETI
Niben101Ctg15555g00001.1	15.6848	dADARcd+ETI
Niben101Ctg15556g00004.1	1.22919	dADARcd+ETI
Niben101Ctg15557g00001.1	2.78282	dADARcd+ETI
Niben101Ctg15559g00001.1	2.53692	dADARcd+ETI
Niben101Ctg15570g00001.1	4.3597	dADARcd+ETI
Niben101Ctg15571g00008.1	0	dADARcd+ETI
Niben101Ctg15571g00004.1	7.60825	dADARcd+ETI
Niben101Ctg15574g00001.1	0	dADARcd+ETI
Niben101Ctg15575g00004.1	0	dADARcd+ETI
Niben101Ctg15582g00001.1	164.444	dADARcd+ETI
Niben101Ctg15582g00003.1	0.0997485	dADARcd+ETI
Niben101Ctg15594g00001.1	4.14044	dADARcd+ETI
Niben101Ctg15598g00003.1	0.383389	dADARcd+ETI
Niben101Ctg15605g00001.1	0	dADARcd+ETI
Niben101Ctg15612g00005.1	12.5762	dADARcd+ETI
Niben101Ctg15612g00002.1	0	dADARcd+ETI
Niben101Ctg15619g00001.1	0	dADARcd+ETI
Niben101Ctg15635g00003.1	7.67307	dADARcd+ETI
Niben101Ctg15646g00004.1	0	dADARcd+ETI
Niben101Ctg15651g00003.1	8.08913	dADARcd+ETI
Niben101Ctg15661g00002.1	22.5081	dADARcd+ETI
Niben101Ctg15666g00004.1	6.44799	dADARcd+ETI
Niben101Ctg15672g00001.1	5.85576	dADARcd+ETI
Niben101Ctg15674g00002.1	0.0922856	dADARcd+ETI
Niben101Ctg15674g00005.1	16.8575	dADARcd+ETI
Niben101Ctg15677g00002.1	0.0860076	dADARcd+ETI
Niben101Ctg15681g00001.1	17.3011	dADARcd+ETI
Niben101Ctg15686g00001.1	0.21822	dADARcd+ETI
Niben101Ctg15693g00002.1	4.01986	dADARcd+ETI
Niben101Ctg15694g00006.1	1.70853	dADARcd+ETI
Niben101Ctg15694g00007.1	8.17049	dADARcd+ETI
Niben101Ctg15702g00001.1	2.89222	dADARcd+ETI
Niben101Ctg15705g00001.1	0.0444789	dADARcd+ETI
Niben101Ctg15705g00004.1	0	dADARcd+ETI
Niben101Ctg15709g00002.1	1.80277	dADARcd+ETI
Niben101Ctg15714g00002.1	2.94498	dADARcd+ETI
Niben101Ctg15717g00003.1	0.106022	dADARcd+ETI
Niben101Ctg15717g00005.1	0	dADARcd+ETI
Niben101Ctg15720g00002.1	2.0779	dADARcd+ETI
Niben101Ctg15721g00002.1	6.70046	dADARcd+ETI
Niben101Ctg15722g00003.1	0	dADARcd+ETI
Niben101Ctg15726g00001.1	1.05359	dADARcd+ETI
Niben101Ctg15729g00003.1	0	dADARcd+ETI
Niben101Ctg15729g00005.1	0	dADARcd+ETI
Niben101Ctg15741g00002.1	0.204086	dADARcd+ETI
Niben101Ctg15751g00004.1	0.224268	dADARcd+ETI
Niben101Ctg15752g00002.1	0.691776	dADARcd+ETI
Niben101Ctg15759g00003.1	0	dADARcd+ETI
Niben101Ctg15767g00002.1	8.58908	dADARcd+ETI
Niben101Ctg15770g00001.1	1.56502	dADARcd+ETI
Niben101Ctg15772g00003.1	0.84054	dADARcd+ETI
Niben101Ctg15774g00002.1	2.33358	dADARcd+ETI
Niben101Ctg15784g00002.1	11.3539	dADARcd+ETI
Niben101Ctg15793g00001.1	12.6159	dADARcd+ETI
Niben101Ctg15807g00002.1	38.0498	dADARcd+ETI
Niben101Ctg15819g00003.1	0	dADARcd+ETI
Niben101Ctg15819g00001.1	0	dADARcd+ETI
Niben101Ctg15825g00004.1	5.40057	dADARcd+ETI
Niben101Ctg15828g00001.1	3.25225	dADARcd+ETI
Niben101Ctg15829g00004.1	0.318868	dADARcd+ETI
Niben101Ctg15836g00002.1	8.58011	dADARcd+ETI
Niben101Ctg15851g00002.1	8.03998	dADARcd+ETI
Niben101Ctg15860g00004.1	2.49641	dADARcd+ETI
Niben101Ctg15862g00003.1	1.93134	dADARcd+ETI
Niben101Ctg15867g00004.1	8.99687	dADARcd+ETI
Niben101Ctg15872g00001.1	0.649406	dADARcd+ETI
Niben101Ctg15879g00002.1	1.27946	dADARcd+ETI
Niben101Ctg15895g00001.1	0	dADARcd+ETI
Niben101Ctg15904g00001.1	6.98304	dADARcd+ETI
Niben101Ctg15906g00002.1	0.796417	dADARcd+ETI
Niben101Ctg15916g00003.1	3.26147	dADARcd+ETI
Niben101Ctg15917g00002.1	5.62713	dADARcd+ETI
Niben101Ctg15918g00002.1	0	dADARcd+ETI
Niben101Ctg15942g00001.1	0.389769	dADARcd+ETI
Niben101Ctg15946g00001.1	0	dADARcd+ETI
Niben101Ctg15949g00001.1	39.148	dADARcd+ETI
Niben101Ctg15953g00002.1	9.35064	dADARcd+ETI
Niben101Ctg15954g00001.1	0.124563	dADARcd+ETI
Niben101Ctg15956g00002.1	20.7627	dADARcd+ETI
Niben101Ctg15964g00001.1	0	dADARcd+ETI
Niben101Ctg15964g00004.1	0.481643	dADARcd+ETI
Niben101Ctg15966g00001.1	13.0856	dADARcd+ETI
Niben101Ctg15970g00006.1	0.688998	dADARcd+ETI
Niben101Ctg15972g00001.1	0	dADARcd+ETI
Niben101Ctg15976g00002.1	3.11352	dADARcd+ETI
Niben101Ctg15977g00001.1	0	dADARcd+ETI
Niben101Ctg15983g00001.1	33.0172	dADARcd+ETI
Niben101Ctg15984g00001.1	0	dADARcd+ETI
Niben101Ctg15985g00004.1	0.577605	dADARcd+ETI
Niben101Ctg15987g00002.1	3.78907	dADARcd+ETI
Niben101Ctg15988g00001.1	1.17066	dADARcd+ETI
Niben101Ctg15991g00003.1	33.2477	dADARcd+ETI
Niben101Ctg15996g00001.1	0.435433	dADARcd+ETI
Niben101Ctg15998g00002.1	28.2149	dADARcd+ETI
Niben101Ctg15999g00004.1	5.92646	dADARcd+ETI
Niben101Ctg16009g00002.1	13.4216	dADARcd+ETI
Niben101Ctg16016g00003.1	8.33934	dADARcd+ETI
Niben101Ctg16023g00001.1	3.70043	dADARcd+ETI
Niben101Ctg16024g00004.1	16.8575	dADARcd+ETI
Niben101Ctg16024g00001.1	0.0985818	dADARcd+ETI
Niben101Ctg16032g00005.1	0	dADARcd+ETI
Niben101Ctg16034g00002.1	4.63804	dADARcd+ETI
Niben101Ctg16037g00001.1	0	dADARcd+ETI
Niben101Ctg16047g00001.1	0	dADARcd+ETI
Niben101Ctg16048g00003.1	15.7678	dADARcd+ETI
Niben101Ctg16051g00002.1	0	dADARcd+ETI
Niben101Ctg16053g00004.1	86.3154	dADARcd+ETI
Niben101Ctg16054g00001.1	0	dADARcd+ETI
Niben101Ctg16055g00003.1	0.545746	dADARcd+ETI
Niben101Ctg16056g00001.1	0	dADARcd+ETI
Niben101Ctg16058g00002.1	15.5861	dADARcd+ETI
Niben101Ctg16063g00004.1	0	dADARcd+ETI
Niben101Ctg16070g00007.1	12.4627	dADARcd+ETI
Niben101Ctg16070g00008.1	0.971164	dADARcd+ETI
Niben101Ctg16072g00003.1	0	dADARcd+ETI
Niben101Ctg16073g00005.1	0	dADARcd+ETI
Niben101Ctg16084g00001.1	2.4154	dADARcd+ETI
Niben101Ctg16090g00002.1	0	dADARcd+ETI
Niben101Ctg16090g00005.1	0	dADARcd+ETI
Niben101Ctg16094g00003.1	1.02947	dADARcd+ETI
Niben101Ctg16096g00001.1	0	dADARcd+ETI
Niben101Ctg16098g00002.1	297.867	dADARcd+ETI
Niben101Ctg16102g00003.1	0.281741	dADARcd+ETI
Niben101Ctg16103g00005.1	0.434428	dADARcd+ETI
Niben101Ctg16104g00002.1	1.46451	dADARcd+ETI
Niben101Ctg16113g00001.1	18.0907	dADARcd+ETI
Niben101Ctg16115g00003.1	28.3693	dADARcd+ETI
Niben101Ctg16123g00002.1	0	dADARcd+ETI
Niben101Ctg16134g00004.1	44.0708	dADARcd+ETI
Niben101Ctg16161g00004.1	13.5733	dADARcd+ETI
Niben101Ctg16164g00004.1	2.25652	dADARcd+ETI
Niben101Ctg16171g00004.1	0.821531	dADARcd+ETI
Niben101Ctg16171g00002.1	1.17677	dADARcd+ETI
Niben101Ctg16180g00004.1	0.656786	dADARcd+ETI
Niben101Ctg16196g00001.1	0	dADARcd+ETI
Niben101Ctg16204g00003.1	4.21064	dADARcd+ETI
Niben101Ctg16206g00003.1	0	dADARcd+ETI
Niben101Ctg16206g00001.1	0	dADARcd+ETI
Niben101Ctg16209g00001.1	0	dADARcd+ETI
Niben101Ctg16210g00007.1	0	dADARcd+ETI
Niben101Ctg16210g00009.1	6.58397	dADARcd+ETI
Niben101Ctg16210g00008.1	383.756	dADARcd+ETI
Niben101Ctg16216g00002.1	12.4242	dADARcd+ETI
Niben101Ctg16217g00002.1	74.1062	dADARcd+ETI
Niben101Ctg16222g00005.1	30.3139	dADARcd+ETI
Niben101Ctg16231g00004.1	17.5904	dADARcd+ETI
Niben101Ctg16232g00003.1	6.85957	dADARcd+ETI
Niben101Ctg16241g00003.1	0	dADARcd+ETI
Niben101Ctg16250g00003.1	2.23637	dADARcd+ETI
Niben101Ctg16253g00002.1	68.1726	dADARcd+ETI
Niben101Ctg16258g00001.1	2.8468	dADARcd+ETI
Niben101Ctg16278g00003.1	7.01683	dADARcd+ETI
Niben101Ctg16284g00001.1	1.79335	dADARcd+ETI
Niben101Ctg16285g00001.1	0.834529	dADARcd+ETI
Niben101Ctg16285g00004.1	4.87778	dADARcd+ETI
Niben101Ctg16287g00006.1	1.9941	dADARcd+ETI
Niben101Ctg16292g00001.1	1.84889	dADARcd+ETI
Niben101Ctg16294g00006.1	1.65022	dADARcd+ETI
Niben101Ctg16304g00001.1	0.180187	dADARcd+ETI
Niben101Ctg16306g00002.1	6.36577	dADARcd+ETI
Niben101Ctg16317g00001.1	5.163	dADARcd+ETI
Niben101Ctg16318g00001.1	0	dADARcd+ETI
Niben101Ctg16320g00002.1	25.5524	dADARcd+ETI
Niben101Ctg16325g00005.1	0.0500387	dADARcd+ETI
Niben101Ctg16329g00003.1	25.2862	dADARcd+ETI
Niben101Ctg16330g00007.1	0.461849	dADARcd+ETI
Niben101Ctg16331g00004.1	4.07497	dADARcd+ETI
Niben101Ctg16335g00001.1	0	dADARcd+ETI
Niben101Ctg16342g00001.1	0	dADARcd+ETI
Niben101Ctg16346g00003.1	5.00788	dADARcd+ETI
Niben101Ctg16348g00001.1	0	dADARcd+ETI
Niben101Ctg16349g00003.1	0.166357	dADARcd+ETI
Niben101Ctg16351g00002.1	0	dADARcd+ETI
Niben101Ctg16357g00002.1	0	dADARcd+ETI
Niben101Ctg16366g00004.1	10.016	dADARcd+ETI
Niben101Ctg16374g00003.1	216.105	dADARcd+ETI
Niben101Ctg16374g00011.1	36.0543	dADARcd+ETI
Niben101Ctg16374g00004.1	10.5712	dADARcd+ETI
Niben101Ctg16382g00001.1	7.26169	dADARcd+ETI
Niben101Ctg16385g00003.1	0	dADARcd+ETI
Niben101Ctg16389g00002.1	12.0411	dADARcd+ETI
Niben101Ctg16390g00005.1	3.30817	dADARcd+ETI
Niben101Ctg16407g00001.1	0	dADARcd+ETI
Niben101Ctg16413g00002.1	0	dADARcd+ETI
Niben101Ctg16424g00003.1	0	dADARcd+ETI
Niben101Ctg16428g00003.1	0	dADARcd+ETI
Niben101Ctg16445g00004.1	0.295746	dADARcd+ETI
Niben101Ctg16458g00001.1	0	dADARcd+ETI
Niben101Ctg16458g00005.1	0	dADARcd+ETI
Niben101Ctg16458g00002.1	0	dADARcd+ETI
Niben101Ctg16479g00004.1	3.45053	dADARcd+ETI
Niben101Ctg16484g00001.1	9.59019	dADARcd+ETI
Niben101Ctg16493g00002.1	5.17101	dADARcd+ETI
Niben101Ctg16502g00003.1	0.273365	dADARcd+ETI
Niben101Scf00005g00003.1	0	dADARcd+ETI
Niben101Scf00005g01012.1	0	dADARcd+ETI
Niben101Scf00005g01013.1	8.16858	dADARcd+ETI
Niben101Scf00005g01010.1	1.77707	dADARcd+ETI
Niben101Scf00005g01008.1	6.46336	dADARcd+ETI
Niben101Scf00006g00003.1	8.00964	dADARcd+ETI
Niben101Scf00006g01002.1	0	dADARcd+ETI
Niben101Scf00006g02010.1	32.2901	dADARcd+ETI
Niben101Scf00006g02004.1	0.239113	dADARcd+ETI
Niben101Scf00006g02011.1	11.2942	dADARcd+ETI
Niben101Scf00010g01004.1	51.3366	dADARcd+ETI
Niben101Scf00010g01005.1	2.68526	dADARcd+ETI
Niben101Scf00010g01006.1	19.2029	dADARcd+ETI
Niben101Scf00010g03005.1	0	dADARcd+ETI
Niben101Scf00010g03003.1	0	dADARcd+ETI
Niben101Scf00010g03002.1	0.87829	dADARcd+ETI
Niben101Scf00010g04002.1	0	dADARcd+ETI
Niben101Scf00010g05013.1	10.1776	dADARcd+ETI
Niben101Scf00010g05014.1	0	dADARcd+ETI
Niben101Scf00010g05016.1	0	dADARcd+ETI
Niben101Scf00010g05015.1	0	dADARcd+ETI
Niben101Scf00011g00020.1	7.34814	dADARcd+ETI
Niben101Scf00011g00004.1	6.59264	dADARcd+ETI
Niben101Scf00011g00012.1	20.9962	dADARcd+ETI
Niben101Scf00012g00010.1	8.12668	dADARcd+ETI
Niben101Scf00012g00012.1	27.6394	dADARcd+ETI
Niben101Scf00012g00011.1	0.122749	dADARcd+ETI
Niben101Scf00013g01005.1	1.50481	dADARcd+ETI
Niben101Scf00013g03001.1	7.10879	dADARcd+ETI
Niben101Scf00013g03009.1	0	dADARcd+ETI
Niben101Scf00013g03014.1	13.9601	dADARcd+ETI
Niben101Scf00015g00009.1	15.4669	dADARcd+ETI
Niben101Scf00015g00001.1	0.62722	dADARcd+ETI
Niben101Scf00015g00005.1	0	dADARcd+ETI
Niben101Scf00015g01003.1	97.7313	dADARcd+ETI
Niben101Scf00015g03012.1	0	dADARcd+ETI
Niben101Scf00015g04023.1	20.0084	dADARcd+ETI
Niben101Scf00015g04024.1	4.98272	dADARcd+ETI
Niben101Scf00015g04002.1	0	dADARcd+ETI
Niben101Scf00015g04025.1	0	dADARcd+ETI
Niben101Scf00016g00006.1	14.3492	dADARcd+ETI
Niben101Scf00016g00007.1	8.53467	dADARcd+ETI
Niben101Scf00016g01007.1	7.26571	dADARcd+ETI
Niben101Scf00016g01009.1	1.89957	dADARcd+ETI
Niben101Scf00016g01010.1	5.02678	dADARcd+ETI
Niben101Scf00016g02001.1	0.397582	dADARcd+ETI
Niben101Scf00016g03004.1	1.97735	dADARcd+ETI
Niben101Scf00016g04007.1	28.4609	dADARcd+ETI
Niben101Scf00016g04006.1	2.89738	dADARcd+ETI
Niben101Scf00016g04005.1	1.97925	dADARcd+ETI
Niben101Scf00016g04008.1	10.7654	dADARcd+ETI
Niben101Scf00017g00004.1	1.42619	dADARcd+ETI
Niben101Scf00017g00002.1	0.0588508	dADARcd+ETI
Niben101Scf00017g00005.1	61.997	dADARcd+ETI
Niben101Scf00017g00006.1	0	dADARcd+ETI
Niben101Scf00017g00021.1	0	dADARcd+ETI
Niben101Scf00017g00026.1	0	dADARcd+ETI
Niben101Scf00017g01009.1	0	dADARcd+ETI
Niben101Scf00017g02004.1	0	dADARcd+ETI
Niben101Scf00017g03003.1	20.7372	dADARcd+ETI
Niben101Scf00017g04017.1	17.8869	dADARcd+ETI
Niben101Scf00017g04019.1	4.9038	dADARcd+ETI
Niben101Scf00017g04008.1	0.109702	dADARcd+ETI
Niben101Scf00017g04010.1	0	dADARcd+ETI
Niben101Scf00018g01002.1	2.16122	dADARcd+ETI
Niben101Scf00018g01001.1	0	dADARcd+ETI
Niben101Scf00018g02003.1	20.4555	dADARcd+ETI
Niben101Scf00018g02004.1	0	dADARcd+ETI
Niben101Scf00021g00012.1	0.507677	dADARcd+ETI
Niben101Scf00021g00005.1	1.16834	dADARcd+ETI
Niben101Scf00021g00010.1	3.17971	dADARcd+ETI
Niben101Scf00021g00006.1	0	dADARcd+ETI
Niben101Scf00021g00004.1	15.9538	dADARcd+ETI
Niben101Scf00021g01007.1	0.463968	dADARcd+ETI
Niben101Scf00021g01014.1	0	dADARcd+ETI
Niben101Scf00021g01015.1	0	dADARcd+ETI
Niben101Scf00021g01019.1	0	dADARcd+ETI
Niben101Scf00021g01016.1	0	dADARcd+ETI
Niben101Scf00021g01003.1	0	dADARcd+ETI
Niben101Scf00022g00013.1	0	dADARcd+ETI
Niben101Scf00022g00008.1	0.982881	dADARcd+ETI
Niben101Scf00022g00016.1	11.2873	dADARcd+ETI
Niben101Scf00022g00003.1	0.108408	dADARcd+ETI
Niben101Scf00022g00014.1	0	dADARcd+ETI
Niben101Scf00022g00015.1	0.560219	dADARcd+ETI
Niben101Scf00022g00011.1	0	dADARcd+ETI
Niben101Scf00022g01003.1	0.370947	dADARcd+ETI
Niben101Scf00022g04003.1	3.86915	dADARcd+ETI
Niben101Scf00022g06001.1	4.01731	dADARcd+ETI
Niben101Scf00022g06009.1	40.6222	dADARcd+ETI
Niben101Scf00022g09009.1	1.59367	dADARcd+ETI
Niben101Scf00022g09008.1	3.99084	dADARcd+ETI
Niben101Scf00022g09004.1	12.9792	dADARcd+ETI
Niben101Scf00022g09023.1	5.55531	dADARcd+ETI
Niben101Scf00022g09026.1	1.70469	dADARcd+ETI
Niben101Scf00022g09011.1	8.23679	dADARcd+ETI
Niben101Scf00023g00004.1	6.73166	dADARcd+ETI
Niben101Scf00023g01002.1	0.0761634	dADARcd+ETI
Niben101Scf00023g02002.1	8.14338	dADARcd+ETI
Niben101Scf00023g03016.1	8.86453	dADARcd+ETI
Niben101Scf00023g03015.1	15.8992	dADARcd+ETI
Niben101Scf00023g05010.1	0.0276655	dADARcd+ETI
Niben101Scf00023g05007.1	0	dADARcd+ETI
Niben101Scf00023g05009.1	0	dADARcd+ETI
Niben101Scf00023g06002.1	6.2644	dADARcd+ETI
Niben101Scf00023g06009.1	3.8664	dADARcd+ETI
Niben101Scf00023g07007.1	3.77634	dADARcd+ETI
Niben101Scf00023g08011.1	7.03406	dADARcd+ETI
Niben101Scf00023g08006.1	13.3471	dADARcd+ETI
Niben101Scf00023g08009.1	0	dADARcd+ETI
Niben101Scf00024g00008.1	73.0315	dADARcd+ETI
Niben101Scf00024g00003.1	9.46791	dADARcd+ETI
Niben101Scf00024g00006.1	7.39816	dADARcd+ETI
Niben101Scf00024g00012.1	2.85754	dADARcd+ETI
Niben101Scf00024g00011.1	0.0606385	dADARcd+ETI
Niben101Scf00024g00010.1	0	dADARcd+ETI
Niben101Scf00024g01005.1	4.44932	dADARcd+ETI
Niben101Scf00024g02023.1	0.151528	dADARcd+ETI
Niben101Scf00024g02021.1	4.31045	dADARcd+ETI
Niben101Scf00024g02014.1	15.4808	dADARcd+ETI
Niben101Scf00024g02024.1	0	dADARcd+ETI
Niben101Scf00024g02018.1	0.769695	dADARcd+ETI
Niben101Scf00024g03002.1	0.43888	dADARcd+ETI
Niben101Scf00024g03019.1	0	dADARcd+ETI
Niben101Scf00024g03006.1	6.40301	dADARcd+ETI
Niben101Scf00024g03018.1	0	dADARcd+ETI
Niben101Scf00024g03011.1	0	dADARcd+ETI
Niben101Scf00024g03009.1	0.887237	dADARcd+ETI
Niben101Scf00024g04006.1	1.2765	dADARcd+ETI
Niben101Scf00024g04005.1	27.3882	dADARcd+ETI
Niben101Scf00024g04003.1	0	dADARcd+ETI
Niben101Scf00024g04004.1	0	dADARcd+ETI
Niben101Scf00024g04032.1	5.27812	dADARcd+ETI
Niben101Scf00024g04007.1	0	dADARcd+ETI
Niben101Scf00024g04009.1	0	dADARcd+ETI
Niben101Scf00024g04001.1	0	dADARcd+ETI
Niben101Scf00024g04002.1	0	dADARcd+ETI
Niben101Scf00025g00005.1	45.5178	dADARcd+ETI
Niben101Scf00025g00006.1	4.07314	dADARcd+ETI
Niben101Scf00028g00002.1	11.6787	dADARcd+ETI
Niben101Scf00028g01007.1	3.9328	dADARcd+ETI
Niben101Scf00028g01004.1	1.26884	dADARcd+ETI
Niben101Scf00028g03008.1	2.29262	dADARcd+ETI
Niben101Scf00028g03009.1	2.21809	dADARcd+ETI
Niben101Scf00028g03005.1	0	dADARcd+ETI
Niben101Scf00028g04012.1	0.0364005	dADARcd+ETI
Niben101Scf00028g04008.1	0.950936	dADARcd+ETI
Niben101Scf00028g04010.1	3.69032	dADARcd+ETI
Niben101Scf00028g04011.1	1.31699	dADARcd+ETI
Niben101Scf00031g00001.1	0.739827	dADARcd+ETI
Niben101Scf00031g00003.1	0.48308	dADARcd+ETI
Niben101Scf00031g00002.1	5.92955	dADARcd+ETI
Niben101Scf00031g01005.1	29.4865	dADARcd+ETI
Niben101Scf00031g01003.1	3.49658	dADARcd+ETI
Niben101Scf00031g01007.1	0.288162	dADARcd+ETI
Niben101Scf00031g02001.1	68.6703	dADARcd+ETI
Niben101Scf00032g01006.1	6.42151	dADARcd+ETI
Niben101Scf00032g02001.1	0	dADARcd+ETI
Niben101Scf00032g02010.1	0	dADARcd+ETI
Niben101Scf00033g00002.1	2.10584	dADARcd+ETI
Niben101Scf00033g00007.1	0	dADARcd+ETI
Niben101Scf00033g00010.1	0	dADARcd+ETI
Niben101Scf00033g01001.1	96.8102	dADARcd+ETI
Niben101Scf00033g03002.1	0	dADARcd+ETI
Niben101Scf00033g04001.1	0	dADARcd+ETI
Niben101Scf00033g05002.1	0	dADARcd+ETI
Niben101Scf00033g07005.1	17.9678	dADARcd+ETI
Niben101Scf00033g07011.1	0	dADARcd+ETI
Niben101Scf00033g07004.1	53.944	dADARcd+ETI
Niben101Scf00033g07013.1	0	dADARcd+ETI
Niben101Scf00033g07014.1	0.550299	dADARcd+ETI
Niben101Scf00033g07007.1	0.485108	dADARcd+ETI
Niben101Scf00033g07016.1	3.18117	dADARcd+ETI
Niben101Scf00034g00012.1	29.1633	dADARcd+ETI
Niben101Scf00034g01012.1	1.54044	dADARcd+ETI
Niben101Scf00034g01011.1	0.434721	dADARcd+ETI
Niben101Scf00034g01015.1	0.173789	dADARcd+ETI
Niben101Scf00034g01013.1	4.35469	dADARcd+ETI
Niben101Scf00034g04020.1	4.27541	dADARcd+ETI
Niben101Scf00034g04002.1	0.74493	dADARcd+ETI
Niben101Scf00034g04018.1	6.19318	dADARcd+ETI
Niben101Scf00034g04016.1	12.6211	dADARcd+ETI
Niben101Scf00034g04023.1	69.3841	dADARcd+ETI
Niben101Scf00035g01004.1	1.63204	dADARcd+ETI
Niben101Scf00035g01012.1	13.8935	dADARcd+ETI
Niben101Scf00035g01005.1	1.09262	dADARcd+ETI
Niben101Scf00035g01009.1	7.94846	dADARcd+ETI
Niben101Scf00035g04007.1	0	dADARcd+ETI
Niben101Scf00037g01004.1	8.17768	dADARcd+ETI
Niben101Scf00037g01005.1	23.536	dADARcd+ETI
Niben101Scf00037g02013.1	6.9559	dADARcd+ETI
Niben101Scf00037g02012.1	13.076	dADARcd+ETI
Niben101Scf00037g02016.1	0.646923	dADARcd+ETI
Niben101Scf00037g02018.1	0	dADARcd+ETI
Niben101Scf00037g02020.1	0	dADARcd+ETI
Niben101Scf00037g03004.1	1.44869	dADARcd+ETI
Niben101Scf00039g01002.1	5.30453	dADARcd+ETI
Niben101Scf00039g01003.1	0.0891931	dADARcd+ETI
Niben101Scf00039g01010.1	7.26214	dADARcd+ETI
Niben101Scf00039g01013.1	0.719253	dADARcd+ETI
Niben101Scf00039g02004.1	0	dADARcd+ETI
Niben101Scf00043g00002.1	0	dADARcd+ETI
Niben101Scf00043g00010.1	0	dADARcd+ETI
Niben101Scf00043g01001.1	7.08584	dADARcd+ETI
Niben101Scf00043g03010.1	0	dADARcd+ETI
Niben101Scf00043g03001.1	0.311079	dADARcd+ETI
Niben101Scf00043g03012.1	52.5295	dADARcd+ETI
Niben101Scf00043g03002.1	68.6341	dADARcd+ETI
Niben101Scf00043g03003.1	1.82029	dADARcd+ETI
Niben101Scf00043g03015.1	0.510833	dADARcd+ETI
Niben101Scf00043g03016.1	0.33715	dADARcd+ETI
Niben101Scf00044g00020.1	7.79034	dADARcd+ETI
Niben101Scf00044g00016.1	19.3118	dADARcd+ETI
Niben101Scf00044g00021.1	0.785351	dADARcd+ETI
Niben101Scf00044g00024.1	0.140479	dADARcd+ETI
Niben101Scf00046g00002.1	2.70924	dADARcd+ETI
Niben101Scf00046g00015.1	25.0625	dADARcd+ETI
Niben101Scf00046g00003.1	35.1061	dADARcd+ETI
Niben101Scf00046g01017.1	10.1967	dADARcd+ETI
Niben101Scf00046g01018.1	0	dADARcd+ETI
Niben101Scf00046g01019.1	0.410901	dADARcd+ETI
Niben101Scf00046g02010.1	11.7072	dADARcd+ETI
Niben101Scf00046g02008.1	13.6558	dADARcd+ETI
Niben101Scf00046g02003.1	12.7243	dADARcd+ETI
Niben101Scf00046g03001.1	6.77807	dADARcd+ETI
Niben101Scf00046g03003.1	23.7157	dADARcd+ETI
Niben101Scf00046g03002.1	59.0422	dADARcd+ETI
Niben101Scf00046g04019.1	0	dADARcd+ETI
Niben101Scf00046g04007.1	13.4473	dADARcd+ETI
Niben101Scf00046g04022.1	12.8761	dADARcd+ETI
Niben101Scf00046g04012.1	0	dADARcd+ETI
Niben101Scf00046g04020.1	0.72841	dADARcd+ETI
Niben101Scf00046g04025.1	6.4702	dADARcd+ETI
Niben101Scf00046g04027.1	3.74147	dADARcd+ETI
Niben101Scf00046g04021.1	0.406205	dADARcd+ETI
Niben101Scf00046g05013.1	1.03572	dADARcd+ETI
Niben101Scf00046g05001.1	0.503209	dADARcd+ETI
Niben101Scf00046g05006.1	14.5973	dADARcd+ETI
Niben101Scf00046g05007.1	44.7286	dADARcd+ETI
Niben101Scf00046g05014.1	3.58359	dADARcd+ETI
Niben101Scf00046g05010.1	16.9862	dADARcd+ETI
Niben101Scf00046g06006.1	5.56658	dADARcd+ETI
Niben101Scf00046g06001.1	0.639483	dADARcd+ETI
Niben101Scf00046g07031.1	0	dADARcd+ETI
Niben101Scf00046g07015.1	0.0586008	dADARcd+ETI
Niben101Scf00046g07021.1	2.23114	dADARcd+ETI
Niben101Scf00046g07018.1	2.80958	dADARcd+ETI
Niben101Scf00046g07019.1	0.455608	dADARcd+ETI
Niben101Scf00046g07033.1	10.8535	dADARcd+ETI
Niben101Scf00046g07007.1	0	dADARcd+ETI
Niben101Scf00046g07016.1	4.64234	dADARcd+ETI
Niben101Scf00046g07025.1	7.29506	dADARcd+ETI
Niben101Scf00046g07010.1	2.70552	dADARcd+ETI
Niben101Scf00046g08005.1	67.5913	dADARcd+ETI
Niben101Scf00046g08004.1	6.14072	dADARcd+ETI
Niben101Scf00046g08003.1	0.694453	dADARcd+ETI
Niben101Scf00046g09009.1	4.243	dADARcd+ETI
Niben101Scf00046g09013.1	5.87539	dADARcd+ETI
Niben101Scf00046g09010.1	0	dADARcd+ETI
Niben101Scf00046g09025.1	1.3632	dADARcd+ETI
Niben101Scf00046g09011.1	0.151778	dADARcd+ETI
Niben101Scf00047g02014.1	8.81304	dADARcd+ETI
Niben101Scf00047g02009.1	11.2263	dADARcd+ETI
Niben101Scf00047g03004.1	2.1944	dADARcd+ETI
Niben101Scf00047g03028.1	0	dADARcd+ETI
Niben101Scf00047g03008.1	1.2351	dADARcd+ETI
Niben101Scf00047g03012.1	40.9496	dADARcd+ETI
Niben101Scf00047g03001.1	72.1369	dADARcd+ETI
Niben101Scf00047g03022.1	15.2469	dADARcd+ETI
Niben101Scf00047g03003.1	1.05726	dADARcd+ETI
Niben101Scf00047g03014.1	0.0534593	dADARcd+ETI
Niben101Scf00047g03013.1	12.9915	dADARcd+ETI
Niben101Scf00048g00004.1	1.57703	dADARcd+ETI
Niben101Scf00048g00007.1	0.911216	dADARcd+ETI
Niben101Scf00048g00003.1	0	dADARcd+ETI
Niben101Scf00048g01007.1	0.652225	dADARcd+ETI
Niben101Scf00049g00001.1	4.49729	dADARcd+ETI
Niben101Scf00049g01003.1	0.0190984	dADARcd+ETI
Niben101Scf00049g01013.1	0	dADARcd+ETI
Niben101Scf00049g01012.1	0	dADARcd+ETI
Niben101Scf00049g03004.1	0.0723498	dADARcd+ETI
Niben101Scf00049g03001.1	0	dADARcd+ETI
Niben101Scf00050g00008.1	12.8175	dADARcd+ETI
Niben101Scf00050g01002.1	0.084711	dADARcd+ETI
Niben101Scf00050g03004.1	3.11826	dADARcd+ETI
Niben101Scf00050g03002.1	2.08774	dADARcd+ETI
Niben101Scf00050g03001.1	104.616	dADARcd+ETI
Niben101Scf00050g03006.1	1.82615	dADARcd+ETI
Niben101Scf00050g03005.1	25.6871	dADARcd+ETI
Niben101Scf00050g03017.1	0.196322	dADARcd+ETI
Niben101Scf00051g00011.1	51.7089	dADARcd+ETI
Niben101Scf00051g00010.1	0	dADARcd+ETI
Niben101Scf00051g00013.1	0.0906317	dADARcd+ETI
Niben101Scf00051g00012.1	0	dADARcd+ETI
Niben101Scf00051g01009.1	40.0581	dADARcd+ETI
Niben101Scf00051g01015.1	5.91806	dADARcd+ETI
Niben101Scf00051g03003.1	10.1983	dADARcd+ETI
Niben101Scf00051g03009.1	26.6113	dADARcd+ETI
Niben101Scf00051g03010.1	0.0916168	dADARcd+ETI
Niben101Scf00051g04002.1	0.885018	dADARcd+ETI
Niben101Scf00051g04021.1	0.78044	dADARcd+ETI
Niben101Scf00051g04005.1	0.774633	dADARcd+ETI
Niben101Scf00051g04001.1	0.581293	dADARcd+ETI
Niben101Scf00051g05021.1	0	dADARcd+ETI
Niben101Scf00051g05016.1	0.473525	dADARcd+ETI
Niben101Scf00051g05002.1	75.0583	dADARcd+ETI
Niben101Scf00051g05008.1	2.88593	dADARcd+ETI
Niben101Scf00051g05017.1	1.28156	dADARcd+ETI
Niben101Scf00052g00002.1	0	dADARcd+ETI
Niben101Scf00052g04001.1	5.99179	dADARcd+ETI
Niben101Scf00052g06003.1	0.312702	dADARcd+ETI
Niben101Scf00052g08003.1	14.8914	dADARcd+ETI
Niben101Scf00052g09016.1	2.24268	dADARcd+ETI
Niben101Scf00052g09009.1	2.58704	dADARcd+ETI
Niben101Scf00052g09012.1	0.834029	dADARcd+ETI
Niben101Scf00054g00013.1	0.682753	dADARcd+ETI
Niben101Scf00054g00003.1	6.38602	dADARcd+ETI
Niben101Scf00054g00002.1	3.71354	dADARcd+ETI
Niben101Scf00054g01002.1	0	dADARcd+ETI
Niben101Scf00054g01013.1	44.0647	dADARcd+ETI
Niben101Scf00054g01010.1	28.993	dADARcd+ETI
Niben101Scf00055g00009.1	0	dADARcd+ETI
Niben101Scf00055g00004.1	9.53555	dADARcd+ETI
Niben101Scf00055g00003.1	4.93449	dADARcd+ETI
Niben101Scf00055g00006.1	0	dADARcd+ETI
Niben101Scf00055g01004.1	0	dADARcd+ETI
Niben101Scf00055g03005.1	0.0356898	dADARcd+ETI
Niben101Scf00055g03017.1	105.811	dADARcd+ETI
Niben101Scf00055g03019.1	108.82	dADARcd+ETI
Niben101Scf00055g03018.1	0	dADARcd+ETI
Niben101Scf00055g03020.1	59.1771	dADARcd+ETI
Niben101Scf00055g04003.1	20.3574	dADARcd+ETI
Niben101Scf00056g01003.1	0.483177	dADARcd+ETI
Niben101Scf00056g01002.1	0	dADARcd+ETI
Niben101Scf00056g02008.1	0	dADARcd+ETI
Niben101Scf00056g02001.1	0	dADARcd+ETI
Niben101Scf00056g03004.1	0	dADARcd+ETI
Niben101Scf00056g04001.1	1.37925	dADARcd+ETI
Niben101Scf00056g04010.1	1.79335	dADARcd+ETI
Niben101Scf00056g04002.1	3.09054	dADARcd+ETI
Niben101Scf00056g06003.1	0	dADARcd+ETI
Niben101Scf00056g06004.1	0	dADARcd+ETI
Niben101Scf00056g07001.1	0.812268	dADARcd+ETI
Niben101Scf00056g07009.1	0.1447	dADARcd+ETI
Niben101Scf00056g07005.1	9.33797	dADARcd+ETI
Niben101Scf00056g09002.1	4.24031	dADARcd+ETI
Niben101Scf00057g00033.1	0.788064	dADARcd+ETI
Niben101Scf00057g00034.1	4.36031	dADARcd+ETI
Niben101Scf00057g00032.1	1.0953	dADARcd+ETI
Niben101Scf00057g00012.1	0.425575	dADARcd+ETI
Niben101Scf00057g00035.1	1.5046	dADARcd+ETI
Niben101Scf00057g00011.1	3.52019	dADARcd+ETI
Niben101Scf00057g00027.1	0	dADARcd+ETI
Niben101Scf00058g00001.1	7.22464	dADARcd+ETI
Niben101Scf00058g00002.1	1.8543	dADARcd+ETI
Niben101Scf00058g00011.1	0	dADARcd+ETI
Niben101Scf00058g01002.1	37.22	dADARcd+ETI
Niben101Scf00058g02009.1	0	dADARcd+ETI
Niben101Scf00058g02017.1	0.377206	dADARcd+ETI
Niben101Scf00058g02016.1	6.24394	dADARcd+ETI
Niben101Scf00058g03001.1	1.10541	dADARcd+ETI
Niben101Scf00058g03014.1	7.25591	dADARcd+ETI
Niben101Scf00058g03015.1	3.93975	dADARcd+ETI
Niben101Scf00058g06002.1	0	dADARcd+ETI
Niben101Scf00058g06004.1	0	dADARcd+ETI
Niben101Scf00058g07005.1	24.9566	dADARcd+ETI
Niben101Scf00058g08006.1	4.87521	dADARcd+ETI
Niben101Scf00058g09013.1	3.45956	dADARcd+ETI
Niben101Scf00058g09015.1	3.39753	dADARcd+ETI
Niben101Scf00058g09016.1	10.0487	dADARcd+ETI
Niben101Scf00058g09014.1	10.8731	dADARcd+ETI
Niben101Scf00059g00007.1	1.89647	dADARcd+ETI
Niben101Scf00059g00006.1	3.64307	dADARcd+ETI
Niben101Scf00059g01005.1	0.155608	dADARcd+ETI
Niben101Scf00059g01004.1	4.74117	dADARcd+ETI
Niben101Scf00059g02013.1	9.61575	dADARcd+ETI
Niben101Scf00059g02005.1	2.35747	dADARcd+ETI
Niben101Scf00059g02006.1	0	dADARcd+ETI
Niben101Scf00059g03006.1	0	dADARcd+ETI
Niben101Scf00059g03007.1	0	dADARcd+ETI
Niben101Scf00059g03008.1	0	dADARcd+ETI
Niben101Scf00059g03004.1	0.610898	dADARcd+ETI
Niben101Scf00059g04019.1	41.8809	dADARcd+ETI
Niben101Scf00059g04025.1	111.013	dADARcd+ETI
Niben101Scf00059g04016.1	5.98633	dADARcd+ETI
Niben101Scf00059g04020.1	0.736012	dADARcd+ETI
Niben101Scf00059g04024.1	0.46013	dADARcd+ETI
Niben101Scf00059g04022.1	3.07833	dADARcd+ETI
Niben101Scf00061g00002.1	1.6895	dADARcd+ETI
Niben101Scf00062g00005.1	0	dADARcd+ETI
Niben101Scf00062g00001.1	9.43847	dADARcd+ETI
Niben101Scf00062g01019.1	5.49203	dADARcd+ETI
Niben101Scf00062g01025.1	4.84367	dADARcd+ETI
Niben101Scf00062g01026.1	8.79623	dADARcd+ETI
Niben101Scf00062g01023.1	0.897178	dADARcd+ETI
Niben101Scf00062g01027.1	2.27292	dADARcd+ETI
Niben101Scf00063g00016.1	3.51058	dADARcd+ETI
Niben101Scf00063g00013.1	2.62465	dADARcd+ETI
Niben101Scf00063g00002.1	0.220359	dADARcd+ETI
Niben101Scf00063g01019.1	2.76991	dADARcd+ETI
Niben101Scf00063g01018.1	0.123287	dADARcd+ETI
Niben101Scf00063g01017.1	0	dADARcd+ETI
Niben101Scf00063g01016.1	2.98518	dADARcd+ETI
Niben101Scf00063g02003.1	6.08905	dADARcd+ETI
Niben101Scf00063g02008.1	0	dADARcd+ETI
Niben101Scf00063g02006.1	4.04869	dADARcd+ETI
Niben101Scf00063g02005.1	0.619761	dADARcd+ETI
Niben101Scf00063g02016.1	6.18108	dADARcd+ETI
Niben101Scf00063g03008.1	1.08176	dADARcd+ETI
Niben101Scf00063g03007.1	93.8661	dADARcd+ETI
Niben101Scf00063g04014.1	1.71381	dADARcd+ETI
Niben101Scf00063g04015.1	3.18549	dADARcd+ETI
Niben101Scf00063g04006.1	1.61246	dADARcd+ETI
Niben101Scf00063g05003.1	29.3082	dADARcd+ETI
Niben101Scf00063g05010.1	0.0396647	dADARcd+ETI
Niben101Scf00063g05012.1	7.55036	dADARcd+ETI
Niben101Scf00063g05004.1	10.8023	dADARcd+ETI
Niben101Scf00063g06001.1	0	dADARcd+ETI
Niben101Scf00063g06034.1	3.77693	dADARcd+ETI
Niben101Scf00063g06035.1	0.0960541	dADARcd+ETI
Niben101Scf00063g06032.1	9.88694	dADARcd+ETI
Niben101Scf00063g06007.1	0	dADARcd+ETI
Niben101Scf00063g06042.1	18.5741	dADARcd+ETI
Niben101Scf00063g06040.1	1.59514	dADARcd+ETI
Niben101Scf00063g06009.1	0.566412	dADARcd+ETI
Niben101Scf00063g06038.1	1.14073	dADARcd+ETI
Niben101Scf00063g06018.1	0	dADARcd+ETI
Niben101Scf00063g06039.1	0	dADARcd+ETI
Niben101Scf00063g07011.1	0.962421	dADARcd+ETI
Niben101Scf00063g07009.1	0.798513	dADARcd+ETI
Niben101Scf00063g08002.1	4.82562	dADARcd+ETI
Niben101Scf00063g08003.1	53.7177	dADARcd+ETI
Niben101Scf00063g10008.1	278.338	dADARcd+ETI
Niben101Scf00063g10001.1	4.85143	dADARcd+ETI
Niben101Scf00063g10004.1	0	dADARcd+ETI
Niben101Scf00063g10020.1	0.936528	dADARcd+ETI
Niben101Scf00063g10026.1	42.3344	dADARcd+ETI
Niben101Scf00063g10005.1	3.36165	dADARcd+ETI
Niben101Scf00063g10017.1	0.951633	dADARcd+ETI
Niben101Scf00063g11003.1	9.63087	dADARcd+ETI
Niben101Scf00063g13014.1	132.54	dADARcd+ETI
Niben101Scf00063g13005.1	7.32645	dADARcd+ETI
Niben101Scf00063g13004.1	9.37768	dADARcd+ETI
Niben101Scf00063g13002.1	0.463259	dADARcd+ETI
Niben101Scf00063g13003.1	0	dADARcd+ETI
Niben101Scf00063g12003.1	8.12225	dADARcd+ETI
Niben101Scf00063g12004.1	0.759673	dADARcd+ETI
Niben101Scf00063g14001.1	11.6964	dADARcd+ETI
Niben101Scf00063g14011.1	0	dADARcd+ETI
Niben101Scf00063g14006.1	3.4873	dADARcd+ETI
Niben101Scf00063g14005.1	0.04762	dADARcd+ETI
Niben101Scf00064g00018.1	2.01967	dADARcd+ETI
Niben101Scf00064g00021.1	2.35586	dADARcd+ETI
Niben101Scf00064g00014.1	0	dADARcd+ETI
Niben101Scf00064g01004.1	2.54404	dADARcd+ETI
Niben101Scf00065g00004.1	0	dADARcd+ETI
Niben101Scf00066g00002.1	3.15926	dADARcd+ETI
Niben101Scf00066g00001.1	4.37736	dADARcd+ETI
Niben101Scf00066g00012.1	2.38815	dADARcd+ETI
Niben101Scf00066g01002.1	10.8827	dADARcd+ETI
Niben101Scf00066g02010.1	2.42907	dADARcd+ETI
Niben101Scf00066g02012.1	4.93594	dADARcd+ETI
Niben101Scf00066g02006.1	10.3947	dADARcd+ETI
Niben101Scf00066g05007.1	3.38803	dADARcd+ETI
Niben101Scf00066g05001.1	7.81961	dADARcd+ETI
Niben101Scf00067g00005.1	1.43289	dADARcd+ETI
Niben101Scf00067g00006.1	1.23677	dADARcd+ETI
Niben101Scf00067g01004.1	0.0520026	dADARcd+ETI
Niben101Scf00067g01010.1	4.01026	dADARcd+ETI
Niben101Scf00067g02005.1	0	dADARcd+ETI
Niben101Scf00067g02006.1	0	dADARcd+ETI
Niben101Scf00067g02001.1	6.94994	dADARcd+ETI
Niben101Scf00067g02002.1	18.1355	dADARcd+ETI
Niben101Scf00067g02003.1	1.13955	dADARcd+ETI
Niben101Scf00067g02010.1	2.40259	dADARcd+ETI
Niben101Scf00068g00017.1	0	dADARcd+ETI
Niben101Scf00068g00013.1	1.00309	dADARcd+ETI
Niben101Scf00068g00014.1	2.62746	dADARcd+ETI
Niben101Scf00068g00012.1	0	dADARcd+ETI
Niben101Scf00069g00001.1	6.19663	dADARcd+ETI
Niben101Scf00069g00005.1	4.62767	dADARcd+ETI
Niben101Scf00069g01003.1	11.3796	dADARcd+ETI
Niben101Scf00069g01002.1	10.9078	dADARcd+ETI
Niben101Scf00069g01007.1	0	dADARcd+ETI
Niben101Scf00069g01009.1	0	dADARcd+ETI
Niben101Scf00069g02007.1	10.279	dADARcd+ETI
Niben101Scf00069g02013.1	124.377	dADARcd+ETI
Niben101Scf00069g03002.1	5.12325	dADARcd+ETI
Niben101Scf00069g03001.1	0	dADARcd+ETI
Niben101Scf00069g03003.1	0.521741	dADARcd+ETI
Niben101Scf00069g03014.1	0	dADARcd+ETI
Niben101Scf00069g04016.1	26.4841	dADARcd+ETI
Niben101Scf00069g04005.1	6.59964	dADARcd+ETI
Niben101Scf00069g04002.1	5.6647	dADARcd+ETI
Niben101Scf00069g04007.1	0	dADARcd+ETI
Niben101Scf00069g04008.1	0	dADARcd+ETI
Niben101Scf00069g05004.1	0	dADARcd+ETI
Niben101Scf00069g06001.1	0	dADARcd+ETI
Niben101Scf00069g07004.1	1.81698	dADARcd+ETI
Niben101Scf00069g08002.1	0.430571	dADARcd+ETI
Niben101Scf00069g09006.1	0.469526	dADARcd+ETI
Niben101Scf00069g10002.1	9.97204	dADARcd+ETI
Niben101Scf00069g11015.1	1.75206	dADARcd+ETI
Niben101Scf00069g11017.1	5.0973	dADARcd+ETI
Niben101Scf00069g11022.1	1.50869	dADARcd+ETI
Niben101Scf00069g11019.1	0	dADARcd+ETI
Niben101Scf00069g12020.1	0	dADARcd+ETI
Niben101Scf00069g12023.1	0	dADARcd+ETI
Niben101Scf00069g12007.1	0.296799	dADARcd+ETI
Niben101Scf00069g12009.1	69.0512	dADARcd+ETI
Niben101Scf00069g12017.1	26.9206	dADARcd+ETI
Niben101Scf00069g12019.1	0.474859	dADARcd+ETI
Niben101Scf00069g12011.1	2.40821	dADARcd+ETI
Niben101Scf00069g12008.1	0	dADARcd+ETI
Niben101Scf00069g13003.1	0.0870439	dADARcd+ETI
Niben101Scf00069g13004.1	0	dADARcd+ETI
Niben101Scf00069g14014.1	16.8575	dADARcd+ETI
Niben101Scf00069g14019.1	30.6208	dADARcd+ETI
Niben101Scf00069g14007.1	0.692774	dADARcd+ETI
Niben101Scf00069g14006.1	0.196017	dADARcd+ETI
Niben101Scf00069g15007.1	29.8453	dADARcd+ETI
Niben101Scf00069g15002.1	0.838816	dADARcd+ETI
Niben101Scf00069g15032.1	0.864487	dADARcd+ETI
Niben101Scf00069g15006.1	0	dADARcd+ETI
Niben101Scf00069g15020.1	22.3706	dADARcd+ETI
Niben101Scf00069g15018.1	3.09406	dADARcd+ETI
Niben101Scf00069g15010.1	2.01474	dADARcd+ETI
Niben101Scf00071g04002.1	0.179335	dADARcd+ETI
Niben101Scf00071g05019.1	4.18462	dADARcd+ETI
Niben101Scf00072g00001.1	0.695154	dADARcd+ETI
Niben101Scf00072g02005.1	2.34766	dADARcd+ETI
Niben101Scf00072g04006.1	16.5394	dADARcd+ETI
Niben101Scf00072g04001.1	2.06465	dADARcd+ETI
Niben101Scf00072g05001.1	0	dADARcd+ETI
Niben101Scf00072g05002.1	0	dADARcd+ETI
Niben101Scf00072g05004.1	11.8958	dADARcd+ETI
Niben101Scf00072g05003.1	13.5862	dADARcd+ETI
Niben101Scf00072g06001.1	9.35392	dADARcd+ETI
Niben101Scf00072g06002.1	0	dADARcd+ETI
Niben101Scf00072g07005.1	18.5809	dADARcd+ETI
Niben101Scf00072g07008.1	0.200419	dADARcd+ETI
Niben101Scf00072g09003.1	15.8263	dADARcd+ETI
Niben101Scf00072g10012.1	0	dADARcd+ETI
Niben101Scf00072g10016.1	7.13202	dADARcd+ETI
Niben101Scf00073g00008.1	1.76332	dADARcd+ETI
Niben101Scf00073g00009.1	0	dADARcd+ETI
Niben101Scf00073g01001.1	0	dADARcd+ETI
Niben101Scf00073g03006.1	10.9529	dADARcd+ETI
Niben101Scf00073g03013.1	0.989193	dADARcd+ETI
Niben101Scf00073g03014.1	3.48776	dADARcd+ETI
Niben101Scf00073g03012.1	0.162091	dADARcd+ETI
Niben101Scf00073g03015.1	0	dADARcd+ETI
Niben101Scf00073g04006.1	0.474859	dADARcd+ETI
Niben101Scf00073g04001.1	0.908177	dADARcd+ETI
Niben101Scf00073g04002.1	12.9809	dADARcd+ETI
Niben101Scf00073g04009.1	0	dADARcd+ETI
Niben101Scf00073g05010.1	8.56254	dADARcd+ETI
Niben101Scf00073g05011.1	9.55897	dADARcd+ETI
Niben101Scf00073g06003.1	0	dADARcd+ETI
Niben101Scf00073g06001.1	0.0749222	dADARcd+ETI
Niben101Scf00073g06002.1	0	dADARcd+ETI
Niben101Scf00073g06018.1	0	dADARcd+ETI
Niben101Scf00073g06005.1	2.14052	dADARcd+ETI
Niben101Scf00073g06020.1	0.962186	dADARcd+ETI
Niben101Scf00074g00001.1	0	dADARcd+ETI
Niben101Scf00074g00009.1	12.0668	dADARcd+ETI
Niben101Scf00074g01003.1	24.4415	dADARcd+ETI
Niben101Scf00074g02026.1	9.55585	dADARcd+ETI
Niben101Scf00074g02023.1	0.246695	dADARcd+ETI
Niben101Scf00074g02025.1	0	dADARcd+ETI
Niben101Scf00074g02024.1	0.68157	dADARcd+ETI
Niben101Scf00074g02031.1	0.0537433	dADARcd+ETI
Niben101Scf00074g02001.1	0.624352	dADARcd+ETI
Niben101Scf00074g02029.1	6.92361	dADARcd+ETI
Niben101Scf00074g02021.1	1.19143	dADARcd+ETI
Niben101Scf00074g02028.1	3.63441	dADARcd+ETI
Niben101Scf00075g00010.1	0	dADARcd+ETI
Niben101Scf00075g00009.1	0	dADARcd+ETI
Niben101Scf00077g00011.1	41.9905	dADARcd+ETI
Niben101Scf00077g00018.1	61.5922	dADARcd+ETI
Niben101Scf00077g00010.1	0.102115	dADARcd+ETI
Niben101Scf00077g01008.1	10.681	dADARcd+ETI
Niben101Scf00077g02004.1	0	dADARcd+ETI
Niben101Scf00077g03005.1	19.8743	dADARcd+ETI
Niben101Scf00077g04002.1	1.56246	dADARcd+ETI
Niben101Scf00077g05015.1	21.5176	dADARcd+ETI
Niben101Scf00077g05004.1	10.4384	dADARcd+ETI
Niben101Scf00077g05012.1	0.100342	dADARcd+ETI
Niben101Scf00077g05011.1	1.17078	dADARcd+ETI
Niben101Scf00077g06002.1	0.348776	dADARcd+ETI
Niben101Scf00077g08017.1	0	dADARcd+ETI
Niben101Scf00077g08026.1	1.33261	dADARcd+ETI
Niben101Scf00077g08013.1	12.5978	dADARcd+ETI
Niben101Scf00077g08025.1	0	dADARcd+ETI
Niben101Scf00077g08014.1	0	dADARcd+ETI
Niben101Scf00077g08012.1	0	dADARcd+ETI
Niben101Scf00077g08010.1	0	dADARcd+ETI
Niben101Scf00078g02005.1	275.422	dADARcd+ETI
Niben101Scf00078g02001.1	132.738	dADARcd+ETI
Niben101Scf00078g02007.1	30.9483	dADARcd+ETI
Niben101Scf00079g00014.1	0	dADARcd+ETI
Niben101Scf00079g00013.1	0	dADARcd+ETI
Niben101Scf00079g00015.1	3.36565	dADARcd+ETI
Niben101Scf00080g00010.1	5.53377	dADARcd+ETI
Niben101Scf00080g00001.1	2.2575	dADARcd+ETI
Niben101Scf00080g01007.1	0.130006	dADARcd+ETI
Niben101Scf00080g02007.1	0	dADARcd+ETI
Niben101Scf00080g02004.1	0	dADARcd+ETI
Niben101Scf00080g04001.1	0	dADARcd+ETI
Niben101Scf00080g04007.1	0.0317467	dADARcd+ETI
Niben101Scf00080g04013.1	0	dADARcd+ETI
Niben101Scf00080g04011.1	0	dADARcd+ETI
Niben101Scf00080g04008.1	0	dADARcd+ETI
Niben101Scf00080g05005.1	0	dADARcd+ETI
Niben101Scf00080g05002.1	0	dADARcd+ETI
Niben101Scf00080g05006.1	72.5403	dADARcd+ETI
Niben101Scf00081g00010.1	3.15473	dADARcd+ETI
Niben101Scf00081g00011.1	6.07141	dADARcd+ETI
Niben101Scf00082g00008.1	3.52615	dADARcd+ETI
Niben101Scf00082g03004.1	12.6022	dADARcd+ETI
Niben101Scf00082g05001.1	9.07711	dADARcd+ETI
Niben101Scf00082g06011.1	0.446228	dADARcd+ETI
Niben101Scf00082g07001.1	6.16738	dADARcd+ETI
Niben101Scf00082g07008.1	0.778038	dADARcd+ETI
Niben101Scf00082g07005.1	11.0856	dADARcd+ETI
Niben101Scf00082g08020.1	0.825098	dADARcd+ETI
Niben101Scf00082g08019.1	0.071768	dADARcd+ETI
Niben101Scf00082g08002.1	3.07608	dADARcd+ETI
Niben101Scf00082g08007.1	0	dADARcd+ETI
Niben101Scf00083g00009.1	11.3222	dADARcd+ETI
Niben101Scf00083g01001.1	7.13319	dADARcd+ETI
Niben101Scf00083g01002.1	3.3715	dADARcd+ETI
Niben101Scf00083g02012.1	22.3432	dADARcd+ETI
Niben101Scf00083g02003.1	0	dADARcd+ETI
Niben101Scf00083g02013.1	12.4063	dADARcd+ETI
Niben101Scf00083g02014.1	20.5401	dADARcd+ETI
Niben101Scf00083g04018.1	3.26444	dADARcd+ETI
Niben101Scf00083g04033.1	4.82723	dADARcd+ETI
Niben101Scf00083g04029.1	0.733453	dADARcd+ETI
Niben101Scf00083g04032.1	25.1781	dADARcd+ETI
Niben101Scf00083g04026.1	11.815	dADARcd+ETI
Niben101Scf00083g04034.1	1.78745	dADARcd+ETI
Niben101Scf00083g04049.1	0	dADARcd+ETI
Niben101Scf00083g04009.1	0	dADARcd+ETI
Niben101Scf00085g00008.1	0	dADARcd+ETI
Niben101Scf00085g00009.1	17.0793	dADARcd+ETI
Niben101Scf00085g01007.1	89.8814	dADARcd+ETI
Niben101Scf00085g01014.1	0	dADARcd+ETI
Niben101Scf00085g01019.1	12.8563	dADARcd+ETI
Niben101Scf00085g02008.1	0	dADARcd+ETI
Niben101Scf00085g02001.1	0.724312	dADARcd+ETI
Niben101Scf00085g03007.1	43.4754	dADARcd+ETI
Niben101Scf00085g03010.1	0	dADARcd+ETI
Niben101Scf00085g03006.1	0	dADARcd+ETI
Niben101Scf00085g03004.1	0.503626	dADARcd+ETI
Niben101Scf00085g03003.1	6.36361	dADARcd+ETI
Niben101Scf00085g04002.1	1.97389	dADARcd+ETI
Niben101Scf00085g04001.1	0.0845088	dADARcd+ETI
Niben101Scf00085g04003.1	0.48743	dADARcd+ETI
Niben101Scf00085g05010.1	71.3662	dADARcd+ETI
Niben101Scf00085g05023.1	0	dADARcd+ETI
Niben101Scf00085g05022.1	0	dADARcd+ETI
Niben101Scf00085g06010.1	2.97283	dADARcd+ETI
Niben101Scf00085g06011.1	17.797	dADARcd+ETI
Niben101Scf00087g00009.1	2.39751	dADARcd+ETI
Niben101Scf00087g00005.1	9.35547	dADARcd+ETI
Niben101Scf00087g00006.1	4.8839	dADARcd+ETI
Niben101Scf00087g01004.1	27.0047	dADARcd+ETI
Niben101Scf00087g02009.1	0	dADARcd+ETI
Niben101Scf00087g02002.1	0	dADARcd+ETI
Niben101Scf00087g02011.1	0	dADARcd+ETI
Niben101Scf00087g02010.1	13.1215	dADARcd+ETI
Niben101Scf00087g03012.1	0	dADARcd+ETI
Niben101Scf00087g03023.1	2.19805	dADARcd+ETI
Niben101Scf00087g03024.1	12.0411	dADARcd+ETI
Niben101Scf00087g04004.1	24.6681	dADARcd+ETI
Niben101Scf00087g05001.1	3.00288	dADARcd+ETI
Niben101Scf00087g05003.1	0.410901	dADARcd+ETI
Niben101Scf00087g06002.1	3.60633	dADARcd+ETI
Niben101Scf00087g06009.1	3.4516	dADARcd+ETI
Niben101Scf00087g06008.1	33.1614	dADARcd+ETI
Niben101Scf00087g07001.1	0	dADARcd+ETI
Niben101Scf00087g09002.1	0	dADARcd+ETI
Niben101Scf00087g09003.1	0	dADARcd+ETI
Niben101Scf00087g10017.1	1.0215	dADARcd+ETI
Niben101Scf00088g00006.1	0	dADARcd+ETI
Niben101Scf00088g00010.1	2.03897	dADARcd+ETI
Niben101Scf00088g00002.1	2.67829	dADARcd+ETI
Niben101Scf00088g01012.1	8.8006	dADARcd+ETI
Niben101Scf00088g01008.1	32.8109	dADARcd+ETI
Niben101Scf00088g01009.1	49.8148	dADARcd+ETI
Niben101Scf00088g01013.1	0	dADARcd+ETI
Niben101Scf00088g01018.1	0	dADARcd+ETI
Niben101Scf00088g01010.1	53.4397	dADARcd+ETI
Niben101Scf00088g01011.1	7.61407	dADARcd+ETI
Niben101Scf00089g00001.1	10.8175	dADARcd+ETI
Niben101Scf00089g02001.1	1.51816	dADARcd+ETI
Niben101Scf00089g02006.1	24.1369	dADARcd+ETI
Niben101Scf00089g04004.1	28.5697	dADARcd+ETI
Niben101Scf00090g01010.1	49.5934	dADARcd+ETI
Niben101Scf00090g01014.1	9.33739	dADARcd+ETI
Niben101Scf00090g02003.1	8.42368	dADARcd+ETI
Niben101Scf00090g02002.1	7.24621	dADARcd+ETI
Niben101Scf00090g03004.1	3.80379	dADARcd+ETI
Niben101Scf00090g04014.1	0	dADARcd+ETI
Niben101Scf00090g04004.1	0	dADARcd+ETI
Niben101Scf00090g04005.1	2.75946	dADARcd+ETI
Niben101Scf00090g05004.1	6.40268	dADARcd+ETI
Niben101Scf00090g05006.1	20.229	dADARcd+ETI
Niben101Scf00090g07002.1	12.1327	dADARcd+ETI
Niben101Scf00090g07001.1	6.22089	dADARcd+ETI
Niben101Scf00090g07003.1	12.6577	dADARcd+ETI
Niben101Scf00090g08011.1	1.44264	dADARcd+ETI
Niben101Scf00090g08010.1	2.37187	dADARcd+ETI
Niben101Scf00090g08013.1	0.838777	dADARcd+ETI
Niben101Scf00090g10001.1	11.4846	dADARcd+ETI
Niben101Scf00090g10002.1	4.33294	dADARcd+ETI
Niben101Scf00090g11001.1	0.188879	dADARcd+ETI
Niben101Scf00090g11003.1	0	dADARcd+ETI
Niben101Scf00090g11004.1	0.184571	dADARcd+ETI
Niben101Scf00090g12004.1	0	dADARcd+ETI
Niben101Scf00090g13009.1	0.552705	dADARcd+ETI
Niben101Scf00090g13008.1	0.222199	dADARcd+ETI
Niben101Scf00090g13017.1	18.9373	dADARcd+ETI
Niben101Scf00090g13005.1	0	dADARcd+ETI
Niben101Scf00090g13016.1	13.3574	dADARcd+ETI
Niben101Scf00090g14005.1	0	dADARcd+ETI
Niben101Scf00090g14001.1	0	dADARcd+ETI
Niben101Scf00091g00017.1	0.574013	dADARcd+ETI
Niben101Scf00091g00002.1	2.13196	dADARcd+ETI
Niben101Scf00091g00013.1	6.26836	dADARcd+ETI
Niben101Scf00091g01028.1	0.394669	dADARcd+ETI
Niben101Scf00091g01023.1	69.5784	dADARcd+ETI
Niben101Scf00091g01025.1	4.05997	dADARcd+ETI
Niben101Scf00091g01026.1	0	dADARcd+ETI
Niben101Scf00094g00007.1	0.599437	dADARcd+ETI
Niben101Scf00094g00008.1	0.151566	dADARcd+ETI
Niben101Scf00094g00006.1	13.5063	dADARcd+ETI
Niben101Scf00094g00009.1	78.0298	dADARcd+ETI
Niben101Scf00094g01002.1	26.5006	dADARcd+ETI
Niben101Scf00094g02004.1	7.47711	dADARcd+ETI
Niben101Scf00094g03003.1	1.4425	dADARcd+ETI
Niben101Scf00094g03004.1	0.183709	dADARcd+ETI
Niben101Scf00095g00003.1	0.98678	dADARcd+ETI
Niben101Scf00095g02005.1	15.6431	dADARcd+ETI
Niben101Scf00095g05002.1	0	dADARcd+ETI
Niben101Scf00095g05001.1	24.2548	dADARcd+ETI
Niben101Scf00095g07001.1	0.208546	dADARcd+ETI
Niben101Scf00095g08004.1	7.41748	dADARcd+ETI
Niben101Scf00095g08008.1	10.1043	dADARcd+ETI
Niben101Scf00095g08002.1	0	dADARcd+ETI
Niben101Scf00096g00004.1	0.361017	dADARcd+ETI
Niben101Scf00096g00005.1	4.0363	dADARcd+ETI
Niben101Scf00096g01009.1	4.62553	dADARcd+ETI
Niben101Scf00096g01006.1	0	dADARcd+ETI
Niben101Scf00096g02003.1	8.07571	dADARcd+ETI
Niben101Scf00096g03007.1	15.0329	dADARcd+ETI
Niben101Scf00096g03005.1	0.596725	dADARcd+ETI
Niben101Scf00096g04015.1	57.3137	dADARcd+ETI
Niben101Scf00096g04003.1	0	dADARcd+ETI
Niben101Scf00096g04017.1	0.123348	dADARcd+ETI
Niben101Scf00096g04005.1	0.711518	dADARcd+ETI
Niben101Scf00096g05005.1	5.7698	dADARcd+ETI
Niben101Scf00096g05004.1	0	dADARcd+ETI
Niben101Scf00096g05003.1	0	dADARcd+ETI
Niben101Scf00096g06002.1	0	dADARcd+ETI
Niben101Scf00099g00002.1	16.7836	dADARcd+ETI
Niben101Scf00099g00017.1	15.5467	dADARcd+ETI
Niben101Scf00099g00003.1	18.0882	dADARcd+ETI
Niben101Scf00099g00007.1	0	dADARcd+ETI
Niben101Scf00099g01001.1	20.3028	dADARcd+ETI
Niben101Scf00099g01005.1	2.01437	dADARcd+ETI
Niben101Scf00100g00002.1	0	dADARcd+ETI
Niben101Scf00100g00015.1	0.73108	dADARcd+ETI
Niben101Scf00100g00011.1	0	dADARcd+ETI
Niben101Scf00100g00020.1	14.1264	dADARcd+ETI
Niben101Scf00100g00017.1	6.8658	dADARcd+ETI
Niben101Scf00100g00010.1	0	dADARcd+ETI
Niben101Scf00103g00017.1	0	dADARcd+ETI
Niben101Scf00103g00018.1	6.25925	dADARcd+ETI
Niben101Scf00103g00019.1	13.3494	dADARcd+ETI
Niben101Scf00103g00002.1	3.18419	dADARcd+ETI
Niben101Scf00103g01006.1	8.91698	dADARcd+ETI
Niben101Scf00103g03008.1	36.6898	dADARcd+ETI
Niben101Scf00103g04001.1	6.46472	dADARcd+ETI
Niben101Scf00103g04008.1	1.08701	dADARcd+ETI
Niben101Scf00103g04009.1	8.1381	dADARcd+ETI
Niben101Scf00103g04023.1	0	dADARcd+ETI
Niben101Scf00104g00003.1	34.3863	dADARcd+ETI
Niben101Scf00104g02012.1	56.9573	dADARcd+ETI
Niben101Scf00104g02014.1	3.71012	dADARcd+ETI
Niben101Scf00104g02013.1	0.988013	dADARcd+ETI
Niben101Scf00104g02015.1	0.537485	dADARcd+ETI
Niben101Scf00104g03001.1	21.3309	dADARcd+ETI
Niben101Scf00104g03002.1	0	dADARcd+ETI
Niben101Scf00104g03006.1	0	dADARcd+ETI
Niben101Scf00104g03017.1	0	dADARcd+ETI
Niben101Scf00104g04002.1	5.31087	dADARcd+ETI
Niben101Scf00104g04007.1	31.6921	dADARcd+ETI
Niben101Scf00104g04008.1	0	dADARcd+ETI
Niben101Scf00105g00001.1	2.74712	dADARcd+ETI
Niben101Scf00105g00007.1	0	dADARcd+ETI
Niben101Scf00107g00007.1	4.74715	dADARcd+ETI
Niben101Scf00107g00008.1	6.45163	dADARcd+ETI
Niben101Scf00107g00004.1	0	dADARcd+ETI
Niben101Scf00107g01005.1	2.08351	dADARcd+ETI
Niben101Scf00107g02002.1	3.69521	dADARcd+ETI
Niben101Scf00107g02001.1	43.5003	dADARcd+ETI
Niben101Scf00107g03016.1	130.733	dADARcd+ETI
Niben101Scf00107g03010.1	0.339983	dADARcd+ETI
Niben101Scf00107g03008.1	8308.65	dADARcd+ETI
Niben101Scf00108g00004.1	37.7517	dADARcd+ETI
Niben101Scf00108g01010.1	15.8955	dADARcd+ETI
Niben101Scf00108g01009.1	2.4703	dADARcd+ETI
Niben101Scf00108g02006.1	0.1839	dADARcd+ETI
Niben101Scf00108g02008.1	1.63608	dADARcd+ETI
Niben101Scf00108g03023.1	15.577	dADARcd+ETI
Niben101Scf00108g03002.1	0.0983263	dADARcd+ETI
Niben101Scf00108g03025.1	6.67202	dADARcd+ETI
Niben101Scf00108g04010.1	15.9393	dADARcd+ETI
Niben101Scf00108g05008.1	0	dADARcd+ETI
Niben101Scf00108g05010.1	0.0966969	dADARcd+ETI
Niben101Scf00108g06002.1	0	dADARcd+ETI
Niben101Scf00108g06008.1	1.79953	dADARcd+ETI
Niben101Scf00108g06007.1	0.428944	dADARcd+ETI
Niben101Scf00109g00017.1	66.1297	dADARcd+ETI
Niben101Scf00109g00001.1	4.63787	dADARcd+ETI
Niben101Scf00109g00010.1	3.92035	dADARcd+ETI
Niben101Scf00109g00003.1	0.0317866	dADARcd+ETI
Niben101Scf00109g01005.1	18.6125	dADARcd+ETI
Niben101Scf00109g01003.1	0	dADARcd+ETI
Niben101Scf00109g02010.1	2.87297	dADARcd+ETI
Niben101Scf00109g02027.1	5.6487	dADARcd+ETI
Niben101Scf00109g02013.1	15.4182	dADARcd+ETI
Niben101Scf00109g02016.1	79.8001	dADARcd+ETI
Niben101Scf00109g02025.1	4.82737	dADARcd+ETI
Niben101Scf00109g02005.1	0	dADARcd+ETI
Niben101Scf00109g02002.1	5.96725	dADARcd+ETI
Niben101Scf00109g03008.1	32.5485	dADARcd+ETI
Niben101Scf00109g03002.1	13.1822	dADARcd+ETI
Niben101Scf00109g04011.1	0.0656501	dADARcd+ETI
Niben101Scf00109g04007.1	0	dADARcd+ETI
Niben101Scf00109g04006.1	0	dADARcd+ETI
Niben101Scf00109g05003.1	0	dADARcd+ETI
Niben101Scf00109g05009.1	5.9755	dADARcd+ETI
Niben101Scf00109g05016.1	1.27058	dADARcd+ETI
Niben101Scf00109g05018.1	0.272383	dADARcd+ETI
Niben101Scf00109g05011.1	0.739136	dADARcd+ETI
Niben101Scf00109g07023.1	2.80958	dADARcd+ETI
Niben101Scf00109g07005.1	38.3449	dADARcd+ETI
Niben101Scf00109g07004.1	4.09205	dADARcd+ETI
Niben101Scf00109g07025.1	22.9695	dADARcd+ETI
Niben101Scf00109g07013.1	0	dADARcd+ETI
Niben101Scf00109g08029.1	0.125283	dADARcd+ETI
Niben101Scf00109g08027.1	0	dADARcd+ETI
Niben101Scf00109g08004.1	0.572828	dADARcd+ETI
[truncated: 55,141 more rows]

## Sheet: Table S3d
Transcript	RPKM	Sample_name
Niben101Ctg00054g00001.1	0.806971	dADARcd-AtUBP1c-ETI
Niben101Ctg00074g00004.1	0	dADARcd-AtUBP1c-ETI
Niben101Ctg00116g00002.1	7.69264	dADARcd-AtUBP1c-ETI
Niben101Ctg00129g00001.1	0	dADARcd-AtUBP1c-ETI
Niben101Ctg00141g00002.1	0	dADARcd-AtUBP1c-ETI
Niben101Ctg00174g00001.1	0	dADARcd-AtUBP1c-ETI
Niben101Ctg00192g00001.1	0	dADARcd-AtUBP1c-ETI
Niben101Ctg00219g00002.1	6.8634	dADARcd-AtUBP1c-ETI
Niben101Ctg00228g00001.1	0	dADARcd-AtUBP1c-ETI
Niben101Ctg00286g00001.1	3.5209	dADARcd-AtUBP1c-ETI
Niben101Ctg00317g00003.1	0	dADARcd-AtUBP1c-ETI
Niben101Ctg00478g00001.1	0	dADARcd-AtUBP1c-ETI
Niben101Ctg00579g00001.1	0	dADARcd-AtUBP1c-ETI
Niben101Ctg00601g00002.1	0.191172	dADARcd-AtUBP1c-ETI
Niben101Ctg00607g00001.1	0	dADARcd-AtUBP1c-ETI
Niben101Ctg00635g00001.1	0	dADARcd-AtUBP1c-ETI
Niben101Ctg00765g00002.1	0	dADARcd-AtUBP1c-ETI
Niben101Ctg00837g00001.1	0	dADARcd-AtUBP1c-ETI
Niben101Ctg00898g00001.1	3.33774	dADARcd-AtUBP1c-ETI
Niben101Ctg01107g00003.1	3.3579	dADARcd-AtUBP1c-ETI
Niben101Ctg01135g00002.1	1.00737	dADARcd-AtUBP1c-ETI
Niben101Ctg01201g00001.1	0	dADARcd-AtUBP1c-ETI
Niben101Ctg01318g00001.1	0.228731	dADARcd-AtUBP1c-ETI
Niben101Ctg01319g00001.1	6.2035	dADARcd-AtUBP1c-ETI
Niben101Ctg01329g00003.1	0	dADARcd-AtUBP1c-ETI
Niben101Ctg01372g00001.1	7.15886	dADARcd-AtUBP1c-ETI
Niben101Ctg01500g00001.1	3.08045	dADARcd-AtUBP1c-ETI
Niben101Ctg01528g00001.1	0.952783	dADARcd-AtUBP1c-ETI
Niben101Ctg01655g00001.1	0.272671	dADARcd-AtUBP1c-ETI
Niben101Ctg01664g00003.1	0	dADARcd-AtUBP1c-ETI
Niben101Ctg01765g00001.1	0	dADARcd-AtUBP1c-ETI
Niben101Ctg01781g00001.1	0.753017	dADARcd-AtUBP1c-ETI
Niben101Ctg01820g00001.1	1.37239	dADARcd-AtUBP1c-ETI
Niben101Ctg01885g00002.1	6.27093	dADARcd-AtUBP1c-ETI
Niben101Ctg01888g00001.1	0.925135	dADARcd-AtUBP1c-ETI
Niben101Ctg01914g00001.1	1.14365	dADARcd-AtUBP1c-ETI
Niben101Ctg01937g00001.1	0	dADARcd-AtUBP1c-ETI
Niben101Ctg02134g00002.1	0	dADARcd-AtUBP1c-ETI
Niben101Ctg02216g00001.1	0	dADARcd-AtUBP1c-ETI
Niben101Ctg02218g00001.1	0	dADARcd-AtUBP1c-ETI
Niben101Ctg02231g00001.1	1.48022	dADARcd-AtUBP1c-ETI
Niben101Ctg02267g00001.1	0	dADARcd-AtUBP1c-ETI
Niben101Ctg02289g00001.1	0	dADARcd-AtUBP1c-ETI
Niben101Ctg02350g00002.1	6.75152	dADARcd-AtUBP1c-ETI
Niben101Ctg02379g00002.1	0.71955	dADARcd-AtUBP1c-ETI
Niben101Ctg02529g00002.1	3.66207	dADARcd-AtUBP1c-ETI
Niben101Ctg02534g00003.1	35.8417	dADARcd-AtUBP1c-ETI
Niben101Ctg02561g00003.1	0	dADARcd-AtUBP1c-ETI
Niben101Ctg02589g00001.1	0.986811	dADARcd-AtUBP1c-ETI
Niben101Ctg02692g00001.1	0	dADARcd-AtUBP1c-ETI
Niben101Ctg02722g00003.1	0.627971	dADARcd-AtUBP1c-ETI
Niben101Ctg02807g00002.1	0	dADARcd-AtUBP1c-ETI
Niben101Ctg02849g00004.1	0.93347	dADARcd-AtUBP1c-ETI
Niben101Ctg02893g00002.1	0.956868	dADARcd-AtUBP1c-ETI
Niben101Ctg02900g00001.1	2.22032	dADARcd-AtUBP1c-ETI
Niben101Ctg02999g00001.1	0.557071	dADARcd-AtUBP1c-ETI
Niben101Ctg03036g00004.1	0	dADARcd-AtUBP1c-ETI
Niben101Ctg03037g00002.1	0	dADARcd-AtUBP1c-ETI
Niben101Ctg03042g00002.1	0.154189	dADARcd-AtUBP1c-ETI
Niben101Ctg03116g00001.1	0	dADARcd-AtUBP1c-ETI
Niben101Ctg03154g00002.1	0	dADARcd-AtUBP1c-ETI
Niben101Ctg03201g00001.1	1.1193	dADARcd-AtUBP1c-ETI
Niben101Ctg03213g00001.1	0.651668	dADARcd-AtUBP1c-ETI
Niben101Ctg03218g00004.1	25.5348	dADARcd-AtUBP1c-ETI
Niben101Ctg03311g00002.1	0	dADARcd-AtUBP1c-ETI
Niben101Ctg03313g00001.1	0	dADARcd-AtUBP1c-ETI
Niben101Ctg03354g00001.1	0.411171	dADARcd-AtUBP1c-ETI
Niben101Ctg03382g00001.1	3.8376	dADARcd-AtUBP1c-ETI
Niben101Ctg03383g00002.1	0	dADARcd-AtUBP1c-ETI
Niben101Ctg03481g00001.1	2.99568	dADARcd-AtUBP1c-ETI
Niben101Ctg03533g00002.1	2.5584	dADARcd-AtUBP1c-ETI
Niben101Ctg03604g00001.1	0	dADARcd-AtUBP1c-ETI
Niben101Ctg03622g00002.1	0	dADARcd-AtUBP1c-ETI
Niben101Ctg03624g00004.1	0	dADARcd-AtUBP1c-ETI
Niben101Ctg03632g00004.1	16.6999	dADARcd-AtUBP1c-ETI
Niben101Ctg03638g00002.1	2.04994	dADARcd-AtUBP1c-ETI
Niben101Ctg03774g00002.1	2.33642	dADARcd-AtUBP1c-ETI
Niben101Ctg03836g00003.1	0.863459	dADARcd-AtUBP1c-ETI
Niben101Ctg03867g00002.1	0.131826	dADARcd-AtUBP1c-ETI
Niben101Ctg03910g00004.1	0	dADARcd-AtUBP1c-ETI
Niben101Ctg03947g00003.1	2.71528	dADARcd-AtUBP1c-ETI
Niben101Ctg04052g00001.1	0.378157	dADARcd-AtUBP1c-ETI
Niben101Ctg04075g00002.1	0.760279	dADARcd-AtUBP1c-ETI
Niben101Ctg04081g00002.1	0	dADARcd-AtUBP1c-ETI
Niben101Ctg04093g00001.1	0	dADARcd-AtUBP1c-ETI
Niben101Ctg04140g00001.1	0.201979	dADARcd-AtUBP1c-ETI
Niben101Ctg04206g00001.1	0.268433	dADARcd-AtUBP1c-ETI
Niben101Ctg04240g00002.1	3.21501	dADARcd-AtUBP1c-ETI
Niben101Ctg04264g00001.1	0	dADARcd-AtUBP1c-ETI
Niben101Ctg04281g00002.1	0	dADARcd-AtUBP1c-ETI
Niben101Ctg04298g00001.1	1.28146	dADARcd-AtUBP1c-ETI
Niben101Ctg04302g00001.1	0	dADARcd-AtUBP1c-ETI
Niben101Ctg04309g00001.1	1.10049	dADARcd-AtUBP1c-ETI
Niben101Ctg04368g00002.1	3.96486	dADARcd-AtUBP1c-ETI
Niben101Ctg04390g00002.1	0	dADARcd-AtUBP1c-ETI
Niben101Ctg04408g00002.1	0.53136	dADARcd-AtUBP1c-ETI
Niben101Ctg04413g00001.1	0	dADARcd-AtUBP1c-ETI
Niben101Ctg04444g00001.1	0	dADARcd-AtUBP1c-ETI
Niben101Ctg04506g00002.1	0	dADARcd-AtUBP1c-ETI
Niben101Ctg04686g00002.1	2.62424	dADARcd-AtUBP1c-ETI
Niben101Ctg04754g00003.1	10.5884	dADARcd-AtUBP1c-ETI
Niben101Ctg04800g00002.1	0	dADARcd-AtUBP1c-ETI
Niben101Ctg04861g00002.1	0	dADARcd-AtUBP1c-ETI
Niben101Ctg04867g00002.1	0.959399	dADARcd-AtUBP1c-ETI
Niben101Ctg04900g00001.1	0	dADARcd-AtUBP1c-ETI
Niben101Ctg04970g00001.1	0.658571	dADARcd-AtUBP1c-ETI
Niben101Ctg05021g00002.1	4.40915	dADARcd-AtUBP1c-ETI
Niben101Ctg05086g00002.1	0.280041	dADARcd-AtUBP1c-ETI
Niben101Ctg05133g00002.1	96.6855	dADARcd-AtUBP1c-ETI
Niben101Ctg05148g00001.1	0.520679	dADARcd-AtUBP1c-ETI
Niben101Ctg05178g00001.1	0.55965	dADARcd-AtUBP1c-ETI
Niben101Ctg05206g00001.1	0	dADARcd-AtUBP1c-ETI
Niben101Ctg05239g00001.1	0	dADARcd-AtUBP1c-ETI
Niben101Ctg05305g00003.1	0.516355	dADARcd-AtUBP1c-ETI
Niben101Ctg05445g00003.1	0.141939	dADARcd-AtUBP1c-ETI
Niben101Ctg05484g00004.1	0.221874	dADARcd-AtUBP1c-ETI
Niben101Ctg05524g00001.1	0	dADARcd-AtUBP1c-ETI
Niben101Ctg05535g00001.1	0	dADARcd-AtUBP1c-ETI
Niben101Ctg05650g00003.1	5.01075	dADARcd-AtUBP1c-ETI
Niben101Ctg05667g00001.1	5.07917	dADARcd-AtUBP1c-ETI
Niben101Ctg05734g00002.1	0	dADARcd-AtUBP1c-ETI
Niben101Ctg05773g00001.1	0	dADARcd-AtUBP1c-ETI
Niben101Ctg05793g00004.1	1.40337	dADARcd-AtUBP1c-ETI
Niben101Ctg05805g00003.1	1.2636	dADARcd-AtUBP1c-ETI
Niben101Ctg05879g00002.1	0	dADARcd-AtUBP1c-ETI
Niben101Ctg05921g00001.1	0	dADARcd-AtUBP1c-ETI
Niben101Ctg05972g00002.1	0.605936	dADARcd-AtUBP1c-ETI
Niben101Ctg06009g00001.1	0.154649	dADARcd-AtUBP1c-ETI
Niben101Ctg06012g00001.1	0	dADARcd-AtUBP1c-ETI
Niben101Ctg06026g00002.1	0	dADARcd-AtUBP1c-ETI
Niben101Ctg06060g00001.1	4.3173	dADARcd-AtUBP1c-ETI
Niben101Ctg06101g00002.1	0.600667	dADARcd-AtUBP1c-ETI
Niben101Ctg06104g00002.1	2.28227	dADARcd-AtUBP1c-ETI
Niben101Ctg06116g00002.1	0	dADARcd-AtUBP1c-ETI
Niben101Ctg06121g00002.1	0.365485	dADARcd-AtUBP1c-ETI
Niben101Ctg06127g00002.1	12.437	dADARcd-AtUBP1c-ETI
Niben101Ctg06133g00002.1	0	dADARcd-AtUBP1c-ETI
Niben101Ctg06174g00001.1	0	dADARcd-AtUBP1c-ETI
Niben101Ctg06260g00001.1	2.16559	dADARcd-AtUBP1c-ETI
Niben101Ctg06292g00001.1	0	dADARcd-AtUBP1c-ETI
Niben101Ctg06296g00002.1	0.142721	dADARcd-AtUBP1c-ETI
Niben101Ctg06307g00001.1	10.0737	dADARcd-AtUBP1c-ETI
Niben101Ctg06395g00002.1	5.49913	dADARcd-AtUBP1c-ETI
Niben101Ctg06417g00002.1	2.59485	dADARcd-AtUBP1c-ETI
Niben101Ctg06453g00003.1	2.2363	dADARcd-AtUBP1c-ETI
Niben101Ctg06459g00001.1	0	dADARcd-AtUBP1c-ETI
Niben101Ctg06481g00003.1	3.5884	dADARcd-AtUBP1c-ETI
Niben101Ctg06502g00001.1	6.17888	dADARcd-AtUBP1c-ETI
Niben101Ctg06549g00002.1	45.8997	dADARcd-AtUBP1c-ETI
Niben101Ctg06563g00001.1	0	dADARcd-AtUBP1c-ETI
Niben101Ctg06620g00001.1	0	dADARcd-AtUBP1c-ETI
Niben101Ctg06624g00001.1	0.11616	dADARcd-AtUBP1c-ETI
Niben101Ctg06687g00001.1	0.407934	dADARcd-AtUBP1c-ETI
Niben101Ctg06726g00003.1	0.490602	dADARcd-AtUBP1c-ETI
Niben101Ctg06797g00003.1	0.583419	dADARcd-AtUBP1c-ETI
Niben101Ctg06807g00002.1	5.07691	dADARcd-AtUBP1c-ETI
Niben101Ctg06829g00002.1	22.9749	dADARcd-AtUBP1c-ETI
Niben101Ctg06858g00001.1	2.60837	dADARcd-AtUBP1c-ETI
Niben101Ctg06879g00004.1	1170.26	dADARcd-AtUBP1c-ETI
Niben101Ctg06906g00002.1	44.6121	dADARcd-AtUBP1c-ETI
Niben101Ctg07025g00001.1	0.50421	dADARcd-AtUBP1c-ETI
Niben101Ctg07034g00003.1	55.6892	dADARcd-AtUBP1c-ETI
Niben101Ctg07039g00001.1	1.04374	dADARcd-AtUBP1c-ETI
Niben101Ctg07067g00001.1	0	dADARcd-AtUBP1c-ETI
Niben101Ctg07107g00002.1	0.553106	dADARcd-AtUBP1c-ETI
Niben101Ctg07138g00001.1	1.13003	dADARcd-AtUBP1c-ETI
Niben101Ctg07155g00003.1	0	dADARcd-AtUBP1c-ETI
Niben101Ctg07164g00002.1	6.14486	dADARcd-AtUBP1c-ETI
Niben101Ctg07204g00002.1	1.23872	dADARcd-AtUBP1c-ETI
Niben101Ctg07261g00001.1	7.57421	dADARcd-AtUBP1c-ETI
Niben101Ctg07269g00001.1	0	dADARcd-AtUBP1c-ETI
Niben101Ctg07284g00001.1	5.1469	dADARcd-AtUBP1c-ETI
Niben101Ctg07326g00002.1	0	dADARcd-AtUBP1c-ETI
Niben101Ctg07375g00004.1	2.9484	dADARcd-AtUBP1c-ETI
Niben101Ctg07402g00001.1	7.02154	dADARcd-AtUBP1c-ETI
Niben101Ctg07414g00002.1	9.58085	dADARcd-AtUBP1c-ETI
Niben101Ctg07461g00001.1	1.2546	dADARcd-AtUBP1c-ETI
Niben101Ctg07470g00002.1	0.0893234	dADARcd-AtUBP1c-ETI
Niben101Ctg07479g00001.1	3.87174	dADARcd-AtUBP1c-ETI
Niben101Ctg07566g00002.1	1.66189	dADARcd-AtUBP1c-ETI
Niben101Ctg07590g00002.1	1.10229	dADARcd-AtUBP1c-ETI
Niben101Ctg07627g00003.1	0.201979	dADARcd-AtUBP1c-ETI
Niben101Ctg07639g00001.1	0	dADARcd-AtUBP1c-ETI
Niben101Ctg07676g00002.1	5.65173	dADARcd-AtUBP1c-ETI
Niben101Ctg07683g00002.1	1.05514	dADARcd-AtUBP1c-ETI
Niben101Ctg07700g00001.1	5.13408	dADARcd-AtUBP1c-ETI
Niben101Ctg07707g00002.1	1.17363	dADARcd-AtUBP1c-ETI
Niben101Ctg07719g00001.1	0.338612	dADARcd-AtUBP1c-ETI
Niben101Ctg07755g00002.1	0	dADARcd-AtUBP1c-ETI
Niben101Ctg07768g00003.1	0.155578	dADARcd-AtUBP1c-ETI
Niben101Ctg07784g00001.1	1.53504	dADARcd-AtUBP1c-ETI
Niben101Ctg07850g00002.1	6.47595	dADARcd-AtUBP1c-ETI
Niben101Ctg07884g00002.1	0	dADARcd-AtUBP1c-ETI
Niben101Ctg07888g00003.1	1.45335	dADARcd-AtUBP1c-ETI
Niben101Ctg07933g00004.1	2.75572	dADARcd-AtUBP1c-ETI
Niben101Ctg07960g00001.1	11.4644	dADARcd-AtUBP1c-ETI
Niben101Ctg07961g00001.1	0.409546	dADARcd-AtUBP1c-ETI
Niben101Ctg08008g00002.1	2.26894	dADARcd-AtUBP1c-ETI
Niben101Ctg08039g00001.1	0	dADARcd-AtUBP1c-ETI
Niben101Ctg08063g00002.1	2.7728	dADARcd-AtUBP1c-ETI
Niben101Ctg08087g00001.1	0	dADARcd-AtUBP1c-ETI
Niben101Ctg08121g00003.1	0.164468	dADARcd-AtUBP1c-ETI
Niben101Ctg08138g00001.1	15.4066	dADARcd-AtUBP1c-ETI
Niben101Ctg08154g00002.1	3.06036	dADARcd-AtUBP1c-ETI
Niben101Ctg08235g00001.1	3.09028	dADARcd-AtUBP1c-ETI
Niben101Ctg08283g00001.1	0	dADARcd-AtUBP1c-ETI
Niben101Ctg08285g00001.1	1.94671	dADARcd-AtUBP1c-ETI
Niben101Ctg08286g00001.1	4.50501	dADARcd-AtUBP1c-ETI
Niben101Ctg08315g00001.1	6.13298	dADARcd-AtUBP1c-ETI
Niben101Ctg08336g00002.1	1.51009	dADARcd-AtUBP1c-ETI
Niben101Ctg08373g00001.1	0.588722	dADARcd-AtUBP1c-ETI
Niben101Ctg08400g00001.1	0.0826277	dADARcd-AtUBP1c-ETI
Niben101Ctg08402g00001.1	0	dADARcd-AtUBP1c-ETI
Niben101Ctg08407g00002.1	0	dADARcd-AtUBP1c-ETI
Niben101Ctg08408g00001.1	0	dADARcd-AtUBP1c-ETI
Niben101Ctg08464g00003.1	4.88751	dADARcd-AtUBP1c-ETI
Niben101Ctg08516g00003.1	0.119925	dADARcd-AtUBP1c-ETI
Niben101Ctg08518g00003.1	0	dADARcd-AtUBP1c-ETI
Niben101Ctg08558g00002.1	3.05416	dADARcd-AtUBP1c-ETI
Niben101Ctg08577g00001.1	0.385186	dADARcd-AtUBP1c-ETI
Niben101Ctg08589g00004.1	0.25521	dADARcd-AtUBP1c-ETI
Niben101Ctg08590g00001.1	2.40965	dADARcd-AtUBP1c-ETI
Niben101Ctg08674g00002.1	0	dADARcd-AtUBP1c-ETI
Niben101Ctg08678g00001.1	0	dADARcd-AtUBP1c-ETI
Niben101Ctg08688g00001.1	296.247	dADARcd-AtUBP1c-ETI
Niben101Ctg08693g00002.1	1.85484	dADARcd-AtUBP1c-ETI
Niben101Ctg08696g00001.1	0	dADARcd-AtUBP1c-ETI
Niben101Ctg08752g00001.1	8.38504	dADARcd-AtUBP1c-ETI
Niben101Ctg08762g00001.1	0	dADARcd-AtUBP1c-ETI
Niben101Ctg08818g00002.1	0	dADARcd-AtUBP1c-ETI
Niben101Ctg08837g00003.1	8.07053	dADARcd-AtUBP1c-ETI
Niben101Ctg08878g00004.1	0	dADARcd-AtUBP1c-ETI
Niben101Ctg08893g00001.1	0.563126	dADARcd-AtUBP1c-ETI
Niben101Ctg08897g00002.1	7.08109	dADARcd-AtUBP1c-ETI
Niben101Ctg08959g00003.1	0	dADARcd-AtUBP1c-ETI
Niben101Ctg08975g00001.1	0	dADARcd-AtUBP1c-ETI
Niben101Ctg09012g00002.1	0.784963	dADARcd-AtUBP1c-ETI
Niben101Ctg09057g00001.1	12.984	dADARcd-AtUBP1c-ETI
Niben101Ctg09102g00003.1	3.88557	dADARcd-AtUBP1c-ETI
Niben101Ctg09105g00002.1	13.044	dADARcd-AtUBP1c-ETI
Niben101Ctg09115g00002.1	38.7618	dADARcd-AtUBP1c-ETI
Niben101Ctg09119g00002.1	0	dADARcd-AtUBP1c-ETI
Niben101Ctg09123g00001.1	1.65453	dADARcd-AtUBP1c-ETI
Niben101Ctg09152g00001.1	0.428162	dADARcd-AtUBP1c-ETI
Niben101Ctg09156g00001.1	0.984647	dADARcd-AtUBP1c-ETI
Niben101Ctg09170g00001.1	0	dADARcd-AtUBP1c-ETI
Niben101Ctg09175g00001.1	2.48279	dADARcd-AtUBP1c-ETI
Niben101Ctg09236g00002.1	0	dADARcd-AtUBP1c-ETI
Niben101Ctg09240g00002.1	0	dADARcd-AtUBP1c-ETI
Niben101Ctg09243g00001.1	1.80424	dADARcd-AtUBP1c-ETI
Niben101Ctg09256g00003.1	0	dADARcd-AtUBP1c-ETI
Niben101Ctg09288g00001.1	0	dADARcd-AtUBP1c-ETI
Niben101Ctg09289g00001.1	0	dADARcd-AtUBP1c-ETI
Niben101Ctg09330g00002.1	0	dADARcd-AtUBP1c-ETI
Niben101Ctg09383g00002.1	23.5489	dADARcd-AtUBP1c-ETI
Niben101Ctg09403g00001.1	33.9055	dADARcd-AtUBP1c-ETI
Niben101Ctg09408g00001.1	0	dADARcd-AtUBP1c-ETI
Niben101Ctg09430g00001.1	2.86373	dADARcd-AtUBP1c-ETI
Niben101Ctg09456g00004.1	1.42263	dADARcd-AtUBP1c-ETI
Niben101Ctg09466g00002.1	9.10822	dADARcd-AtUBP1c-ETI
Niben101Ctg09468g00002.1	0.616757	dADARcd-AtUBP1c-ETI
Niben101Ctg09495g00001.1	0	dADARcd-AtUBP1c-ETI
Niben101Ctg09509g00002.1	2.34668	dADARcd-AtUBP1c-ETI
Niben101Ctg09534g00001.1	1.66129	dADARcd-AtUBP1c-ETI
Niben101Ctg09567g00001.1	9.52044	dADARcd-AtUBP1c-ETI
Niben101Ctg09569g00003.1	0.660436	dADARcd-AtUBP1c-ETI
Niben101Ctg09570g00001.1	0.616757	dADARcd-AtUBP1c-ETI
Niben101Ctg09585g00002.1	0.26568	dADARcd-AtUBP1c-ETI
Niben101Ctg09587g00004.1	6.00031	dADARcd-AtUBP1c-ETI
Niben101Ctg09615g00003.1	0.275572	dADARcd-AtUBP1c-ETI
Niben101Ctg09634g00002.1	0	dADARcd-AtUBP1c-ETI
Niben101Ctg09661g00001.1	0.363562	dADARcd-AtUBP1c-ETI
Niben101Ctg09670g00003.1	4.7512	dADARcd-AtUBP1c-ETI
Niben101Ctg09679g00001.1	4.37104	dADARcd-AtUBP1c-ETI
Niben101Ctg09680g00002.1	0.23985	dADARcd-AtUBP1c-ETI
Niben101Ctg09684g00002.1	1.81427	dADARcd-AtUBP1c-ETI
Niben101Ctg09725g00001.1	0	dADARcd-AtUBP1c-ETI
Niben101Ctg09801g00001.1	0	dADARcd-AtUBP1c-ETI
Niben101Ctg09829g00002.1	4.80689	dADARcd-AtUBP1c-ETI
Niben101Ctg09831g00001.1	0	dADARcd-AtUBP1c-ETI
Niben101Ctg09857g00002.1	0	dADARcd-AtUBP1c-ETI
Niben101Ctg09867g00003.1	5.7564	dADARcd-AtUBP1c-ETI
Niben101Ctg09915g00003.1	5.36254	dADARcd-AtUBP1c-ETI
Niben101Ctg09960g00002.1	0.1031	dADARcd-AtUBP1c-ETI
Niben101Ctg09972g00002.1	0.518076	dADARcd-AtUBP1c-ETI
Niben101Ctg10012g00001.1	0.842399	dADARcd-AtUBP1c-ETI
Niben101Ctg10016g00001.1	0	dADARcd-AtUBP1c-ETI
Niben101Ctg10063g00002.1	21.3752	dADARcd-AtUBP1c-ETI
Niben101Ctg10118g00001.1	0.57564	dADARcd-AtUBP1c-ETI
Niben101Ctg10121g00001.1	0.570454	dADARcd-AtUBP1c-ETI
Niben101Ctg10142g00003.1	1.17411	dADARcd-AtUBP1c-ETI
Niben101Ctg10156g00002.1	17.8137	dADARcd-AtUBP1c-ETI
Niben101Ctg10208g00001.1	6.642	dADARcd-AtUBP1c-ETI
Niben101Ctg10215g00001.1	0	dADARcd-AtUBP1c-ETI
Niben101Ctg10221g00002.1	0.389531	dADARcd-AtUBP1c-ETI
Niben101Ctg10227g00001.1	0.466735	dADARcd-AtUBP1c-ETI
Niben101Ctg10245g00004.1	0.215192	dADARcd-AtUBP1c-ETI
Niben101Ctg10266g00003.1	0.948857	dADARcd-AtUBP1c-ETI
Niben101Ctg10276g00001.1	0	dADARcd-AtUBP1c-ETI
Niben101Ctg10282g00001.1	18.0678	dADARcd-AtUBP1c-ETI
Niben101Ctg10350g00002.1	0	dADARcd-AtUBP1c-ETI
Niben101Ctg10362g00004.1	0.292698	dADARcd-AtUBP1c-ETI
Niben101Ctg10401g00001.1	0.470978	dADARcd-AtUBP1c-ETI
Niben101Ctg10402g00001.1	0.788948	dADARcd-AtUBP1c-ETI
Niben101Ctg10403g00003.1	0.777891	dADARcd-AtUBP1c-ETI
Niben101Ctg10421g00001.1	0	dADARcd-AtUBP1c-ETI
Niben101Ctg10427g00001.1	3.47741	dADARcd-AtUBP1c-ETI
Niben101Ctg10460g00001.1	0.325834	dADARcd-AtUBP1c-ETI
Niben101Ctg10476g00001.1	4.72788	dADARcd-AtUBP1c-ETI
Niben101Ctg10487g00002.1	0.18569	dADARcd-AtUBP1c-ETI
Niben101Ctg10524g00002.1	2.24206	dADARcd-AtUBP1c-ETI
Niben101Ctg10542g00003.1	2.20928	dADARcd-AtUBP1c-ETI
Niben101Ctg10559g00003.1	5.36613	dADARcd-AtUBP1c-ETI
Niben101Ctg10585g00004.1	0	dADARcd-AtUBP1c-ETI
Niben101Ctg10591g00003.1	130.83	dADARcd-AtUBP1c-ETI
Niben101Ctg10609g00004.1	7.75464	dADARcd-AtUBP1c-ETI
Niben101Ctg10614g00004.1	190.895	dADARcd-AtUBP1c-ETI
Niben101Ctg10638g00002.1	0.769419	dADARcd-AtUBP1c-ETI
Niben101Ctg10643g00004.1	1.16422	dADARcd-AtUBP1c-ETI
Niben101Ctg10647g00002.1	0	dADARcd-AtUBP1c-ETI
Niben101Ctg10654g00002.1	2.6797	dADARcd-AtUBP1c-ETI
Niben101Ctg10674g00001.1	0	dADARcd-AtUBP1c-ETI
Niben101Ctg10706g00002.1	0	dADARcd-AtUBP1c-ETI
Niben101Ctg10718g00002.1	9801.51	dADARcd-AtUBP1c-ETI
Niben101Ctg10798g00001.1	0	dADARcd-AtUBP1c-ETI
Niben101Ctg10800g00001.1	0.908905	dADARcd-AtUBP1c-ETI
Niben101Ctg10862g00003.1	76.8351	dADARcd-AtUBP1c-ETI
Niben101Ctg10874g00003.1	0	dADARcd-AtUBP1c-ETI
Niben101Ctg10877g00003.1	1.63714	dADARcd-AtUBP1c-ETI
Niben101Ctg10912g00001.1	0	dADARcd-AtUBP1c-ETI
Niben101Ctg10923g00001.1	1.33985	dADARcd-AtUBP1c-ETI
Niben101Ctg10925g00004.1	1.00208	dADARcd-AtUBP1c-ETI
Niben101Ctg10954g00002.1	5.07917	dADARcd-AtUBP1c-ETI
Niben101Ctg10955g00001.1	92.4861	dADARcd-AtUBP1c-ETI
Niben101Ctg10963g00003.1	0.346926	dADARcd-AtUBP1c-ETI
Niben101Ctg10966g00002.1	0	dADARcd-AtUBP1c-ETI
Niben101Ctg10970g00002.1	0	dADARcd-AtUBP1c-ETI
Niben101Ctg11012g00003.1	1.11115	dADARcd-AtUBP1c-ETI
Niben101Ctg11026g00001.1	7.36691	dADARcd-AtUBP1c-ETI
Niben101Ctg11036g00004.1	1.11016	dADARcd-AtUBP1c-ETI
Niben101Ctg11050g00004.1	4.23264	dADARcd-AtUBP1c-ETI
Niben101Ctg11053g00002.1	0.458474	dADARcd-AtUBP1c-ETI
Niben101Ctg11069g00003.1	1.19849	dADARcd-AtUBP1c-ETI
Niben101Ctg11075g00004.1	43.676	dADARcd-AtUBP1c-ETI
Niben101Ctg11076g00001.1	1.29023	dADARcd-AtUBP1c-ETI
Niben101Ctg11091g00003.1	2.86563	dADARcd-AtUBP1c-ETI
Niben101Ctg11101g00001.1	1.97362	dADARcd-AtUBP1c-ETI
Niben101Ctg11103g00003.1	2.30925	dADARcd-AtUBP1c-ETI
Niben101Ctg11114g00002.1	0.3198	dADARcd-AtUBP1c-ETI
Niben101Ctg11118g00001.1	0.38376	dADARcd-AtUBP1c-ETI
Niben101Ctg11121g00004.1	2.52492	dADARcd-AtUBP1c-ETI
Niben101Ctg11124g00003.1	0	dADARcd-AtUBP1c-ETI
Niben101Ctg11126g00001.1	0	dADARcd-AtUBP1c-ETI
Niben101Ctg11127g00002.1	0	dADARcd-AtUBP1c-ETI
Niben101Ctg11133g00001.1	2.05688	dADARcd-AtUBP1c-ETI
Niben101Ctg11154g00003.1	0.904936	dADARcd-AtUBP1c-ETI
Niben101Ctg11170g00003.1	16.1602	dADARcd-AtUBP1c-ETI
Niben101Ctg11190g00001.1	0	dADARcd-AtUBP1c-ETI
Niben101Ctg11205g00002.1	2.21895	dADARcd-AtUBP1c-ETI
Niben101Ctg11212g00001.1	1.14492	dADARcd-AtUBP1c-ETI
Niben101Ctg11217g00002.1	4.33536	dADARcd-AtUBP1c-ETI
Niben101Ctg11222g00002.1	0	dADARcd-AtUBP1c-ETI
Niben101Ctg11244g00002.1	6.2453	dADARcd-AtUBP1c-ETI
Niben101Ctg11286g00002.1	1.15128	dADARcd-AtUBP1c-ETI
Niben101Ctg11309g00002.1	21.8358	dADARcd-AtUBP1c-ETI
Niben101Ctg11328g00002.1	20.9389	dADARcd-AtUBP1c-ETI
Niben101Ctg11347g00001.1	2.39951	dADARcd-AtUBP1c-ETI
Niben101Ctg11356g00001.1	0.511499	dADARcd-AtUBP1c-ETI
Niben101Ctg11382g00003.1	0.766384	dADARcd-AtUBP1c-ETI
Niben101Ctg11391g00004.1	6.76468	dADARcd-AtUBP1c-ETI
Niben101Ctg11395g00002.1	4.8432	dADARcd-AtUBP1c-ETI
Niben101Ctg11401g00001.1	0	dADARcd-AtUBP1c-ETI
Niben101Ctg11423g00004.1	1.85441	dADARcd-AtUBP1c-ETI
Niben101Ctg11437g00002.1	0.0564353	dADARcd-AtUBP1c-ETI
Niben101Ctg11443g00001.1	0	dADARcd-AtUBP1c-ETI
Niben101Ctg11462g00001.1	0	dADARcd-AtUBP1c-ETI
Niben101Ctg11463g00002.1	33.9372	dADARcd-AtUBP1c-ETI
Niben101Ctg11479g00002.1	2.28984	dADARcd-AtUBP1c-ETI
Niben101Ctg11483g00004.1	4.72434	dADARcd-AtUBP1c-ETI
Niben101Ctg11493g00003.1	1.29115	dADARcd-AtUBP1c-ETI
Niben101Ctg11520g00002.1	12.7875	dADARcd-AtUBP1c-ETI
Niben101Ctg11539g00002.1	3.72858	dADARcd-AtUBP1c-ETI
Niben101Ctg11552g00002.1	0.659129	dADARcd-AtUBP1c-ETI
Niben101Ctg11557g00002.1	0.1599	dADARcd-AtUBP1c-ETI
Niben101Ctg11562g00002.1	2.46703	dADARcd-AtUBP1c-ETI
Niben101Ctg11584g00002.1	0	dADARcd-AtUBP1c-ETI
Niben101Ctg11592g00002.1	1.9656	dADARcd-AtUBP1c-ETI
Niben101Ctg11603g00003.1	2.90301	dADARcd-AtUBP1c-ETI
Niben101Ctg11634g00001.1	0	dADARcd-AtUBP1c-ETI
Niben101Ctg11661g00001.1	0.206569	dADARcd-AtUBP1c-ETI
Niben101Ctg11698g00003.1	1.42866	dADARcd-AtUBP1c-ETI
Niben101Ctg11716g00002.1	15.3565	dADARcd-AtUBP1c-ETI
Niben101Ctg11734g00001.1	0.760279	dADARcd-AtUBP1c-ETI
Niben101Ctg11750g00002.1	5.995	dADARcd-AtUBP1c-ETI
Niben101Ctg11775g00002.1	0.876347	dADARcd-AtUBP1c-ETI
Niben101Ctg11776g00001.1	0.343665	dADARcd-AtUBP1c-ETI
Niben101Ctg11800g00002.1	6.75751	dADARcd-AtUBP1c-ETI
Niben101Ctg11802g00003.1	5.93972	dADARcd-AtUBP1c-ETI
Niben101Ctg11806g00004.1	1.44186	dADARcd-AtUBP1c-ETI
Niben101Ctg11814g00001.1	1.70482	dADARcd-AtUBP1c-ETI
Niben101Ctg11829g00002.1	0.283101	dADARcd-AtUBP1c-ETI
Niben101Ctg11831g00003.1	0.0968366	dADARcd-AtUBP1c-ETI
Niben101Ctg11840g00002.1	3.84916	dADARcd-AtUBP1c-ETI
Niben101Ctg11841g00001.1	5.02774	dADARcd-AtUBP1c-ETI
Niben101Ctg11852g00002.1	0.103408	dADARcd-AtUBP1c-ETI
Niben101Ctg11863g00003.1	0	dADARcd-AtUBP1c-ETI
Niben101Ctg11864g00002.1	0.386263	dADARcd-AtUBP1c-ETI
Niben101Ctg11882g00001.1	0	dADARcd-AtUBP1c-ETI
Niben101Ctg11884g00002.1	0	dADARcd-AtUBP1c-ETI
Niben101Ctg11891g00001.1	0.962966	dADARcd-AtUBP1c-ETI
Niben101Ctg11901g00001.1	6.70451	dADARcd-AtUBP1c-ETI
Niben101Ctg11907g00002.1	2.73571	dADARcd-AtUBP1c-ETI
Niben101Ctg11925g00001.1	2.90646	dADARcd-AtUBP1c-ETI
Niben101Ctg11944g00001.1	0.920302	dADARcd-AtUBP1c-ETI
Niben101Ctg11970g00004.1	4.58162	dADARcd-AtUBP1c-ETI
Niben101Ctg11993g00003.1	2.04994	dADARcd-AtUBP1c-ETI
Niben101Ctg11998g00002.1	0	dADARcd-AtUBP1c-ETI
Niben101Ctg12016g00004.1	5.37423	dADARcd-AtUBP1c-ETI
Niben101Ctg12033g00001.1	55.6519	dADARcd-AtUBP1c-ETI
Niben101Ctg12045g00002.1	0	dADARcd-AtUBP1c-ETI
Niben101Ctg12072g00001.1	1.31158	dADARcd-AtUBP1c-ETI
Niben101Ctg12075g00002.1	7.38682	dADARcd-AtUBP1c-ETI
Niben101Ctg12085g00001.1	1.94582	dADARcd-AtUBP1c-ETI
Niben101Ctg12118g00001.1	4.69493	dADARcd-AtUBP1c-ETI
Niben101Ctg12119g00002.1	0.573516	dADARcd-AtUBP1c-ETI
Niben101Ctg12123g00001.1	0.682677	dADARcd-AtUBP1c-ETI
Niben101Ctg12141g00005.1	4.2679	dADARcd-AtUBP1c-ETI
Niben101Ctg12147g00002.1	0.605936	dADARcd-AtUBP1c-ETI
Niben101Ctg12150g00004.1	4.40915	dADARcd-AtUBP1c-ETI
Niben101Ctg12168g00004.1	0	dADARcd-AtUBP1c-ETI
Niben101Ctg12179g00003.1	23.6652	dADARcd-AtUBP1c-ETI
Niben101Ctg12198g00002.1	0	dADARcd-AtUBP1c-ETI
Niben101Ctg12211g00001.1	0	dADARcd-AtUBP1c-ETI
Niben101Ctg12222g00002.1	1.78208	dADARcd-AtUBP1c-ETI
Niben101Ctg12235g00001.1	2.31974	dADARcd-AtUBP1c-ETI
Niben101Ctg12249g00003.1	0.536866	dADARcd-AtUBP1c-ETI
Niben101Ctg12255g00002.1	0	dADARcd-AtUBP1c-ETI
Niben101Ctg12258g00001.1	2.28084	dADARcd-AtUBP1c-ETI
Niben101Ctg12260g00004.1	2.48392	dADARcd-AtUBP1c-ETI
Niben101Ctg12264g00001.1	29.1468	dADARcd-AtUBP1c-ETI
Niben101Ctg12271g00004.1	2.5845	dADARcd-AtUBP1c-ETI
Niben101Ctg12291g00001.1	0	dADARcd-AtUBP1c-ETI
Niben101Ctg12301g00003.1	0.0601714	dADARcd-AtUBP1c-ETI
Niben101Ctg12306g00003.1	1.61899	dADARcd-AtUBP1c-ETI
Niben101Ctg12308g00003.1	1.02929	dADARcd-AtUBP1c-ETI
Niben101Ctg12327g00002.1	4.55907	dADARcd-AtUBP1c-ETI
Niben101Ctg12341g00003.1	2.97215	dADARcd-AtUBP1c-ETI
Niben101Ctg12345g00002.1	0	dADARcd-AtUBP1c-ETI
Niben101Ctg12357g00004.1	4.57664	dADARcd-AtUBP1c-ETI
Niben101Ctg12372g00001.1	0	dADARcd-AtUBP1c-ETI
Niben101Ctg12381g00001.1	95.9057	dADARcd-AtUBP1c-ETI
Niben101Ctg12398g00004.1	0	dADARcd-AtUBP1c-ETI
Niben101Ctg12431g00004.1	1.9926	dADARcd-AtUBP1c-ETI
Niben101Ctg12433g00001.1	0	dADARcd-AtUBP1c-ETI
Niben101Ctg12434g00004.1	0	dADARcd-AtUBP1c-ETI
Niben101Ctg12453g00002.1	0.766708	dADARcd-AtUBP1c-ETI
Niben101Ctg12456g00002.1	567.669	dADARcd-AtUBP1c-ETI
Niben101Ctg12486g00001.1	3.91822	dADARcd-AtUBP1c-ETI
Niben101Ctg12493g00001.1	25.499	dADARcd-AtUBP1c-ETI
Niben101Ctg12507g00001.1	0	dADARcd-AtUBP1c-ETI
Niben101Ctg12508g00001.1	0	dADARcd-AtUBP1c-ETI
Niben101Ctg12514g00003.1	2.87388	dADARcd-AtUBP1c-ETI
Niben101Ctg12537g00003.1	20.6944	dADARcd-AtUBP1c-ETI
Niben101Ctg12546g00002.1	0	dADARcd-AtUBP1c-ETI
Niben101Ctg12548g00001.1	0	dADARcd-AtUBP1c-ETI
Niben101Ctg12559g00003.1	0.43173	dADARcd-AtUBP1c-ETI
Niben101Ctg12577g00001.1	0.630945	dADARcd-AtUBP1c-ETI
Niben101Ctg12579g00001.1	3.72317	dADARcd-AtUBP1c-ETI
Niben101Ctg12586g00003.1	1.25921	dADARcd-AtUBP1c-ETI
Niben101Ctg12593g00001.1	0	dADARcd-AtUBP1c-ETI
Niben101Ctg12595g00001.1	2.7519	dADARcd-AtUBP1c-ETI
Niben101Ctg12603g00002.1	2.37147	dADARcd-AtUBP1c-ETI
Niben101Ctg12612g00003.1	2.4476	dADARcd-AtUBP1c-ETI
Niben101Ctg12623g00003.1	0	dADARcd-AtUBP1c-ETI
Niben101Ctg12623g00001.1	0	dADARcd-AtUBP1c-ETI
Niben101Ctg12626g00002.1	16.7562	dADARcd-AtUBP1c-ETI
Niben101Ctg12629g00003.1	0	dADARcd-AtUBP1c-ETI
Niben101Ctg12636g00001.1	1.80987	dADARcd-AtUBP1c-ETI
Niben101Ctg12648g00002.1	0.2952	dADARcd-AtUBP1c-ETI
Niben101Ctg12652g00003.1	21.7988	dADARcd-AtUBP1c-ETI
Niben101Ctg12655g00004.1	0.148446	dADARcd-AtUBP1c-ETI
Niben101Ctg12658g00002.1	0.417803	dADARcd-AtUBP1c-ETI
Niben101Ctg12665g00001.1	33.9655	dADARcd-AtUBP1c-ETI
Niben101Ctg12671g00001.1	0	dADARcd-AtUBP1c-ETI
Niben101Ctg12676g00002.1	1.04031	dADARcd-AtUBP1c-ETI
Niben101Ctg12683g00001.1	5.89184	dADARcd-AtUBP1c-ETI
Niben101Ctg12694g00003.1	0	dADARcd-AtUBP1c-ETI
Niben101Ctg12711g00003.1	0	dADARcd-AtUBP1c-ETI
Niben101Ctg12716g00002.1	5.7564	dADARcd-AtUBP1c-ETI
Niben101Ctg12738g00002.1	0	dADARcd-AtUBP1c-ETI
Niben101Ctg12759g00001.1	0.183498	dADARcd-AtUBP1c-ETI
Niben101Ctg12776g00001.1	0.513964	dADARcd-AtUBP1c-ETI
Niben101Ctg12777g00003.1	0	dADARcd-AtUBP1c-ETI
Niben101Ctg12784g00001.1	0	dADARcd-AtUBP1c-ETI
Niben101Ctg12788g00003.1	0	dADARcd-AtUBP1c-ETI
Niben101Ctg12790g00002.1	1.15987	dADARcd-AtUBP1c-ETI
Niben101Ctg12810g00001.1	2.3065	dADARcd-AtUBP1c-ETI
Niben101Ctg12814g00002.1	0.657874	dADARcd-AtUBP1c-ETI
Niben101Ctg12826g00003.1	5.20679	dADARcd-AtUBP1c-ETI
Niben101Ctg12832g00001.1	0.3321	dADARcd-AtUBP1c-ETI
Niben101Ctg12838g00001.1	1.06545	dADARcd-AtUBP1c-ETI
Niben101Ctg12839g00001.1	9.50842	dADARcd-AtUBP1c-ETI
Niben101Ctg12842g00002.1	0.916948	dADARcd-AtUBP1c-ETI
Niben101Ctg12845g00002.1	0	dADARcd-AtUBP1c-ETI
Niben101Ctg12852g00001.1	0.137421	dADARcd-AtUBP1c-ETI
Niben101Ctg12867g00004.1	0.118282	dADARcd-AtUBP1c-ETI
Niben101Ctg12880g00004.1	0.999044	dADARcd-AtUBP1c-ETI
Niben101Ctg12891g00001.1	9.9336	dADARcd-AtUBP1c-ETI
Niben101Ctg12894g00002.1	0	dADARcd-AtUBP1c-ETI
Niben101Ctg12895g00001.1	0	dADARcd-AtUBP1c-ETI
Niben101Ctg12906g00002.1	13.7374	dADARcd-AtUBP1c-ETI
Niben101Ctg12907g00001.1	0	dADARcd-AtUBP1c-ETI
Niben101Ctg12933g00001.1	0.306554	dADARcd-AtUBP1c-ETI
Niben101Ctg12937g00004.1	0	dADARcd-AtUBP1c-ETI
Niben101Ctg12940g00001.1	6.98991	dADARcd-AtUBP1c-ETI
Niben101Ctg12954g00001.1	0	dADARcd-AtUBP1c-ETI
Niben101Ctg12957g00001.1	0.359775	dADARcd-AtUBP1c-ETI
Niben101Ctg12975g00002.1	1.18726	dADARcd-AtUBP1c-ETI
Niben101Ctg12976g00003.1	8.69762	dADARcd-AtUBP1c-ETI
Niben101Ctg12987g00001.1	0	dADARcd-AtUBP1c-ETI
Niben101Ctg12991g00003.1	3.22	dADARcd-AtUBP1c-ETI
Niben101Ctg13000g00001.1	2.06595	dADARcd-AtUBP1c-ETI
Niben101Ctg13003g00003.1	20.5888	dADARcd-AtUBP1c-ETI
Niben101Ctg13008g00002.1	5.07436	dADARcd-AtUBP1c-ETI
Niben101Ctg13012g00003.1	1.35825	dADARcd-AtUBP1c-ETI
Niben101Ctg13028g00004.1	22.2032	dADARcd-AtUBP1c-ETI
Niben101Ctg13030g00001.1	5.7564	dADARcd-AtUBP1c-ETI
Niben101Ctg13036g00003.1	0	dADARcd-AtUBP1c-ETI
Niben101Ctg13039g00001.1	0	dADARcd-AtUBP1c-ETI
Niben101Ctg13057g00004.1	1.0898	dADARcd-AtUBP1c-ETI
Niben101Ctg13058g00002.1	0	dADARcd-AtUBP1c-ETI
Niben101Ctg13065g00003.1	0.272671	dADARcd-AtUBP1c-ETI
Niben101Ctg13069g00002.1	1.21312	dADARcd-AtUBP1c-ETI
Niben101Ctg13092g00001.1	393.292	dADARcd-AtUBP1c-ETI
Niben101Ctg13095g00002.1	0	dADARcd-AtUBP1c-ETI
Niben101Ctg13101g00001.1	0.256727	dADARcd-AtUBP1c-ETI
Niben101Ctg13108g00001.1	1.83304	dADARcd-AtUBP1c-ETI
Niben101Ctg13109g00003.1	2.09902	dADARcd-AtUBP1c-ETI
Niben101Ctg13119g00003.1	0.688016	dADARcd-AtUBP1c-ETI
Niben101Ctg13129g00003.1	0.451154	dADARcd-AtUBP1c-ETI
Niben101Ctg13136g00001.1	0	dADARcd-AtUBP1c-ETI
Niben101Ctg13137g00001.1	37.1406	dADARcd-AtUBP1c-ETI
Niben101Ctg13152g00001.1	3.48787	dADARcd-AtUBP1c-ETI
Niben101Ctg13155g00001.1	0	dADARcd-AtUBP1c-ETI
Niben101Ctg13180g00001.1	0	dADARcd-AtUBP1c-ETI
Niben101Ctg13201g00003.1	1.83485	dADARcd-AtUBP1c-ETI
Niben101Ctg13209g00003.1	4.99522	dADARcd-AtUBP1c-ETI
Niben101Ctg13220g00002.1	0.215865	dADARcd-AtUBP1c-ETI
Niben101Ctg13237g00004.1	11.8239	dADARcd-AtUBP1c-ETI
Niben101Ctg13241g00001.1	0	dADARcd-AtUBP1c-ETI
Niben101Ctg13249g00004.1	39.1491	dADARcd-AtUBP1c-ETI
Niben101Ctg13271g00001.1	1.27777	dADARcd-AtUBP1c-ETI
Niben101Ctg13284g00003.1	5.37538	dADARcd-AtUBP1c-ETI
Niben101Ctg13288g00002.1	1.38154	dADARcd-AtUBP1c-ETI
Niben101Ctg13296g00001.1	0.408853	dADARcd-AtUBP1c-ETI
Niben101Ctg13312g00004.1	9.14251	dADARcd-AtUBP1c-ETI
Niben101Ctg13318g00001.1	0	dADARcd-AtUBP1c-ETI
Niben101Ctg13319g00001.1	0.208063	dADARcd-AtUBP1c-ETI
Niben101Ctg13328g00002.1	2.59038	dADARcd-AtUBP1c-ETI
Niben101Ctg13332g00003.1	0.484183	dADARcd-AtUBP1c-ETI
Niben101Ctg13347g00002.1	0	dADARcd-AtUBP1c-ETI
Niben101Ctg13350g00001.1	2.0723	dADARcd-AtUBP1c-ETI
Niben101Ctg13361g00001.1	4.92233	dADARcd-AtUBP1c-ETI
Niben101Ctg13368g00004.1	9.865	dADARcd-AtUBP1c-ETI
Niben101Ctg13380g00001.1	663.072	dADARcd-AtUBP1c-ETI
Niben101Ctg13383g00004.1	8.55001	dADARcd-AtUBP1c-ETI
Niben101Ctg13395g00001.1	0.35853	dADARcd-AtUBP1c-ETI
Niben101Ctg13400g00003.1	3.08676	dADARcd-AtUBP1c-ETI
Niben101Ctg13403g00001.1	0.313985	dADARcd-AtUBP1c-ETI
Niben101Ctg13406g00001.1	0	dADARcd-AtUBP1c-ETI
Niben101Ctg13410g00002.1	4.61743	dADARcd-AtUBP1c-ETI
Niben101Ctg13411g00003.1	2.58137	dADARcd-AtUBP1c-ETI
Niben101Ctg13414g00002.1	0.495766	dADARcd-AtUBP1c-ETI
Niben101Ctg13427g00002.1	0	dADARcd-AtUBP1c-ETI
Niben101Ctg13431g00004.1	2.70198	dADARcd-AtUBP1c-ETI
Niben101Ctg13446g00002.1	7.48518	dADARcd-AtUBP1c-ETI
Niben101Ctg13447g00002.1	0.621691	dADARcd-AtUBP1c-ETI
Niben101Ctg13474g00003.1	3.6172	dADARcd-AtUBP1c-ETI
Niben101Ctg13477g00004.1	1.65784	dADARcd-AtUBP1c-ETI
Niben101Ctg13488g00004.1	0.904372	dADARcd-AtUBP1c-ETI
Niben101Ctg13489g00001.1	2.20458	dADARcd-AtUBP1c-ETI
Niben101Ctg13498g00002.1	0	dADARcd-AtUBP1c-ETI
Niben101Ctg13505g00002.1	0	dADARcd-AtUBP1c-ETI
Niben101Ctg13507g00001.1	0.6318	dADARcd-AtUBP1c-ETI
Niben101Ctg13514g00004.1	1.28096	dADARcd-AtUBP1c-ETI
Niben101Ctg13537g00001.1	5.84105	dADARcd-AtUBP1c-ETI
Niben101Ctg13555g00001.1	0	dADARcd-AtUBP1c-ETI
Niben101Ctg13559g00004.1	0	dADARcd-AtUBP1c-ETI
Niben101Ctg13560g00003.1	0	dADARcd-AtUBP1c-ETI
Niben101Ctg13561g00003.1	10.1583	dADARcd-AtUBP1c-ETI
Niben101Ctg13566g00004.1	1.30686	dADARcd-AtUBP1c-ETI
Niben101Ctg13570g00002.1	7.52045	dADARcd-AtUBP1c-ETI
Niben101Ctg13582g00001.1	0	dADARcd-AtUBP1c-ETI
Niben101Ctg13600g00003.1	0	dADARcd-AtUBP1c-ETI
Niben101Ctg13610g00001.1	9.01001	dADARcd-AtUBP1c-ETI
Niben101Ctg13614g00002.1	0	dADARcd-AtUBP1c-ETI
Niben101Ctg13629g00003.1	0	dADARcd-AtUBP1c-ETI
Niben101Ctg13629g00002.1	0	dADARcd-AtUBP1c-ETI
Niben101Ctg13647g00002.1	3.49869	dADARcd-AtUBP1c-ETI
Niben101Ctg13650g00002.1	0	dADARcd-AtUBP1c-ETI
Niben101Ctg13650g00001.1	0	dADARcd-AtUBP1c-ETI
Niben101Ctg13666g00001.1	3.59151	dADARcd-AtUBP1c-ETI
Niben101Ctg13673g00002.1	0	dADARcd-AtUBP1c-ETI
Niben101Ctg13685g00001.1	4.76907	dADARcd-AtUBP1c-ETI
Niben101Ctg13703g00001.1	9.69386	dADARcd-AtUBP1c-ETI
Niben101Ctg13716g00003.1	0	dADARcd-AtUBP1c-ETI
Niben101Ctg13721g00007.1	0.231155	dADARcd-AtUBP1c-ETI
Niben101Ctg13733g00003.1	13.4425	dADARcd-AtUBP1c-ETI
Niben101Ctg13736g00004.1	165.568	dADARcd-AtUBP1c-ETI
Niben101Ctg13746g00004.1	1.55505	dADARcd-AtUBP1c-ETI
Niben101Ctg13751g00001.1	7.52635	dADARcd-AtUBP1c-ETI
Niben101Ctg13757g00001.1	0.474903	dADARcd-AtUBP1c-ETI
Niben101Ctg13768g00001.1	2.72671	dADARcd-AtUBP1c-ETI
Niben101Ctg13774g00001.1	0.254374	dADARcd-AtUBP1c-ETI
Niben101Ctg13775g00003.1	7.31062	dADARcd-AtUBP1c-ETI
Niben101Ctg13778g00003.1	0.886182	dADARcd-AtUBP1c-ETI
Niben101Ctg13781g00001.1	0.428806	dADARcd-AtUBP1c-ETI
Niben101Ctg13782g00003.1	5.17135	dADARcd-AtUBP1c-ETI
Niben101Ctg13795g00003.1	0	dADARcd-AtUBP1c-ETI
Niben101Ctg13796g00001.1	0	dADARcd-AtUBP1c-ETI
Niben101Ctg13799g00002.1	14.8656	dADARcd-AtUBP1c-ETI
Niben101Ctg13801g00001.1	0	dADARcd-AtUBP1c-ETI
Niben101Ctg13813g00003.1	0	dADARcd-AtUBP1c-ETI
Niben101Ctg13827g00003.1	0.38376	dADARcd-AtUBP1c-ETI
Niben101Ctg13833g00001.1	0	dADARcd-AtUBP1c-ETI
Niben101Ctg13835g00003.1	0.996299	dADARcd-AtUBP1c-ETI
Niben101Ctg13850g00002.1	0	dADARcd-AtUBP1c-ETI
Niben101Ctg13858g00004.1	4.3173	dADARcd-AtUBP1c-ETI
Niben101Ctg13861g00002.1	0	dADARcd-AtUBP1c-ETI
Niben101Ctg13864g00004.1	6.10557	dADARcd-AtUBP1c-ETI
Niben101Ctg13866g00001.1	0	dADARcd-AtUBP1c-ETI
Niben101Ctg13873g00002.1	0	dADARcd-AtUBP1c-ETI
Niben101Ctg13874g00002.1	0.860851	dADARcd-AtUBP1c-ETI
Niben101Ctg13878g00002.1	1.17393	dADARcd-AtUBP1c-ETI
Niben101Ctg13882g00003.1	7.8158	dADARcd-AtUBP1c-ETI
Niben101Ctg13885g00001.1	9.27083	dADARcd-AtUBP1c-ETI
Niben101Ctg13892g00001.1	1.33525	dADARcd-AtUBP1c-ETI
Niben101Ctg13912g00003.1	2.20681	dADARcd-AtUBP1c-ETI
Niben101Ctg13915g00004.1	15.7516	dADARcd-AtUBP1c-ETI
Niben101Ctg13916g00003.1	7.82361	dADARcd-AtUBP1c-ETI
Niben101Ctg13927g00002.1	755.658	dADARcd-AtUBP1c-ETI
Niben101Ctg13930g00002.1	0.108158	dADARcd-AtUBP1c-ETI
Niben101Ctg13931g00001.1	1.35493	dADARcd-AtUBP1c-ETI
Niben101Ctg13932g00004.1	0	dADARcd-AtUBP1c-ETI
Niben101Ctg13943g00002.1	6.72931	dADARcd-AtUBP1c-ETI
Niben101Ctg13946g00001.1	893.742	dADARcd-AtUBP1c-ETI
Niben101Ctg13948g00003.1	0	dADARcd-AtUBP1c-ETI
Niben101Ctg13948g00001.1	0	dADARcd-AtUBP1c-ETI
Niben101Ctg13949g00001.1	0.636978	dADARcd-AtUBP1c-ETI
Niben101Ctg13961g00001.1	0.470978	dADARcd-AtUBP1c-ETI
Niben101Ctg13967g00003.1	10.3962	dADARcd-AtUBP1c-ETI
Niben101Ctg13971g00002.1	9.66559	dADARcd-AtUBP1c-ETI
Niben101Ctg13976g00004.1	8.63459	dADARcd-AtUBP1c-ETI
Niben101Ctg13986g00002.1	14.2798	dADARcd-AtUBP1c-ETI
Niben101Ctg13992g00003.1	0	dADARcd-AtUBP1c-ETI
Niben101Ctg13994g00001.1	1.45335	dADARcd-AtUBP1c-ETI
Niben101Ctg13995g00003.1	0.16605	dADARcd-AtUBP1c-ETI
Niben101Ctg13998g00002.1	16.4389	dADARcd-AtUBP1c-ETI
Niben101Ctg14007g00002.1	1.94348	dADARcd-AtUBP1c-ETI
Niben101Ctg14008g00002.1	6.77311	dADARcd-AtUBP1c-ETI
Niben101Ctg14014g00001.1	1.16567	dADARcd-AtUBP1c-ETI
Niben101Ctg14017g00003.1	9.24192	dADARcd-AtUBP1c-ETI
Niben101Ctg14032g00002.1	0.827597	dADARcd-AtUBP1c-ETI
Niben101Ctg14033g00003.1	1.56493	dADARcd-AtUBP1c-ETI
Niben101Ctg14038g00004.1	0	dADARcd-AtUBP1c-ETI
Niben101Ctg14039g00002.1	0	dADARcd-AtUBP1c-ETI
Niben101Ctg14045g00001.1	0	dADARcd-AtUBP1c-ETI
Niben101Ctg14049g00002.1	1181.78	dADARcd-AtUBP1c-ETI
Niben101Ctg14054g00002.1	0	dADARcd-AtUBP1c-ETI
Niben101Ctg14056g00003.1	4.04173	dADARcd-AtUBP1c-ETI
Niben101Ctg14063g00003.1	1.83602	dADARcd-AtUBP1c-ETI
Niben101Ctg14071g00003.1	8.24211	dADARcd-AtUBP1c-ETI
Niben101Ctg14074g00003.1	0.411171	dADARcd-AtUBP1c-ETI
Niben101Ctg14075g00001.1	11.3204	dADARcd-AtUBP1c-ETI
Niben101Ctg14076g00001.1	1.96241	dADARcd-AtUBP1c-ETI
Niben101Ctg14080g00002.1	21.8263	dADARcd-AtUBP1c-ETI
Niben101Ctg14086g00004.1	26.0936	dADARcd-AtUBP1c-ETI
Niben101Ctg14095g00001.1	0.902964	dADARcd-AtUBP1c-ETI
Niben101Ctg14099g00002.1	13.0515	dADARcd-AtUBP1c-ETI
Niben101Ctg14115g00001.1	20.2989	dADARcd-AtUBP1c-ETI
Niben101Ctg14126g00004.1	0.358034	dADARcd-AtUBP1c-ETI
Niben101Ctg14127g00001.1	0.64907	dADARcd-AtUBP1c-ETI
Niben101Ctg14130g00004.1	0	dADARcd-AtUBP1c-ETI
Niben101Ctg14130g00002.1	37.0193	dADARcd-AtUBP1c-ETI
Niben101Ctg14135g00002.1	0	dADARcd-AtUBP1c-ETI
Niben101Ctg14136g00001.1	0.146972	dADARcd-AtUBP1c-ETI
Niben101Ctg14138g00002.1	0	dADARcd-AtUBP1c-ETI
Niben101Ctg14141g00004.1	1.62321	dADARcd-AtUBP1c-ETI
Niben101Ctg14155g00001.1	0	dADARcd-AtUBP1c-ETI
Niben101Ctg14168g00004.1	1.45406	dADARcd-AtUBP1c-ETI
Niben101Ctg14184g00002.1	24.8617	dADARcd-AtUBP1c-ETI
Niben101Ctg14192g00001.1	3.59359	dADARcd-AtUBP1c-ETI
Niben101Ctg14198g00001.1	0	dADARcd-AtUBP1c-ETI
Niben101Ctg14200g00001.1	23.28	dADARcd-AtUBP1c-ETI
Niben101Ctg14204g00003.1	0	dADARcd-AtUBP1c-ETI
Niben101Ctg14214g00003.1	8.16147	dADARcd-AtUBP1c-ETI
Niben101Ctg14231g00004.1	2.76307	dADARcd-AtUBP1c-ETI
Niben101Ctg14233g00001.1	4.06252	dADARcd-AtUBP1c-ETI
Niben101Ctg14241g00007.1	0.757895	dADARcd-AtUBP1c-ETI
Niben101Ctg14241g00006.1	1.58098	dADARcd-AtUBP1c-ETI
Niben101Ctg14246g00004.1	0.861409	dADARcd-AtUBP1c-ETI
Niben101Ctg14258g00004.1	0.354846	dADARcd-AtUBP1c-ETI
Niben101Ctg14272g00004.1	2.56219	dADARcd-AtUBP1c-ETI
Niben101Ctg14282g00004.1	8.45129	dADARcd-AtUBP1c-ETI
Niben101Ctg14289g00001.1	0	dADARcd-AtUBP1c-ETI
Niben101Ctg14291g00001.1	2.57429	dADARcd-AtUBP1c-ETI
Niben101Ctg14302g00002.1	0	dADARcd-AtUBP1c-ETI
Niben101Ctg14302g00007.1	0	dADARcd-AtUBP1c-ETI
Niben101Ctg14304g00004.1	10.2724	dADARcd-AtUBP1c-ETI
Niben101Ctg14305g00004.1	0	dADARcd-AtUBP1c-ETI
Niben101Ctg14312g00004.1	1.05339	dADARcd-AtUBP1c-ETI
Niben101Ctg14324g00001.1	0.778225	dADARcd-AtUBP1c-ETI
Niben101Ctg14336g00001.1	0.48941	dADARcd-AtUBP1c-ETI
Niben101Ctg14347g00004.1	3.94006	dADARcd-AtUBP1c-ETI
Niben101Ctg14347g00007.1	13.9305	dADARcd-AtUBP1c-ETI
Niben101Ctg14350g00001.1	0	dADARcd-AtUBP1c-ETI
Niben101Ctg14352g00004.1	15.4655	dADARcd-AtUBP1c-ETI
Niben101Ctg14358g00001.1	3.3023	dADARcd-AtUBP1c-ETI
Niben101Ctg14368g00003.1	0.835606	dADARcd-AtUBP1c-ETI
Niben101Ctg14374g00002.1	2.77992	dADARcd-AtUBP1c-ETI
Niben101Ctg14375g00002.1	0.774403	dADARcd-AtUBP1c-ETI
Niben101Ctg14382g00002.1	21.6498	dADARcd-AtUBP1c-ETI
Niben101Ctg14389g00001.1	0.447582	dADARcd-AtUBP1c-ETI
Niben101Ctg14396g00002.1	9.43217	dADARcd-AtUBP1c-ETI
Niben101Ctg14401g00002.1	0	dADARcd-AtUBP1c-ETI
Niben101Ctg14421g00002.1	2.39654	dADARcd-AtUBP1c-ETI
Niben101Ctg14425g00002.1	3.01304	dADARcd-AtUBP1c-ETI
Niben101Ctg14436g00002.1	1.20658	dADARcd-AtUBP1c-ETI
Niben101Ctg14443g00002.1	0.677223	dADARcd-AtUBP1c-ETI
Niben101Ctg14444g00003.1	3.51046	dADARcd-AtUBP1c-ETI
Niben101Ctg14445g00001.1	6.318	dADARcd-AtUBP1c-ETI
Niben101Ctg14448g00002.1	5.91031	dADARcd-AtUBP1c-ETI
Niben101Ctg14450g00003.1	7.46836	dADARcd-AtUBP1c-ETI
Niben101Ctg14453g00002.1	0.915598	dADARcd-AtUBP1c-ETI
Niben101Ctg14456g00004.1	0	dADARcd-AtUBP1c-ETI
Niben101Ctg14462g00001.1	5.84924	dADARcd-AtUBP1c-ETI
Niben101Ctg14464g00004.1	0	dADARcd-AtUBP1c-ETI
Niben101Ctg14470g00002.1	0	dADARcd-AtUBP1c-ETI
Niben101Ctg14473g00004.1	0	dADARcd-AtUBP1c-ETI
Niben101Ctg14476g00001.1	52.7417	dADARcd-AtUBP1c-ETI
Niben101Ctg14509g00003.1	7.91273	dADARcd-AtUBP1c-ETI
Niben101Ctg14511g00002.1	9.80823	dADARcd-AtUBP1c-ETI
Niben101Ctg14514g00003.1	9.21198	dADARcd-AtUBP1c-ETI
Niben101Ctg14522g00003.1	96.4655	dADARcd-AtUBP1c-ETI
Niben101Ctg14534g00001.1	0.246703	dADARcd-AtUBP1c-ETI
Niben101Ctg14542g00004.1	0	dADARcd-AtUBP1c-ETI
Niben101Ctg14544g00001.1	0	dADARcd-AtUBP1c-ETI
Niben101Ctg14561g00002.1	0	dADARcd-AtUBP1c-ETI
Niben101Ctg14566g00003.1	118.158	dADARcd-AtUBP1c-ETI
Niben101Ctg14569g00004.1	28.7523	dADARcd-AtUBP1c-ETI
Niben101Ctg14573g00004.1	15.1296	dADARcd-AtUBP1c-ETI
Niben101Ctg14583g00002.1	3.01207	dADARcd-AtUBP1c-ETI
Niben101Ctg14602g00002.1	0.750834	dADARcd-AtUBP1c-ETI
Niben101Ctg14602g00003.1	0	dADARcd-AtUBP1c-ETI
Niben101Ctg14609g00002.1	2.50429	dADARcd-AtUBP1c-ETI
Niben101Ctg14614g00001.1	0	dADARcd-AtUBP1c-ETI
Niben101Ctg14623g00001.1	0	dADARcd-AtUBP1c-ETI
Niben101Ctg14627g00001.1	4.76568	dADARcd-AtUBP1c-ETI
Niben101Ctg14629g00001.1	168.914	dADARcd-AtUBP1c-ETI
Niben101Ctg14632g00001.1	1.50226	dADARcd-AtUBP1c-ETI
Niben101Ctg14638g00001.1	0	dADARcd-AtUBP1c-ETI
Niben101Ctg14642g00001.1	1216.72	dADARcd-AtUBP1c-ETI
Niben101Ctg14642g00003.1	2.10953	dADARcd-AtUBP1c-ETI
Niben101Ctg14644g00001.1	1.4924	dADARcd-AtUBP1c-ETI
Niben101Ctg14652g00001.1	1.27396	dADARcd-AtUBP1c-ETI
Niben101Ctg14678g00001.1	3.93738	dADARcd-AtUBP1c-ETI
Niben101Ctg14679g00001.1	0	dADARcd-AtUBP1c-ETI
Niben101Ctg14682g00001.1	149.387	dADARcd-AtUBP1c-ETI
Niben101Ctg14683g00004.1	0	dADARcd-AtUBP1c-ETI
Niben101Ctg14683g00002.1	0	dADARcd-AtUBP1c-ETI
Niben101Ctg14686g00003.1	0.819604	dADARcd-AtUBP1c-ETI
Niben101Ctg14686g00002.1	3.42406	dADARcd-AtUBP1c-ETI
Niben101Ctg14687g00001.1	0	dADARcd-AtUBP1c-ETI
Niben101Ctg14691g00005.1	7.74136	dADARcd-AtUBP1c-ETI
Niben101Ctg14691g00001.1	1.74632	dADARcd-AtUBP1c-ETI
Niben101Ctg14695g00001.1	1.47821	dADARcd-AtUBP1c-ETI
Niben101Ctg14704g00002.1	1.94278	dADARcd-AtUBP1c-ETI
Niben101Ctg14706g00003.1	3.11869	dADARcd-AtUBP1c-ETI
Niben101Ctg14707g00002.1	5.81339	dADARcd-AtUBP1c-ETI
Niben101Ctg14707g00003.1	0	dADARcd-AtUBP1c-ETI
Niben101Ctg14713g00001.1	1.49143	dADARcd-AtUBP1c-ETI
Niben101Ctg14726g00004.1	85.1124	dADARcd-AtUBP1c-ETI
Niben101Ctg14728g00003.1	0	dADARcd-AtUBP1c-ETI
Niben101Ctg14729g00001.1	0	dADARcd-AtUBP1c-ETI
Niben101Ctg14734g00004.1	0	dADARcd-AtUBP1c-ETI
Niben101Ctg14738g00001.1	2.59038	dADARcd-AtUBP1c-ETI
Niben101Ctg14743g00003.1	0.229915	dADARcd-AtUBP1c-ETI
Niben101Ctg14751g00003.1	2.20458	dADARcd-AtUBP1c-ETI
Niben101Ctg14751g00004.1	3.33828	dADARcd-AtUBP1c-ETI
Niben101Ctg14753g00004.1	0.345384	dADARcd-AtUBP1c-ETI
Niben101Ctg14757g00001.1	1.49301	dADARcd-AtUBP1c-ETI
Niben101Ctg14760g00004.1	1.24838	dADARcd-AtUBP1c-ETI
Niben101Ctg14768g00004.1	4.43229	dADARcd-AtUBP1c-ETI
Niben101Ctg14771g00002.1	0.102185	dADARcd-AtUBP1c-ETI
Niben101Ctg14776g00003.1	0.0648405	dADARcd-AtUBP1c-ETI
Niben101Ctg14776g00004.1	0.807915	dADARcd-AtUBP1c-ETI
Niben101Ctg14777g00001.1	113.168	dADARcd-AtUBP1c-ETI
Niben101Ctg14782g00004.1	1.93993	dADARcd-AtUBP1c-ETI
Niben101Ctg14785g00001.1	12.6715	dADARcd-AtUBP1c-ETI
Niben101Ctg14792g00004.1	0.274114	dADARcd-AtUBP1c-ETI
Niben101Ctg14797g00001.1	0.849304	dADARcd-AtUBP1c-ETI
Niben101Ctg14800g00002.1	0.236564	dADARcd-AtUBP1c-ETI
Niben101Ctg14811g00003.1	0.53631	dADARcd-AtUBP1c-ETI
Niben101Ctg14813g00001.1	0.556323	dADARcd-AtUBP1c-ETI
Niben101Ctg14829g00003.1	0	dADARcd-AtUBP1c-ETI
Niben101Ctg14837g00005.1	0	dADARcd-AtUBP1c-ETI
Niben101Ctg14845g00001.1	3.7093	dADARcd-AtUBP1c-ETI
Niben101Ctg14848g00004.1	35.4074	dADARcd-AtUBP1c-ETI
Niben101Ctg14855g00004.1	0.308838	dADARcd-AtUBP1c-ETI
Niben101Ctg14855g00002.1	15.7675	dADARcd-AtUBP1c-ETI
Niben101Ctg14858g00001.1	0.275572	dADARcd-AtUBP1c-ETI
Niben101Ctg14862g00002.1	0.86903	dADARcd-AtUBP1c-ETI
Niben101Ctg14866g00003.1	0	dADARcd-AtUBP1c-ETI
Niben101Ctg14871g00001.1	0	dADARcd-AtUBP1c-ETI
Niben101Ctg14873g00001.1	2.59038	dADARcd-AtUBP1c-ETI
Niben101Ctg14880g00003.1	3.41481	dADARcd-AtUBP1c-ETI
Niben101Ctg14882g00002.1	0.4428	dADARcd-AtUBP1c-ETI
Niben101Ctg14895g00002.1	15.6245	dADARcd-AtUBP1c-ETI
Niben101Ctg14899g00003.1	6.15067	dADARcd-AtUBP1c-ETI
Niben101Ctg14900g00003.1	0.6396	dADARcd-AtUBP1c-ETI
Niben101Ctg14902g00003.1	0	dADARcd-AtUBP1c-ETI
Niben101Ctg14904g00003.1	0	dADARcd-AtUBP1c-ETI
Niben101Ctg14904g00006.1	0	dADARcd-AtUBP1c-ETI
Niben101Ctg14905g00002.1	19.0292	dADARcd-AtUBP1c-ETI
Niben101Ctg14907g00001.1	1.71467	dADARcd-AtUBP1c-ETI
Niben101Ctg14908g00004.1	0.981617	dADARcd-AtUBP1c-ETI
Niben101Ctg14912g00001.1	0	dADARcd-AtUBP1c-ETI
Niben101Ctg14915g00004.1	0.791311	dADARcd-AtUBP1c-ETI
Niben101Ctg14916g00001.1	0	dADARcd-AtUBP1c-ETI
Niben101Ctg14924g00004.1	0	dADARcd-AtUBP1c-ETI
Niben101Ctg14931g00003.1	0	dADARcd-AtUBP1c-ETI
Niben101Ctg14931g00002.1	0	dADARcd-AtUBP1c-ETI
Niben101Ctg14932g00002.1	1.07932	dADARcd-AtUBP1c-ETI
Niben101Ctg14936g00003.1	1.53234	dADARcd-AtUBP1c-ETI
Niben101Ctg14945g00003.1	2.111	dADARcd-AtUBP1c-ETI
Niben101Ctg14950g00001.1	1.06124	dADARcd-AtUBP1c-ETI
Niben101Ctg14954g00005.1	5.39662	dADARcd-AtUBP1c-ETI
Niben101Ctg14959g00001.1	2.55553	dADARcd-AtUBP1c-ETI
Niben101Ctg14963g00002.1	37.4589	dADARcd-AtUBP1c-ETI
Niben101Ctg14968g00002.1	0.960882	dADARcd-AtUBP1c-ETI
Niben101Ctg14991g00002.1	22.351	dADARcd-AtUBP1c-ETI
Niben101Ctg14992g00001.1	15.8509	dADARcd-AtUBP1c-ETI
Niben101Ctg15004g00001.1	0	dADARcd-AtUBP1c-ETI
Niben101Ctg15010g00002.1	0.326062	dADARcd-AtUBP1c-ETI
Niben101Ctg15027g00001.1	1.9188	dADARcd-AtUBP1c-ETI
Niben101Ctg15030g00002.1	3.55726	dADARcd-AtUBP1c-ETI
Niben101Ctg15034g00003.1	2.90802	dADARcd-AtUBP1c-ETI
Niben101Ctg15035g00004.1	4.16311	dADARcd-AtUBP1c-ETI
Niben101Ctg15041g00004.1	22.3438	dADARcd-AtUBP1c-ETI
Niben101Ctg15044g00003.1	0.500556	dADARcd-AtUBP1c-ETI
Niben101Ctg15064g00002.1	11.4314	dADARcd-AtUBP1c-ETI
Niben101Ctg15065g00001.1	0	dADARcd-AtUBP1c-ETI
Niben101Ctg15073g00004.1	4.28832	dADARcd-AtUBP1c-ETI
Niben101Ctg15075g00005.1	1.75907	dADARcd-AtUBP1c-ETI
Niben101Ctg15076g00003.1	0.215416	dADARcd-AtUBP1c-ETI
Niben101Ctg15077g00003.1	0.483054	dADARcd-AtUBP1c-ETI
Niben101Ctg15084g00005.1	0	dADARcd-AtUBP1c-ETI
Niben101Ctg15092g00001.1	0	dADARcd-AtUBP1c-ETI
Niben101Ctg15093g00004.1	81.0401	dADARcd-AtUBP1c-ETI
Niben101Ctg15110g00004.1	0.180279	dADARcd-AtUBP1c-ETI
Niben101Ctg15114g00004.1	6.95763	dADARcd-AtUBP1c-ETI
Niben101Ctg15122g00004.1	0.611556	dADARcd-AtUBP1c-ETI
Niben101Ctg15125g00004.1	0	dADARcd-AtUBP1c-ETI
Niben101Ctg15134g00002.1	0	dADARcd-AtUBP1c-ETI
Niben101Ctg15138g00004.1	0	dADARcd-AtUBP1c-ETI
Niben101Ctg15143g00004.1	0.792468	dADARcd-AtUBP1c-ETI
Niben101Ctg15145g00003.1	45.1855	dADARcd-AtUBP1c-ETI
Niben101Ctg15158g00001.1	0	dADARcd-AtUBP1c-ETI
Niben101Ctg15158g00005.1	0	dADARcd-AtUBP1c-ETI
Niben101Ctg15178g00002.1	99.7417	dADARcd-AtUBP1c-ETI
Niben101Ctg15182g00002.1	0	dADARcd-AtUBP1c-ETI
Niben101Ctg15194g00003.1	0	dADARcd-AtUBP1c-ETI
Niben101Ctg15197g00001.1	0	dADARcd-AtUBP1c-ETI
Niben101Ctg15201g00002.1	5.67222	dADARcd-AtUBP1c-ETI
Niben101Ctg15204g00004.1	2.29847	dADARcd-AtUBP1c-ETI
Niben101Ctg15206g00001.1	13.2156	dADARcd-AtUBP1c-ETI
Niben101Ctg15207g00002.1	10.974	dADARcd-AtUBP1c-ETI
Niben101Ctg15208g00002.1	4.6494	dADARcd-AtUBP1c-ETI
Niben101Ctg15209g00004.1	36.9779	dADARcd-AtUBP1c-ETI
Niben101Ctg15214g00001.1	22.7882	dADARcd-AtUBP1c-ETI
Niben101Ctg15228g00001.1	0.174436	dADARcd-AtUBP1c-ETI
Niben101Ctg15234g00002.1	6.36233	dADARcd-AtUBP1c-ETI
Niben101Ctg15242g00003.1	0.927419	dADARcd-AtUBP1c-ETI
Niben101Ctg15243g00002.1	6.33344	dADARcd-AtUBP1c-ETI
Niben101Ctg15246g00001.1	0	dADARcd-AtUBP1c-ETI
Niben101Ctg15252g00002.1	101.919	dADARcd-AtUBP1c-ETI
Niben101Ctg15262g00002.1	1.69861	dADARcd-AtUBP1c-ETI
Niben101Ctg15263g00006.1	24.2945	dADARcd-AtUBP1c-ETI
Niben101Ctg15263g00003.1	6.35602	dADARcd-AtUBP1c-ETI
Niben101Ctg15269g00004.1	12.8564	dADARcd-AtUBP1c-ETI
Niben101Ctg15273g00002.1	0.3198	dADARcd-AtUBP1c-ETI
Niben101Ctg15284g00001.1	0	dADARcd-AtUBP1c-ETI
Niben101Ctg15295g00003.1	9.24972	dADARcd-AtUBP1c-ETI
Niben101Ctg15296g00003.1	10.5256	dADARcd-AtUBP1c-ETI
Niben101Ctg15304g00001.1	2.23754	dADARcd-AtUBP1c-ETI
Niben101Ctg15305g00004.1	0.500902	dADARcd-AtUBP1c-ETI
Niben101Ctg15308g00001.1	4.0324	dADARcd-AtUBP1c-ETI
Niben101Ctg15311g00001.1	38.745	dADARcd-AtUBP1c-ETI
Niben101Ctg15314g00004.1	2.25864	dADARcd-AtUBP1c-ETI
Niben101Ctg15315g00004.1	0.149301	dADARcd-AtUBP1c-ETI
Niben101Ctg15323g00002.1	2.3397	dADARcd-AtUBP1c-ETI
Niben101Ctg15327g00004.1	3.24451	dADARcd-AtUBP1c-ETI
Niben101Ctg15328g00002.1	0	dADARcd-AtUBP1c-ETI
Niben101Ctg15329g00001.1	0	dADARcd-AtUBP1c-ETI
Niben101Ctg15330g00004.1	0	dADARcd-AtUBP1c-ETI
Niben101Ctg15342g00002.1	0	dADARcd-AtUBP1c-ETI
Niben101Ctg15352g00002.1	1.29519	dADARcd-AtUBP1c-ETI
Niben101Ctg15354g00005.1	0.88813	dADARcd-AtUBP1c-ETI
Niben101Ctg15355g00001.1	2.59656	dADARcd-AtUBP1c-ETI
Niben101Ctg15364g00004.1	0.664673	dADARcd-AtUBP1c-ETI
Niben101Ctg15369g00002.1	0.0764123	dADARcd-AtUBP1c-ETI
Niben101Ctg15370g00004.1	0.267049	dADARcd-AtUBP1c-ETI
Niben101Ctg15370g00002.1	0.251087	dADARcd-AtUBP1c-ETI
Niben101Ctg15371g00001.1	1.66852	dADARcd-AtUBP1c-ETI
Niben101Ctg15380g00001.1	0	dADARcd-AtUBP1c-ETI
Niben101Ctg15389g00002.1	8.7455	dADARcd-AtUBP1c-ETI
Niben101Ctg15394g00005.1	5.25391	dADARcd-AtUBP1c-ETI
Niben101Ctg15399g00001.1	4.3173	dADARcd-AtUBP1c-ETI
Niben101Ctg15401g00004.1	0	dADARcd-AtUBP1c-ETI
Niben101Ctg15402g00004.1	38.1061	dADARcd-AtUBP1c-ETI
Niben101Ctg15403g00003.1	17.332	dADARcd-AtUBP1c-ETI
Niben101Ctg15404g00003.1	3.60686	dADARcd-AtUBP1c-ETI
Niben101Ctg15408g00004.1	3.82402	dADARcd-AtUBP1c-ETI
Niben101Ctg15408g00005.1	1.21683	dADARcd-AtUBP1c-ETI
Niben101Ctg15422g00004.1	1.05015	dADARcd-AtUBP1c-ETI
Niben101Ctg15426g00003.1	2.75898	dADARcd-AtUBP1c-ETI
Niben101Ctg15426g00002.1	1.6234	dADARcd-AtUBP1c-ETI
Niben101Ctg15435g00001.1	32.5917	dADARcd-AtUBP1c-ETI
Niben101Ctg15451g00003.1	0.136876	dADARcd-AtUBP1c-ETI
Niben101Ctg15453g00003.1	0.750834	dADARcd-AtUBP1c-ETI
Niben101Ctg15460g00004.1	55.0355	dADARcd-AtUBP1c-ETI
Niben101Ctg15465g00004.1	46.7222	dADARcd-AtUBP1c-ETI
Niben101Ctg15473g00004.1	1.97079	dADARcd-AtUBP1c-ETI
Niben101Ctg15476g00004.1	1.10542	dADARcd-AtUBP1c-ETI
Niben101Ctg15478g00006.1	0.335143	dADARcd-AtUBP1c-ETI
Niben101Ctg15478g00004.1	0	dADARcd-AtUBP1c-ETI
Niben101Ctg15489g00001.1	6.41864	dADARcd-AtUBP1c-ETI
Niben101Ctg15498g00001.1	0.830249	dADARcd-AtUBP1c-ETI
Niben101Ctg15499g00003.1	0	dADARcd-AtUBP1c-ETI
Niben101Ctg15500g00003.1	0.676821	dADARcd-AtUBP1c-ETI
Niben101Ctg15504g00002.1	2.51918	dADARcd-AtUBP1c-ETI
Niben101Ctg15507g00001.1	5.78041	dADARcd-AtUBP1c-ETI
Niben101Ctg15508g00001.1	0	dADARcd-AtUBP1c-ETI
Niben101Ctg15514g00005.1	1.52273	dADARcd-AtUBP1c-ETI
Niben101Ctg15519g00001.1	162.67	dADARcd-AtUBP1c-ETI
Niben101Ctg15523g00001.1	0	dADARcd-AtUBP1c-ETI
Niben101Ctg15523g00002.1	0.18352	dADARcd-AtUBP1c-ETI
Niben101Ctg15535g00002.1	0.758444	dADARcd-AtUBP1c-ETI
Niben101Ctg15550g00002.1	3.71207	dADARcd-AtUBP1c-ETI
Niben101Ctg15555g00001.1	2.62792	dADARcd-AtUBP1c-ETI
Niben101Ctg15556g00004.1	0.71955	dADARcd-AtUBP1c-ETI
Niben101Ctg15557g00001.1	1.26092	dADARcd-AtUBP1c-ETI
Niben101Ctg15559g00001.1	1.94309	dADARcd-AtUBP1c-ETI
Niben101Ctg15570g00001.1	4.76391	dADARcd-AtUBP1c-ETI
Niben101Ctg15571g00008.1	0	dADARcd-AtUBP1c-ETI
Niben101Ctg15571g00004.1	15.2213	dADARcd-AtUBP1c-ETI
Niben101Ctg15574g00001.1	0	dADARcd-AtUBP1c-ETI
Niben101Ctg15575g00004.1	0	dADARcd-AtUBP1c-ETI
Niben101Ctg15582g00001.1	36.7113	dADARcd-AtUBP1c-ETI
Niben101Ctg15582g00003.1	0.919661	dADARcd-AtUBP1c-ETI
Niben101Ctg15594g00001.1	3.89531	dADARcd-AtUBP1c-ETI
Niben101Ctg15598g00003.1	1.10685	dADARcd-AtUBP1c-ETI
Niben101Ctg15605g00001.1	0	dADARcd-AtUBP1c-ETI
Niben101Ctg15612g00005.1	33.0764	dADARcd-AtUBP1c-ETI
Niben101Ctg15612g00002.1	0	dADARcd-AtUBP1c-ETI
Niben101Ctg15619g00001.1	0	dADARcd-AtUBP1c-ETI
Niben101Ctg15635g00003.1	0	dADARcd-AtUBP1c-ETI
Niben101Ctg15646g00004.1	0	dADARcd-AtUBP1c-ETI
Niben101Ctg15651g00003.1	3.16286	dADARcd-AtUBP1c-ETI
Niben101Ctg15661g00002.1	32.223	dADARcd-AtUBP1c-ETI
Niben101Ctg15666g00004.1	5.69883	dADARcd-AtUBP1c-ETI
Niben101Ctg15672g00001.1	0.181781	dADARcd-AtUBP1c-ETI
Niben101Ctg15674g00002.1	14.5591	dADARcd-AtUBP1c-ETI
Niben101Ctg15674g00005.1	3.1249	dADARcd-AtUBP1c-ETI
Niben101Ctg15677g00002.1	0.969189	dADARcd-AtUBP1c-ETI
Niben101Ctg15681g00001.1	10.3181	dADARcd-AtUBP1c-ETI
Niben101Ctg15686g00001.1	0.558873	dADARcd-AtUBP1c-ETI
Niben101Ctg15693g00002.1	1.85976	dADARcd-AtUBP1c-ETI
Niben101Ctg15694g00006.1	3.03378	dADARcd-AtUBP1c-ETI
Niben101Ctg15694g00007.1	17.7502	dADARcd-AtUBP1c-ETI
Niben101Ctg15702g00001.1	1.77771	dADARcd-AtUBP1c-ETI
Niben101Ctg15705g00001.1	0.227826	dADARcd-AtUBP1c-ETI
Niben101Ctg15705g00004.1	0.100111	dADARcd-AtUBP1c-ETI
Niben101Ctg15709g00002.1	3.2076	dADARcd-AtUBP1c-ETI
Niben101Ctg15714g00002.1	0.208063	dADARcd-AtUBP1c-ETI
Niben101Ctg15717g00003.1	0.841737	dADARcd-AtUBP1c-ETI
Niben101Ctg15717g00005.1	0	dADARcd-AtUBP1c-ETI
Niben101Ctg15720g00002.1	2.00343	dADARcd-AtUBP1c-ETI
Niben101Ctg15721g00002.1	6.53723	dADARcd-AtUBP1c-ETI
Niben101Ctg15722g00003.1	0	dADARcd-AtUBP1c-ETI
Niben101Ctg15726g00001.1	0.0674578	dADARcd-AtUBP1c-ETI
Niben101Ctg15729g00003.1	0	dADARcd-AtUBP1c-ETI
Niben101Ctg15729g00005.1	0	dADARcd-AtUBP1c-ETI
Niben101Ctg15741g00002.1	0	dADARcd-AtUBP1c-ETI
Niben101Ctg15751g00004.1	0.153164	dADARcd-AtUBP1c-ETI
Niben101Ctg15752g00002.1	1.23085	dADARcd-AtUBP1c-ETI
Niben101Ctg15759g00003.1	0	dADARcd-AtUBP1c-ETI
Niben101Ctg15767g00002.1	3.23797	dADARcd-AtUBP1c-ETI
Niben101Ctg15770g00001.1	5.77167	dADARcd-AtUBP1c-ETI
Niben101Ctg15772g00003.1	1.43511	dADARcd-AtUBP1c-ETI
Niben101Ctg15774g00002.1	0.820643	dADARcd-AtUBP1c-ETI
Niben101Ctg15784g00002.1	18.8138	dADARcd-AtUBP1c-ETI
Niben101Ctg15793g00001.1	34.8726	dADARcd-AtUBP1c-ETI
Niben101Ctg15807g00002.1	5.2301	dADARcd-AtUBP1c-ETI
Niben101Ctg15819g00003.1	0	dADARcd-AtUBP1c-ETI
Niben101Ctg15819g00001.1	0	dADARcd-AtUBP1c-ETI
Niben101Ctg15825g00004.1	1.46215	dADARcd-AtUBP1c-ETI
Niben101Ctg15828g00001.1	0.999503	dADARcd-AtUBP1c-ETI
Niben101Ctg15829g00004.1	0	dADARcd-AtUBP1c-ETI
Niben101Ctg15836g00002.1	2.30147	dADARcd-AtUBP1c-ETI
Niben101Ctg15851g00002.1	7.42287	dADARcd-AtUBP1c-ETI
Niben101Ctg15860g00004.1	0.866209	dADARcd-AtUBP1c-ETI
Niben101Ctg15862g00003.1	1.46556	dADARcd-AtUBP1c-ETI
Niben101Ctg15867g00004.1	17.2883	dADARcd-AtUBP1c-ETI
Niben101Ctg15872g00001.1	0.91474	dADARcd-AtUBP1c-ETI
Niben101Ctg15879g00002.1	3.79416	dADARcd-AtUBP1c-ETI
Niben101Ctg15895g00001.1	0	dADARcd-AtUBP1c-ETI
Niben101Ctg15904g00001.1	4.61071	dADARcd-AtUBP1c-ETI
Niben101Ctg15906g00002.1	1.01983	dADARcd-AtUBP1c-ETI
Niben101Ctg15916g00003.1	0.322036	dADARcd-AtUBP1c-ETI
Niben101Ctg15917g00002.1	4.22245	dADARcd-AtUBP1c-ETI
Niben101Ctg15918g00002.1	0	dADARcd-AtUBP1c-ETI
Niben101Ctg15942g00001.1	1.19786	dADARcd-AtUBP1c-ETI
Niben101Ctg15946g00001.1	0	dADARcd-AtUBP1c-ETI
Niben101Ctg15949g00001.1	109.935	dADARcd-AtUBP1c-ETI
Niben101Ctg15953g00002.1	7.69019	dADARcd-AtUBP1c-ETI
Niben101Ctg15954g00001.1	0	dADARcd-AtUBP1c-ETI
Niben101Ctg15956g00002.1	3.60053	dADARcd-AtUBP1c-ETI
Niben101Ctg15964g00001.1	10.2673	dADARcd-AtUBP1c-ETI
Niben101Ctg15964g00004.1	0	dADARcd-AtUBP1c-ETI
Niben101Ctg15966g00001.1	4.66982	dADARcd-AtUBP1c-ETI
Niben101Ctg15970g00006.1	1.41165	dADARcd-AtUBP1c-ETI
Niben101Ctg15972g00001.1	0	dADARcd-AtUBP1c-ETI
Niben101Ctg15976g00002.1	0.956868	dADARcd-AtUBP1c-ETI
Niben101Ctg15977g00001.1	0	dADARcd-AtUBP1c-ETI
Niben101Ctg15983g00001.1	28.0637	dADARcd-AtUBP1c-ETI
Niben101Ctg15984g00001.1	0.7722	dADARcd-AtUBP1c-ETI
Niben101Ctg15985g00004.1	0.328728	dADARcd-AtUBP1c-ETI
Niben101Ctg15987g00002.1	3.32709	dADARcd-AtUBP1c-ETI
Niben101Ctg15988g00001.1	2.3985	dADARcd-AtUBP1c-ETI
Niben101Ctg15991g00003.1	14.7729	dADARcd-AtUBP1c-ETI
Niben101Ctg15996g00001.1	0.0637239	dADARcd-AtUBP1c-ETI
Niben101Ctg15998g00002.1	38.7093	dADARcd-AtUBP1c-ETI
Niben101Ctg15999g00004.1	5.78788	dADARcd-AtUBP1c-ETI
Niben101Ctg16009g00002.1	2.74987	dADARcd-AtUBP1c-ETI
Niben101Ctg16016g00003.1	4.3964	dADARcd-AtUBP1c-ETI
Niben101Ctg16023g00001.1	0.1053	dADARcd-AtUBP1c-ETI
Niben101Ctg16024g00004.1	5.7564	dADARcd-AtUBP1c-ETI
Niben101Ctg16024g00001.1	0.201979	dADARcd-AtUBP1c-ETI
Niben101Ctg16032g00005.1	0	dADARcd-AtUBP1c-ETI
Niben101Ctg16034g00002.1	2.92388	dADARcd-AtUBP1c-ETI
Niben101Ctg16037g00001.1	0.132247	dADARcd-AtUBP1c-ETI
Niben101Ctg16047g00001.1	0	dADARcd-AtUBP1c-ETI
Niben101Ctg16048g00003.1	11.5237	dADARcd-AtUBP1c-ETI
Niben101Ctg16051g00002.1	0	dADARcd-AtUBP1c-ETI
Niben101Ctg16053g00004.1	48.3797	dADARcd-AtUBP1c-ETI
Niben101Ctg16054g00001.1	0	dADARcd-AtUBP1c-ETI
Niben101Ctg16055g00003.1	0	dADARcd-AtUBP1c-ETI
Niben101Ctg16056g00001.1	0.406334	dADARcd-AtUBP1c-ETI
Niben101Ctg16058g00002.1	0.741071	dADARcd-AtUBP1c-ETI
Niben101Ctg16063g00004.1	0	dADARcd-AtUBP1c-ETI
Niben101Ctg16070g00007.1	9.27295	dADARcd-AtUBP1c-ETI
Niben101Ctg16070g00008.1	2.35824	dADARcd-AtUBP1c-ETI
Niben101Ctg16072g00003.1	0	dADARcd-AtUBP1c-ETI
Niben101Ctg16073g00005.1	0.5282	dADARcd-AtUBP1c-ETI
Niben101Ctg16084g00001.1	1.98232	dADARcd-AtUBP1c-ETI
Niben101Ctg16090g00002.1	0	dADARcd-AtUBP1c-ETI
Niben101Ctg16090g00005.1	0.0420516	dADARcd-AtUBP1c-ETI
Niben101Ctg16094g00003.1	1.15348	dADARcd-AtUBP1c-ETI
Niben101Ctg16096g00001.1	0	dADARcd-AtUBP1c-ETI
Niben101Ctg16098g00002.1	194.234	dADARcd-AtUBP1c-ETI
Niben101Ctg16102g00003.1	0.0962072	dADARcd-AtUBP1c-ETI
Niben101Ctg16103g00005.1	0.157072	dADARcd-AtUBP1c-ETI
Niben101Ctg16104g00002.1	1.81949	dADARcd-AtUBP1c-ETI
Niben101Ctg16113g00001.1	12.9235	dADARcd-AtUBP1c-ETI
Niben101Ctg16115g00003.1	12.18	dADARcd-AtUBP1c-ETI
Niben101Ctg16123g00002.1	0	dADARcd-AtUBP1c-ETI
Niben101Ctg16134g00004.1	7.75789	dADARcd-AtUBP1c-ETI
Niben101Ctg16161g00004.1	8.64636	dADARcd-AtUBP1c-ETI
Niben101Ctg16164g00004.1	1.15581	dADARcd-AtUBP1c-ETI
Niben101Ctg16171g00004.1	0.940606	dADARcd-AtUBP1c-ETI
Niben101Ctg16171g00002.1	0.852678	dADARcd-AtUBP1c-ETI
Niben101Ctg16180g00004.1	1.60197	dADARcd-AtUBP1c-ETI
Niben101Ctg16196g00001.1	0	dADARcd-AtUBP1c-ETI
Niben101Ctg16204g00003.1	6.33255	dADARcd-AtUBP1c-ETI
Niben101Ctg16206g00003.1	0.043173	dADARcd-AtUBP1c-ETI
Niben101Ctg16206g00001.1	0	dADARcd-AtUBP1c-ETI
Niben101Ctg16209g00001.1	0	dADARcd-AtUBP1c-ETI
Niben101Ctg16210g00007.1	0	dADARcd-AtUBP1c-ETI
Niben101Ctg16210g00009.1	5.05042	dADARcd-AtUBP1c-ETI
Niben101Ctg16210g00008.1	1989.74	dADARcd-AtUBP1c-ETI
Niben101Ctg16216g00002.1	47.8355	dADARcd-AtUBP1c-ETI
Niben101Ctg16217g00002.1	8.37812	dADARcd-AtUBP1c-ETI
Niben101Ctg16222g00005.1	2.69642	dADARcd-AtUBP1c-ETI
Niben101Ctg16231g00004.1	9.23526	dADARcd-AtUBP1c-ETI
Niben101Ctg16232g00003.1	4.08765	dADARcd-AtUBP1c-ETI
Niben101Ctg16241g00003.1	0	dADARcd-AtUBP1c-ETI
Niben101Ctg16250g00003.1	0.468611	dADARcd-AtUBP1c-ETI
Niben101Ctg16253g00002.1	39.7115	dADARcd-AtUBP1c-ETI
Niben101Ctg16258g00001.1	2.14435	dADARcd-AtUBP1c-ETI
Niben101Ctg16278g00003.1	2.80515	dADARcd-AtUBP1c-ETI
Niben101Ctg16284g00001.1	0.734859	dADARcd-AtUBP1c-ETI
Niben101Ctg16285g00001.1	0	dADARcd-AtUBP1c-ETI
Niben101Ctg16285g00004.1	9.38099	dADARcd-AtUBP1c-ETI
Niben101Ctg16287g00006.1	1.92931	dADARcd-AtUBP1c-ETI
Niben101Ctg16292g00001.1	0.334242	dADARcd-AtUBP1c-ETI
Niben101Ctg16294g00006.1	0.633947	dADARcd-AtUBP1c-ETI
Niben101Ctg16304g00001.1	0	dADARcd-AtUBP1c-ETI
Niben101Ctg16306g00002.1	2.2255	dADARcd-AtUBP1c-ETI
Niben101Ctg16317g00001.1	12.9997	dADARcd-AtUBP1c-ETI
Niben101Ctg16318g00001.1	0.043942	dADARcd-AtUBP1c-ETI
Niben101Ctg16320g00002.1	20.4664	dADARcd-AtUBP1c-ETI
Niben101Ctg16325g00005.1	0.44426	dADARcd-AtUBP1c-ETI
Niben101Ctg16329g00003.1	27.1481	dADARcd-AtUBP1c-ETI
Niben101Ctg16330g00007.1	1.06454	dADARcd-AtUBP1c-ETI
Niben101Ctg16331g00004.1	5.31698	dADARcd-AtUBP1c-ETI
Niben101Ctg16335g00001.1	0	dADARcd-AtUBP1c-ETI
Niben101Ctg16342g00001.1	0	dADARcd-AtUBP1c-ETI
Niben101Ctg16346g00003.1	13.6925	dADARcd-AtUBP1c-ETI
Niben101Ctg16348g00001.1	0.160395	dADARcd-AtUBP1c-ETI
Niben101Ctg16349g00003.1	1.02252	dADARcd-AtUBP1c-ETI
Niben101Ctg16351g00002.1	0	dADARcd-AtUBP1c-ETI
Niben101Ctg16357g00002.1	0	dADARcd-AtUBP1c-ETI
Niben101Ctg16366g00004.1	12.4052	dADARcd-AtUBP1c-ETI
Niben101Ctg16374g00003.1	3014.44	dADARcd-AtUBP1c-ETI
Niben101Ctg16374g00011.1	77.4642	dADARcd-AtUBP1c-ETI
Niben101Ctg16374g00004.1	4.11515	dADARcd-AtUBP1c-ETI
Niben101Ctg16382g00001.1	12.1327	dADARcd-AtUBP1c-ETI
Niben101Ctg16385g00003.1	0	dADARcd-AtUBP1c-ETI
Niben101Ctg16389g00002.1	1.09646	dADARcd-AtUBP1c-ETI
Niben101Ctg16390g00005.1	4.39559	dADARcd-AtUBP1c-ETI
Niben101Ctg16407g00001.1	0.0925135	dADARcd-AtUBP1c-ETI
Niben101Ctg16413g00002.1	0	dADARcd-AtUBP1c-ETI
Niben101Ctg16424g00003.1	0	dADARcd-AtUBP1c-ETI
Niben101Ctg16428g00003.1	0	dADARcd-AtUBP1c-ETI
Niben101Ctg16445g00004.1	0.959399	dADARcd-AtUBP1c-ETI
Niben101Ctg16458g00001.1	0	dADARcd-AtUBP1c-ETI
Niben101Ctg16458g00005.1	0	dADARcd-AtUBP1c-ETI
Niben101Ctg16458g00002.1	0	dADARcd-AtUBP1c-ETI
Niben101Ctg16479g00004.1	1.86499	dADARcd-AtUBP1c-ETI
Niben101Ctg16484g00001.1	1.05383	dADARcd-AtUBP1c-ETI
Niben101Ctg16493g00002.1	4.76757	dADARcd-AtUBP1c-ETI
Niben101Ctg16502g00003.1	5.97421	dADARcd-AtUBP1c-ETI
Niben101Scf00005g00003.1	0	dADARcd-AtUBP1c-ETI
Niben101Scf00005g01012.1	0	dADARcd-AtUBP1c-ETI
Niben101Scf00005g01013.1	9.14573	dADARcd-AtUBP1c-ETI
Niben101Scf00005g01010.1	3.33753	dADARcd-AtUBP1c-ETI
Niben101Scf00005g01008.1	3.4187	dADARcd-AtUBP1c-ETI
Niben101Scf00006g00003.1	4.38885	dADARcd-AtUBP1c-ETI
Niben101Scf00006g01002.1	0	dADARcd-AtUBP1c-ETI
Niben101Scf00006g02010.1	57.5003	dADARcd-AtUBP1c-ETI
Niben101Scf00006g02004.1	1.22477	dADARcd-AtUBP1c-ETI
Niben101Scf00006g02011.1	8.41453	dADARcd-AtUBP1c-ETI
Niben101Scf00010g01004.1	30.6362	dADARcd-AtUBP1c-ETI
Niben101Scf00010g01005.1	10.0482	dADARcd-AtUBP1c-ETI
Niben101Scf00010g01006.1	7.95884	dADARcd-AtUBP1c-ETI
Niben101Scf00010g03005.1	0	dADARcd-AtUBP1c-ETI
Niben101Scf00010g03003.1	0	dADARcd-AtUBP1c-ETI
Niben101Scf00010g03002.1	0.319262	dADARcd-AtUBP1c-ETI
Niben101Scf00010g04002.1	0	dADARcd-AtUBP1c-ETI
Niben101Scf00010g05013.1	7.81225	dADARcd-AtUBP1c-ETI
Niben101Scf00010g05014.1	0.119786	dADARcd-AtUBP1c-ETI
Niben101Scf00010g05016.1	0	dADARcd-AtUBP1c-ETI
Niben101Scf00010g05015.1	0	dADARcd-AtUBP1c-ETI
Niben101Scf00011g00020.1	11.4242	dADARcd-AtUBP1c-ETI
Niben101Scf00011g00004.1	6.66478	dADARcd-AtUBP1c-ETI
Niben101Scf00011g00012.1	11.6851	dADARcd-AtUBP1c-ETI
Niben101Scf00012g00010.1	1.7369	dADARcd-AtUBP1c-ETI
Niben101Scf00012g00012.1	8.68343	dADARcd-AtUBP1c-ETI
Niben101Scf00012g00011.1	0	dADARcd-AtUBP1c-ETI
Niben101Scf00013g01005.1	2.65645	dADARcd-AtUBP1c-ETI
Niben101Scf00013g03001.1	14.4764	dADARcd-AtUBP1c-ETI
Niben101Scf00013g03009.1	0	dADARcd-AtUBP1c-ETI
Niben101Scf00013g03014.1	15.3804	dADARcd-AtUBP1c-ETI
Niben101Scf00015g00009.1	10.5444	dADARcd-AtUBP1c-ETI
Niben101Scf00015g00001.1	0.118988	dADARcd-AtUBP1c-ETI
Niben101Scf00015g00005.1	0.126979	dADARcd-AtUBP1c-ETI
Niben101Scf00015g01003.1	69.1631	dADARcd-AtUBP1c-ETI
Niben101Scf00015g03012.1	0	dADARcd-AtUBP1c-ETI
Niben101Scf00015g04023.1	11.2976	dADARcd-AtUBP1c-ETI
Niben101Scf00015g04024.1	3.74105	dADARcd-AtUBP1c-ETI
Niben101Scf00015g04002.1	0	dADARcd-AtUBP1c-ETI
Niben101Scf00015g04025.1	0	dADARcd-AtUBP1c-ETI
Niben101Scf00016g00006.1	6.60335	dADARcd-AtUBP1c-ETI
Niben101Scf00016g00007.1	3.44144	dADARcd-AtUBP1c-ETI
Niben101Scf00016g01007.1	3.13255	dADARcd-AtUBP1c-ETI
Niben101Scf00016g01009.1	0.592248	dADARcd-AtUBP1c-ETI
Niben101Scf00016g01010.1	2.84005	dADARcd-AtUBP1c-ETI
Niben101Scf00016g02001.1	0.162917	dADARcd-AtUBP1c-ETI
Niben101Scf00016g03004.1	2.24835	dADARcd-AtUBP1c-ETI
Niben101Scf00016g04007.1	141.777	dADARcd-AtUBP1c-ETI
Niben101Scf00016g04006.1	0.760433	dADARcd-AtUBP1c-ETI
Niben101Scf00016g04005.1	0.779843	dADARcd-AtUBP1c-ETI
Niben101Scf00016g04008.1	3.39114	dADARcd-AtUBP1c-ETI
Niben101Scf00017g00004.1	3.12357	dADARcd-AtUBP1c-ETI
Niben101Scf00017g00002.1	0.0602881	dADARcd-AtUBP1c-ETI
Niben101Scf00017g00005.1	26.8791	dADARcd-AtUBP1c-ETI
Niben101Scf00017g00006.1	0	dADARcd-AtUBP1c-ETI
Niben101Scf00017g00021.1	0.057564	dADARcd-AtUBP1c-ETI
Niben101Scf00017g00026.1	0.021488	dADARcd-AtUBP1c-ETI
Niben101Scf00017g01009.1	0	dADARcd-AtUBP1c-ETI
Niben101Scf00017g02004.1	0	dADARcd-AtUBP1c-ETI
Niben101Scf00017g03003.1	19.6429	dADARcd-AtUBP1c-ETI
Niben101Scf00017g04017.1	12.6543	dADARcd-AtUBP1c-ETI
Niben101Scf00017g04019.1	4.5793	dADARcd-AtUBP1c-ETI
Niben101Scf00017g04008.1	0.674285	dADARcd-AtUBP1c-ETI
Niben101Scf00017g04010.1	0	dADARcd-AtUBP1c-ETI
Niben101Scf00018g01002.1	4.91105	dADARcd-AtUBP1c-ETI
Niben101Scf00018g01001.1	0	dADARcd-AtUBP1c-ETI
Niben101Scf00018g02003.1	22.7753	dADARcd-AtUBP1c-ETI
Niben101Scf00018g02004.1	0	dADARcd-AtUBP1c-ETI
Niben101Scf00021g00012.1	0.600088	dADARcd-AtUBP1c-ETI
Niben101Scf00021g00005.1	2.50774	dADARcd-AtUBP1c-ETI
Niben101Scf00021g00010.1	1.39601	dADARcd-AtUBP1c-ETI
Niben101Scf00021g00006.1	0	dADARcd-AtUBP1c-ETI
Niben101Scf00021g00004.1	6.99669	dADARcd-AtUBP1c-ETI
Niben101Scf00021g01007.1	0.831773	dADARcd-AtUBP1c-ETI
Niben101Scf00021g01014.1	0	dADARcd-AtUBP1c-ETI
Niben101Scf00021g01015.1	0	dADARcd-AtUBP1c-ETI
Niben101Scf00021g01019.1	0	dADARcd-AtUBP1c-ETI
Niben101Scf00021g01016.1	0.521053	dADARcd-AtUBP1c-ETI
Niben101Scf00021g01003.1	0	dADARcd-AtUBP1c-ETI
Niben101Scf00022g00013.1	0.822342	dADARcd-AtUBP1c-ETI
Niben101Scf00022g00008.1	1.38279	dADARcd-AtUBP1c-ETI
Niben101Scf00022g00016.1	9.30732	dADARcd-AtUBP1c-ETI
Niben101Scf00022g00003.1	0.111056	dADARcd-AtUBP1c-ETI
Niben101Scf00022g00014.1	0.041713	dADARcd-AtUBP1c-ETI
Niben101Scf00022g00015.1	0.313037	dADARcd-AtUBP1c-ETI
Niben101Scf00022g00011.1	0	dADARcd-AtUBP1c-ETI
Niben101Scf00022g01003.1	3.82118	dADARcd-AtUBP1c-ETI
Niben101Scf00022g04003.1	6.32581	dADARcd-AtUBP1c-ETI
Niben101Scf00022g06001.1	4.76233	dADARcd-AtUBP1c-ETI
Niben101Scf00022g06009.1	134.442	dADARcd-AtUBP1c-ETI
Niben101Scf00022g09009.1	2.06795	dADARcd-AtUBP1c-ETI
Niben101Scf00022g09008.1	1.45772	dADARcd-AtUBP1c-ETI
Niben101Scf00022g09004.1	12.8195	dADARcd-AtUBP1c-ETI
Niben101Scf00022g09023.1	9.81204	dADARcd-AtUBP1c-ETI
Niben101Scf00022g09026.1	1.26123	dADARcd-AtUBP1c-ETI
Niben101Scf00022g09011.1	63.4634	dADARcd-AtUBP1c-ETI
Niben101Scf00023g00004.1	4.00818	dADARcd-AtUBP1c-ETI
Niben101Scf00023g01002.1	0.0780234	dADARcd-AtUBP1c-ETI
Niben101Scf00023g02002.1	8.94119	dADARcd-AtUBP1c-ETI
Niben101Scf00023g03016.1	3.9852	dADARcd-AtUBP1c-ETI
Niben101Scf00023g03015.1	4.08691	dADARcd-AtUBP1c-ETI
Niben101Scf00023g05010.1	0.198388	dADARcd-AtUBP1c-ETI
Niben101Scf00023g05007.1	0	dADARcd-AtUBP1c-ETI
Niben101Scf00023g05009.1	0	dADARcd-AtUBP1c-ETI
Niben101Scf00023g06002.1	3.70054	dADARcd-AtUBP1c-ETI
Niben101Scf00023g06009.1	4.91142	dADARcd-AtUBP1c-ETI
Niben101Scf00023g07007.1	8.60153	dADARcd-AtUBP1c-ETI
Niben101Scf00023g08011.1	4.30694	dADARcd-AtUBP1c-ETI
Niben101Scf00023g08006.1	9.65288	dADARcd-AtUBP1c-ETI
Niben101Scf00023g08009.1	0	dADARcd-AtUBP1c-ETI
Niben101Scf00024g00008.1	4.49324	dADARcd-AtUBP1c-ETI
Niben101Scf00024g00003.1	8.49003	dADARcd-AtUBP1c-ETI
Niben101Scf00024g00006.1	14.1962	dADARcd-AtUBP1c-ETI
Niben101Scf00024g00012.1	10.1847	dADARcd-AtUBP1c-ETI
Niben101Scf00024g00011.1	0	dADARcd-AtUBP1c-ETI
Niben101Scf00024g00010.1	0	dADARcd-AtUBP1c-ETI
Niben101Scf00024g01005.1	2.82053	dADARcd-AtUBP1c-ETI
Niben101Scf00024g02023.1	0.310457	dADARcd-AtUBP1c-ETI
Niben101Scf00024g02021.1	3.61042	dADARcd-AtUBP1c-ETI
Niben101Scf00024g02014.1	2.94795	dADARcd-AtUBP1c-ETI
Niben101Scf00024g02024.1	0.0460103	dADARcd-AtUBP1c-ETI
Niben101Scf00024g02018.1	0.645131	dADARcd-AtUBP1c-ETI
Niben101Scf00024g03002.1	4.32306	dADARcd-AtUBP1c-ETI
Niben101Scf00024g03019.1	0	dADARcd-AtUBP1c-ETI
Niben101Scf00024g03006.1	4.87726	dADARcd-AtUBP1c-ETI
Niben101Scf00024g03018.1	0	dADARcd-AtUBP1c-ETI
Niben101Scf00024g03011.1	0	dADARcd-AtUBP1c-ETI
Niben101Scf00024g03009.1	0.181781	dADARcd-AtUBP1c-ETI
Niben101Scf00024g04006.1	1.40277	dADARcd-AtUBP1c-ETI
Niben101Scf00024g04005.1	3.49648	dADARcd-AtUBP1c-ETI
Niben101Scf00024g04003.1	0	dADARcd-AtUBP1c-ETI
Niben101Scf00024g04004.1	0	dADARcd-AtUBP1c-ETI
Niben101Scf00024g04032.1	2.17944	dADARcd-AtUBP1c-ETI
Niben101Scf00024g04007.1	0	dADARcd-AtUBP1c-ETI
Niben101Scf00024g04009.1	0	dADARcd-AtUBP1c-ETI
Niben101Scf00024g04001.1	0	dADARcd-AtUBP1c-ETI
Niben101Scf00024g04002.1	0	dADARcd-AtUBP1c-ETI
Niben101Scf00025g00005.1	17.2692	dADARcd-AtUBP1c-ETI
Niben101Scf00025g00006.1	4.95672	dADARcd-AtUBP1c-ETI
Niben101Scf00028g00002.1	12.8301	dADARcd-AtUBP1c-ETI
Niben101Scf00028g01007.1	4.70978	dADARcd-AtUBP1c-ETI
Niben101Scf00028g01004.1	4.08518	dADARcd-AtUBP1c-ETI
Niben101Scf00028g03008.1	6.35506	dADARcd-AtUBP1c-ETI
Niben101Scf00028g03009.1	7.04401	dADARcd-AtUBP1c-ETI
Niben101Scf00028g03005.1	0	dADARcd-AtUBP1c-ETI
Niben101Scf00028g04012.1	0	dADARcd-AtUBP1c-ETI
Niben101Scf00028g04008.1	1.3284	dADARcd-AtUBP1c-ETI
Niben101Scf00028g04010.1	2.62317	dADARcd-AtUBP1c-ETI
Niben101Scf00028g04011.1	1.07932	dADARcd-AtUBP1c-ETI
Niben101Scf00031g00001.1	0.893234	dADARcd-AtUBP1c-ETI
Niben101Scf00031g00003.1	0.587668	dADARcd-AtUBP1c-ETI
Niben101Scf00031g00002.1	3.29365	dADARcd-AtUBP1c-ETI
Niben101Scf00031g01005.1	1.90596	dADARcd-AtUBP1c-ETI
Niben101Scf00031g01003.1	3.7567	dADARcd-AtUBP1c-ETI
Niben101Scf00031g01007.1	0	dADARcd-AtUBP1c-ETI
Niben101Scf00031g02001.1	8.8945	dADARcd-AtUBP1c-ETI
Niben101Scf00032g01006.1	5.81769	dADARcd-AtUBP1c-ETI
Niben101Scf00032g02001.1	0	dADARcd-AtUBP1c-ETI
Niben101Scf00032g02010.1	0	dADARcd-AtUBP1c-ETI
Niben101Scf00033g00002.1	1.62625	dADARcd-AtUBP1c-ETI
Niben101Scf00033g00007.1	0	dADARcd-AtUBP1c-ETI
Niben101Scf00033g00010.1	0	dADARcd-AtUBP1c-ETI
Niben101Scf00033g01001.1	43.0496	dADARcd-AtUBP1c-ETI
Niben101Scf00033g03002.1	0	dADARcd-AtUBP1c-ETI
Niben101Scf00033g04001.1	0	dADARcd-AtUBP1c-ETI
Niben101Scf00033g05002.1	0	dADARcd-AtUBP1c-ETI
Niben101Scf00033g07005.1	12.4679	dADARcd-AtUBP1c-ETI
Niben101Scf00033g07011.1	0	dADARcd-AtUBP1c-ETI
Niben101Scf00033g07004.1	46.3801	dADARcd-AtUBP1c-ETI
Niben101Scf00033g07013.1	0.37138	dADARcd-AtUBP1c-ETI
Niben101Scf00033g07014.1	0.507365	dADARcd-AtUBP1c-ETI
Niben101Scf00033g07007.1	2.11206	dADARcd-AtUBP1c-ETI
Niben101Scf00033g07016.1	3.09174	dADARcd-AtUBP1c-ETI
Niben101Scf00034g00012.1	0.116247	dADARcd-AtUBP1c-ETI
Niben101Scf00034g01012.1	2.06725	dADARcd-AtUBP1c-ETI
Niben101Scf00034g01011.1	0.989638	dADARcd-AtUBP1c-ETI
Niben101Scf00034g01015.1	0.356066	dADARcd-AtUBP1c-ETI
Niben101Scf00034g01013.1	0.475844	dADARcd-AtUBP1c-ETI
Niben101Scf00034g04020.1	5.70599	dADARcd-AtUBP1c-ETI
Niben101Scf00034g04002.1	1.58984	dADARcd-AtUBP1c-ETI
Niben101Scf00034g04018.1	2.04042	dADARcd-AtUBP1c-ETI
Niben101Scf00034g04016.1	7.73045	dADARcd-AtUBP1c-ETI
Niben101Scf00034g04023.1	15.372	dADARcd-AtUBP1c-ETI
Niben101Scf00035g01004.1	2.53959	dADARcd-AtUBP1c-ETI
Niben101Scf00035g01012.1	3.81915	dADARcd-AtUBP1c-ETI
Niben101Scf00035g01005.1	0.39975	dADARcd-AtUBP1c-ETI
Niben101Scf00035g01009.1	6.16371	dADARcd-AtUBP1c-ETI
Niben101Scf00035g04007.1	0	dADARcd-AtUBP1c-ETI
Niben101Scf00037g01004.1	5.9248	dADARcd-AtUBP1c-ETI
Niben101Scf00037g01005.1	154.29	dADARcd-AtUBP1c-ETI
Niben101Scf00037g02013.1	8.15655	dADARcd-AtUBP1c-ETI
Niben101Scf00037g02012.1	5.26027	dADARcd-AtUBP1c-ETI
Niben101Scf00037g02016.1	3.0831	dADARcd-AtUBP1c-ETI
Niben101Scf00037g02018.1	0	dADARcd-AtUBP1c-ETI
Niben101Scf00037g02020.1	0	dADARcd-AtUBP1c-ETI
Niben101Scf00037g03004.1	2.76577	dADARcd-AtUBP1c-ETI
Niben101Scf00039g01002.1	2.06331	dADARcd-AtUBP1c-ETI
Niben101Scf00039g01003.1	0	dADARcd-AtUBP1c-ETI
Niben101Scf00039g01010.1	8.26113	dADARcd-AtUBP1c-ETI
Niben101Scf00039g01013.1	0.368409	dADARcd-AtUBP1c-ETI
Niben101Scf00039g02004.1	0	dADARcd-AtUBP1c-ETI
Niben101Scf00043g00002.1	0	dADARcd-AtUBP1c-ETI
Niben101Scf00043g00010.1	0	dADARcd-AtUBP1c-ETI
Niben101Scf00043g01001.1	4.87972	dADARcd-AtUBP1c-ETI
Niben101Scf00043g03010.1	0	dADARcd-AtUBP1c-ETI
Niben101Scf00043g03001.1	1.32023	dADARcd-AtUBP1c-ETI
Niben101Scf00043g03012.1	5.38123	dADARcd-AtUBP1c-ETI
Niben101Scf00043g03002.1	11.5642	dADARcd-AtUBP1c-ETI
Niben101Scf00043g03003.1	1.78367	dADARcd-AtUBP1c-ETI
Niben101Scf00043g03015.1	6.27971	dADARcd-AtUBP1c-ETI
Niben101Scf00043g03016.1	0.115128	dADARcd-AtUBP1c-ETI
Niben101Scf00044g00020.1	5.30272	dADARcd-AtUBP1c-ETI
Niben101Scf00044g00016.1	0	dADARcd-AtUBP1c-ETI
Niben101Scf00044g00021.1	0.359922	dADARcd-AtUBP1c-ETI
Niben101Scf00044g00024.1	0.28782	dADARcd-AtUBP1c-ETI
Niben101Scf00046g00002.1	2.79468	dADARcd-AtUBP1c-ETI
Niben101Scf00046g00015.1	26.133	dADARcd-AtUBP1c-ETI
Niben101Scf00046g00003.1	21.6284	dADARcd-AtUBP1c-ETI
Niben101Scf00046g01017.1	7.38468	dADARcd-AtUBP1c-ETI
Niben101Scf00046g01018.1	0	dADARcd-AtUBP1c-ETI
Niben101Scf00046g01019.1	1.06853	dADARcd-AtUBP1c-ETI
Niben101Scf00046g02010.1	16.2	dADARcd-AtUBP1c-ETI
Niben101Scf00046g02008.1	3.74096	dADARcd-AtUBP1c-ETI
Niben101Scf00046g02003.1	4.05682	dADARcd-AtUBP1c-ETI
Niben101Scf00046g03001.1	5.13637	dADARcd-AtUBP1c-ETI
Niben101Scf00046g03003.1	14.2793	dADARcd-AtUBP1c-ETI
Niben101Scf00046g03002.1	9.40915	dADARcd-AtUBP1c-ETI
Niben101Scf00046g04019.1	0	dADARcd-AtUBP1c-ETI
Niben101Scf00046g04007.1	11.6449	dADARcd-AtUBP1c-ETI
Niben101Scf00046g04022.1	7.3329	dADARcd-AtUBP1c-ETI
Niben101Scf00046g04012.1	0	dADARcd-AtUBP1c-ETI
Niben101Scf00046g04020.1	0.6396	dADARcd-AtUBP1c-ETI
Niben101Scf00046g04025.1	3.76196	dADARcd-AtUBP1c-ETI
Niben101Scf00046g04027.1	4.30966	dADARcd-AtUBP1c-ETI
Niben101Scf00046g04021.1	0.624188	dADARcd-AtUBP1c-ETI
Niben101Scf00046g05013.1	1.54604	dADARcd-AtUBP1c-ETI
Niben101Scf00046g05001.1	0.171833	dADARcd-AtUBP1c-ETI
Niben101Scf00046g05006.1	1.30242	dADARcd-AtUBP1c-ETI
Niben101Scf00046g05007.1	3.91435	dADARcd-AtUBP1c-ETI
Niben101Scf00046g05014.1	2.47238	dADARcd-AtUBP1c-ETI
Niben101Scf00046g05010.1	15.4236	dADARcd-AtUBP1c-ETI
Niben101Scf00046g06006.1	15.8378	dADARcd-AtUBP1c-ETI
Niben101Scf00046g06001.1	4.36734	dADARcd-AtUBP1c-ETI
Niben101Scf00046g07031.1	0	dADARcd-AtUBP1c-ETI
Niben101Scf00046g07015.1	1.38073	dADARcd-AtUBP1c-ETI
Niben101Scf00046g07021.1	0.30475	dADARcd-AtUBP1c-ETI
Niben101Scf00046g07018.1	3.80423	dADARcd-AtUBP1c-ETI
Niben101Scf00046g07019.1	0.93347	dADARcd-AtUBP1c-ETI
Niben101Scf00046g07033.1	1.65595	dADARcd-AtUBP1c-ETI
Niben101Scf00046g07007.1	0	dADARcd-AtUBP1c-ETI
Niben101Scf00046g07016.1	12.2162	dADARcd-AtUBP1c-ETI
Niben101Scf00046g07025.1	4.24156	dADARcd-AtUBP1c-ETI
Niben101Scf00046g07010.1	2.9848	dADARcd-AtUBP1c-ETI
Niben101Scf00046g08005.1	11.4026	dADARcd-AtUBP1c-ETI
Niben101Scf00046g08004.1	11.1816	dADARcd-AtUBP1c-ETI
Niben101Scf00046g08003.1	0.732336	dADARcd-AtUBP1c-ETI
Niben101Scf00046g09009.1	0.972815	dADARcd-AtUBP1c-ETI
Niben101Scf00046g09013.1	4.27279	dADARcd-AtUBP1c-ETI
Niben101Scf00046g09010.1	0	dADARcd-AtUBP1c-ETI
Niben101Scf00046g09025.1	1.72845	dADARcd-AtUBP1c-ETI
Niben101Scf00046g09011.1	0.528649	dADARcd-AtUBP1c-ETI
Niben101Scf00047g02014.1	20.9172	dADARcd-AtUBP1c-ETI
Niben101Scf00047g02009.1	17.334	dADARcd-AtUBP1c-ETI
Niben101Scf00047g03004.1	1.71193	dADARcd-AtUBP1c-ETI
Niben101Scf00047g03028.1	0	dADARcd-AtUBP1c-ETI
Niben101Scf00047g03008.1	0.718125	dADARcd-AtUBP1c-ETI
Niben101Scf00047g03012.1	5.41113	dADARcd-AtUBP1c-ETI
Niben101Scf00047g03001.1	4.3173	dADARcd-AtUBP1c-ETI
Niben101Scf00047g03022.1	5.49974	dADARcd-AtUBP1c-ETI
Niben101Scf00047g03003.1	2.34668	dADARcd-AtUBP1c-ETI
Niben101Scf00047g03014.1	0.10953	dADARcd-AtUBP1c-ETI
Niben101Scf00047g03013.1	2.48167	dADARcd-AtUBP1c-ETI
Niben101Scf00048g00004.1	0.587471	dADARcd-AtUBP1c-ETI
Niben101Scf00048g00007.1	3.5783	dADARcd-AtUBP1c-ETI
Niben101Scf00048g00003.1	0.18569	dADARcd-AtUBP1c-ETI
Niben101Scf00048g01007.1	2.31284	dADARcd-AtUBP1c-ETI
Niben101Scf00049g00001.1	5.73632	dADARcd-AtUBP1c-ETI
Niben101Scf00049g01003.1	0	dADARcd-AtUBP1c-ETI
Niben101Scf00049g01013.1	0	dADARcd-AtUBP1c-ETI
Niben101Scf00049g01012.1	0	dADARcd-AtUBP1c-ETI
Niben101Scf00049g03004.1	0	dADARcd-AtUBP1c-ETI
Niben101Scf00049g03001.1	0.083831	dADARcd-AtUBP1c-ETI
Niben101Scf00050g00008.1	15.8996	dADARcd-AtUBP1c-ETI
Niben101Scf00050g01002.1	1.12814	dADARcd-AtUBP1c-ETI
Niben101Scf00050g03004.1	7.72467	dADARcd-AtUBP1c-ETI
Niben101Scf00050g03002.1	7.22136	dADARcd-AtUBP1c-ETI
Niben101Scf00050g03001.1	116.99	dADARcd-AtUBP1c-ETI
Niben101Scf00050g03006.1	0.935373	dADARcd-AtUBP1c-ETI
Niben101Scf00050g03005.1	7.63084	dADARcd-AtUBP1c-ETI
Niben101Scf00050g03017.1	0.522902	dADARcd-AtUBP1c-ETI
Niben101Scf00051g00011.1	28.2322	dADARcd-AtUBP1c-ETI
Niben101Scf00051g00010.1	0	dADARcd-AtUBP1c-ETI
Niben101Scf00051g00013.1	0.0464226	dADARcd-AtUBP1c-ETI
Niben101Scf00051g00012.1	0	dADARcd-AtUBP1c-ETI
Niben101Scf00051g01009.1	39.8481	dADARcd-AtUBP1c-ETI
Niben101Scf00051g01015.1	8.12339	dADARcd-AtUBP1c-ETI
Niben101Scf00051g03003.1	2.91	dADARcd-AtUBP1c-ETI
Niben101Scf00051g03009.1	6.84358	dADARcd-AtUBP1c-ETI
Niben101Scf00051g03010.1	0	dADARcd-AtUBP1c-ETI
Niben101Scf00051g04002.1	0	dADARcd-AtUBP1c-ETI
Niben101Scf00051g04021.1	9.43409	dADARcd-AtUBP1c-ETI
Niben101Scf00051g04005.1	1.40572	dADARcd-AtUBP1c-ETI
Niben101Scf00051g04001.1	0	dADARcd-AtUBP1c-ETI
Niben101Scf00051g05021.1	0	dADARcd-AtUBP1c-ETI
Niben101Scf00051g05016.1	0.840822	dADARcd-AtUBP1c-ETI
Niben101Scf00051g05002.1	21.8649	dADARcd-AtUBP1c-ETI
Niben101Scf00051g05008.1	5.72511	dADARcd-AtUBP1c-ETI
Niben101Scf00051g05017.1	3.33265	dADARcd-AtUBP1c-ETI
Niben101Scf00052g00002.1	0	dADARcd-AtUBP1c-ETI
Niben101Scf00052g04001.1	0.595489	dADARcd-AtUBP1c-ETI
Niben101Scf00052g06003.1	0	dADARcd-AtUBP1c-ETI
Niben101Scf00052g08003.1	6.86292	dADARcd-AtUBP1c-ETI
Niben101Scf00052g09016.1	9.70674	dADARcd-AtUBP1c-ETI
Niben101Scf00052g09009.1	1.75257	dADARcd-AtUBP1c-ETI
Niben101Scf00052g09012.1	0.155345	dADARcd-AtUBP1c-ETI
Niben101Scf00054g00013.1	4.34644	dADARcd-AtUBP1c-ETI
Niben101Scf00054g00003.1	6.66388	dADARcd-AtUBP1c-ETI
Niben101Scf00054g00002.1	8.15907	dADARcd-AtUBP1c-ETI
Niben101Scf00054g01002.1	0	dADARcd-AtUBP1c-ETI
Niben101Scf00054g01013.1	51.7712	dADARcd-AtUBP1c-ETI
Niben101Scf00054g01010.1	10.6254	dADARcd-AtUBP1c-ETI
Niben101Scf00055g00009.1	0	dADARcd-AtUBP1c-ETI
Niben101Scf00055g00004.1	6.27971	dADARcd-AtUBP1c-ETI
Niben101Scf00055g00003.1	2.39188	dADARcd-AtUBP1c-ETI
Niben101Scf00055g00006.1	0	dADARcd-AtUBP1c-ETI
Niben101Scf00055g01004.1	0	dADARcd-AtUBP1c-ETI
Niben101Scf00055g03005.1	0.804352	dADARcd-AtUBP1c-ETI
Niben101Scf00055g03017.1	70.4583	dADARcd-AtUBP1c-ETI
Niben101Scf00055g03019.1	24.119	dADARcd-AtUBP1c-ETI
Niben101Scf00055g03018.1	0	dADARcd-AtUBP1c-ETI
Niben101Scf00055g03020.1	32.7366	dADARcd-AtUBP1c-ETI
Niben101Scf00055g04003.1	15.8944	dADARcd-AtUBP1c-ETI
Niben101Scf00056g01003.1	0.371233	dADARcd-AtUBP1c-ETI
Niben101Scf00056g01002.1	0	dADARcd-AtUBP1c-ETI
Niben101Scf00056g02008.1	0	dADARcd-AtUBP1c-ETI
Niben101Scf00056g02001.1	0	dADARcd-AtUBP1c-ETI
Niben101Scf00056g03004.1	0	dADARcd-AtUBP1c-ETI
Niben101Scf00056g04001.1	1.56993	dADARcd-AtUBP1c-ETI
Niben101Scf00056g04010.1	2.42504	dADARcd-AtUBP1c-ETI
Niben101Scf00056g04002.1	3.16602	dADARcd-AtUBP1c-ETI
Niben101Scf00056g06003.1	0	dADARcd-AtUBP1c-ETI
Niben101Scf00056g06004.1	0	dADARcd-AtUBP1c-ETI
Niben101Scf00056g07001.1	0.253249	dADARcd-AtUBP1c-ETI
Niben101Scf00056g07009.1	0.0741167	dADARcd-AtUBP1c-ETI
Niben101Scf00056g07005.1	19.8369	dADARcd-AtUBP1c-ETI
Niben101Scf00056g09002.1	4.54313	dADARcd-AtUBP1c-ETI
Niben101Scf00057g00033.1	1.05571	dADARcd-AtUBP1c-ETI
Niben101Scf00057g00034.1	12.3386	dADARcd-AtUBP1c-ETI
Niben101Scf00057g00032.1	1.3155	dADARcd-AtUBP1c-ETI
Niben101Scf00057g00012.1	0	dADARcd-AtUBP1c-ETI
Niben101Scf00057g00035.1	1.95544	dADARcd-AtUBP1c-ETI
Niben101Scf00057g00011.1	1.92696	dADARcd-AtUBP1c-ETI
Niben101Scf00057g00027.1	0	dADARcd-AtUBP1c-ETI
Niben101Scf00058g00001.1	5.87428	dADARcd-AtUBP1c-ETI
Niben101Scf00058g00002.1	1.0795	dADARcd-AtUBP1c-ETI
Niben101Scf00058g00011.1	0	dADARcd-AtUBP1c-ETI
Niben101Scf00058g01002.1	38.6419	dADARcd-AtUBP1c-ETI
Niben101Scf00058g02009.1	0	dADARcd-AtUBP1c-ETI
Niben101Scf00058g02017.1	0.22081	dADARcd-AtUBP1c-ETI
Niben101Scf00058g02016.1	4.34675	dADARcd-AtUBP1c-ETI
Niben101Scf00058g03001.1	1.85303	dADARcd-AtUBP1c-ETI
Niben101Scf00058g03014.1	8.26093	dADARcd-AtUBP1c-ETI
Niben101Scf00058g03015.1	3.75675	dADARcd-AtUBP1c-ETI
Niben101Scf00058g06002.1	0	dADARcd-AtUBP1c-ETI
Niben101Scf00058g06004.1	0	dADARcd-AtUBP1c-ETI
Niben101Scf00058g07005.1	17.4193	dADARcd-AtUBP1c-ETI
Niben101Scf00058g08006.1	4.86567	dADARcd-AtUBP1c-ETI
Niben101Scf00058g09013.1	24.0995	dADARcd-AtUBP1c-ETI
Niben101Scf00058g09015.1	3.80387	dADARcd-AtUBP1c-ETI
Niben101Scf00058g09016.1	12.4338	dADARcd-AtUBP1c-ETI
Niben101Scf00058g09014.1	10.3615	dADARcd-AtUBP1c-ETI
Niben101Scf00059g00007.1	0	dADARcd-AtUBP1c-ETI
Niben101Scf00059g00006.1	1.15354	dADARcd-AtUBP1c-ETI
Niben101Scf00059g01005.1	0	dADARcd-AtUBP1c-ETI
Niben101Scf00059g01004.1	0.215865	dADARcd-AtUBP1c-ETI
Niben101Scf00059g02013.1	10.4351	dADARcd-AtUBP1c-ETI
Niben101Scf00059g02005.1	0	dADARcd-AtUBP1c-ETI
Niben101Scf00059g02006.1	0	dADARcd-AtUBP1c-ETI
Niben101Scf00059g03006.1	1.8569	dADARcd-AtUBP1c-ETI
Niben101Scf00059g03007.1	0	dADARcd-AtUBP1c-ETI
Niben101Scf00059g03008.1	0	dADARcd-AtUBP1c-ETI
Niben101Scf00059g03004.1	0.287538	dADARcd-AtUBP1c-ETI
Niben101Scf00059g04019.1	37.3881	dADARcd-AtUBP1c-ETI
Niben101Scf00059g04025.1	89.2295	dADARcd-AtUBP1c-ETI
Niben101Scf00059g04016.1	10.0083	dADARcd-AtUBP1c-ETI
Niben101Scf00059g04020.1	3.07394	dADARcd-AtUBP1c-ETI
Niben101Scf00059g04024.1	0.728477	dADARcd-AtUBP1c-ETI
Niben101Scf00059g04022.1	4.35484	dADARcd-AtUBP1c-ETI
Niben101Scf00061g00002.1	0.730767	dADARcd-AtUBP1c-ETI
Niben101Scf00062g00005.1	0	dADARcd-AtUBP1c-ETI
Niben101Scf00062g00001.1	6.45229	dADARcd-AtUBP1c-ETI
Niben101Scf00062g01019.1	0.468847	dADARcd-AtUBP1c-ETI
Niben101Scf00062g01025.1	1.95353	dADARcd-AtUBP1c-ETI
Niben101Scf00062g01026.1	4.95007	dADARcd-AtUBP1c-ETI
Niben101Scf00062g01023.1	0.919089	dADARcd-AtUBP1c-ETI
Niben101Scf00062g01027.1	3.10457	dADARcd-AtUBP1c-ETI
Niben101Scf00063g00016.1	2.76376	dADARcd-AtUBP1c-ETI
Niben101Scf00063g00013.1	1.11485	dADARcd-AtUBP1c-ETI
Niben101Scf00063g00002.1	0.112871	dADARcd-AtUBP1c-ETI
Niben101Scf00063g01019.1	12.9464	dADARcd-AtUBP1c-ETI
Niben101Scf00063g01018.1	0.985127	dADARcd-AtUBP1c-ETI
Niben101Scf00063g01017.1	0	dADARcd-AtUBP1c-ETI
Niben101Scf00063g01016.1	4.06995	dADARcd-AtUBP1c-ETI
Niben101Scf00063g02003.1	6.813	dADARcd-AtUBP1c-ETI
Niben101Scf00063g02008.1	0.0293195	dADARcd-AtUBP1c-ETI
Niben101Scf00063g02006.1	3.03661	dADARcd-AtUBP1c-ETI
Niben101Scf00063g02005.1	2.22214	dADARcd-AtUBP1c-ETI
Niben101Scf00063g02016.1	7.6752	dADARcd-AtUBP1c-ETI
Niben101Scf00063g03008.1	7.94198	dADARcd-AtUBP1c-ETI
Niben101Scf00063g03007.1	50.1541	dADARcd-AtUBP1c-ETI
Niben101Scf00063g04014.1	1.97127	dADARcd-AtUBP1c-ETI
Niben101Scf00063g04015.1	3.87068	dADARcd-AtUBP1c-ETI
Niben101Scf00063g04006.1	0.600667	dADARcd-AtUBP1c-ETI
Niben101Scf00063g05003.1	8.34	dADARcd-AtUBP1c-ETI
Niben101Scf00063g05010.1	0	dADARcd-AtUBP1c-ETI
Niben101Scf00063g05012.1	7.88792	dADARcd-AtUBP1c-ETI
Niben101Scf00063g05004.1	7.65596	dADARcd-AtUBP1c-ETI
Niben101Scf00063g06001.1	0	dADARcd-AtUBP1c-ETI
Niben101Scf00063g06034.1	4.03968	dADARcd-AtUBP1c-ETI
Niben101Scf00063g06035.1	0.492	dADARcd-AtUBP1c-ETI
Niben101Scf00063g06032.1	5.46612	dADARcd-AtUBP1c-ETI
Niben101Scf00063g06007.1	0	dADARcd-AtUBP1c-ETI
Niben101Scf00063g06042.1	66.4897	dADARcd-AtUBP1c-ETI
Niben101Scf00063g06040.1	1.83419	dADARcd-AtUBP1c-ETI
Niben101Scf00063g06009.1	0.746029	dADARcd-AtUBP1c-ETI
Niben101Scf00063g06038.1	0.250413	dADARcd-AtUBP1c-ETI
Niben101Scf00063g06018.1	0	dADARcd-AtUBP1c-ETI
Niben101Scf00063g06039.1	0.55965	dADARcd-AtUBP1c-ETI
Niben101Scf00063g07011.1	0.111614	dADARcd-AtUBP1c-ETI
Niben101Scf00063g07009.1	0	dADARcd-AtUBP1c-ETI
Niben101Scf00063g08002.1	3.44066	dADARcd-AtUBP1c-ETI
Niben101Scf00063g08003.1	6.67026	dADARcd-AtUBP1c-ETI
Niben101Scf00063g10008.1	1681.78	dADARcd-AtUBP1c-ETI
Niben101Scf00063g10001.1	1.85744	dADARcd-AtUBP1c-ETI
Niben101Scf00063g10004.1	0	dADARcd-AtUBP1c-ETI
Niben101Scf00063g10020.1	0.19188	dADARcd-AtUBP1c-ETI
Niben101Scf00063g10026.1	1.7191	dADARcd-AtUBP1c-ETI
Niben101Scf00063g10005.1	4.74934	dADARcd-AtUBP1c-ETI
Niben101Scf00063g10017.1	0	dADARcd-AtUBP1c-ETI
Niben101Scf00063g11003.1	13.1121	dADARcd-AtUBP1c-ETI
Niben101Scf00063g13014.1	939.444	dADARcd-AtUBP1c-ETI
Niben101Scf00063g13005.1	12.0612	dADARcd-AtUBP1c-ETI
Niben101Scf00063g13004.1	10.538	dADARcd-AtUBP1c-ETI
Niben101Scf00063g13002.1	0.395478	dADARcd-AtUBP1c-ETI
Niben101Scf00063g13003.1	0	dADARcd-AtUBP1c-ETI
Niben101Scf00063g12003.1	3.33609	dADARcd-AtUBP1c-ETI
Niben101Scf00063g12004.1	0.333525	dADARcd-AtUBP1c-ETI
Niben101Scf00063g14001.1	3.31618	dADARcd-AtUBP1c-ETI
Niben101Scf00063g14011.1	0	dADARcd-AtUBP1c-ETI
Niben101Scf00063g14006.1	1.44247	dADARcd-AtUBP1c-ETI
Niben101Scf00063g14005.1	0	dADARcd-AtUBP1c-ETI
Niben101Scf00064g00018.1	0.331039	dADARcd-AtUBP1c-ETI
Niben101Scf00064g00021.1	1.93072	dADARcd-AtUBP1c-ETI
Niben101Scf00064g00014.1	0	dADARcd-AtUBP1c-ETI
Niben101Scf00064g01004.1	4.30413	dADARcd-AtUBP1c-ETI
Niben101Scf00065g00004.1	0	dADARcd-AtUBP1c-ETI
Niben101Scf00066g00002.1	0.149373	dADARcd-AtUBP1c-ETI
Niben101Scf00066g00001.1	8.39607	dADARcd-AtUBP1c-ETI
Niben101Scf00066g00012.1	0.57564	dADARcd-AtUBP1c-ETI
Niben101Scf00066g01002.1	0	dADARcd-AtUBP1c-ETI
Niben101Scf00066g02010.1	1.99887	dADARcd-AtUBP1c-ETI
Niben101Scf00066g02012.1	1.79977	dADARcd-AtUBP1c-ETI
Niben101Scf00066g02006.1	7.70863	dADARcd-AtUBP1c-ETI
Niben101Scf00066g05007.1	0.677223	dADARcd-AtUBP1c-ETI
Niben101Scf00066g05001.1	7.0528	dADARcd-AtUBP1c-ETI
Niben101Scf00067g00005.1	0.63896	dADARcd-AtUBP1c-ETI
Niben101Scf00067g00006.1	1.1284	dADARcd-AtUBP1c-ETI
Niben101Scf00067g01004.1	0.0799088	dADARcd-AtUBP1c-ETI
Niben101Scf00067g01010.1	16.6296	dADARcd-AtUBP1c-ETI
Niben101Scf00067g02005.1	0	dADARcd-AtUBP1c-ETI
Niben101Scf00067g02006.1	0	dADARcd-AtUBP1c-ETI
Niben101Scf00067g02001.1	7.00711	dADARcd-AtUBP1c-ETI
Niben101Scf00067g02002.1	13.8715	dADARcd-AtUBP1c-ETI
Niben101Scf00067g02003.1	1.20764	dADARcd-AtUBP1c-ETI
Niben101Scf00067g02010.1	6.93995	dADARcd-AtUBP1c-ETI
Niben101Scf00068g00017.1	0	dADARcd-AtUBP1c-ETI
Niben101Scf00068g00013.1	0.999044	dADARcd-AtUBP1c-ETI
Niben101Scf00068g00014.1	2.14836	dADARcd-AtUBP1c-ETI
Niben101Scf00068g00012.1	0	dADARcd-AtUBP1c-ETI
Niben101Scf00069g00001.1	7.44009	dADARcd-AtUBP1c-ETI
Niben101Scf00069g00005.1	2.00204	dADARcd-AtUBP1c-ETI
Niben101Scf00069g01003.1	13.0082	dADARcd-AtUBP1c-ETI
Niben101Scf00069g01002.1	11.5128	dADARcd-AtUBP1c-ETI
Niben101Scf00069g01007.1	0	dADARcd-AtUBP1c-ETI
Niben101Scf00069g01009.1	0	dADARcd-AtUBP1c-ETI
Niben101Scf00069g02007.1	5.51389	dADARcd-AtUBP1c-ETI
Niben101Scf00069g02013.1	54.7824	dADARcd-AtUBP1c-ETI
Niben101Scf00069g03002.1	3.31646	dADARcd-AtUBP1c-ETI
Niben101Scf00069g03001.1	0	dADARcd-AtUBP1c-ETI
Niben101Scf00069g03003.1	2.3741	dADARcd-AtUBP1c-ETI
Niben101Scf00069g03014.1	0	dADARcd-AtUBP1c-ETI
Niben101Scf00069g04016.1	12.4945	dADARcd-AtUBP1c-ETI
Niben101Scf00069g04005.1	7.82431	dADARcd-AtUBP1c-ETI
Niben101Scf00069g04002.1	9.38364	dADARcd-AtUBP1c-ETI
Niben101Scf00069g04007.1	0	dADARcd-AtUBP1c-ETI
Niben101Scf00069g04008.1	0	dADARcd-AtUBP1c-ETI
Niben101Scf00069g05004.1	0	dADARcd-AtUBP1c-ETI
Niben101Scf00069g06001.1	0	dADARcd-AtUBP1c-ETI
Niben101Scf00069g07004.1	0.49636	dADARcd-AtUBP1c-ETI
Niben101Scf00069g08002.1	0.160395	dADARcd-AtUBP1c-ETI
Niben101Scf00069g09006.1	1.69123	dADARcd-AtUBP1c-ETI
Niben101Scf00069g10002.1	6.932	dADARcd-AtUBP1c-ETI
Niben101Scf00069g11015.1	2.59105	dADARcd-AtUBP1c-ETI
Niben101Scf00069g11017.1	2.57359	dADARcd-AtUBP1c-ETI
Niben101Scf00069g11022.1	1.77092	dADARcd-AtUBP1c-ETI
Niben101Scf00069g11019.1	0	dADARcd-AtUBP1c-ETI
Niben101Scf00069g12020.1	0	dADARcd-AtUBP1c-ETI
Niben101Scf00069g12023.1	0	dADARcd-AtUBP1c-ETI
Niben101Scf00069g12007.1	0.640672	dADARcd-AtUBP1c-ETI
Niben101Scf00069g12009.1	56.5493	dADARcd-AtUBP1c-ETI
Niben101Scf00069g12017.1	122.107	dADARcd-AtUBP1c-ETI
Niben101Scf00069g12019.1	0	dADARcd-AtUBP1c-ETI
Niben101Scf00069g12011.1	0	dADARcd-AtUBP1c-ETI
Niben101Scf00069g12008.1	0.716234	dADARcd-AtUBP1c-ETI
Niben101Scf00069g13003.1	0	dADARcd-AtUBP1c-ETI
Niben101Scf00069g13004.1	0	dADARcd-AtUBP1c-ETI
Niben101Scf00069g14014.1	1.41551	dADARcd-AtUBP1c-ETI
Niben101Scf00069g14019.1	42.6069	dADARcd-AtUBP1c-ETI
Niben101Scf00069g14007.1	1.06454	dADARcd-AtUBP1c-ETI
Niben101Scf00069g14006.1	0.100402	dADARcd-AtUBP1c-ETI
Niben101Scf00069g15007.1	12.4076	dADARcd-AtUBP1c-ETI
Niben101Scf00069g15002.1	0.748424	dADARcd-AtUBP1c-ETI
Niben101Scf00069g15032.1	1.5498	dADARcd-AtUBP1c-ETI
Niben101Scf00069g15006.1	0	dADARcd-AtUBP1c-ETI
Niben101Scf00069g15020.1	8.79751	dADARcd-AtUBP1c-ETI
Niben101Scf00069g15018.1	1.51994	dADARcd-AtUBP1c-ETI
Niben101Scf00069g15010.1	2.87384	dADARcd-AtUBP1c-ETI
Niben101Scf00071g04002.1	0.404173	dADARcd-AtUBP1c-ETI
Niben101Scf00071g05019.1	1.80662	dADARcd-AtUBP1c-ETI
Niben101Scf00072g00001.1	0.356066	dADARcd-AtUBP1c-ETI
Niben101Scf00072g02005.1	2.35489	dADARcd-AtUBP1c-ETI
Niben101Scf00072g04006.1	12.3817	dADARcd-AtUBP1c-ETI
Niben101Scf00072g04001.1	2.39398	dADARcd-AtUBP1c-ETI
Niben101Scf00072g05001.1	0	dADARcd-AtUBP1c-ETI
Niben101Scf00072g05002.1	0	dADARcd-AtUBP1c-ETI
Niben101Scf00072g05004.1	1.37487	dADARcd-AtUBP1c-ETI
Niben101Scf00072g05003.1	1.85364	dADARcd-AtUBP1c-ETI
Niben101Scf00072g06001.1	1.13103	dADARcd-AtUBP1c-ETI
Niben101Scf00072g06002.1	0	dADARcd-AtUBP1c-ETI
Niben101Scf00072g07005.1	14.5657	dADARcd-AtUBP1c-ETI
Niben101Scf00072g07008.1	0.365003	dADARcd-AtUBP1c-ETI
Niben101Scf00072g09003.1	9.00202	dADARcd-AtUBP1c-ETI
Niben101Scf00072g10012.1	0	dADARcd-AtUBP1c-ETI
Niben101Scf00072g10016.1	3.70845	dADARcd-AtUBP1c-ETI
Niben101Scf00073g00008.1	1.73287	dADARcd-AtUBP1c-ETI
Niben101Scf00073g00009.1	0	dADARcd-AtUBP1c-ETI
Niben101Scf00073g01001.1	0	dADARcd-AtUBP1c-ETI
Niben101Scf00073g03006.1	4.6636	dADARcd-AtUBP1c-ETI
Niben101Scf00073g03013.1	0	dADARcd-AtUBP1c-ETI
Niben101Scf00073g03014.1	0	dADARcd-AtUBP1c-ETI
Niben101Scf00073g03012.1	0	dADARcd-AtUBP1c-ETI
Niben101Scf00073g03015.1	0	dADARcd-AtUBP1c-ETI
Niben101Scf00073g04006.1	1.29722	dADARcd-AtUBP1c-ETI
Niben101Scf00073g04001.1	0.0265816	dADARcd-AtUBP1c-ETI
Niben101Scf00073g04002.1	5.6278	dADARcd-AtUBP1c-ETI
Niben101Scf00073g04009.1	0	dADARcd-AtUBP1c-ETI
Niben101Scf00073g05010.1	3.86501	dADARcd-AtUBP1c-ETI
Niben101Scf00073g05011.1	4.63128	dADARcd-AtUBP1c-ETI
Niben101Scf00073g06003.1	0	dADARcd-AtUBP1c-ETI
Niben101Scf00073g06001.1	0	dADARcd-AtUBP1c-ETI
Niben101Scf00073g06002.1	0	dADARcd-AtUBP1c-ETI
Niben101Scf00073g06018.1	0	dADARcd-AtUBP1c-ETI
Niben101Scf00073g06005.1	1.43971	dADARcd-AtUBP1c-ETI
Niben101Scf00073g06020.1	1.10397	dADARcd-AtUBP1c-ETI
Niben101Scf00074g00001.1	0	dADARcd-AtUBP1c-ETI
Niben101Scf00074g00009.1	3.2841	dADARcd-AtUBP1c-ETI
Niben101Scf00074g01003.1	16.523	dADARcd-AtUBP1c-ETI
Niben101Scf00074g02026.1	9.0362	dADARcd-AtUBP1c-ETI
Niben101Scf00074g02023.1	0	dADARcd-AtUBP1c-ETI
Niben101Scf00074g02025.1	0	dADARcd-AtUBP1c-ETI
Niben101Scf00074g02024.1	0.256012	dADARcd-AtUBP1c-ETI
Niben101Scf00074g02031.1	0.385391	dADARcd-AtUBP1c-ETI
Niben101Scf00074g02001.1	1.4924	dADARcd-AtUBP1c-ETI
Niben101Scf00074g02029.1	8.63459	dADARcd-AtUBP1c-ETI
Niben101Scf00074g02021.1	0.830999	dADARcd-AtUBP1c-ETI
Niben101Scf00074g02028.1	3.64396	dADARcd-AtUBP1c-ETI
Niben101Scf00075g00010.1	0	dADARcd-AtUBP1c-ETI
Niben101Scf00075g00009.1	0.39852	dADARcd-AtUBP1c-ETI
Niben101Scf00077g00011.1	10.0475	dADARcd-AtUBP1c-ETI
Niben101Scf00077g00018.1	41.7283	dADARcd-AtUBP1c-ETI
Niben101Scf00077g00010.1	0.0261522	dADARcd-AtUBP1c-ETI
Niben101Scf00077g01008.1	7.41164	dADARcd-AtUBP1c-ETI
Niben101Scf00077g02004.1	0	dADARcd-AtUBP1c-ETI
Niben101Scf00077g03005.1	0.0939678	dADARcd-AtUBP1c-ETI
Niben101Scf00077g04002.1	1.65064	dADARcd-AtUBP1c-ETI
Niben101Scf00077g05015.1	28.6942	dADARcd-AtUBP1c-ETI
Niben101Scf00077g05004.1	5.94639	dADARcd-AtUBP1c-ETI
Niben101Scf00077g05012.1	1.07932	dADARcd-AtUBP1c-ETI
Niben101Scf00077g05011.1	19.8678	dADARcd-AtUBP1c-ETI
Niben101Scf00077g06002.1	0.133985	dADARcd-AtUBP1c-ETI
Niben101Scf00077g08017.1	0	dADARcd-AtUBP1c-ETI
Niben101Scf00077g08026.1	0.204773	dADARcd-AtUBP1c-ETI
Niben101Scf00077g08013.1	6.74674	dADARcd-AtUBP1c-ETI
Niben101Scf00077g08025.1	0	dADARcd-AtUBP1c-ETI
Niben101Scf00077g08014.1	0	dADARcd-AtUBP1c-ETI
Niben101Scf00077g08012.1	0	dADARcd-AtUBP1c-ETI
Niben101Scf00077g08010.1	0	dADARcd-AtUBP1c-ETI
Niben101Scf00078g02005.1	169.009	dADARcd-AtUBP1c-ETI
Niben101Scf00078g02001.1	105.69	dADARcd-AtUBP1c-ETI
Niben101Scf00078g02007.1	222.786	dADARcd-AtUBP1c-ETI
Niben101Scf00079g00014.1	0	dADARcd-AtUBP1c-ETI
Niben101Scf00079g00013.1	0	dADARcd-AtUBP1c-ETI
Niben101Scf00079g00015.1	3.68769	dADARcd-AtUBP1c-ETI
Niben101Scf00080g00010.1	3.00942	dADARcd-AtUBP1c-ETI
Niben101Scf00080g00001.1	2.38065	dADARcd-AtUBP1c-ETI
Niben101Scf00080g01007.1	9.3227	dADARcd-AtUBP1c-ETI
Niben101Scf00080g02007.1	2.46703	dADARcd-AtUBP1c-ETI
Niben101Scf00080g02004.1	0	dADARcd-AtUBP1c-ETI
Niben101Scf00080g04001.1	0	dADARcd-AtUBP1c-ETI
Niben101Scf00080g04007.1	0	dADARcd-AtUBP1c-ETI
Niben101Scf00080g04013.1	0	dADARcd-AtUBP1c-ETI
Niben101Scf00080g04011.1	0	dADARcd-AtUBP1c-ETI
Niben101Scf00080g04008.1	0	dADARcd-AtUBP1c-ETI
Niben101Scf00080g05005.1	0	dADARcd-AtUBP1c-ETI
Niben101Scf00080g05002.1	0	dADARcd-AtUBP1c-ETI
Niben101Scf00080g05006.1	6.45895	dADARcd-AtUBP1c-ETI
Niben101Scf00081g00010.1	2.20078	dADARcd-AtUBP1c-ETI
Niben101Scf00081g00011.1	4.65608	dADARcd-AtUBP1c-ETI
Niben101Scf00082g00008.1	3.32709	dADARcd-AtUBP1c-ETI
Niben101Scf00082g03004.1	4.19155	dADARcd-AtUBP1c-ETI
Niben101Scf00082g05001.1	49.981	dADARcd-AtUBP1c-ETI
Niben101Scf00082g06011.1	2.55228	dADARcd-AtUBP1c-ETI
Niben101Scf00082g07001.1	9.73439	dADARcd-AtUBP1c-ETI
Niben101Scf00082g07008.1	2.92248	dADARcd-AtUBP1c-ETI
Niben101Scf00082g07005.1	4.59886	dADARcd-AtUBP1c-ETI
Niben101Scf00082g08020.1	1.60803	dADARcd-AtUBP1c-ETI
Niben101Scf00082g08019.1	0.637179	dADARcd-AtUBP1c-ETI
Niben101Scf00082g08002.1	2.97491	dADARcd-AtUBP1c-ETI
Niben101Scf00082g08007.1	0.4264	dADARcd-AtUBP1c-ETI
Niben101Scf00083g00009.1	5.20455	dADARcd-AtUBP1c-ETI
Niben101Scf00083g01001.1	6.46424	dADARcd-AtUBP1c-ETI
Niben101Scf00083g01002.1	1.9188	dADARcd-AtUBP1c-ETI
Niben101Scf00083g02012.1	9.0653	dADARcd-AtUBP1c-ETI
Niben101Scf00083g02003.1	0	dADARcd-AtUBP1c-ETI
Niben101Scf00083g02013.1	11.5023	dADARcd-AtUBP1c-ETI
Niben101Scf00083g02014.1	16.7163	dADARcd-AtUBP1c-ETI
Niben101Scf00083g04018.1	3.45204	dADARcd-AtUBP1c-ETI
Niben101Scf00083g04033.1	3.02017	dADARcd-AtUBP1c-ETI
Niben101Scf00083g04029.1	9.62114	dADARcd-AtUBP1c-ETI
Niben101Scf00083g04032.1	4.94144	dADARcd-AtUBP1c-ETI
Niben101Scf00083g04026.1	8.48377	dADARcd-AtUBP1c-ETI
Niben101Scf00083g04034.1	0.378849	dADARcd-AtUBP1c-ETI
Niben101Scf00083g04049.1	0	dADARcd-AtUBP1c-ETI
Niben101Scf00083g04009.1	0	dADARcd-AtUBP1c-ETI
Niben101Scf00085g00008.1	0	dADARcd-AtUBP1c-ETI
Niben101Scf00085g00009.1	7.68024	dADARcd-AtUBP1c-ETI
Niben101Scf00085g01007.1	64.978	dADARcd-AtUBP1c-ETI
Niben101Scf00085g01014.1	0	dADARcd-AtUBP1c-ETI
Niben101Scf00085g01019.1	1.94866	dADARcd-AtUBP1c-ETI
Niben101Scf00085g02008.1	0	dADARcd-AtUBP1c-ETI
Niben101Scf00085g02001.1	3.074	dADARcd-AtUBP1c-ETI
Niben101Scf00085g03007.1	39.7223	dADARcd-AtUBP1c-ETI
Niben101Scf00085g03010.1	0	dADARcd-AtUBP1c-ETI
Niben101Scf00085g03006.1	0	dADARcd-AtUBP1c-ETI
Niben101Scf00085g03004.1	0.515926	dADARcd-AtUBP1c-ETI
Niben101Scf00085g03003.1	5.88722	dADARcd-AtUBP1c-ETI
Niben101Scf00085g04002.1	1.81292	dADARcd-AtUBP1c-ETI
Niben101Scf00085g04001.1	0	dADARcd-AtUBP1c-ETI
Niben101Scf00085g04003.1	0.759261	dADARcd-AtUBP1c-ETI
Niben101Scf00085g05010.1	108.349	dADARcd-AtUBP1c-ETI
Niben101Scf00085g05023.1	0	dADARcd-AtUBP1c-ETI
Niben101Scf00085g05022.1	0	dADARcd-AtUBP1c-ETI
Niben101Scf00085g06010.1	3.73198	dADARcd-AtUBP1c-ETI
Niben101Scf00085g06011.1	7.05342	dADARcd-AtUBP1c-ETI
Niben101Scf00087g00009.1	2.91657	dADARcd-AtUBP1c-ETI
Niben101Scf00087g00005.1	5.09336	dADARcd-AtUBP1c-ETI
Niben101Scf00087g00006.1	1.77578	dADARcd-AtUBP1c-ETI
Niben101Scf00087g01004.1	76.391	dADARcd-AtUBP1c-ETI
Niben101Scf00087g02009.1	0	dADARcd-AtUBP1c-ETI
Niben101Scf00087g02002.1	0	dADARcd-AtUBP1c-ETI
Niben101Scf00087g02011.1	0	dADARcd-AtUBP1c-ETI
Niben101Scf00087g02010.1	10.1515	dADARcd-AtUBP1c-ETI
Niben101Scf00087g03012.1	0	dADARcd-AtUBP1c-ETI
Niben101Scf00087g03023.1	0.8578	dADARcd-AtUBP1c-ETI
Niben101Scf00087g03024.1	7.22896	dADARcd-AtUBP1c-ETI
Niben101Scf00087g04004.1	3.19651	dADARcd-AtUBP1c-ETI
Niben101Scf00087g05001.1	2.3959	dADARcd-AtUBP1c-ETI
Niben101Scf00087g05003.1	0.0323797	dADARcd-AtUBP1c-ETI
Niben101Scf00087g06002.1	0.214791	dADARcd-AtUBP1c-ETI
Niben101Scf00087g06009.1	13.4946	dADARcd-AtUBP1c-ETI
Niben101Scf00087g06008.1	117.311	dADARcd-AtUBP1c-ETI
Niben101Scf00087g07001.1	0	dADARcd-AtUBP1c-ETI
Niben101Scf00087g09002.1	0	dADARcd-AtUBP1c-ETI
Niben101Scf00087g09003.1	0	dADARcd-AtUBP1c-ETI
Niben101Scf00087g10017.1	1.88703	dADARcd-AtUBP1c-ETI
Niben101Scf00088g00006.1	0	dADARcd-AtUBP1c-ETI
Niben101Scf00088g00010.1	1.0825	dADARcd-AtUBP1c-ETI
Niben101Scf00088g00002.1	16.2275	dADARcd-AtUBP1c-ETI
Niben101Scf00088g01012.1	11.1742	dADARcd-AtUBP1c-ETI
Niben101Scf00088g01008.1	39.7072	dADARcd-AtUBP1c-ETI
Niben101Scf00088g01009.1	60.5392	dADARcd-AtUBP1c-ETI
Niben101Scf00088g01013.1	0	dADARcd-AtUBP1c-ETI
Niben101Scf00088g01018.1	0	dADARcd-AtUBP1c-ETI
Niben101Scf00088g01010.1	36.1841	dADARcd-AtUBP1c-ETI
Niben101Scf00088g01011.1	6.06669	dADARcd-AtUBP1c-ETI
Niben101Scf00089g00001.1	8.11023	dADARcd-AtUBP1c-ETI
Niben101Scf00089g02001.1	12.3611	dADARcd-AtUBP1c-ETI
Niben101Scf00089g02006.1	20.4745	dADARcd-AtUBP1c-ETI
Niben101Scf00089g04004.1	22.8869	dADARcd-AtUBP1c-ETI
Niben101Scf00090g01010.1	10.3408	dADARcd-AtUBP1c-ETI
Niben101Scf00090g01014.1	9.56542	dADARcd-AtUBP1c-ETI
Niben101Scf00090g02003.1	26.1686	dADARcd-AtUBP1c-ETI
Niben101Scf00090g02002.1	2.80947	dADARcd-AtUBP1c-ETI
Niben101Scf00090g03004.1	1.04321	dADARcd-AtUBP1c-ETI
Niben101Scf00090g04014.1	0	dADARcd-AtUBP1c-ETI
Niben101Scf00090g04004.1	0	dADARcd-AtUBP1c-ETI
Niben101Scf00090g04005.1	3.99565	dADARcd-AtUBP1c-ETI
Niben101Scf00090g05004.1	4.25451	dADARcd-AtUBP1c-ETI
Niben101Scf00090g05006.1	17.198	dADARcd-AtUBP1c-ETI
Niben101Scf00090g07002.1	11.0547	dADARcd-AtUBP1c-ETI
Niben101Scf00090g07001.1	5.06411	dADARcd-AtUBP1c-ETI
Niben101Scf00090g07003.1	36.8734	dADARcd-AtUBP1c-ETI
Niben101Scf00090g08011.1	1.06735	dADARcd-AtUBP1c-ETI
Niben101Scf00090g08010.1	0.760633	dADARcd-AtUBP1c-ETI
Niben101Scf00090g08013.1	3.12594	dADARcd-AtUBP1c-ETI
Niben101Scf00090g10001.1	7.32737	dADARcd-AtUBP1c-ETI
Niben101Scf00090g10002.1	3.445	dADARcd-AtUBP1c-ETI
Niben101Scf00090g11001.1	1.30607	dADARcd-AtUBP1c-ETI
Niben101Scf00090g11003.1	0	dADARcd-AtUBP1c-ETI
Niben101Scf00090g11004.1	0.315131	dADARcd-AtUBP1c-ETI
Niben101Scf00090g12004.1	0	dADARcd-AtUBP1c-ETI
Niben101Scf00090g13009.1	2.17044	dADARcd-AtUBP1c-ETI
Niben101Scf00090g13008.1	0	dADARcd-AtUBP1c-ETI
Niben101Scf00090g13017.1	40.9863	dADARcd-AtUBP1c-ETI
Niben101Scf00090g13005.1	0	dADARcd-AtUBP1c-ETI
Niben101Scf00090g13016.1	18.3668	dADARcd-AtUBP1c-ETI
Niben101Scf00090g14005.1	0	dADARcd-AtUBP1c-ETI
Niben101Scf00090g14001.1	0	dADARcd-AtUBP1c-ETI
Niben101Scf00091g00017.1	0.648862	dADARcd-AtUBP1c-ETI
Niben101Scf00091g00002.1	1.17373	dADARcd-AtUBP1c-ETI
Niben101Scf00091g00013.1	2.93325	dADARcd-AtUBP1c-ETI
Niben101Scf00091g01028.1	0.86477	dADARcd-AtUBP1c-ETI
Niben101Scf00091g01023.1	42.7666	dADARcd-AtUBP1c-ETI
Niben101Scf00091g01025.1	2.62387	dADARcd-AtUBP1c-ETI
Niben101Scf00091g01026.1	0	dADARcd-AtUBP1c-ETI
Niben101Scf00094g00007.1	0.941584	dADARcd-AtUBP1c-ETI
Niben101Scf00094g00008.1	0.310535	dADARcd-AtUBP1c-ETI
Niben101Scf00094g00006.1	0.520156	dADARcd-AtUBP1c-ETI
Niben101Scf00094g00009.1	274.214	dADARcd-AtUBP1c-ETI
Niben101Scf00094g01002.1	11.8875	dADARcd-AtUBP1c-ETI
Niben101Scf00094g02004.1	4.45657	dADARcd-AtUBP1c-ETI
Niben101Scf00094g03003.1	1.60812	dADARcd-AtUBP1c-ETI
Niben101Scf00094g03004.1	0	dADARcd-AtUBP1c-ETI
Niben101Scf00095g00003.1	0.58968	dADARcd-AtUBP1c-ETI
Niben101Scf00095g02005.1	3.63889	dADARcd-AtUBP1c-ETI
Niben101Scf00095g05002.1	0	dADARcd-AtUBP1c-ETI
Niben101Scf00095g05001.1	10.5024	dADARcd-AtUBP1c-ETI
Niben101Scf00095g07001.1	0	dADARcd-AtUBP1c-ETI
Niben101Scf00095g08004.1	5.09313	dADARcd-AtUBP1c-ETI
Niben101Scf00095g08008.1	3.38102	dADARcd-AtUBP1c-ETI
Niben101Scf00095g08002.1	0	dADARcd-AtUBP1c-ETI
Niben101Scf00096g00004.1	0.0308195	dADARcd-AtUBP1c-ETI
Niben101Scf00096g00005.1	4.3781	dADARcd-AtUBP1c-ETI
Niben101Scf00096g01009.1	3.0537	dADARcd-AtUBP1c-ETI
Niben101Scf00096g01006.1	0	dADARcd-AtUBP1c-ETI
Niben101Scf00096g02003.1	4.57724	dADARcd-AtUBP1c-ETI
Niben101Scf00096g03007.1	13.8098	dADARcd-AtUBP1c-ETI
Niben101Scf00096g03005.1	0.611299	dADARcd-AtUBP1c-ETI
Niben101Scf00096g04015.1	102.944	dADARcd-AtUBP1c-ETI
Niben101Scf00096g04003.1	0.181145	dADARcd-AtUBP1c-ETI
Niben101Scf00096g04017.1	1.13724	dADARcd-AtUBP1c-ETI
Niben101Scf00096g04005.1	0.392482	dADARcd-AtUBP1c-ETI
Niben101Scf00096g05005.1	2.09943	dADARcd-AtUBP1c-ETI
Niben101Scf00096g05004.1	0	dADARcd-AtUBP1c-ETI
Niben101Scf00096g05003.1	0	dADARcd-AtUBP1c-ETI
Niben101Scf00096g06002.1	0	dADARcd-AtUBP1c-ETI
Niben101Scf00099g00002.1	18.8391	dADARcd-AtUBP1c-ETI
Niben101Scf00099g00017.1	15.8327	dADARcd-AtUBP1c-ETI
Niben101Scf00099g00003.1	8.50266	dADARcd-AtUBP1c-ETI
Niben101Scf00099g00007.1	0.1107	dADARcd-AtUBP1c-ETI
Niben101Scf00099g01001.1	11.7229	dADARcd-AtUBP1c-ETI
Niben101Scf00099g01005.1	2.54911	dADARcd-AtUBP1c-ETI
Niben101Scf00100g00002.1	0	dADARcd-AtUBP1c-ETI
Niben101Scf00100g00015.1	2.84595	dADARcd-AtUBP1c-ETI
Niben101Scf00100g00011.1	0	dADARcd-AtUBP1c-ETI
Niben101Scf00100g00020.1	0.763037	dADARcd-AtUBP1c-ETI
Niben101Scf00100g00017.1	0.657602	dADARcd-AtUBP1c-ETI
Niben101Scf00100g00010.1	0	dADARcd-AtUBP1c-ETI
Niben101Scf00103g00017.1	0	dADARcd-AtUBP1c-ETI
Niben101Scf00103g00018.1	11.4056	dADARcd-AtUBP1c-ETI
Niben101Scf00103g00019.1	6.9945	dADARcd-AtUBP1c-ETI
Niben101Scf00103g00002.1	2.30256	dADARcd-AtUBP1c-ETI
Niben101Scf00103g01006.1	2.23147	dADARcd-AtUBP1c-ETI
Niben101Scf00103g03008.1	12.637	dADARcd-AtUBP1c-ETI
Niben101Scf00103g04001.1	3.70495	dADARcd-AtUBP1c-ETI
Niben101Scf00103g04008.1	0.164295	dADARcd-AtUBP1c-ETI
Niben101Scf00103g04009.1	1.66737	dADARcd-AtUBP1c-ETI
Niben101Scf00103g04023.1	0	dADARcd-AtUBP1c-ETI
Niben101Scf00104g00003.1	22.7709	dADARcd-AtUBP1c-ETI
Niben101Scf00104g02012.1	562.242	dADARcd-AtUBP1c-ETI
Niben101Scf00104g02014.1	13.2121	dADARcd-AtUBP1c-ETI
Niben101Scf00104g02013.1	4.26041	dADARcd-AtUBP1c-ETI
Niben101Scf00104g02015.1	0.750834	dADARcd-AtUBP1c-ETI
Niben101Scf00104g03001.1	14.6643	dADARcd-AtUBP1c-ETI
Niben101Scf00104g03002.1	0	dADARcd-AtUBP1c-ETI
Niben101Scf00104g03006.1	0	dADARcd-AtUBP1c-ETI
Niben101Scf00104g03017.1	0.850079	dADARcd-AtUBP1c-ETI
Niben101Scf00104g04002.1	12.5762	dADARcd-AtUBP1c-ETI
Niben101Scf00104g04007.1	18.5251	dADARcd-AtUBP1c-ETI
Niben101Scf00104g04008.1	0	dADARcd-AtUBP1c-ETI
Niben101Scf00105g00001.1	2.83796	dADARcd-AtUBP1c-ETI
Niben101Scf00105g00007.1	0	dADARcd-AtUBP1c-ETI
Niben101Scf00107g00007.1	2.07858	dADARcd-AtUBP1c-ETI
Niben101Scf00107g00008.1	6.45414	dADARcd-AtUBP1c-ETI
Niben101Scf00107g00004.1	0	dADARcd-AtUBP1c-ETI
Niben101Scf00107g01005.1	0.388072	dADARcd-AtUBP1c-ETI
Niben101Scf00107g02002.1	1.97094	dADARcd-AtUBP1c-ETI
Niben101Scf00107g02001.1	5.94846	dADARcd-AtUBP1c-ETI
Niben101Scf00107g03016.1	16.2517	dADARcd-AtUBP1c-ETI
Niben101Scf00107g03010.1	1.219	dADARcd-AtUBP1c-ETI
Niben101Scf00107g03008.1	727.859	dADARcd-AtUBP1c-ETI
Niben101Scf00108g00004.1	5.04784	dADARcd-AtUBP1c-ETI
Niben101Scf00108g01010.1	7.36859	dADARcd-AtUBP1c-ETI
Niben101Scf00108g01009.1	14.3402	dADARcd-AtUBP1c-ETI
Niben101Scf00108g02006.1	0.282587	dADARcd-AtUBP1c-ETI
Niben101Scf00108g02008.1	2.27462	dADARcd-AtUBP1c-ETI
Niben101Scf00108g03023.1	12.8887	dADARcd-AtUBP1c-ETI
Niben101Scf00108g03002.1	0.201455	dADARcd-AtUBP1c-ETI
Niben101Scf00108g03025.1	1.52696	dADARcd-AtUBP1c-ETI
Niben101Scf00108g04010.1	12.9918	dADARcd-AtUBP1c-ETI
Niben101Scf00108g05008.1	0	dADARcd-AtUBP1c-ETI
Niben101Scf00108g05010.1	0.396234	dADARcd-AtUBP1c-ETI
Niben101Scf00108g06002.1	0	dADARcd-AtUBP1c-ETI
Niben101Scf00108g06008.1	1.1403	dADARcd-AtUBP1c-ETI
Niben101Scf00108g06007.1	0.263652	dADARcd-AtUBP1c-ETI
Niben101Scf00109g00017.1	37.4721	dADARcd-AtUBP1c-ETI
Niben101Scf00109g00001.1	6.41908	dADARcd-AtUBP1c-ETI
Niben101Scf00109g00010.1	0	dADARcd-AtUBP1c-ETI
Niben101Scf00109g00003.1	0.0325629	dADARcd-AtUBP1c-ETI
Niben101Scf00109g01005.1	16.1804	dADARcd-AtUBP1c-ETI
Niben101Scf00109g01003.1	0	dADARcd-AtUBP1c-ETI
Niben101Scf00109g02010.1	10.3532	dADARcd-AtUBP1c-ETI
Niben101Scf00109g02027.1	0.374431	dADARcd-AtUBP1c-ETI
Niben101Scf00109g02013.1	5.57743	dADARcd-AtUBP1c-ETI
Niben101Scf00109g02016.1	24.0594	dADARcd-AtUBP1c-ETI
Niben101Scf00109g02025.1	38.8949	dADARcd-AtUBP1c-ETI
Niben101Scf00109g02005.1	0	dADARcd-AtUBP1c-ETI
Niben101Scf00109g02002.1	3.05649	dADARcd-AtUBP1c-ETI
Niben101Scf00109g03008.1	5.81107	dADARcd-AtUBP1c-ETI
Niben101Scf00109g03002.1	11.4091	dADARcd-AtUBP1c-ETI
Niben101Scf00109g04011.1	0.0448356	dADARcd-AtUBP1c-ETI
Niben101Scf00109g04007.1	0	dADARcd-AtUBP1c-ETI
Niben101Scf00109g04006.1	0	dADARcd-AtUBP1c-ETI
Niben101Scf00109g05003.1	0	dADARcd-AtUBP1c-ETI
Niben101Scf00109g05009.1	4.15584	dADARcd-AtUBP1c-ETI
Niben101Scf00109g05016.1	1.70492	dADARcd-AtUBP1c-ETI
Niben101Scf00109g05018.1	0.725492	dADARcd-AtUBP1c-ETI
Niben101Scf00109g05011.1	5.38002	dADARcd-AtUBP1c-ETI
Niben101Scf00109g07023.1	2.56535	dADARcd-AtUBP1c-ETI
Niben101Scf00109g07005.1	2.06744	dADARcd-AtUBP1c-ETI
Niben101Scf00109g07004.1	6.32124	dADARcd-AtUBP1c-ETI
Niben101Scf00109g07025.1	4.99008	dADARcd-AtUBP1c-ETI
Niben101Scf00109g07013.1	0	dADARcd-AtUBP1c-ETI
Niben101Scf00109g08029.1	0.363637	dADARcd-AtUBP1c-ETI
Niben101Scf00109g08027.1	0	dADARcd-AtUBP1c-ETI
Niben101Scf00109g08004.1	0.335324	dADARcd-AtUBP1c-ETI
[truncated: 55,141 more rows]

## Sheet: Table S3e
Transcript	RPKM	Sample_name
Niben101Ctg00054g00001.1	1.73059	dADARcd-AtUBP1c+ETI
Niben101Ctg00074g00004.1	0	dADARcd-AtUBP1c+ETI
Niben101Ctg00116g00002.1	9.02909	dADARcd-AtUBP1c+ETI
Niben101Ctg00129g00001.1	0	dADARcd-AtUBP1c+ETI
Niben101Ctg00141g00002.1	0	dADARcd-AtUBP1c+ETI
Niben101Ctg00174g00001.1	0	dADARcd-AtUBP1c+ETI
Niben101Ctg00192g00001.1	0.126571	dADARcd-AtUBP1c+ETI
Niben101Ctg00219g00002.1	10.1435	dADARcd-AtUBP1c+ETI
Niben101Ctg00228g00001.1	0	dADARcd-AtUBP1c+ETI
Niben101Ctg00286g00001.1	2.94185	dADARcd-AtUBP1c+ETI
Niben101Ctg00317g00003.1	0	dADARcd-AtUBP1c+ETI
Niben101Ctg00478g00001.1	0	dADARcd-AtUBP1c+ETI
Niben101Ctg00579g00001.1	0	dADARcd-AtUBP1c+ETI
Niben101Ctg00601g00002.1	0	dADARcd-AtUBP1c+ETI
Niben101Ctg00607g00001.1	0.317621	dADARcd-AtUBP1c+ETI
Niben101Ctg00635g00001.1	0.199218	dADARcd-AtUBP1c+ETI
Niben101Ctg00765g00002.1	0.258983	dADARcd-AtUBP1c+ETI
Niben101Ctg00837g00001.1	0	dADARcd-AtUBP1c+ETI
Niben101Ctg00898g00001.1	1.69754	dADARcd-AtUBP1c+ETI
Niben101Ctg01107g00003.1	3.585	dADARcd-AtUBP1c+ETI
Niben101Ctg01135g00002.1	3.08622	dADARcd-AtUBP1c+ETI
Niben101Ctg01201g00001.1	0	dADARcd-AtUBP1c+ETI
Niben101Ctg01318g00001.1	0	dADARcd-AtUBP1c+ETI
Niben101Ctg01319g00001.1	2.45154	dADARcd-AtUBP1c+ETI
Niben101Ctg01329g00003.1	0	dADARcd-AtUBP1c+ETI
Niben101Ctg01372g00001.1	3.85649	dADARcd-AtUBP1c+ETI
Niben101Ctg01500g00001.1	5.05017	dADARcd-AtUBP1c+ETI
Niben101Ctg01528g00001.1	0.232192	dADARcd-AtUBP1c+ETI
Niben101Ctg01655g00001.1	0.930295	dADARcd-AtUBP1c+ETI
Niben101Ctg01664g00003.1	0	dADARcd-AtUBP1c+ETI
Niben101Ctg01765g00001.1	0	dADARcd-AtUBP1c+ETI
Niben101Ctg01781g00001.1	1.46807	dADARcd-AtUBP1c+ETI
Niben101Ctg01820g00001.1	2.34114	dADARcd-AtUBP1c+ETI
Niben101Ctg01885g00002.1	4.13794	dADARcd-AtUBP1c+ETI
Niben101Ctg01888g00001.1	1.05212	dADARcd-AtUBP1c+ETI
Niben101Ctg01914g00001.1	3.34448	dADARcd-AtUBP1c+ETI
Niben101Ctg01937g00001.1	0	dADARcd-AtUBP1c+ETI
Niben101Ctg02134g00002.1	0	dADARcd-AtUBP1c+ETI
Niben101Ctg02216g00001.1	0.738329	dADARcd-AtUBP1c+ETI
Niben101Ctg02218g00001.1	0.221499	dADARcd-AtUBP1c+ETI
Niben101Ctg02231g00001.1	16.5934	dADARcd-AtUBP1c+ETI
Niben101Ctg02267g00001.1	0	dADARcd-AtUBP1c+ETI
Niben101Ctg02289g00001.1	0	dADARcd-AtUBP1c+ETI
Niben101Ctg02350g00002.1	13.8342	dADARcd-AtUBP1c+ETI
Niben101Ctg02379g00002.1	0.56113	dADARcd-AtUBP1c+ETI
Niben101Ctg02529g00002.1	6.29959	dADARcd-AtUBP1c+ETI
Niben101Ctg02534g00003.1	36.4205	dADARcd-AtUBP1c+ETI
Niben101Ctg02561g00003.1	0.188439	dADARcd-AtUBP1c+ETI
Niben101Ctg02589g00001.1	0	dADARcd-AtUBP1c+ETI
Niben101Ctg02692g00001.1	0.157326	dADARcd-AtUBP1c+ETI
Niben101Ctg02722g00003.1	0.459106	dADARcd-AtUBP1c+ETI
Niben101Ctg02807g00002.1	0	dADARcd-AtUBP1c+ETI
Niben101Ctg02849g00004.1	0.45497	dADARcd-AtUBP1c+ETI
Niben101Ctg02893g00002.1	1.99875	dADARcd-AtUBP1c+ETI
Niben101Ctg02900g00001.1	3.1263	dADARcd-AtUBP1c+ETI
Niben101Ctg02999g00001.1	0.271515	dADARcd-AtUBP1c+ETI
Niben101Ctg03036g00004.1	0	dADARcd-AtUBP1c+ETI
Niben101Ctg03037g00002.1	0	dADARcd-AtUBP1c+ETI
Niben101Ctg03042g00002.1	1.35272	dADARcd-AtUBP1c+ETI
Niben101Ctg03116g00001.1	0	dADARcd-AtUBP1c+ETI
Niben101Ctg03154g00002.1	0.336678	dADARcd-AtUBP1c+ETI
Niben101Ctg03201g00001.1	3.585	dADARcd-AtUBP1c+ETI
Niben101Ctg03213g00001.1	0	dADARcd-AtUBP1c+ETI
Niben101Ctg03218g00004.1	15.539	dADARcd-AtUBP1c+ETI
Niben101Ctg03311g00002.1	0	dADARcd-AtUBP1c+ETI
Niben101Ctg03313g00001.1	0	dADARcd-AtUBP1c+ETI
Niben101Ctg03354g00001.1	1.20242	dADARcd-AtUBP1c+ETI
Niben101Ctg03382g00001.1	0.935217	dADARcd-AtUBP1c+ETI
Niben101Ctg03383g00002.1	0	dADARcd-AtUBP1c+ETI
Niben101Ctg03481g00001.1	3.69315	dADARcd-AtUBP1c+ETI
Niben101Ctg03533g00002.1	0.779347	dADARcd-AtUBP1c+ETI
Niben101Ctg03604g00001.1	0	dADARcd-AtUBP1c+ETI
Niben101Ctg03622g00002.1	0	dADARcd-AtUBP1c+ETI
Niben101Ctg03624g00004.1	0	dADARcd-AtUBP1c+ETI
Niben101Ctg03632g00004.1	1.84988	dADARcd-AtUBP1c+ETI
Niben101Ctg03638g00002.1	2.36159	dADARcd-AtUBP1c+ETI
Niben101Ctg03774g00002.1	6.13942	dADARcd-AtUBP1c+ETI
Niben101Ctg03836g00003.1	1.20242	dADARcd-AtUBP1c+ETI
Niben101Ctg03867g00002.1	0	dADARcd-AtUBP1c+ETI
Niben101Ctg03910g00004.1	0	dADARcd-AtUBP1c+ETI
Niben101Ctg03947g00003.1	6.14067	dADARcd-AtUBP1c+ETI
Niben101Ctg04052g00001.1	2.08888	dADARcd-AtUBP1c+ETI
Niben101Ctg04075g00002.1	0.317621	dADARcd-AtUBP1c+ETI
Niben101Ctg04081g00002.1	0.105874	dADARcd-AtUBP1c+ETI
Niben101Ctg04093g00001.1	0	dADARcd-AtUBP1c+ETI
Niben101Ctg04140g00001.1	3.24865	dADARcd-AtUBP1c+ETI
Niben101Ctg04206g00001.1	1.70083	dADARcd-AtUBP1c+ETI
Niben101Ctg04240g00002.1	6.80519	dADARcd-AtUBP1c+ETI
Niben101Ctg04264g00001.1	0.773972	dADARcd-AtUBP1c+ETI
Niben101Ctg04281g00002.1	0	dADARcd-AtUBP1c+ETI
Niben101Ctg04298g00001.1	5.35354	dADARcd-AtUBP1c+ETI
Niben101Ctg04302g00001.1	0	dADARcd-AtUBP1c+ETI
Niben101Ctg04309g00001.1	0.577634	dADARcd-AtUBP1c+ETI
Niben101Ctg04368g00002.1	1.80363	dADARcd-AtUBP1c+ETI
Niben101Ctg04390g00002.1	0	dADARcd-AtUBP1c+ETI
Niben101Ctg04408g00002.1	0.258983	dADARcd-AtUBP1c+ETI
Niben101Ctg04413g00001.1	0	dADARcd-AtUBP1c+ETI
Niben101Ctg04444g00001.1	0.189856	dADARcd-AtUBP1c+ETI
Niben101Ctg04506g00002.1	0	dADARcd-AtUBP1c+ETI
Niben101Ctg04686g00002.1	1.23779	dADARcd-AtUBP1c+ETI
Niben101Ctg04754g00003.1	1.966	dADARcd-AtUBP1c+ETI
Niben101Ctg04800g00002.1	0	dADARcd-AtUBP1c+ETI
Niben101Ctg04861g00002.1	0	dADARcd-AtUBP1c+ETI
Niben101Ctg04867g00002.1	0.311739	dADARcd-AtUBP1c+ETI
Niben101Ctg04900g00001.1	0	dADARcd-AtUBP1c+ETI
Niben101Ctg04970g00001.1	1.71192	dADARcd-AtUBP1c+ETI
Niben101Ctg05021g00002.1	8.59603	dADARcd-AtUBP1c+ETI
Niben101Ctg05086g00002.1	0.545964	dADARcd-AtUBP1c+ETI
Niben101Ctg05133g00002.1	36.7772	dADARcd-AtUBP1c+ETI
Niben101Ctg05148g00001.1	4.31422	dADARcd-AtUBP1c+ETI
Niben101Ctg05178g00001.1	0.233804	dADARcd-AtUBP1c+ETI
Niben101Ctg05206g00001.1	0	dADARcd-AtUBP1c+ETI
Niben101Ctg05239g00001.1	0	dADARcd-AtUBP1c+ETI
Niben101Ctg05305g00003.1	0.838899	dADARcd-AtUBP1c+ETI
Niben101Ctg05445g00003.1	0	dADARcd-AtUBP1c+ETI
Niben101Ctg05484g00004.1	0	dADARcd-AtUBP1c+ETI
Niben101Ctg05524g00001.1	0	dADARcd-AtUBP1c+ETI
Niben101Ctg05535g00001.1	0	dADARcd-AtUBP1c+ETI
Niben101Ctg05650g00003.1	3.40167	dADARcd-AtUBP1c+ETI
Niben101Ctg05667g00001.1	1.44033	dADARcd-AtUBP1c+ETI
Niben101Ctg05734g00002.1	0	dADARcd-AtUBP1c+ETI
Niben101Ctg05773g00001.1	0	dADARcd-AtUBP1c+ETI
Niben101Ctg05793g00004.1	0.455997	dADARcd-AtUBP1c+ETI
Niben101Ctg05805g00003.1	0.923812	dADARcd-AtUBP1c+ETI
Niben101Ctg05879g00002.1	0	dADARcd-AtUBP1c+ETI
Niben101Ctg05921g00001.1	1.04281	dADARcd-AtUBP1c+ETI
Niben101Ctg05972g00002.1	4.79914	dADARcd-AtUBP1c+ETI
Niben101Ctg06009g00001.1	1.05526	dADARcd-AtUBP1c+ETI
Niben101Ctg06012g00001.1	0	dADARcd-AtUBP1c+ETI
Niben101Ctg06026g00002.1	1.03065	dADARcd-AtUBP1c+ETI
Niben101Ctg06060g00001.1	15.8552	dADARcd-AtUBP1c+ETI
Niben101Ctg06101g00002.1	0.439145	dADARcd-AtUBP1c+ETI
Niben101Ctg06104g00002.1	3.33712	dADARcd-AtUBP1c+ETI
Niben101Ctg06116g00002.1	0.711292	dADARcd-AtUBP1c+ETI
Niben101Ctg06121g00002.1	1.24696	dADARcd-AtUBP1c+ETI
Niben101Ctg06127g00002.1	3.70655	dADARcd-AtUBP1c+ETI
Niben101Ctg06133g00002.1	0.0942196	dADARcd-AtUBP1c+ETI
Niben101Ctg06174g00001.1	0	dADARcd-AtUBP1c+ETI
Niben101Ctg06260g00001.1	3.89724	dADARcd-AtUBP1c+ETI
Niben101Ctg06292g00001.1	0.179084	dADARcd-AtUBP1c+ETI
Niben101Ctg06296g00002.1	0	dADARcd-AtUBP1c+ETI
Niben101Ctg06307g00001.1	44.5397	dADARcd-AtUBP1c+ETI
Niben101Ctg06395g00002.1	2.39813	dADARcd-AtUBP1c+ETI
Niben101Ctg06417g00002.1	3.925	dADARcd-AtUBP1c+ETI
Niben101Ctg06453g00003.1	0.84775	dADARcd-AtUBP1c+ETI
Niben101Ctg06459g00001.1	0	dADARcd-AtUBP1c+ETI
Niben101Ctg06481g00003.1	26.7812	dADARcd-AtUBP1c+ETI
Niben101Ctg06502g00001.1	11.2741	dADARcd-AtUBP1c+ETI
Niben101Ctg06549g00002.1	6.91076	dADARcd-AtUBP1c+ETI
Niben101Ctg06563g00001.1	0	dADARcd-AtUBP1c+ETI
Niben101Ctg06620g00001.1	0	dADARcd-AtUBP1c+ETI
Niben101Ctg06624g00001.1	0.113233	dADARcd-AtUBP1c+ETI
Niben101Ctg06687g00001.1	0.198826	dADARcd-AtUBP1c+ETI
Niben101Ctg06726g00003.1	3.53894	dADARcd-AtUBP1c+ETI
Niben101Ctg06797g00003.1	0.796198	dADARcd-AtUBP1c+ETI
Niben101Ctg06807g00002.1	11.1351	dADARcd-AtUBP1c+ETI
Niben101Ctg06829g00002.1	17.7238	dADARcd-AtUBP1c+ETI
Niben101Ctg06858g00001.1	2.45494	dADARcd-AtUBP1c+ETI
Niben101Ctg06879g00004.1	218.648	dADARcd-AtUBP1c+ETI
Niben101Ctg06906g00002.1	16.3663	dADARcd-AtUBP1c+ETI
Niben101Ctg07025g00001.1	1.10588	dADARcd-AtUBP1c+ETI
Niben101Ctg07034g00003.1	17.2972	dADARcd-AtUBP1c+ETI
Niben101Ctg07039g00001.1	0.092494	dADARcd-AtUBP1c+ETI
Niben101Ctg07067g00001.1	0.239913	dADARcd-AtUBP1c+ETI
Niben101Ctg07107g00002.1	2.5161	dADARcd-AtUBP1c+ETI
Niben101Ctg07138g00001.1	1.18628	dADARcd-AtUBP1c+ETI
Niben101Ctg07155g00003.1	0	dADARcd-AtUBP1c+ETI
Niben101Ctg07164g00002.1	36.353	dADARcd-AtUBP1c+ETI
Niben101Ctg07204g00002.1	3.62248	dADARcd-AtUBP1c+ETI
Niben101Ctg07261g00001.1	25.3985	dADARcd-AtUBP1c+ETI
Niben101Ctg07269g00001.1	0	dADARcd-AtUBP1c+ETI
Niben101Ctg07284g00001.1	15.6456	dADARcd-AtUBP1c+ETI
Niben101Ctg07326g00002.1	0	dADARcd-AtUBP1c+ETI
Niben101Ctg07375g00004.1	4.31112	dADARcd-AtUBP1c+ETI
Niben101Ctg07402g00001.1	6.47458	dADARcd-AtUBP1c+ETI
Niben101Ctg07414g00002.1	7.60985	dADARcd-AtUBP1c+ETI
Niben101Ctg07461g00001.1	0.791337	dADARcd-AtUBP1c+ETI
Niben101Ctg07470g00002.1	0.261216	dADARcd-AtUBP1c+ETI
Niben101Ctg07479g00001.1	3.23498	dADARcd-AtUBP1c+ETI
Niben101Ctg07566g00002.1	6.55043	dADARcd-AtUBP1c+ETI
Niben101Ctg07590g00002.1	2.02962	dADARcd-AtUBP1c+ETI
Niben101Ctg07627g00003.1	1.5751	dADARcd-AtUBP1c+ETI
Niben101Ctg07639g00001.1	0	dADARcd-AtUBP1c+ETI
Niben101Ctg07676g00002.1	0.714165	dADARcd-AtUBP1c+ETI
Niben101Ctg07683g00002.1	12.5483	dADARcd-AtUBP1c+ETI
Niben101Ctg07700g00001.1	5.91461	dADARcd-AtUBP1c+ETI
Niben101Ctg07707g00002.1	3.43215	dADARcd-AtUBP1c+ETI
Niben101Ctg07719g00001.1	0.440102	dADARcd-AtUBP1c+ETI
Niben101Ctg07755g00002.1	2.07948	dADARcd-AtUBP1c+ETI
Niben101Ctg07768g00003.1	0	dADARcd-AtUBP1c+ETI
Niben101Ctg07784g00001.1	0.374087	dADARcd-AtUBP1c+ETI
Niben101Ctg07850g00002.1	3.90787	dADARcd-AtUBP1c+ETI
Niben101Ctg07884g00002.1	0	dADARcd-AtUBP1c+ETI
Niben101Ctg07888g00003.1	0.0833361	dADARcd-AtUBP1c+ETI
Niben101Ctg07933g00004.1	1.0745	dADARcd-AtUBP1c+ETI
Niben101Ctg07960g00001.1	8.34622	dADARcd-AtUBP1c+ETI
Niben101Ctg07961g00001.1	0.199611	dADARcd-AtUBP1c+ETI
Niben101Ctg08008g00002.1	0.860126	dADARcd-AtUBP1c+ETI
Niben101Ctg08039g00001.1	0	dADARcd-AtUBP1c+ETI
Niben101Ctg08063g00002.1	0.85355	dADARcd-AtUBP1c+ETI
Niben101Ctg08087g00001.1	0	dADARcd-AtUBP1c+ETI
Niben101Ctg08121g00003.1	0	dADARcd-AtUBP1c+ETI
Niben101Ctg08138g00001.1	37.5845	dADARcd-AtUBP1c+ETI
Niben101Ctg08154g00002.1	2.13087	dADARcd-AtUBP1c+ETI
Niben101Ctg08235g00001.1	1.24039	dADARcd-AtUBP1c+ETI
Niben101Ctg08283g00001.1	0	dADARcd-AtUBP1c+ETI
Niben101Ctg08285g00001.1	0.673356	dADARcd-AtUBP1c+ETI
Niben101Ctg08286g00001.1	1.70779	dADARcd-AtUBP1c+ETI
Niben101Ctg08315g00001.1	6.76503	dADARcd-AtUBP1c+ETI
Niben101Ctg08336g00002.1	2.03819	dADARcd-AtUBP1c+ETI
Niben101Ctg08373g00001.1	2.67812	dADARcd-AtUBP1c+ETI
Niben101Ctg08400g00001.1	0	dADARcd-AtUBP1c+ETI
Niben101Ctg08402g00001.1	0	dADARcd-AtUBP1c+ETI
Niben101Ctg08407g00002.1	0	dADARcd-AtUBP1c+ETI
Niben101Ctg08408g00001.1	0	dADARcd-AtUBP1c+ETI
Niben101Ctg08464g00003.1	4.87019	dADARcd-AtUBP1c+ETI
Niben101Ctg08516g00003.1	0.116902	dADARcd-AtUBP1c+ETI
Niben101Ctg08518g00003.1	0	dADARcd-AtUBP1c+ETI
Niben101Ctg08558g00002.1	5.29275	dADARcd-AtUBP1c+ETI
Niben101Ctg08577g00001.1	2.4406	dADARcd-AtUBP1c+ETI
Niben101Ctg08589g00004.1	0.124388	dADARcd-AtUBP1c+ETI
Niben101Ctg08590g00001.1	237.744	dADARcd-AtUBP1c+ETI
Niben101Ctg08674g00002.1	0.841695	dADARcd-AtUBP1c+ETI
Niben101Ctg08678g00001.1	0	dADARcd-AtUBP1c+ETI
Niben101Ctg08688g00001.1	36.8784	dADARcd-AtUBP1c+ETI
Niben101Ctg08693g00002.1	3.80321	dADARcd-AtUBP1c+ETI
Niben101Ctg08696g00001.1	0	dADARcd-AtUBP1c+ETI
Niben101Ctg08752g00001.1	6.90871	dADARcd-AtUBP1c+ETI
Niben101Ctg08762g00001.1	0	dADARcd-AtUBP1c+ETI
Niben101Ctg08818g00002.1	0	dADARcd-AtUBP1c+ETI
Niben101Ctg08837g00003.1	3.04533	dADARcd-AtUBP1c+ETI
Niben101Ctg08878g00004.1	0	dADARcd-AtUBP1c+ETI
Niben101Ctg08893g00001.1	0.182977	dADARcd-AtUBP1c+ETI
Niben101Ctg08897g00002.1	8.02956	dADARcd-AtUBP1c+ETI
Niben101Ctg08959g00003.1	0.179084	dADARcd-AtUBP1c+ETI
Niben101Ctg08975g00001.1	0	dADARcd-AtUBP1c+ETI
Niben101Ctg09012g00002.1	4.7611	dADARcd-AtUBP1c+ETI
Niben101Ctg09057g00001.1	11.7796	dADARcd-AtUBP1c+ETI
Niben101Ctg09102g00003.1	2.59935	dADARcd-AtUBP1c+ETI
Niben101Ctg09105g00002.1	26.8672	dADARcd-AtUBP1c+ETI
Niben101Ctg09115g00002.1	12.2595	dADARcd-AtUBP1c+ETI
Niben101Ctg09119g00002.1	0	dADARcd-AtUBP1c+ETI
Niben101Ctg09123g00001.1	0.201604	dADARcd-AtUBP1c+ETI
Niben101Ctg09152g00001.1	0.556493	dADARcd-AtUBP1c+ETI
Niben101Ctg09156g00001.1	4.65147	dADARcd-AtUBP1c+ETI
Niben101Ctg09170g00001.1	2.13764	dADARcd-AtUBP1c+ETI
Niben101Ctg09175g00001.1	1.93617	dADARcd-AtUBP1c+ETI
Niben101Ctg09236g00002.1	0	dADARcd-AtUBP1c+ETI
Niben101Ctg09240g00002.1	0	dADARcd-AtUBP1c+ETI
Niben101Ctg09243g00001.1	3.51753	dADARcd-AtUBP1c+ETI
Niben101Ctg09256g00003.1	0.201202	dADARcd-AtUBP1c+ETI
Niben101Ctg09288g00001.1	0	dADARcd-AtUBP1c+ETI
Niben101Ctg09289g00001.1	0	dADARcd-AtUBP1c+ETI
Niben101Ctg09330g00002.1	7.02517	dADARcd-AtUBP1c+ETI
Niben101Ctg09383g00002.1	68.4069	dADARcd-AtUBP1c+ETI
Niben101Ctg09403g00001.1	270.753	dADARcd-AtUBP1c+ETI
Niben101Ctg09408g00001.1	0	dADARcd-AtUBP1c+ETI
Niben101Ctg09430g00001.1	7.35954	dADARcd-AtUBP1c+ETI
Niben101Ctg09456g00004.1	1.50234	dADARcd-AtUBP1c+ETI
Niben101Ctg09466g00002.1	4.90101	dADARcd-AtUBP1c+ETI
Niben101Ctg09468g00002.1	0	dADARcd-AtUBP1c+ETI
Niben101Ctg09495g00001.1	0	dADARcd-AtUBP1c+ETI
Niben101Ctg09509g00002.1	2.81543	dADARcd-AtUBP1c+ETI
[truncated: 56,877 more rows]

## Sheet: Table S3f
Transcript	RPKM-dADARcd-AtUBP1c-ETI	RPKM-dADARcd-AtUBP1c+ETI	log2RPKM-dADARcd-AtUBP1c-ETI	log2RPKM-dADARcd-AtUBP1c+ETI	log2RSfc	Z_score	dADARcd-AtUBP1c-ETI target	dADARcd-AtUBP1c+ETI target	Arabidopsis homologue	Arabidopsis homologue symbol
[truncated: 29,165 more rows]

[truncated: 1 more sheets: Table S3g]
