# Supplementary material for: Proximity editing to identify RNAs in phase-separated RNA binding protein condensates
Source: Cell Discov. 2021 Aug 24;7:72. doi: 10.1038/s41421-021-00288-9 (PMC8382829; doi:10.1038/s41421-021-00288-9)
Supplement: Supplementary file 5 — Supplementary Table S4 [file 41421_2021_288_MOESM5_ESM.xlsx]

## Sheet: Table instruction
Supplementary Table S4 RNV detection in three experimental replicates.
Table S4a	meta_table.txt file for dADARcd-AtUBP1c+ETI Rep2
Table S4b	all.RNV.txt file for dADARcd-AtUBP1c+ETI Rep2
Table S4c	meta_table.txt file for dADARcd-AtUBP1c+ETI Rep3
Table S4d	all.RNV.txt file for dADARcd-AtUBP1c+ETI Rep3

## Sheet: Table S4a
Sample_name	A_C	A_G	A_T	C_A	C_G	C_T	G_A	G_C	G_T	T_A	T_C	T_G
Rep1	126	20202	156	110	110	494	524	92	157	137	1316	119

## Sheet: Table S4b
Chromosome	Locus	RNV_types	Transcript	Gene_feature	RNV_number	RNVplusReference	RNV_rate	Sample_name	Position_in_mRNA	mRNA_length	Lrange	Rrange
Niben101Ctg04240	415	A_C	Niben101Ctg04240g00002.1	CDS	9	18	50	s6_2	152	564	151	412
Niben101Ctg04240	444	A_G	Niben101Ctg04240g00002.1	CDS	8	14	57.14	s6_2	123	564	122	441
Niben101Ctg05021	365	G_T	Niben101Ctg05021g00002.1	CDS	2	11	18.18	s6_2	238	517	137	279
Niben101Ctg05133	273	A_G	Niben101Ctg05133g00002.1	CDS	2	20	10	s6_2	95	471	94	376
Niben101Ctg06829	81	A_G	Niben101Ctg06829g00002.1	CDS	3	10	30	s6_2	27	681	26	654
Niben101Ctg06829	156	A_G	Niben101Ctg06829g00002.1	CDS	8	43	18.6	s6_2	102	681	101	579
Niben101Ctg06829	276	T_C	Niben101Ctg06829g00002.1	CDS	50	90	55.56	s6_2	222	681	221	459
Niben101Ctg08138	429	A_G	Niben101Ctg08138g00001.1	CDS	13	55	23.64	s6_2	246	649	62	6
Niben101Ctg08752	671	T_C	Niben101Ctg08752g00001.1	CDS	17	30	56.67	s6_2	363	519	262	156
Niben101Ctg09102	421	A_T	Niben101Ctg09102g00003.1	CDS	9	13	69.23	s6_2	224	680	131	456
Niben101Ctg09102	586	T_C	Niben101Ctg09102g00003.1	CDS	9	12	75	s6_2	389	680	296	291
Niben101Ctg09105	374	A_G	Niben101Ctg09105g00002.1	3'UTR	2	18	11.11	s6_2	449	703	28	254
Niben101Ctg09105	529	A_G	Niben101Ctg09105g00002.1	3'UTR	20	75	26.67	s6_2	393	703	35	27
Niben101Ctg09105	651	A_G	Niben101Ctg09105g00002.1	CDS	12	56	21.43	s6_2	271	703	270	86
Niben101Ctg09156	201	T_A	Niben101Ctg09156g00001.1	CDS	8	13	61.54	s6_2	486	684	485	198
Niben101Ctg09156	419	G_A	Niben101Ctg09156g00001.1	CDS	11	19	57.89	s6_2	268	684	267	416
Niben101Ctg09383	678	G_C	Niben101Ctg09383g00002.1	intron	22	28	78.57	s6_2		220
Niben101Ctg09383	699	G_A	Niben101Ctg09383g00002.1	intron	10	14	71.43	s6_2		220
Niben101Ctg09684	606	A_G	Niben101Ctg09684g00002.1	CDS	2	12	16.67	s6_2	327	514	166	109
Niben101Ctg10524	841	A_G	Niben101Ctg10524g00002.1	CDS	2	19	10.53	s6_2	545	647	59	102
Niben101Ctg10591	320	A_G	Niben101Ctg10591g00003.1	CDS	2	16	12.5	s6_2	256	573	213	317
Niben101Ctg10955	236	A_G	Niben101Ctg10955g00001.1	CDS	4	12	33.33	s6_2	49	270	48	221
Niben101Ctg11101	844	A_G	Niben101Ctg11101g00001.1	CDS	4	15	26.67	s6_2	360	420	359	60
Niben101Ctg11101	949	A_G	Niben101Ctg11101g00001.1	CDS	6	22	27.27	s6_2	255	420	254	165
Niben101Ctg11101	994	A_G	Niben101Ctg11101g00001.1	CDS	3	21	14.29	s6_2	210	420	209	210
Niben101Ctg11328	748	G_A	Niben101Ctg11328g00002.1	CDS	15	29	51.72	s6_2	739	960	738	221
Niben101Ctg11483	651	A_G	Niben101Ctg11483g00004.1	CDS	12	105	11.43	s6_2	58	647	45	386
Niben101Ctg11716	966	A_G	Niben101Ctg11716g00002.1	CDS	7	14	50	s6_2	569	948	568	379
Niben101Ctg11716	1082	A_G	Niben101Ctg11716g00002.1	CDS	3	10	30	s6_2	685	948	684	263
Niben101Ctg11814	981	A_G	Niben101Ctg11814g00001.1	CDS	3	15	20	s6_2	256	547	173	67
Niben101Ctg12033	1212	A_G	Niben101Ctg12033g00001.1	CDS	11	111	9.91	s6_2	96	283	49	105
Niben101Ctg12179	175	A_T	Niben101Ctg12179g00003.1	CDS	27	36	75	s6_2	333	486	124	153
Niben101Ctg12327	790	A_G	Niben101Ctg12327g00002.1	3'UTR	2	12	16.67	s6_2	498	875	6	377
Niben101Ctg12486	43	A_G	Niben101Ctg12486g00001.1	5'UTR	2	11	18.18	s6_2	43	595	42	15
Niben101Ctg12486	223	A_G	Niben101Ctg12486g00001.1	CDS	2	12	16.67	s6_2	223	595	164	66
Niben101Ctg12976	653	T_C	Niben101Ctg12976g00003.1	CDS	3	32	9.38	s6_2	47	411	46	364
Niben101Ctg13108	294	A_G	Niben101Ctg13108g00001.1	CDS	2	10	20	s6_2	274	537	273	263
Niben101Ctg13108	379	A_G	Niben101Ctg13108g00001.1	CDS	3	10	30	s6_2	189	537	188	348
Niben101Ctg13108	440	A_G	Niben101Ctg13108g00001.1	CDS	4	10	40	s6_2	128	537	127	409
Niben101Ctg13137	1445	A_G	Niben101Ctg13137g00001.1	intron	2	20	10	s6_2		219
Niben101Ctg13137	1735	A_G	Niben101Ctg13137g00001.1	CDS	9	57	15.79	s6_2	69	219	68	66
Niben101Ctg13383	1652	A_G	Niben101Ctg13383g00004.1	CDS	4	29	13.79	s6_2	280	1327	183	191
Niben101Ctg13410	908	A_G	Niben101Ctg13410g00002.1	CDS	2	10	20	s6_2	251	561	148	91
Niben101Ctg13736	1118	T_C	Niben101Ctg13736g00004.1	intron	6	11	54.55	s6_2		1052
Niben101Ctg13751	1611	A_G	Niben101Ctg13751g00001.1	intron	6	33	18.18	s6_2		709
Niben101Ctg13782	1043	A_G	Niben101Ctg13782g00003.1	3'UTR	96	227	42.29	s6_2	505	1102	54	597
Niben101Ctg13915	1610	A_G	Niben101Ctg13915g00004.1	3'UTR	4	24	16.67	s6_2	476	990	19	514
Niben101Ctg13915	1742	A_G	Niben101Ctg13915g00004.1	3'UTR	10	72	13.89	s6_2	608	990	151	382
Niben101Ctg14130	138	A_G	Niben101Ctg14130g00004.1	CDS	48	363	13.22	s6_2	82	120	81	38
Niben101Ctg14130	138	T_C	Niben101Ctg14130g00002.1	3'UTR	48	363	13.22	s6_2	1464	1601	1140	137
Niben101Ctg14130	143	A_G	Niben101Ctg14130g00004.1	CDS	35	374	9.36	s6_2	87	120	86	33
Niben101Ctg14130	143	T_C	Niben101Ctg14130g00002.1	3'UTR	35	374	9.36	s6_2	1459	1601	1135	142
Niben101Ctg14130	461	T_C	Niben101Ctg14130g00002.1	3'UTR	20	141	14.18	s6_2	1141	1601	817	460
Niben101Ctg14130	575	T_C	Niben101Ctg14130g00002.1	3'UTR	2	18	11.11	s6_2	1027	1601	703	574
Niben101Ctg14130	1118	A_G	Niben101Ctg14130g00002.1	3'UTR	17	128	13.28	s6_2	484	1601	160	1117
Niben101Ctg14192	123	A_T	Niben101Ctg14192g00001.1	CDS	19	62	30.65	s6_2	402	519	290	117
Niben101Ctg14192	336	G_A	Niben101Ctg14192g00001.1	CDS	28	51	54.9	s6_2	189	519	77	330
Niben101Ctg14192	392	C_G	Niben101Ctg14192g00001.1	CDS	7	15	46.67	s6_2	133	519	21	386
Niben101Ctg14347	821	A_G	Niben101Ctg14347g00004.1	CDS	5	32	15.62	s6_2	455	1236	317	196
Niben101Ctg14347	839	A_G	Niben101Ctg14347g00004.1	CDS	7	34	20.59	s6_2	473	1236	335	178
Niben101Ctg14347	1065	A_G	Niben101Ctg14347g00004.1	3'UTR	10	70	14.29	s6_2	699	1236	47	537
Niben101Ctg14352	1750	A_G	Niben101Ctg14352g00004.1	3'UTR	5	23	21.74	s6_2	1139	1350	364	211
Niben101Ctg14382	2341	A_G	Niben101Ctg14382g00002.1	3'UTR	10	47	21.28	s6_2	431	682	34	251
Niben101Ctg14445	654	A_G	Niben101Ctg14445g00001.1	5'UTR	4	16	25	s6_2	319	656	142	16
Niben101Ctg14445	685	A_G	Niben101Ctg14445g00001.1	CDS	4	20	20	s6_2	350	656	14	146
Niben101Ctg14511	1847	A_G	Niben101Ctg14511g00002.1	3'UTR	49	99	49.49	s6_2	307	412	98	105
Niben101Ctg14566	2544	T_C	Niben101Ctg14566g00003.1	CDS	15	37	40.54	s6_2	746	969	125	2
Niben101Ctg14629	1066	A_G	Niben101Ctg14629g00001.1	CDS	140	749	18.69	s6_2	287	288	286	1
Niben101Ctg14629	1075	A_G	Niben101Ctg14629g00001.1	CDS	144	772	18.65	s6_2	278	288	277	10
Niben101Ctg14686	2678	A_G	Niben101Ctg14686g00002.1	CDS	5	45	11.11	s6_2	211	348	210	137
Niben101Ctg14845	300	A_G	Niben101Ctg14845g00001.1	CDS	9	24	37.5	s6_2	1399	1690	19	103
Niben101Ctg14845	1681	A_G	Niben101Ctg14845g00001.1	CDS	2	20	10	s6_2	1077	1690	84	175
Niben101Ctg14905	558	A_G	Niben101Ctg14905g00002.1	CDS	2	14	14.29	s6_2	223	991	50	261
Niben101Ctg14905	794	A_G	Niben101Ctg14905g00002.1	CDS	2	13	15.38	s6_2	459	991	286	25
Niben101Ctg15027	3037	A_G	Niben101Ctg15027g00001.1	CDS	7	29	24.14	s6_2	371	540	179	163
Niben101Ctg15035	1505	A_G	Niben101Ctg15035g00004.1	CDS	37	193	19.17	s6_2	708	1008	178	22
Niben101Ctg15209	1091	A_G	Niben101Ctg15209g00004.1	3'UTR	33	172	19.19	s6_2	1236	1345	212	50
Niben101Ctg15263	951	C_T	Niben101Ctg15263g00006.1	3'UTR	2	19	10.53	s6_2	220	499	45	279
Niben101Ctg15269	2553	A_G	Niben101Ctg15269g00004.1	CDS	20	60	33.33	s6_2	353	407	156	54
Niben101Ctg15269	2570	A_G	Niben101Ctg15269g00004.1	CDS	19	57	33.33	s6_2	336	407	139	71
Niben101Ctg15296	1351	A_G	Niben101Ctg15296g00003.1	3'UTR	4	22	18.18	s6_2	991	1452	80	461
Niben101Ctg15311	3083	A_G	Niben101Ctg15311g00001.1	CDS	2	11	18.18	s6_2	203	468	202	265
Niben101Ctg15311	3248	A_G	Niben101Ctg15311g00001.1	CDS	3	25	12	s6_2	368	468	367	100
Niben101Ctg15314	495	A_G	Niben101Ctg15314g00004.1	intron	3	14	21.43	s6_2		734
Niben101Ctg15314	841	A_G	Niben101Ctg15314g00004.1	intron	9	17	52.94	s6_2		734
Niben101Ctg15370	3447	T_C	Niben101Ctg15370g00004.1	CDS	2	12	16.67	s6_2	629	1164	69	193
Niben101Ctg15370	3447	A_G	Niben101Ctg15370g00002.1	CDS	2	12	16.67	s6_2	534	1238	533	63
Niben101Ctg15370	3531	T_C	Niben101Ctg15370g00004.1	CDS	2	10	20	s6_2	713	1164	153	109
Niben101Ctg15370	3531	A_G	Niben101Ctg15370g00002.1	CDS	2	10	20	s6_2	450	1238	449	147
Niben101Ctg15408	1753	A_G	Niben101Ctg15408g00004.1	intron	2	19	10.53	s6_2		989
Niben101Ctg15519	216	A_G	Niben101Ctg15519g00001.1	5'UTR	4	38	10.53	s6_2	216	1008	215	28
Niben101Ctg15519	1917	A_G	Niben101Ctg15519g00001.1	3'UTR	5	35	14.29	s6_2	505	1008	41	503
Niben101Ctg15571	2667	A_G	Niben101Ctg15571g00004.1	3'UTR	2	14	14.29	s6_2	677	1130	28	453
Niben101Ctg15571	3609	A_G	Niben101Ctg15571g00004.1	CDS	2	12	16.67	s6_2	574	1130	51	51
Niben101Ctg15635	649	A_G	Niben101Ctg15635g00003.1	CDS	3	18	16.67	s6_2	393	435	392	42
Niben101Ctg15661	3490	A_G	Niben101Ctg15661g00002.1	CDS	7	57	12.28	s6_2	192	537	71	30
Niben101Ctg15661	3535	A_G	Niben101Ctg15661g00002.1	CDS	3	21	14.29	s6_2	147	537	26	75
Niben101Ctg15681	861	A_G	Niben101Ctg15681g00001.1	3'UTR	8	61	13.11	s6_2	1434	1672	80	238
Niben101Ctg15681	862	A_G	Niben101Ctg15681g00001.1	3'UTR	12	62	19.35	s6_2	1433	1672	79	239
Niben101Ctg15694	1141	A_G	Niben101Ctg15694g00007.1	intron	6	10	60	s6_2		1077
Niben101Ctg15694	1232	A_G	Niben101Ctg15694g00007.1	intron	2	10	20	s6_2		1077
Niben101Ctg15721	1698	A_G	Niben101Ctg15721g00002.1	5'UTR	4	34	11.76	s6_2	299	1268	141	62
Niben101Ctg15767	4274	A_G	Niben101Ctg15767g00002.1	CDS	3	12	25	s6_2	923	1472	149	62
Niben101Ctg15793	1976	A_G	Niben101Ctg15793g00001.1	intron	10	43	23.26	s6_2		465
Niben101Ctg15807	1422	A_G	Niben101Ctg15807g00002.1	CDS	5	39	12.82	s6_2	503	1050	52	547
Niben101Ctg15851	3056	A_G	Niben101Ctg15851g00002.1	3'UTR	3	23	13.04	s6_2	1937	2038	187	101
Niben101Ctg15851	3092	A_G	Niben101Ctg15851g00002.1	3'UTR	8	54	14.81	s6_2	1901	2038	151	137
Niben101Ctg15904	2971	A_G	Niben101Ctg15904g00001.1	CDS	2	15	13.33	s6_2	817	1854	115	447
Niben101Ctg15904	3215	A_G	Niben101Ctg15904g00001.1	CDS	6	21	28.57	s6_2	1061	1854	359	203
Niben101Ctg15904	3708	A_G	Niben101Ctg15904g00001.1	3'UTR	2	16	12.5	s6_2	1554	1854	289	300
Niben101Ctg15991	4503	A_G	Niben101Ctg15991g00003.1	3'UTR	12	70	17.14	s6_2	645	1010	51	365
Niben101Ctg15999	2925	A_G	Niben101Ctg15999g00004.1	CDS	4	19	21.05	s6_2	523	1280	244	108
Niben101Ctg15999	2967	A_G	Niben101Ctg15999g00004.1	CDS	4	21	19.05	s6_2	481	1280	202	150
Niben101Ctg16048	1563	A_G	Niben101Ctg16048g00003.1	3'UTR	3	18	16.67	s6_2	245	526	20	281
Niben101Ctg16048	1684	A_G	Niben101Ctg16048g00003.1	3'UTR	21	114	18.42	s6_2	366	526	141	160
Niben101Ctg16053	2800	A_G	Niben101Ctg16053g00004.1	CDS	40	348	11.49	s6_2	981	1330	131	6
Niben101Ctg16070	704	A_G	Niben101Ctg16070g00007.1	3'UTR	9	82	10.98	s6_2	426	771	95	345
Niben101Ctg16084	4015	A_G	Niben101Ctg16084g00001.1	intron	2	15	13.33	s6_2		3685
Niben101Ctg16084	4018	A_G	Niben101Ctg16084g00001.1	intron	2	15	13.33	s6_2		3685
Niben101Ctg16161	4415	A_G	Niben101Ctg16161g00004.1	3'UTR	5	21	23.81	s6_2	1363	1468	312	105
Niben101Ctg16210	4079	A_G	Niben101Ctg16210g00009.1	3'UTR	3	28	10.71	s6_2	1336	3180	73	1844
Niben101Ctg16210	4085	A_G	Niben101Ctg16210g00009.1	3'UTR	5	27	18.52	s6_2	1330	3180	67	1850
Niben101Ctg16210	6905	A_G	Niben101Ctg16210g00009.1	3'UTR	2	21	9.52	s6_2	1213	3180	6	49
Niben101Ctg16210	7048	A_G	Niben101Ctg16210g00009.1	CDS	6	54	11.11	s6_2	1070	3180	1069	136
Niben101Ctg16216	5212	A_G	Niben101Ctg16216g00002.1	CDS	3	13	23.08	s6_2	675	1213	113	1
Niben101Ctg16231	751	A_G	Niben101Ctg16231g00004.1	3'UTR	5	42	11.9	s6_2	266	460	95	194
Niben101Ctg16320	6315	A_G	Niben101Ctg16320g00002.1	3'UTR	4	21	19.05	s6_2	1179	1615	335	436
Niben101Ctg16320	8871	A_G	Niben101Ctg16320g00002.1	CDS	4	44	9.09	s6_2	560	1615	559	280
Niben101Ctg16320	8955	A_G	Niben101Ctg16320g00002.1	CDS	9	45	20	s6_2	476	1615	475	364
Niben101Ctg16329	1982	A_G	Niben101Ctg16329g00003.1	intron	32	86	37.21	s6_2		458
Niben101Ctg16329	2029	A_G	Niben101Ctg16329g00003.1	intron	7	58	12.07	s6_2		458
Niben101Ctg16366	99	A_G	Niben101Ctg16366g00004.1	3'UTR	5	18	27.78	s6_2	1150	1232	178	82
Niben101Ctg16374	4008	A_G	Niben101Ctg16374g00011.1	CDS	15	158	9.49	s6_2	685	1153	110	102
Niben101Ctg16374	4265	A_G	Niben101Ctg16374g00011.1	3'UTR	5	41	12.2	s6_2	942	1153	154	211
Niben101Ctg16374	10325	A_G	Niben101Ctg16374g00004.1	CDS	12	49	24.49	s6_2	412	1196	406	349
Niben101Ctg16374	10609	A_G	Niben101Ctg16374g00004.1	CDS	3	15	20	s6_2	128	1196	122	633
Niben101Ctg16484	1395	A_G	Niben101Ctg16484g00001.1	CDS	3	25	12	s6_2	1402	1524	1401	122
Niben101Scf00005	141809	A_G	Niben101Scf00005g01013.1	3'UTR	2	21	9.52	s6_2	3676	4730	478	1054
Niben101Scf00005	155274	A_G	Niben101Scf00005g01008.1	3'UTR	17	50	34	s6_2	3617	3834	150	217
Niben101Scf00005	155505	A_G	Niben101Scf00005g01008.1	CDS	3	21	14.29	s6_2	3386	3834	48	80
Niben101Scf00006	231629	A_G	Niben101Scf00006g02010.1	CDS	32	123	26.02	s6_2	822	1538	305	102
Niben101Scf00006	281059	A_G	Niben101Scf00006g02011.1	CDS	11	81	13.58	s6_2	1574	2315	94	190
Niben101Scf00006	283585	A_G	Niben101Scf00006g02011.1	CDS	3	15	20	s6_2	669	2315	260	324
Niben101Scf00010	131833	A_G	Niben101Scf00010g01004.1	3'UTR	3	23	13.04	s6_2	600	1456	33	856
Niben101Scf00010	159654	A_G	Niben101Scf00010g01005.1	3'UTR	4	21	19.05	s6_2	1141	1356	367	215
Niben101Scf00010	159743	A_G	Niben101Scf00010g01005.1	3'UTR	7	29	24.14	s6_2	1052	1356	278	304
Niben101Scf00010	160184	A_G	Niben101Scf00010g01005.1	CDS	2	11	18.18	s6_2	611	1356	155	162
Niben101Scf00011	49819	A_G	Niben101Scf00011g00004.1	intron	5	39	12.82	s6_2		4081
Niben101Scf00011	49862	A_G	Niben101Scf00011g00004.1	intron	12	37	32.43	s6_2		4081
Niben101Scf00011	141442	A_G	Niben101Scf00011g00012.1	intron	6	17	35.29	s6_2		501
Niben101Scf00013	285392	A_G	Niben101Scf00013g03014.1	intron	3	24	12.5	s6_2		192
Niben101Scf00013	285672	A_G	Niben101Scf00013g03014.1	CDS	2	16	12.5	s6_2	21	192	12	11
Niben101Scf00013	285677	A_G	Niben101Scf00013g03014.1	CDS	2	16	12.5	s6_2	16	192	7	16
Niben101Scf00013	285824	A_G	Niben101Scf00013g03014.1	intron	2	19	10.53	s6_2		192
Niben101Scf00013	285865	A_G	Niben101Scf00013g03014.1	intron	2	16	12.5	s6_2		192
Niben101Scf00013	356305	A_G	Niben101Scf00013g03001.1	intron	5	28	17.86	s6_2		2931
Niben101Scf00013	356322	A_G	Niben101Scf00013g03001.1	intron	6	25	24	s6_2		2931
Niben101Scf00013	356416	A_G	Niben101Scf00013g03001.1	intron	4	26	15.38	s6_2		2931
Niben101Scf00013	356439	A_G	Niben101Scf00013g03001.1	intron	3	32	9.38	s6_2		2931
Niben101Scf00013	356546	A_G	Niben101Scf00013g03001.1	CDS	5	50	10	s6_2	2545	2931	30	98
Niben101Scf00015	71979	A_G	Niben101Scf00015g00009.1	CDS	2	18	11.11	s6_2	1140	2776	472	281
Niben101Scf00015	75819	A_G	Niben101Scf00015g00009.1	intron	2	13	15.38	s6_2		2776
Niben101Scf00015	75823	A_G	Niben101Scf00015g00009.1	intron	2	14	14.29	s6_2		2776
Niben101Scf00015	75911	A_G	Niben101Scf00015g00009.1	intron	2	20	10	s6_2		2776
Niben101Scf00015	441224	A_G	Niben101Scf00015g04023.1	3'UTR	11	64	17.19	s6_2	599	963	84	364
Niben101Scf00015	441377	A_G	Niben101Scf00015g04023.1	3'UTR	6	25	24	s6_2	752	963	237	211
Niben101Scf00015	526737	A_G	Niben101Scf00015g04024.1	CDS	3	15	20	s6_2	3869	4750	1308	514
Niben101Scf00015	526911	A_G	Niben101Scf00015g04024.1	CDS	6	22	27.27	s6_2	4043	4750	1482	340
Niben101Scf00015	527532	A_G	Niben101Scf00015g04024.1	intron	2	15	13.33	s6_2		4750
Niben101Scf00015	527549	A_G	Niben101Scf00015g04024.1	intron	3	18	16.67	s6_2		4750
Niben101Scf00016	151069	A_G	Niben101Scf00016g01007.1	CDS	11	32	34.38	s6_2	1334	1935	147	173
Niben101Scf00016	164382	A_G	Niben101Scf00016g01010.1	intron	10	76	13.16	s6_2		1660
Niben101Scf00016	164622	A_G	Niben101Scf00016g01010.1	CDS	3	28	10.71	s6_2	1529	1660	437	120
Niben101Scf00016	416517	A_G	Niben101Scf00016g04005.1	CDS	3	28	10.71	s6_2	1456	1993	61	3
Niben101Scf00016	476148	A_G	Niben101Scf00016g04007.1	CDS	19	61	31.15	s6_2	731	1139	62	24
Niben101Scf00016	478179	A_G	Niben101Scf00016g04008.1	CDS	3	15	20	s6_2	1117	1818	225	45
Niben101Scf00017	554	A_G	Niben101Scf00017g00005.1	CDS	214	305	70.16	s6_2	859	1328	120	11
Niben101Scf00017	309675	A_G	Niben101Scf00017g03003.1	3'UTR	3	27	11.11	s6_2	3149	3463	309	314
Niben101Scf00017	309986	A_G	Niben101Scf00017g03003.1	CDS	22	210	10.48	s6_2	2838	3463	227	1
Niben101Scf00017	442913	A_G	Niben101Scf00017g04017.1	CDS	7	49	14.29	s6_2	778	1654	470	457
Niben101Scf00017	443126	A_G	Niben101Scf00017g04017.1	CDS	9	88	10.23	s6_2	991	1654	683	244
Niben101Scf00017	512779	A_G	Niben101Scf00017g04019.1	CDS	2	13	15.38	s6_2	890	1516	112	7
Niben101Scf00022	46521	A_G	Niben101Scf00022g00008.1	3'UTR	3	11	27.27	s6_2	2536	3859	71	1
Niben101Scf00022	46775	A_G	Niben101Scf00022g00008.1	CDS	4	11	36.36	s6_2	2282	3859	430	182
Niben101Scf00022	936695	A_G	Niben101Scf00022g09008.1	CDS	3	28	10.71	s6_2	3044	3092	71	17
Niben101Scf00022	1045331	A_G	Niben101Scf00022g09009.1	3'UTR	4	14	28.57	s6_2	2143	2380	1209	169
Niben101Scf00023	238083	A_G	Niben101Scf00023g02002.1	CDS	7	40	17.5	s6_2	1967	2422	116	21
Niben101Scf00023	662247	A_G	Niben101Scf00023g06002.1	intron	3	30	10	s6_2		2212
Niben101Scf00024	64839	A_G	Niben101Scf00024g00003.1	3'UTR	11	43	25.58	s6_2	1556	1971	168	415
Niben101Scf00024	71515	A_G	Niben101Scf00024g00008.1	CDS	3	12	25	s6_2	295	957	152	417
Niben101Scf00024	236611	A_G	Niben101Scf00024g02021.1	3'UTR	4	30	13.33	s6_2	3191	3860	574	669
Niben101Scf00024	251513	A_G	Niben101Scf00024g02018.1	3'UTR	3	14	21.43	s6_2	2492	2891	55	399
Niben101Scf00024	369034	A_G	Niben101Scf00024g03006.1	CDS	4	31	12.9	s6_2	5201	5821	39	47
Niben101Scf00024	413596	A_G	Niben101Scf00024g04032.1	intron	2	20	10	s6_2		3114
Niben101Scf00024	413690	A_G	Niben101Scf00024g04032.1	intron	3	14	21.43	s6_2		3114
Niben101Scf00024	413812	A_G	Niben101Scf00024g04032.1	3'UTR	7	20	35	s6_2	2813	3114	80	31
Niben101Scf00024	414066	A_G	Niben101Scf00024g04032.1	CDS	3	29	10.34	s6_2	2559	3114	2427	173
Niben101Scf00024	414392	A_G	Niben101Scf00024g04032.1	CDS	14	16	87.5	s6_2	2233	3114	2101	499
Niben101Scf00024	499887	A_G	Niben101Scf00024g04005.1	3'UTR	8	75	10.67	s6_2	1971	2430	125	459
Niben101Scf00025	1176	A_G	Niben101Scf00025g00005.1	CDS	6	52	11.54	s6_2	286	1941	48	164
Niben101Scf00025	4176	A_G	Niben101Scf00025g00005.1	CDS	7	45	15.56	s6_2	1243	1941	330	86
Niben101Scf00025	6918	A_G	Niben101Scf00025g00005.1	CDS	63	258	24.42	s6_2	1569	1941	115	12
Niben101Scf00025	19808	G_A	Niben101Scf00025g00006.1	CDS	4	20	20	s6_2	1742	1850	95	81
Niben101Scf00025	19817	T_C	Niben101Scf00025g00006.1	CDS	4	27	14.81	s6_2	1751	1850	104	72
Niben101Scf00031	19941	A_G	Niben101Scf00031g00002.1	intron	8	35	22.86	s6_2		1919
Niben101Scf00032	100026	A_G	Niben101Scf00032g01006.1	intron	16	51	31.37	s6_2		6198
Niben101Scf00032	100030	A_G	Niben101Scf00032g01006.1	intron	6	50	12	s6_2		6198
Niben101Scf00032	100085	A_G	Niben101Scf00032g01006.1	intron	11	69	15.94	s6_2		6198
Niben101Scf00032	104053	A_G	Niben101Scf00032g01006.1	CDS	2	20	10	s6_2	5402	6198	85	130
Niben101Scf00032	104365	A_G	Niben101Scf00032g01006.1	CDS	2	13	15.38	s6_2	5194	6198	813	122
Niben101Scf00033	27370	A_G	Niben101Scf00033g00002.1	CDS	11	28	39.29	s6_2	1156	1561	171	63
Niben101Scf00033	186232	A_G	Niben101Scf00033g01001.1	3'UTR	62	234	26.5	s6_2	1304	1680	40	376
Niben101Scf00033	186233	A_G	Niben101Scf00033g01001.1	3'UTR	32	234	13.68	s6_2	1305	1680	41	375
Niben101Scf00033	186412	A_G	Niben101Scf00033g01001.1	3'UTR	20	129	15.5	s6_2	1484	1680	220	196
Niben101Scf00033	186442	A_G	Niben101Scf00033g01001.1	3'UTR	10	41	24.39	s6_2	1514	1680	250	166
Niben101Scf00034	73171	A_G	Niben101Scf00034g00012.1	CDS	2	10	20	s6_2	823	1337	45	236
Niben101Scf00034	472246	A_G	Niben101Scf00034g04020.1	3'UTR	6	27	22.22	s6_2	2786	2969	357	183
Niben101Scf00037	91048	A_G	Niben101Scf00037g01004.1	3'UTR	2	17	11.76	s6_2	1594	1880	33	286
Niben101Scf00037	91053	A_G	Niben101Scf00037g01004.1	3'UTR	3	17	17.65	s6_2	1599	1880	38	281
Niben101Scf00037	197108	A_G	Niben101Scf00037g02012.1	CDS	2	15	13.33	s6_2	1180	2541	416	120
Niben101Scf00037	199104	A_G	Niben101Scf00037g02012.1	CDS	6	56	10.71	s6_2	1732	2541	89	33
Niben101Scf00039	103666	A_G	Niben101Scf00039g01002.1	CDS	2	14	14.29	s6_2	2138	2536	48	56
Niben101Scf00039	103886	A_G	Niben101Scf00039g01002.1	3'UTR	2	18	11.11	s6_2	2358	2536	163	178
Niben101Scf00043	413315	A_G	Niben101Scf00043g03012.1	CDS	15	28	53.57	s6_2	1447	1473	1446	26
Niben101Scf00043	413443	A_G	Niben101Scf00043g03002.1	CDS	20	73	27.4	s6_2	45	336	44	138
Niben101Scf00043	413529	A_G	Niben101Scf00043g03002.1	CDS	23	161	14.29	s6_2	131	336	130	52
Niben101Scf00044	93153	A_G	Niben101Scf00044g00020.1	CDS	4	33	12.12	s6_2	1583	1954	273	228
Niben101Scf00044	149477	A_G	Niben101Scf00044g00016.1	intron	5	13	38.46	s6_2		1202
Niben101Scf00044	149486	A_G	Niben101Scf00044g00016.1	intron	2	13	15.38	s6_2		1202
Niben101Scf00044	149638	A_G	Niben101Scf00044g00016.1	CDS	3	12	25	s6_2	1077	1202	88	125
Niben101Scf00046	34191	T_C	Niben101Scf00046g00002.1	CDS	7	10	70	s6_2	1276	2688	764	212
Niben101Scf00046	35857	A_G	Niben101Scf00046g00002.1	CDS	4	21	19.05	s6_2	2072	2688	583	260
Niben101Scf00046	65372	A_G	Niben101Scf00046g00003.1	3'UTR	13	27	48.15	s6_2	845	1236	334	391
Niben101Scf00046	65410	A_G	Niben101Scf00046g00003.1	3'UTR	6	28	21.43	s6_2	883	1236	372	353
Niben101Scf00046	145478	A_G	Niben101Scf00046g01017.1	CDS	2	12	16.67	s6_2	128	1354	40	136
Niben101Scf00046	154880	A_G	Niben101Scf00046g01017.1	CDS	2	20	10	s6_2	901	1354	45	26
Niben101Scf00046	154905	A_G	Niben101Scf00046g01017.1	CDS	6	31	19.35	s6_2	926	1354	70	1
Niben101Scf00046	248406	A_G	Niben101Scf00046g02008.1	3'UTR	6	31	19.35	s6_2	1325	1648	247	323
Niben101Scf00046	248458	A_G	Niben101Scf00046g02008.1	3'UTR	3	32	9.38	s6_2	1377	1648	299	271
Niben101Scf00046	248563	A_G	Niben101Scf00046g02008.1	3'UTR	14	35	40	s6_2	1482	1648	404	166
Niben101Scf00046	252495	A_C	Niben101Scf00046g02003.1	CDS	9	10	90	s6_2	1086	1558	758	342
Niben101Scf00046	294567	A_G	Niben101Scf00046g03001.1	3'UTR	3	27	11.11	s6_2	1373	1634	99	261
Niben101Scf00046	329973	A_G	Niben101Scf00046g03002.1	3'UTR	6	36	16.67	s6_2	2206	2263	341	57
Niben101Scf00046	329990	A_G	Niben101Scf00046g03002.1	3'UTR	7	48	14.58	s6_2	2189	2263	324	74
Niben101Scf00046	471362	A_G	Niben101Scf00046g04007.1	intron	12	28	42.86	s6_2		2091
Niben101Scf00046	471381	A_G	Niben101Scf00046g04007.1	intron	5	25	20	s6_2		2091
Niben101Scf00046	508626	A_G	Niben101Scf00046g05006.1	CDS	7	30	23.33	s6_2	195	1074	194	879
Niben101Scf00046	772507	A_G	Niben101Scf00046g07025.1	3'UTR	8	23	34.78	s6_2	1215	1539	451	324
Niben101Scf00046	774582	A_G	Niben101Scf00046g07025.1	CDS	2	19	10.53	s6_2	526	1539	161	116
Niben101Scf00046	799327	A_G	Niben101Scf00046g08004.1	3'UTR	10	35	28.57	s6_2	2781	3146	131	365
Niben101Scf00046	986824	G_A	Niben101Scf00046g09013.1	CDS	6	56	10.71	s6_2	1719	2522	468	72
Niben101Scf00049	10473	A_G	Niben101Scf00049g00001.1	CDS	5	16	31.25	s6_2	1097	1147	207	50
Niben101Scf00050	88109	A_G	Niben101Scf00050g00008.1	CDS	4	30	13.33	s6_2	855	1160	51	50
Niben101Scf00050	88246	A_G	Niben101Scf00050g00008.1	intron	25	75	33.33	s6_2		1160
Niben101Scf00050	306041	A_G	Niben101Scf00050g03005.1	3'UTR	32	197	16.24	s6_2	2650	3028	124	378
Niben101Scf00050	462257	A_G	Niben101Scf00050g03004.1	3'UTR	4	39	10.26	s6_2	403	892	57	489
Niben101Scf00050	462383	A_G	Niben101Scf00050g03004.1	3'UTR	2	17	11.76	s6_2	529	892	183	363
Niben101Scf00051	33011	A_G	Niben101Scf00051g00011.1	CDS	2	21	9.52	s6_2	262	1424	100	220
Niben101Scf00051	33029	A_G	Niben101Scf00051g00011.1	CDS	2	20	10	s6_2	280	1424	118	202
Niben101Scf00051	36668	A_G	Niben101Scf00051g00011.1	CDS	6	34	17.65	s6_2	719	1424	236	232
Niben101Scf00051	44503	A_G	Niben101Scf00051g00011.1	CDS	4	16	25	s6_2	1375	1424	139	37
Niben101Scf00051	44762	A_G	Niben101Scf00051g00011.1	intron	5	47	10.64	s6_2		1424
Niben101Scf00051	94956	A_G	Niben101Scf00051g01009.1	CDS	3	10	30	s6_2	416	2049	234	1187
Niben101Scf00051	95177	A_G	Niben101Scf00051g01009.1	CDS	3	10	30	s6_2	637	2049	455	966
Niben101Scf00051	95647	A_G	Niben101Scf00051g01009.1	CDS	10	50	20	s6_2	1107	2049	925	496
Niben101Scf00051	143828	A_G	Niben101Scf00051g01015.1	CDS	2	13	15.38	s6_2	1033	2162	515	90
Niben101Scf00051	359644	A_G	Niben101Scf00051g03009.1	CDS	9	68	13.24	s6_2	588	916	73	1
Niben101Scf00052	878607	T_C	Niben101Scf00052g08003.1	intron	4	34	11.76	s6_2		1389
Niben101Scf00054	176227	A_G	Niben101Scf00054g01013.1	3'UTR	42	379	11.08	s6_2	2427	2852	12	270
Niben101Scf00054	176447	A_G	Niben101Scf00054g01013.1	3'UTR	5	52	9.62	s6_2	2647	2852	232	50
Niben101Scf00055	24819	A_G	Niben101Scf00055g00003.1	CDS	6	16	37.5	s6_2	1397	2101	118	206
Niben101Scf00055	27023	A_G	Niben101Scf00055g00003.1	CDS	2	11	18.18	s6_2	814	2101	299	464
Niben101Scf00055	338763	A_G	Niben101Scf00055g03020.1	3'UTR	21	175	12	s6_2	1425	1869	4	444
Niben101Scf00055	341483	A_G	Niben101Scf00055g03020.1	CDS	13	98	13.27	s6_2	994	1869	515	192
Niben101Scf00055	342106	A_G	Niben101Scf00055g03020.1	intron	3	17	17.65	s6_2		1869
Niben101Scf00056	1071554	A_G	Niben101Scf00056g09002.1	3'UTR	6	25	24	s6_2	4660	6500	123	654
Niben101Scf00056	1072642	A_G	Niben101Scf00056g09002.1	CDS	3	17	17.65	s6_2	3934	6500	481	255
Niben101Scf00057	102264	A_G	Niben101Scf00057g00011.1	intron	2	10	20	s6_2		1882
Niben101Scf00058	39189	A_G	Niben101Scf00058g00001.1	CDS	3	10	30	s6_2	2539	4004	217	86
Niben101Scf00058	42714	A_G	Niben101Scf00058g00001.1	CDS	7	38	18.42	s6_2	3633	4004	437	84
Niben101Scf00058	42738	A_G	Niben101Scf00058g00001.1	CDS	4	29	13.79	s6_2	3657	4004	461	60
Niben101Scf00058	42763	A_G	Niben101Scf00058g00001.1	CDS	5	22	22.73	s6_2	3682	4004	486	35
Niben101Scf00058	43094	A_G	Niben101Scf00058g00001.1	3'UTR	2	13	15.38	s6_2	3924	4004	110	80
Niben101Scf00058	310511	C_T	Niben101Scf00058g03014.1	CDS	2	13	15.38	s6_2	1915	3004	1620	465
Niben101Scf00058	757445	A_G	Niben101Scf00058g07005.1	CDS	10	99	10.1	s6_2	1598	2531	139	349
Niben101Scf00058	761808	A_G	Niben101Scf00058g07005.1	CDS	25	38	65.79	s6_2	974	2531	787	98
Niben101Scf00058	762148	A_G	Niben101Scf00058g07005.1	CDS	3	28	10.71	s6_2	634	2531	447	438
Niben101Scf00058	847434	A_G	Niben101Scf00058g08006.1	3'UTR	4	16	25	s6_2	2135	2417	253	282
Niben101Scf00058	847480	A_G	Niben101Scf00058g08006.1	3'UTR	6	17	35.29	s6_2	2089	2417	207	328
Niben101Scf00058	949022	A_G	Niben101Scf00058g09014.1	3'UTR	6	27	22.22	s6_2	1153	1400	368	247
Niben101Scf00058	949262	A_G	Niben101Scf00058g09014.1	3'UTR	17	52	32.69	s6_2	913	1400	128	487
Niben101Scf00058	976111	A_G	Niben101Scf00058g09015.1	3'UTR	8	46	17.39	s6_2	5302	6088	121	786
Niben101Scf00058	976260	A_G	Niben101Scf00058g09015.1	intron	5	33	15.15	s6_2		6088
Niben101Scf00059	17569	A_G	Niben101Scf00059g00006.1	3'UTR	4	17	23.53	s6_2	903	1527	163	317
Niben101Scf00059	262831	A_G	Niben101Scf00059g02013.1	CDS	8	51	15.69	s6_2	2074	2393	87	119
Niben101Scf00059	262935	A_G	Niben101Scf00059g02013.1	CDS	35	93	37.63	s6_2	2178	2393	191	15
Niben101Scf00059	508749	T_C	Niben101Scf00059g04022.1	intron	4	22	18.18	s6_2		345
Niben101Scf00063	50703	A_G	Niben101Scf00063g00016.1	3'UTR	2	15	13.33	s6_2	5413	6036	47	623
Niben101Scf00063	225797	A_G	Niben101Scf00063g02003.1	CDS	3	14	21.43	s6_2	1688	2882	383	923
Niben101Scf00063	225807	A_G	Niben101Scf00063g02003.1	CDS	3	14	21.43	s6_2	1678	2882	373	933
Niben101Scf00063	604931	A_G	Niben101Scf00063g06032.1	CDS	3	18	16.67	s6_2	827	1289	75	77
Niben101Scf00063	605071	A_G	Niben101Scf00063g06032.1	3'UTR	17	44	38.64	s6_2	967	1289	62	262
Niben101Scf00063	661385	A_G	Niben101Scf00063g06034.1	3'UTR	4	25	16	s6_2	1924	3950	138	471
Niben101Scf00063	661385	T_C	Niben101Scf00063g06042.1	3'UTR	4	25	16	s6_2	1855	2897	435	1042
Niben101Scf00063	661972	T_C	Niben101Scf00063g06034.1	3'UTR	5	37	13.51	s6_2	2485	3950	89	312
Niben101Scf00063	661972	A_G	Niben101Scf00063g06042.1	3'UTR	5	37	13.51	s6_2	1288	2897	42	131
Niben101Scf00063	669962	A_G	Niben101Scf00063g06042.1	5'UTR	2	14	14.29	s6_2	215	2897	214	121
Niben101Scf00063	669963	A_G	Niben101Scf00063g06042.1	5'UTR	2	14	14.29	s6_2	214	2897	213	122
Niben101Scf00063	816849	A_G	Niben101Scf00063g08003.1	CDS	10	47	21.28	s6_2	508	1833	297	41
Niben101Scf00063	816902	A_G	Niben101Scf00063g08003.1	CDS	11	106	10.38	s6_2	455	1833	244	94
Niben101Scf00063	1312322	A_G	Niben101Scf00063g13005.1	CDS	5	36	13.89	s6_2	915	1774	907	339
Niben101Scf00063	1342057	A_G	Niben101Scf00063g13004.1	3'UTR	2	18	11.11	s6_2	750	1057	13	307
Niben101Scf00063	1342226	A_G	Niben101Scf00063g13004.1	CDS	6	24	25	s6_2	581	1057	165	155
Niben101Scf00066	229461	A_G	Niben101Scf00066g02010.1	CDS	2	18	11.11	s6_2	871	1270	29	114
Niben101Scf00066	229602	A_G	Niben101Scf00066g02010.1	3'UTR	5	30	16.67	s6_2	1012	1270	26	258
Niben101Scf00066	229710	A_G	Niben101Scf00066g02010.1	3'UTR	5	20	25	s6_2	1120	1270	134	150
Niben101Scf00066	229729	A_G	Niben101Scf00066g02010.1	3'UTR	2	16	12.5	s6_2	1139	1270	153	131
Niben101Scf00066	270200	A_G	Niben101Scf00066g02012.1	3'UTR	3	16	18.75	s6_2	2249	2418	247	169
Niben101Scf00066	270512	A_G	Niben101Scf00066g02012.1	CDS	4	14	28.57	s6_2	1937	2418	106	64
Niben101Scf00067	216205	A_G	Niben101Scf00067g02002.1	CDS	10	58	17.24	s6_2	1445	1662	116	0
Niben101Scf00069	355992	A_G	Niben101Scf00069g03002.1	3'UTR	8	20	40	s6_2	1291	1609	78	318
Niben101Scf00069	356129	A_G	Niben101Scf00069g03002.1	CDS	6	34	17.65	s6_2	1154	1609	256	58
Niben101Scf00069	356193	A_G	Niben101Scf00069g03002.1	CDS	4	26	15.38	s6_2	1090	1609	192	122
Niben101Scf00069	468195	A_G	Niben101Scf00069g04016.1	CDS	15	110	13.64	s6_2	1006	1161	1005	155
Niben101Scf00069	1210347	A_G	Niben101Scf00069g12009.1	CDS	22	88	25	s6_2	2567	2797	38	48
Niben101Scf00069	1210994	A_G	Niben101Scf00069g12009.1	CDS	4	40	10	s6_2	2380	2797	181	10
Niben101Scf00069	1214606	A_G	Niben101Scf00069g12009.1	CDS	6	53	11.32	s6_2	1799	2797	110	135
Niben101Scf00069	1214637	A_G	Niben101Scf00069g12009.1	CDS	10	44	22.73	s6_2	1768	2797	79	166
Niben101Scf00069	1409111	A_G	Niben101Scf00069g14019.1	intron	2	11	18.18	s6_2		839
Niben101Scf00069	1546972	A_G	Niben101Scf00069g15007.1	CDS	4	36	11.11	s6_2	1419	2213	97	169
Niben101Scf00069	1546976	A_G	Niben101Scf00069g15007.1	CDS	14	37	37.84	s6_2	1423	2213	101	165
Niben101Scf00069	1548599	A_G	Niben101Scf00069g15007.1	CDS	3	23	13.04	s6_2	1615	2213	26	306
Niben101Scf00069	1548797	A_G	Niben101Scf00069g15007.1	CDS	38	148	25.68	s6_2	1813	2213	224	108
Niben101Scf00071	499792	A_G	Niben101Scf00071g05019.1	3'UTR	4	17	23.53	s6_2	11407	11614	1428	207
Niben101Scf00071	501630	A_G	Niben101Scf00071g05019.1	3'UTR	3	10	30	s6_2	9657	11614	34	321
Niben101Scf00072	526096	G_T	Niben101Scf00072g05003.1	CDS	14	19	73.68	s6_2	1549	1649	552	68
Niben101Scf00072	526228	A_C	Niben101Scf00072g05003.1	CDS	20	24	83.33	s6_2	1417	1649	420	200
Niben101Scf00072	539575	A_C	Niben101Scf00072g05004.1	CDS	5	19	26.32	s6_2	1417	1658	420	200
Niben101Scf00072	595246	A_C	Niben101Scf00072g06001.1	CDS	12	16	75	s6_2	1417	1649	420	200
Niben101Scf00072	595378	G_T	Niben101Scf00072g06001.1	CDS	12	22	54.55	s6_2	1549	1649	552	68
Niben101Scf00072	595458	A_C	Niben101Scf00072g06001.1	3'UTR	8	12	66.67	s6_2	1629	1649	11	20
Niben101Scf00072	764953	A_G	Niben101Scf00072g07005.1	CDS	2	17	11.76	s6_2	1358	1878	37	1
Niben101Scf00072	764973	A_G	Niben101Scf00072g07005.1	3'UTR	4	19	21.05	s6_2	1378	1878	18	278
Niben101Scf00072	765074	A_G	Niben101Scf00072g07005.1	3'UTR	7	58	12.07	s6_2	1479	1878	119	177
Niben101Scf00072	963998	A_G	Niben101Scf00072g09003.1	CDS	7	77	9.09	s6_2	1950	2256	853	44
Niben101Scf00072	1156924	A_G	Niben101Scf00072g10016.1	CDS	3	10	30	s6_2	754	1872	239	106
Niben101Scf00072	1160567	A_G	Niben101Scf00072g10016.1	3'UTR	4	18	22.22	s6_2	1463	1872	39	409
Niben101Scf00073	374849	A_G	Niben101Scf00073g03006.1	CDS	5	48	10.42	s6_2	1761	2244	466	483
Niben101Scf00073	466483	A_G	Niben101Scf00073g04002.1	intron	26	72	36.11	s6_2		2283
Niben101Scf00073	467538	A_G	Niben101Scf00073g04002.1	CDS	19	80	23.75	s6_2	1347	2283	108	902
Niben101Scf00073	467933	A_G	Niben101Scf00073g04002.1	CDS	9	55	16.36	s6_2	1044	2283	21	194
Niben101Scf00073	468077	A_G	Niben101Scf00073g04002.1	5'UTR	6	36	16.67	s6_2	900	2283	572	122
Niben101Scf00073	468085	A_G	Niben101Scf00073g04002.1	5'UTR	12	34	35.29	s6_2	892	2283	564	130
Niben101Scf00073	544134	A_G	Niben101Scf00073g05010.1	CDS	3	24	12.5	s6_2	1075	1890	569	194
Niben101Scf00073	544233	T_C	Niben101Scf00073g05010.1	CDS	15	17	88.24	s6_2	1174	1890	668	95
Niben101Scf00073	560369	A_G	Niben101Scf00073g05011.1	CDS	4	14	28.57	s6_2	1255	2640	932	312
Niben101Scf00073	560404	T_C	Niben101Scf00073g05011.1	CDS	8	13	61.54	s6_2	1290	2640	967	277
Niben101Scf00073	563470	A_G	Niben101Scf00073g05011.1	CDS	8	74	10.81	s6_2	2219	2640	98	80
Niben101Scf00074	103584	A_G	Niben101Scf00074g01003.1	CDS	5	48	10.42	s6_2	1685	2245	264	71
Niben101Scf00074	104108	A_G	Niben101Scf00074g01003.1	3'UTR	9	42	21.43	s6_2	2089	2245	94	156
Niben101Scf00077	505568	A_G	Niben101Scf00077g05015.1	CDS	2	17	11.76	s6_2	470	2033	259	224
Niben101Scf00077	505569	A_G	Niben101Scf00077g05015.1	CDS	2	17	11.76	s6_2	469	2033	258	225
Niben101Scf00078	193271	T_C	Niben101Scf00078g02001.1	5'UTR	23	27	85.19	s6_2	299	874	298	214
Niben101Scf00078	193292	A_G	Niben101Scf00078g02001.1	5'UTR	10	14	71.43	s6_2	320	874	319	193
Niben101Scf00078	195056	A_G	Niben101Scf00078g02001.1	intron	46	120	38.33	s6_2		874
Niben101Scf00079	67374	A_G	Niben101Scf00079g00015.1	intron	5	46	10.87	s6_2		1728
Niben101Scf00079	67410	A_G	Niben101Scf00079g00015.1	3'UTR	6	43	13.95	s6_2	1568	1728	103	32
Niben101Scf00080	61894	A_G	Niben101Scf00080g00010.1	CDS	14	49	28.57	s6_2	2612	2961	295	20
Niben101Scf00080	62029	A_G	Niben101Scf00080g00010.1	3'UTR	3	23	13.04	s6_2	2747	2961	114	214
Niben101Scf00081	13354	A_G	Niben101Scf00081g00011.1	CDS	2	10	20	s6_2	291	1491	47	95
Niben101Scf00082	672764	A_G	Niben101Scf00082g07001.1	CDS	3	17	17.65	s6_2	1089	1107	68	18
Niben101Scf00083	153258	T_C	Niben101Scf00083g01001.1	3'UTR	2	19	10.53	s6_2	1404	1659	239	255
Niben101Scf00083	190090	A_G	Niben101Scf00083g02013.1	3'UTR	9	30	30	s6_2	1859	2189	39	330
Niben101Scf00083	191654	A_G	Niben101Scf00083g02013.1	CDS	2	14	14.29	s6_2	1522	2189	1343	78
Niben101Scf00083	270487	A_G	Niben101Scf00083g02012.1	CDS	12	113	10.62	s6_2	625	1263	602	119
Niben101Scf00083	270605	A_G	Niben101Scf00083g02012.1	CDS	46	150	30.67	s6_2	743	1263	720	1
Niben101Scf00083	412602	A_G	Niben101Scf00083g04018.1	3'UTR	4	16	25	s6_2	1180	1921	37	741
Niben101Scf00083	437887	A_G	Niben101Scf00083g04032.1	CDS	3	27	11.11	s6_2	964	2338	119	68
Niben101Scf00083	439873	A_G	Niben101Scf00083g04032.1	CDS	2	15	13.33	s6_2	1546	2338	119	68
Niben101Scf00083	442079	A_G	Niben101Scf00083g04032.1	CDS	26	108	24.07	s6_2	1702	2338	87	25
Niben101Scf00083	461009	A_G	Niben101Scf00083g04033.1	CDS	3	21	14.29	s6_2	669	1561	98	153
Niben101Scf00085	61826	A_G	Niben101Scf00085g00009.1	intron	4	41	9.76	s6_2		1140
Niben101Scf00085	91942	A_G	Niben101Scf00085g01007.1	3'UTR	9	77	11.69	s6_2	527	889	32	362
Niben101Scf00085	311978	A_G	Niben101Scf00085g03007.1	3'UTR	6	47	12.77	s6_2	909	1076	144	167
Niben101Scf00085	360936	C_T	Niben101Scf00085g03003.1	CDS	7	16	43.75	s6_2	347	1804	217	73
Niben101Scf00085	361873	A_G	Niben101Scf00085g03003.1	CDS	4	28	14.29	s6_2	654	1804	233	672
Niben101Scf00085	406355	T_C	Niben101Scf00085g04001.1	3'UTR	7	55	12.73	s6_2	3106	4189	696	1083
Niben101Scf00085	406355	A_G	Niben101Scf00085g04003.1	3'UTR	7	55	12.73	s6_2	1971	7574	73	601
Niben101Scf00085	406529	G_A	Niben101Scf00085g04001.1	3'UTR	11	75	14.67	s6_2	3280	4189	870	909
Niben101Scf00085	406529	C_T	Niben101Scf00085g04003.1	CDS	11	75	14.67	s6_2	1797	7574	129	100
Niben101Scf00085	642361	A_G	Niben101Scf00085g06010.1	CDS	2	10	20	s6_2	2171	2943	198	65
Niben101Scf00087	59488	A_G	Niben101Scf00087g00006.1	CDS	5	45	11.11	s6_2	3295	3676	72	50
Niben101Scf00087	163724	A_G	Niben101Scf00087g02010.1	3'UTR	6	38	15.79	s6_2	714	740	91	26
Niben101Scf00087	163954	A_G	Niben101Scf00087g02010.1	CDS	3	14	21.43	s6_2	546	740	46	76
Niben101Scf00087	522521	A_G	Niben101Scf00087g05001.1	intron	3	22	13.64	s6_2		3503
Niben101Scf00087	598258	A_G	Niben101Scf00087g06008.1	3'UTR	27	209	12.92	s6_2	1495	1827	42	332
Niben101Scf00088	149918	A_G	Niben101Scf00088g01008.1	3'UTR	4	35	11.43	s6_2	949	1156	306	207
Niben101Scf00088	160275	A_G	Niben101Scf00088g01011.1	CDS	4	17	23.53	s6_2	470	538	180	68
Niben101Scf00088	169827	A_G	Niben101Scf00088g01009.1	CDS	14	56	25	s6_2	256	267	91	11
Niben101Scf00090	168771	A_G	Niben101Scf00090g01010.1	CDS	4	27	14.81	s6_2	768	1498	75	140
Niben101Scf00090	169610	A_G	Niben101Scf00090g01010.1	CDS	26	166	15.66	s6_2	1121	1498	122	81
Niben101Scf00090	183439	A_G	Niben101Scf00090g01014.1	CDS	4	13	30.77	s6_2	1461	3358	117	143
Niben101Scf00090	184572	A_G	Niben101Scf00090g01014.1	3'UTR	2	17	11.76	s6_2	2327	3358	38	228
Niben101Scf00090	184763	T_C	Niben101Scf00090g01014.1	3'UTR	9	11	81.82	s6_2	2518	3358	229	37
Niben101Scf00090	185989	A_G	Niben101Scf00090g01014.1	3'UTR	3	17	17.65	s6_2	2947	3358	256	10
Niben101Scf00090	493283	A_G	Niben101Scf00090g05004.1	intron	19	46	41.3	s6_2		1169
Niben101Scf00090	564415	A_G	Niben101Scf00090g05006.1	intron	8	51	15.69	s6_2		485
Niben101Scf00090	564634	A_G	Niben101Scf00090g05006.1	CDS	42	100	42	s6_2	226	485	115	92
Niben101Scf00090	1328034	A_G	Niben101Scf00090g13016.1	3'UTR	3	15	20	s6_2	388	708	13	320
Niben101Scf00090	1338678	A_G	Niben101Scf00090g13017.1	CDS	5	34	14.71	s6_2	466	924	321	137
Niben101Scf00091	66785	A_G	Niben101Scf00091g00002.1	CDS	2	15	13.33	s6_2	2686	3487	323	290
Niben101Scf00091	105548	A_G	Niben101Scf00091g01023.1	CDS	38	177	21.47	s6_2	836	1381	86	9
Niben101Scf00091	105704	A_G	Niben101Scf00091g01023.1	3'UTR	45	222	20.27	s6_2	992	1381	146	389
Niben101Scf00091	122675	C_T	Niben101Scf00091g01028.1	3'UTR	13	15	86.67	s6_2	2398	4613	1535	2215
Niben101Scf00091	122675	G_A	Niben101Scf00091g01026.1	CDS	13	15	86.67	s6_2	1503	1778	60	213
Niben101Scf00095	243297	A_G	Niben101Scf00095g02005.1	CDS	11	73	15.07	s6_2	1758	2221	171	15
Niben101Scf00095	884883	A_G	Niben101Scf00095g08004.1	CDS	2	14	14.29	s6_2	2334	3784	242	255
Niben101Scf00095	886836	A_G	Niben101Scf00095g08004.1	CDS	2	11	18.18	s6_2	2614	3784	24	260
Niben101Scf00095	886898	A_G	Niben101Scf00095g08004.1	CDS	6	27	22.22	s6_2	2676	3784	86	198
Niben101Scf00095	887050	A_G	Niben101Scf00095g08004.1	CDS	8	52	15.38	s6_2	2828	3784	238	46
Niben101Scf00095	887263	G_A	Niben101Scf00095g08004.1	3'UTR	4	50	8	s6_2	3041	3784	166	502
Niben101Scf00095	887349	A_G	Niben101Scf00095g08004.1	3'UTR	7	73	9.59	s6_2	3127	3784	252	416
Niben101Scf00096	32288	A_G	Niben101Scf00096g00005.1	CDS	3	11	27.27	s6_2	383	426	382	43
Niben101Scf00096	195119	A_G	Niben101Scf00096g02003.1	CDS	2	10	20	s6_2	705	1528	349	398
Niben101Scf00099	58210	A_G	Niben101Scf00099g00003.1	CDS	3	20	15	s6_2	771	1767	290	95
Niben101Scf00100	64970	G_A	Niben101Scf00100g00017.1	3'UTR	17	20	85	s6_2	1641	1812	230	171
Niben101Scf00100	65579	T_C	Niben101Scf00100g00017.1	CDS	5	10	50	s6_2	1032	1812	620	378
Niben101Scf00100	65685	A_G	Niben101Scf00100g00017.1	CDS	3	13	23.08	s6_2	926	1812	514	484
Niben101Scf00100	65690	T_C	Niben101Scf00100g00017.1	CDS	3	13	23.08	s6_2	921	1812	509	489
Niben101Scf00100	65792	A_G	Niben101Scf00100g00017.1	CDS	14	18	77.78	s6_2	819	1812	407	591
Niben101Scf00100	65855	G_A	Niben101Scf00100g00017.1	CDS	10	14	71.43	s6_2	756	1812	344	654
Niben101Scf00100	79908	C_T	Niben101Scf00100g00020.1	3'UTR	2	12	16.67	s6_2	1820	1969	410	149
Niben101Scf00100	80077	A_G	Niben101Scf00100g00020.1	3'UTR	6	43	13.95	s6_2	1651	1969	241	318
Niben101Scf00100	80697	T_C	Niben101Scf00100g00020.1	CDS	22	26	84.62	s6_2	1031	1969	620	378
Niben101Scf00100	80803	A_G	Niben101Scf00100g00020.1	CDS	3	20	15	s6_2	925	1969	514	484
Niben101Scf00100	80808	T_C	Niben101Scf00100g00020.1	CDS	3	20	15	s6_2	920	1969	509	489
Niben101Scf00100	80910	A_G	Niben101Scf00100g00020.1	CDS	15	17	88.24	s6_2	818	1969	407	591
Niben101Scf00100	80973	G_A	Niben101Scf00100g00020.1	CDS	10	13	76.92	s6_2	755	1969	344	654
Niben101Scf00100	81171	G_A	Niben101Scf00100g00020.1	CDS	3	10	30	s6_2	557	1969	146	852
Niben101Scf00103	362477	A_G	Niben101Scf00103g03008.1	3'UTR	23	157	14.65	s6_2	937	1275	141	338
Niben101Scf00103	362478	A_G	Niben101Scf00103g03008.1	3'UTR	59	157	37.58	s6_2	938	1275	142	337
Niben101Scf00103	431159	A_G	Niben101Scf00103g04001.1	CDS	2	13	15.38	s6_2	2100	3356	648	382
Niben101Scf00103	431741	A_G	Niben101Scf00103g04001.1	CDS	2	18	11.11	s6_2	2525	3356	42	361
Niben101Scf00103	432004	A_G	Niben101Scf00103g04001.1	CDS	5	43	11.63	s6_2	2788	3356	305	98
Niben101Scf00104	69330	A_G	Niben101Scf00104g00003.1	CDS	17	59	28.81	s6_2	673	678	672	5
Niben101Scf00104	304022	A_G	Niben101Scf00104g03001.1	CDS	2	18	11.11	s6_2	494	1074	31	265
Niben101Scf00104	512409	A_G	Niben101Scf00104g04007.1	intron	24	87	27.59	s6_2		825
Niben101Scf00105	26970	A_G	Niben101Scf00105g00001.1	CDS	2	14	14.29	s6_2	3726	4363	1008	96
Niben101Scf00105	27298	A_G	Niben101Scf00105g00001.1	CDS	4	20	20	s6_2	3398	4363	680	424
Niben101Scf00105	27323	A_G	Niben101Scf00105g00001.1	CDS	6	18	33.33	s6_2	3373	4363	655	449
Niben101Scf00105	27454	A_G	Niben101Scf00105g00001.1	CDS	4	14	28.57	s6_2	3242	4363	524	580
Niben101Scf00107	29802	A_G	Niben101Scf00107g00007.1	3'UTR	3	29	10.34	s6_2	1453	2642	109	1189
Niben101Scf00107	258179	A_G	Niben101Scf00107g02002.1	CDS	2	16	12.5	s6_2	1199	1656	199	82
Niben101Scf00107	258250	A_G	Niben101Scf00107g02002.1	CDS	10	27	37.04	s6_2	1270	1656	270	11
Niben101Scf00107	258418	A_G	Niben101Scf00107g02002.1	3'UTR	2	16	12.5	s6_2	1438	1656	156	218
Niben101Scf00107	360915	A_G	Niben101Scf00107g03008.1	CDS	8	68	11.76	s6_2	177	771	176	51
Niben101Scf00107	377520	A_G	Niben101Scf00107g03016.1	3'UTR	81	529	15.31	s6_2	1004	1205	32	201
Niben101Scf00108	307705	A_G	Niben101Scf00108g03023.1	intron	8	28	28.57	s6_2		1435
Niben101Scf00108	307706	A_G	Niben101Scf00108g03023.1	intron	4	26	15.38	s6_2		1435
Niben101Scf00108	307816	A_G	Niben101Scf00108g03023.1	intron	8	51	15.69	s6_2		1435
Niben101Scf00108	423690	A_G	Niben101Scf00108g04010.1	3'UTR	12	77	15.58	s6_2	2726	2919	325	193
Niben101Scf00108	423879	A_G	Niben101Scf00108g04010.1	3'UTR	21	122	17.21	s6_2	2537	2919	136	382
Niben101Scf00108	700302	A_T	Niben101Scf00108g06008.1	CDS	13	18	72.22	s6_2	2364	2726	154	36
Niben101Scf00108	700317	A_C	Niben101Scf00108g06008.1	CDS	4	13	30.77	s6_2	2349	2726	139	51
Niben101Scf00108	700359	A_G	Niben101Scf00108g06008.1	CDS	2	13	15.38	s6_2	2307	2726	97	93
Niben101Scf00109	33528	A_G	Niben101Scf00109g00001.1	CDS	3	19	15.79	s6_2	1572	2050	612	104
Niben101Scf00109	33529	A_G	Niben101Scf00109g00001.1	CDS	2	19	10.53	s6_2	1573	2050	613	103
Niben101Scf00109	33563	A_G	Niben101Scf00109g00001.1	CDS	3	17	17.65	s6_2	1607	2050	647	69
Niben101Scf00109	33581	G_C	Niben101Scf00109g00001.1	CDS	11	15	73.33	s6_2	1625	2050	665	51
Niben101Scf00109	33757	A_G	Niben101Scf00109g00001.1	3'UTR	3	13	23.08	s6_2	1801	2050	124	249
Niben101Scf00109	49000	A_G	Niben101Scf00109g00017.1	CDS	11	90	12.22	s6_2	1043	3267	89	125
Niben101Scf00109	49812	A_G	Niben101Scf00109g00017.1	3'UTR	18	188	9.57	s6_2	1606	3267	251	0
Niben101Scf00109	184746	A_G	Niben101Scf00109g02016.1	3'UTR	33	297	11.11	s6_2	1208	1559	736	351
Niben101Scf00109	237039	A_G	Niben101Scf00109g02025.1	3'UTR	3	14	21.43	s6_2	993	1320	66	327
Niben101Scf00109	326393	A_G	Niben101Scf00109g03008.1	3'UTR	28	229	12.23	s6_2	1686	2211	267	525
Niben101Scf00109	327518	A_G	Niben101Scf00109g03008.1	CDS	15	76	19.74	s6_2	793	2211	182	219
Niben101Scf00109	722080	A_G	Niben101Scf00109g07005.1	CDS	22	104	21.15	s6_2	30	426	29	396
Niben101Scf00109	854082	A_G	Niben101Scf00109g08006.1	CDS	4	18	22.22	s6_2	637	1935	116	1
Niben101Scf00109	1015786	A_G	Niben101Scf00109g10030.1	3'UTR	15	101	14.85	s6_2	809	1071	81	206
Niben101Scf00109	1018994	A_G	Niben101Scf00109g10001.1	CDS	2	10	20	s6_2	48	822	47	153
Niben101Scf00109	1040592	A_G	Niben101Scf00109g10012.1	CDS	4	12	33.33	s6_2	435	1184	147	51
Niben101Scf00109	1066686	A_G	Niben101Scf00109g10013.1	CDS	5	13	38.46	s6_2	1252	2246	846	88
Niben101Scf00109	1066897	T_C	Niben101Scf00109g10013.1	CDS	2	10	20	s6_2	1041	2246	635	299
Niben101Scf00109	1083655	A_G	Niben101Scf00109g10005.1	5'UTR	9	85	10.59	s6_2	163	934	162	10
Niben101Scf00109	1083816	A_G	Niben101Scf00109g10005.1	CDS	124	379	32.72	s6_2	324	934	150	146
Niben101Scf00109	1090848	A_G	Niben101Scf00109g10005.1	3'UTR	20	172	11.63	s6_2	671	934	125	263
Niben101Scf00109	1090849	A_G	Niben101Scf00109g10005.1	3'UTR	23	170	13.53	s6_2	672	934	126	262
Niben101Scf00110	116344	A_G	Niben101Scf00110g01011.1	CDS	22	154	14.29	s6_2	392	444	391	52
Niben101Scf00110	293300	A_G	Niben101Scf00110g03002.1	3'UTR	2	15	13.33	s6_2	2448	2713	57	265
Niben101Scf00110	293524	A_G	Niben101Scf00110g03002.1	CDS	5	13	38.46	s6_2	2245	2713	328	29
Niben101Scf00110	419127	A_G	Niben101Scf00110g04022.1	3'UTR	13	38	34.21	s6_2	3625	4464	61	839
Niben101Scf00110	420926	A_G	Niben101Scf00110g04018.1	CDS	4	23	17.39	s6_2	242	1932	83	390
Niben101Scf00110	498400	A_G	Niben101Scf00110g05007.1	3'UTR	12	70	17.14	s6_2	3062	3353	22	291
Niben101Scf00110	498508	A_G	Niben101Scf00110g05007.1	3'UTR	12	65	18.46	s6_2	3170	3353	130	183
Niben101Scf00110	557918	A_G	Niben101Scf00110g05008.1	CDS	12	82	14.63	s6_2	3314	4127	63	68
Niben101Scf00110	557918	T_C	Niben101Scf00110g05011.1	intron	12	82	14.63	s6_2		2172	68	63
Niben101Scf00110	558088	A_G	Niben101Scf00110g05008.1	3'UTR	25	186	13.44	s6_2	3484	4127	101	643
Niben101Scf00110	558088	T_C	Niben101Scf00110g05011.1	3'UTR	25	186	13.44	s6_2	795	2172	277	127
Niben101Scf00110	597155	C_T	Niben101Scf00110g05013.1	CDS	5	16	31.25	s6_2	765	2173	536	75
Niben101Scf00110	597164	C_T	Niben101Scf00110g05013.1	CDS	6	18	33.33	s6_2	756	2173	527	84
Niben101Scf00110	597283	C_T	Niben101Scf00110g05013.1	CDS	20	37	54.05	s6_2	637	2173	408	203
Niben101Scf00110	597371	G_T	Niben101Scf00110g05013.1	CDS	19	46	41.3	s6_2	549	2173	320	291
Niben101Scf00110	597524	C_T	Niben101Scf00110g05013.1	CDS	4	21	19.05	s6_2	396	2173	167	444
Niben101Scf00110	597530	A_T	Niben101Scf00110g05013.1	CDS	2	18	11.11	s6_2	390	2173	161	450
Niben101Scf00111	490629	A_G	Niben101Scf00111g04004.1	3'UTR	9	48	18.75	s6_2	2663	3101	126	438
Niben101Scf00113	266336	A_G	Niben101Scf00113g02003.1	CDS	3	14	21.43	s6_2	382	1598	56	610
Niben101Scf00113	266527	A_G	Niben101Scf00113g02003.1	CDS	2	10	20	s6_2	573	1598	247	419
Niben101Scf00113	467205	A_G	Niben101Scf00113g04012.1	3'UTR	20	98	20.41	s6_2	1780	2508	5	728
Niben101Scf00113	634236	A_G	Niben101Scf00113g06009.1	3'UTR	11	48	22.92	s6_2	1330	1893	111	563
Niben101Scf00114	100910	A_G	Niben101Scf00114g00010.1	CDS	4	27	14.81	s6_2	2654	3455	306	501
Niben101Scf00114	101475	A_G	Niben101Scf00114g00010.1	3'UTR	9	38	23.68	s6_2	3219	3455	63	236
Niben101Scf00116	315174	A_G	Niben101Scf00116g03003.1	3'UTR	2	10	20	s6_2	1523	1784	20	261
Niben101Scf00116	315175	T_A	Niben101Scf00116g03003.1	3'UTR	2	10	20	s6_2	1522	1784	19	262
Niben101Scf00116	388036	A_G	Niben101Scf00116g04003.1	3'UTR	5	17	29.41	s6_2	1485	1760	386	275
Niben101Scf00116	529614	A_G	Niben101Scf00116g05007.1	CDS	4	28	14.29	s6_2	141	480	23	153
Niben101Scf00117	299702	A_G	Niben101Scf00117g02009.1	CDS	2	15	13.33	s6_2	567	1715	52	252
Niben101Scf00117	344488	A_G	Niben101Scf00117g02019.1	3'UTR	15	115	13.04	s6_2	2655	3028	226	373
Niben101Scf00117	344667	A_G	Niben101Scf00117g02019.1	3'UTR	18	192	9.38	s6_2	2476	3028	47	552
Niben101Scf00117	348708	T_C	Niben101Scf00117g02019.1	CDS	22	26	84.62	s6_2	652	3028	347	204
Niben101Scf00119	232790	A_G	Niben101Scf00119g02012.1	CDS	3	19	15.79	s6_2	356	3259	108	209
Niben101Scf00119	232802	A_G	Niben101Scf00119g02012.1	CDS	3	20	15	s6_2	344	3259	96	221
Niben101Scf00119	451269	A_G	Niben101Scf00119g04007.1	intron	4	16	25	s6_2		705
Niben101Scf00119	951723	A_G	Niben101Scf00119g09004.1	CDS	2	20	10	s6_2	1645	2779	568	502
Niben101Scf00119	951883	A_G	Niben101Scf00119g09004.1	CDS	4	26	15.38	s6_2	1485	2779	408	662
Niben101Scf00119	951988	A_G	Niben101Scf00119g09004.1	CDS	2	19	10.53	s6_2	1380	2779	303	767
Niben101Scf00120	62365	A_G	Niben101Scf00120g00012.1	3'UTR	83	210	39.52	s6_2	2907	2915	67	8
Niben101Scf00120	62481	A_G	Niben101Scf00120g00012.1	CDS	34	157	21.66	s6_2	2791	2915	143	48
Niben101Scf00120	94669	A_G	Niben101Scf00120g01009.1	intron	3	10	30	s6_2		711
Niben101Scf00120	254927	A_G	Niben101Scf00120g02006.1	3'UTR	5	36	13.89	s6_2	1899	2052	440	153
Niben101Scf00121	13255	A_G	Niben101Scf00121g00019.1	CDS	3	12	25	s6_2	454	1463	305	570
Niben101Scf00121	13635	A_G	Niben101Scf00121g00019.1	CDS	5	36	13.89	s6_2	834	1463	685	190
Niben101Scf00123	184448	A_G	Niben101Scf00123g01001.1	intron	40	78	51.28	s6_2		775
Niben101Scf00123	412465	A_G	Niben101Scf00123g04001.1	3'UTR	2	16	12.5	s6_2	2109	2658	65	321
Niben101Scf00123	433130	A_G	Niben101Scf00123g04003.1	CDS	28	86	32.56	s6_2	825	1053	47	69
Niben101Scf00123	681558	A_G	Niben101Scf00123g06028.1	3'UTR	12	82	14.63	s6_2	1035	1531	357	124
Niben101Scf00123	681870	A_G	Niben101Scf00123g06028.1	3'UTR	6	65	9.23	s6_2	1192	1531	32	75
Niben101Scf00124	43684	A_G	Niben101Scf00124g00011.1	CDS	5	23	21.74	s6_2	1190	2138	114	68
Niben101Scf00124	69866	G_A	Niben101Scf00124g00012.1	CDS	18	20	90	s6_2	286	1072	176	228
Niben101Scf00126	384927	A_G	Niben101Scf00126g03005.1	CDS	3	14	21.43	s6_2	439	774	48	335
Niben101Scf00127	102866	A_G	Niben101Scf00127g01005.1	CDS	7	21	33.33	s6_2	3283	3535	20	38
Niben101Scf00127	181679	A_G	Niben101Scf00127g01008.1	intron	3	14	21.43	s6_2		1269
Niben101Scf00127	181722	A_G	Niben101Scf00127g01008.1	intron	4	17	23.53	s6_2		1269
Niben101Scf00127	181829	A_G	Niben101Scf00127g01008.1	intron	5	19	26.32	s6_2		1269
Niben101Scf00127	293267	A_G	Niben101Scf00127g03002.1	3'UTR	8	63	12.7	s6_2	1805	2294	1435	489
Niben101Scf00127	293496	A_G	Niben101Scf00127g03002.1	3'UTR	9	61	14.75	s6_2	2034	2294	1664	260
Niben101Scf00127	293620	A_G	Niben101Scf00127g03002.1	3'UTR	3	32	9.38	s6_2	2158	2294	1788	136
Niben101Scf00127	321320	A_G	Niben101Scf00127g04004.1	3'UTR	42	289	14.53	s6_2	2767	2974	8	166
Niben101Scf00127	321397	A_G	Niben101Scf00127g04004.1	CDS	75	305	24.59	s6_2	2690	2974	163	68
Niben101Scf00127	322621	G_T	Niben101Scf00127g04004.1	CDS	9	35	25.71	s6_2	1946	2974	42	152
Niben101Scf00127	322625	G_A	Niben101Scf00127g04004.1	CDS	8	33	24.24	s6_2	1942	2974	38	156
Niben101Scf00127	468576	A_G	Niben101Scf00127g04010.1	3'UTR	10	92	10.87	s6_2	2909	2938	22	29
Niben101Scf00127	468751	A_G	Niben101Scf00127g04010.1	CDS	76	219	34.7	s6_2	2845	2938	184	29
Niben101Scf00127	471040	A_G	Niben101Scf00127g04010.1	CDS	3	17	17.65	s6_2	1637	2938	145	82
Niben101Scf00127	472120	G_A	Niben101Scf00127g04010.1	CDS	2	12	16.67	s6_2	1024	2938	702	467
Niben101Scf00128	120197	A_G	Niben101Scf00128g01011.1	3'UTR	14	39	35.9	s6_2	2257	2472	191	215
Niben101Scf00128	120670	A_G	Niben101Scf00128g01011.1	3'UTR	4	31	12.9	s6_2	2062	2472	212	3
Niben101Scf00128	120678	A_G	Niben101Scf00128g01011.1	3'UTR	5	34	14.71	s6_2	2054	2472	204	11
Niben101Scf00128	221020	A_T	Niben101Scf00128g02010.1	CDS	5	36	13.89	s6_2	1347	1809	1346	462
Niben101Scf00128	221065	A_G	Niben101Scf00128g02010.1	CDS	20	26	76.92	s6_2	1392	1809	1391	417
Niben101Scf00128	287916	A_G	Niben101Scf00128g03011.1	CDS	2	19	10.53	s6_2	647	2305	116	327
Niben101Scf00128	289669	A_G	Niben101Scf00128g03011.1	CDS	2	19	10.53	s6_2	1472	2305	69	125
Niben101Scf00128	401064	A_G	Niben101Scf00128g04006.1	CDS	3	32	9.38	s6_2	1486	1500	1485	14
Niben101Scf00128	456136	A_G	Niben101Scf00128g04005.1	CDS	3	22	13.64	s6_2	1117	1140	45	23
Niben101Scf00128	456150	A_G	Niben101Scf00128g04005.1	CDS	3	16	18.75	s6_2	1131	1140	59	9
Niben101Scf00128	506567	A_G	Niben101Scf00128g05002.1	3'UTR	6	33	18.18	s6_2	1708	2202	53	494
Niben101Scf00129	212869	A_G	Niben101Scf00129g01001.1	intron	4	23	17.39	s6_2		2310
Niben101Scf00129	213031	A_G	Niben101Scf00129g01001.1	3'UTR	3	17	17.65	s6_2	1906	2310	101	41
Niben101Scf00129	213056	A_G	Niben101Scf00129g01001.1	3'UTR	7	16	43.75	s6_2	1881	2310	76	66
Niben101Scf00130	122662	A_G	Niben101Scf00130g01022.1	3'UTR	17	124	13.71	s6_2	3243	3622	169	379
Niben101Scf00130	152262	A_G	Niben101Scf00130g01023.1	3'UTR	8	37	21.62	s6_2	2920	3667	734	747
Niben101Scf00130	152472	A_G	Niben101Scf00130g01023.1	3'UTR	5	38	13.16	s6_2	3130	3667	944	537
Niben101Scf00130	498154	G_A	Niben101Scf00130g05009.1	3'UTR	2	15	13.33	s6_2	2235	2338	403	103
Niben101Scf00130	554070	A_G	Niben101Scf00130g05011.1	intron	2	10	20	s6_2		1360
Niben101Scf00130	555476	A_G	Niben101Scf00130g05011.1	intron	2	17	11.76	s6_2		1360
Niben101Scf00130	798368	A_G	Niben101Scf00130g08007.1	3'UTR	19	168	11.31	s6_2	2785	3152	23	367
Niben101Scf00130	803706	G_A	Niben101Scf00130g08007.1	CDS	26	33	78.79	s6_2	1531	3152	122	346
Niben101Scf00131	280338	A_G	Niben101Scf00131g01020.1	3'UTR	6	41	14.63	s6_2	5163	6059	31	144
Niben101Scf00131	280338	T_C	Niben101Scf00131g01022.1	3'UTR	6	41	14.63	s6_2	1129	1618	529	489
Niben101Scf00131	280339	A_G	Niben101Scf00131g01020.1	3'UTR	6	41	14.63	s6_2	5164	6059	32	143
Niben101Scf00131	280339	T_C	Niben101Scf00131g01022.1	3'UTR	6	41	14.63	s6_2	1128	1618	528	490
Niben101Scf00132	38861	A_G	Niben101Scf00132g00004.1	3'UTR	4	24	16.67	s6_2	3410	3525	259	115
Niben101Scf00132	38885	A_G	Niben101Scf00132g00004.1	3'UTR	2	17	11.76	s6_2	3434	3525	283	91
Niben101Scf00132	128068	A_G	Niben101Scf00132g01002.1	CDS	3	17	17.65	s6_2	1156	1356	44	47
Niben101Scf00132	312089	A_G	Niben101Scf00132g03015.1	intron	11	65	16.92	s6_2		1040
Niben101Scf00132	312321	A_G	Niben101Scf00132g03015.1	intron	5	40	12.5	s6_2		1040
Niben101Scf00132	312415	A_G	Niben101Scf00132g03015.1	intron	4	46	8.7	s6_2		1040
Niben101Scf00132	312664	A_G	Niben101Scf00132g03015.1	intron	6	41	14.63	s6_2		1040
Niben101Scf00132	312845	A_G	Niben101Scf00132g03015.1	intron	26	99	26.26	s6_2		1040
Niben101Scf00132	319755	A_G	Niben101Scf00132g03015.1	CDS	7	52	13.46	s6_2	260	1040	146	207
Niben101Scf00132	319789	A_G	Niben101Scf00132g03015.1	CDS	9	48	18.75	s6_2	226	1040	112	241
Niben101Scf00132	330228	A_G	Niben101Scf00132g03012.1	CDS	3	14	21.43	s6_2	115	1210	14	90
Niben101Scf00132	333703	A_G	Niben101Scf00132g03012.1	CDS	2	19	10.53	s6_2	453	1210	65	118
Niben101Scf00132	336584	A_G	Niben101Scf00132g03012.1	CDS	38	129	29.46	s6_2	668	1210	96	44
Niben101Scf00132	443356	A_G	Niben101Scf00132g04010.1	CDS	29	133	21.8	s6_2	1093	1442	130	49
Niben101Scf00133	252323	A_G	Niben101Scf00133g02003.1	intron	5	24	20.83	s6_2		2071
Niben101Scf00133	252324	A_G	Niben101Scf00133g02003.1	intron	7	24	29.17	s6_2		2071
Niben101Scf00133	252570	A_G	Niben101Scf00133g02003.1	intron	4	38	10.53	s6_2		2071
Niben101Scf00133	252616	A_G	Niben101Scf00133g02003.1	intron	4	40	10	s6_2		2071
Niben101Scf00133	459017	A_G	Niben101Scf00133g04021.1	CDS	3	17	17.65	s6_2	289	711	116	31
Niben101Scf00133	484590	A_G	Niben101Scf00133g04024.1	CDS	3	24	12.5	s6_2	1309	2150	906	287
Niben101Scf00135	1290	A_G	Niben101Scf00135g00010.1	3'UTR	25	114	21.93	s6_2	535	749	54	214
Niben101Scf00135	1311	A_G	Niben101Scf00135g00010.1	3'UTR	18	106	16.98	s6_2	556	749	75	193
Niben101Scf00135	42803	A_G	Niben101Scf00135g00025.1	CDS	25	197	12.69	s6_2	1045	1554	92	105
Niben101Scf00135	80015	A_G	Niben101Scf00135g00027.1	CDS	11	68	16.18	s6_2	921	1827	119	99
Niben101Scf00135	311232	A_G	Niben101Scf00135g03020.1	intron	5	15	33.33	s6_2		524
Niben101Scf00135	315928	A_G	Niben101Scf00135g03020.1	5'UTR	2	11	18.18	s6_2	198	524	197	110
Niben101Scf00136	364610	A_G	Niben101Scf00136g03005.1	CDS	34	151	22.52	s6_2	1708	2467	97	26
Niben101Scf00136	365326	A_G	Niben101Scf00136g03005.1	3'UTR	2	11	18.18	s6_2	2325	2467	156	142
Niben101Scf00138	104337	A_G	Niben101Scf00138g01001.1	CDS	3	18	16.67	s6_2	368	504	224	136
Niben101Scf00138	104374	G_A	Niben101Scf00138g01001.1	CDS	2	17	11.76	s6_2	331	504	187	173
Niben101Scf00138	104415	G_A	Niben101Scf00138g01001.1	CDS	2	17	11.76	s6_2	290	504	146	214
Niben101Scf00138	104445	A_T	Niben101Scf00138g01001.1	CDS	2	15	13.33	s6_2	260	504	116	244
Niben101Scf00139	53429	A_G	Niben101Scf00139g00004.1	3'UTR	50	128	39.06	s6_2	995	1372	135	377
Niben101Scf00139	53432	A_G	Niben101Scf00139g00004.1	3'UTR	22	127	17.32	s6_2	992	1372	132	380
Niben101Scf00140	164558	A_G	Niben101Scf00140g01005.1	CDS	5	43	11.63	s6_2	750	1480	236	36
Niben101Scf00140	203522	A_G	Niben101Scf00140g02010.1	CDS	2	18	11.11	s6_2	338	1153	79	337
Niben101Scf00141	117898	A_G	Niben101Scf00141g01002.1	CDS	6	30	20	s6_2	91	462	90	371
Niben101Scf00141	117984	A_G	Niben101Scf00141g01002.1	CDS	7	42	16.67	s6_2	177	462	176	285
Niben101Scf00141	118165	A_G	Niben101Scf00141g01002.1	CDS	9	75	12	s6_2	358	462	357	104
Niben101Scf00143	261	T_C	Niben101Scf00143g00007.1	CDS	3	27	11.11	s6_2	1882	2013	997	131
Niben101Scf00143	742	A_T	Niben101Scf00143g00007.1	CDS	16	43	37.21	s6_2	1401	2013	516	612
Niben101Scf00143	868	C_T	Niben101Scf00143g00007.1	CDS	15	21	71.43	s6_2	1275	2013	390	738
Niben101Scf00143	251824	A_G	Niben101Scf00143g02013.1	CDS	2	13	15.38	s6_2	647	822	256	60
Niben101Scf00143	331369	A_G	Niben101Scf00143g03009.1	CDS	10	50	20	s6_2	1116	2200	234	180
Niben101Scf00143	331498	A_G	Niben101Scf00143g03009.1	CDS	2	18	11.11	s6_2	1245	2200	363	51
Niben101Scf00143	334445	A_G	Niben101Scf00143g03009.1	3'UTR	7	61	11.48	s6_2	1575	2200	109	625
Niben101Scf00143	334447	A_G	Niben101Scf00143g03009.1	3'UTR	7	62	11.29	s6_2	1577	2200	111	623
Niben101Scf00144	70309	A_G	Niben101Scf00144g00007.1	3'UTR	42	163	25.77	s6_2	437	655	91	125
Niben101Scf00144	141052	A_G	Niben101Scf00144g02016.1	CDS	5	26	19.23	s6_2	3018	3363	69	35
Niben101Scf00148	129762	A_G	Niben101Scf00148g01008.1	3'UTR	3	19	15.79	s6_2	884	2876	213	1992
Niben101Scf00149	84902	A_G	Niben101Scf00149g00007.1	3'UTR	3	20	15	s6_2	1573	1800	168	227
Niben101Scf00149	148586	A_G	Niben101Scf00149g01013.1	3'UTR	2	19	10.53	s6_2	4077	4768	243	691
Niben101Scf00149	198649	A_G	Niben101Scf00149g02001.1	3'UTR	19	101	18.81	s6_2	922	1211	21	289
Niben101Scf00149	198779	A_G	Niben101Scf00149g02001.1	3'UTR	24	61	39.34	s6_2	1052	1211	151	159
Niben101Scf00149	295627	A_G	Niben101Scf00149g03001.1	3'UTR	5	28	17.86	s6_2	2104	2658	106	554
Niben101Scf00149	604368	A_G	Niben101Scf00149g06015.1	intron	8	81	9.88	s6_2		2343
Niben101Scf00149	604505	A_G	Niben101Scf00149g06015.1	intron	7	64	10.94	s6_2		2343
Niben101Scf00149	1037700	A_G	Niben101Scf00149g10020.1	3'UTR	9	52	17.31	s6_2	3251	3469	1959	218
Niben101Scf00149	1037847	A_G	Niben101Scf00149g10020.1	3'UTR	6	32	18.75	s6_2	3398	3469	2106	71
Niben101Scf00149	1248061	A_G	Niben101Scf00149g12016.1	CDS	3	29	10.34	s6_2	747	2313	395	125
Niben101Scf00149	1248115	A_G	Niben101Scf00149g12016.1	CDS	3	20	15	s6_2	801	2313	449	71
Niben101Scf00149	1249314	A_G	Niben101Scf00149g12016.1	CDS	15	68	22.06	s6_2	1677	2313	114	173
Niben101Scf00149	1347530	A_G	Niben101Scf00149g12019.1	intron	64	204	31.37	s6_2		3372
Niben101Scf00150	149866	A_G	Niben101Scf00150g01014.1	intron	18	127	14.17	s6_2		3349
Niben101Scf00150	266593	A_G	Niben101Scf00150g02005.1	3'UTR	4	31	12.9	s6_2	989	1365	191	376
Niben101Scf00150	266593	T_C	Niben101Scf00150g02012.1	CDS	4	31	12.9	s6_2	1891	1893	142	2
Niben101Scf00150	293340	A_G	Niben101Scf00150g03007.1	3'UTR	4	22	18.18	s6_2	2231	2760	162	44
Niben101Scf00150	293349	A_G	Niben101Scf00150g03007.1	3'UTR	2	18	11.11	s6_2	2240	2760	171	35
Niben101Scf00150	310679	A_G	Niben101Scf00150g03004.1	3'UTR	11	61	18.03	s6_2	1492	1712	31	220
Niben101Scf00150	310801	A_G	Niben101Scf00150g03004.1	CDS	12	63	19.05	s6_2	1370	1712	435	90
Niben101Scf00150	419033	A_G	Niben101Scf00150g04007.1	CDS	25	119	21.01	s6_2	227	1051	162	88
Niben101Scf00150	423225	A_G	Niben101Scf00150g04007.1	3'UTR	9	75	12	s6_2	596	1051	94	455
Niben101Scf00151	596687	A_G	Niben101Scf00151g06005.1	CDS	7	21	33.33	s6_2	1198	1551	1197	353
Niben101Scf00151	596904	A_G	Niben101Scf00151g06005.1	CDS	3	25	12	s6_2	1415	1551	1414	136
Niben101Scf00151	896494	A_G	Niben101Scf00151g10011.1	3'UTR	13	95	13.68	s6_2	4454	4712	90	258
Niben101Scf00151	896513	A_G	Niben101Scf00151g10011.1	3'UTR	30	101	29.7	s6_2	4435	4712	71	277
Niben101Scf00151	896663	A_G	Niben101Scf00151g10011.1	CDS	64	159	40.25	s6_2	4285	4712	145	78
Niben101Scf00151	896712	A_G	Niben101Scf00151g10011.1	CDS	19	107	17.76	s6_2	4236	4712	96	127
Niben101Scf00152	8773	A_G	Niben101Scf00152g00001.1	CDS	3	12	25	s6_2	1426	1515	134	89
Niben101Scf00152	276515	T_C	Niben101Scf00152g03025.1	CDS	3	11	27.27	s6_2	387	2495	296	117
Niben101Scf00152	281057	C_T	Niben101Scf00152g03025.1	intron	3	14	21.43	s6_2		2495
Niben101Scf00152	924644	A_G	Niben101Scf00152g09005.1	3'UTR	7	47	14.89	s6_2	7233	8296	336	1063
Niben101Scf00152	927295	A_G	Niben101Scf00152g09005.1	CDS	2	10	20	s6_2	6552	8296	483	278
Niben101Scf00152	929485	A_G	Niben101Scf00152g09005.1	5'UTR	2	11	18.18	s6_2	4668	8296	1905	549
Niben101Scf00152	1651329	A_G	Niben101Scf00152g16003.1	CDS	2	15	13.33	s6_2	323	641	108	62
Niben101Scf00152	1804427	A_G	Niben101Scf00152g18004.1	3'UTR	7	44	15.91	s6_2	1330	1698	43	368
Niben101Scf00152	1828014	A_G	Niben101Scf00152g18002.1	3'UTR	4	14	28.57	s6_2	1823	2276	9	453
Niben101Scf00152	1943169	A_G	Niben101Scf00152g19011.1	3'UTR	2	20	10	s6_2	580	1124	48	544
Niben101Scf00152	1943174	A_G	Niben101Scf00152g19011.1	3'UTR	4	21	19.05	s6_2	585	1124	53	539
Niben101Scf00153	139809	A_G	Niben101Scf00153g00021.1	intron	12	70	17.14	s6_2		3087
Niben101Scf00154	1034897	A_G	Niben101Scf00154g09001.1	CDS	3	18	16.67	s6_2	2514	3109	925	135
Niben101Scf00155	76064	A_G	Niben101Scf00155g00010.1	CDS	4	17	23.53	s6_2	433	841	47	42
Niben101Scf00155	119225	A_G	Niben101Scf00155g01007.1	CDS	2	15	13.33	s6_2	1217	1659	76	49
Niben101Scf00155	436561	A_G	Niben101Scf00155g04014.1	CDS	12	63	19.05	s6_2	1288	3358	257	513
Niben101Scf00155	436780	A_G	Niben101Scf00155g04014.1	CDS	32	65	49.23	s6_2	1507	3358	476	294
Niben101Scf00155	436967	A_G	Niben101Scf00155g04014.1	CDS	9	27	33.33	s6_2	1694	3358	663	107
Niben101Scf00155	438246	A_G	Niben101Scf00155g04014.1	CDS	9	50	18	s6_2	2464	3358	257	555
Niben101Scf00155	438465	A_G	Niben101Scf00155g04014.1	CDS	38	81	46.91	s6_2	2683	3358	476	336
Niben101Scf00155	438652	A_G	Niben101Scf00155g04014.1	CDS	28	191	14.66	s6_2	2870	3358	663	149
Niben101Scf00157	17153	T_C	Niben101Scf00157g00004.1	intron	2	10	20	s6_2		233
Niben101Scf00157	28989	T_C	Niben101Scf00157g00019.1	CDS	3	11	27.27	s6_2	623	1901	259	409
Niben101Scf00157	29170	T_C	Niben101Scf00157g00019.1	CDS	8	17	47.06	s6_2	804	1901	440	228
Niben101Scf00157	30370	C_T	Niben101Scf00157g00019.1	CDS	8	10	80	s6_2	1179	1901	146	84
Niben101Scf00157	31199	G_A	Niben101Scf00157g00019.1	CDS	25	33	75.76	s6_2	1423	1901	70	149
Niben101Scf00157	31424	C_T	Niben101Scf00157g00019.1	3'UTR	4	41	9.76	s6_2	1648	1901	75	253
Niben101Scf00157	68018	A_G	Niben101Scf00157g00020.1	intron	2	15	13.33	s6_2		586
Niben101Scf00157	71709	A_G	Niben101Scf00157g00020.1	3'UTR	18	57	31.58	s6_2	360	586	65	226
Niben101Scf00157	307136	A_G	Niben101Scf00157g03004.1	CDS	9	58	15.52	s6_2	572	945	169	88
Niben101Scf00157	649300	T_C	Niben101Scf00157g06001.1	intron	10	53	18.87	s6_2		1668
Niben101Scf00157	649300	A_G	Niben101Scf00157g06004.1	intron	10	53	18.87	s6_2		1942
Niben101Scf00158	12294	A_G	Niben101Scf00158g00001.1	CDS	3	13	23.08	s6_2	489	1652	162	619
Niben101Scf00158	15968	A_G	Niben101Scf00158g00001.1	CDS	10	34	29.41	s6_2	1257	1652	148	23
Niben101Scf00158	405985	A_G	Niben101Scf00158g04001.1	CDS	18	20	90	s6_2	2295	3230	1552	303
Niben101Scf00158	406733	A_G	Niben101Scf00158g04001.1	3'UTR	10	59	16.95	s6_2	3017	3230	78	213
Niben101Scf00159	690592	A_G	Niben101Scf00159g07003.1	CDS	18	20	90	s6_2	1154	1206	1153	52
Niben101Scf00159	701213	A_G	Niben101Scf00159g07004.1	CDS	4	18	22.22	s6_2	1423	1761	876	338
Niben101Scf00159	701342	A_G	Niben101Scf00159g07004.1	CDS	3	14	21.43	s6_2	1294	1761	747	467
Niben101Scf00159	701384	A_G	Niben101Scf00159g07004.1	CDS	4	17	23.53	s6_2	1252	1761	705	509
Niben101Scf00159	701491	A_G	Niben101Scf00159g07004.1	CDS	7	18	38.89	s6_2	1145	1761	598	616
Niben101Scf00159	995899	A_G	Niben101Scf00159g08019.1	CDS	10	81	12.35	s6_2	1799	2156	197	58
Niben101Scf00159	996000	A_G	Niben101Scf00159g08019.1	3'UTR	24	78	30.77	s6_2	1900	2156	42	256
Niben101Scf00160	922153	A_G	Niben101Scf00160g09014.1	CDS	7	35	20	s6_2	1995	2564	196	253
Niben101Scf00160	922153	T_C	Niben101Scf00160g09012.1	intron	7	35	20	s6_2		2518	253	196
Niben101Scf00160	922213	A_G	Niben101Scf00160g09014.1	CDS	5	47	10.64	s6_2	2055	2564	256	193
Niben101Scf00160	922213	T_C	Niben101Scf00160g09012.1	intron	5	47	10.64	s6_2		2518	193	256
Niben101Scf00160	922424	A_G	Niben101Scf00160g09014.1	3'UTR	12	56	21.43	s6_2	2266	2564	17	298
Niben101Scf00160	922424	T_C	Niben101Scf00160g09012.1	intron	12	56	21.43	s6_2		2518	298	17
Niben101Scf00160	1070752	A_G	Niben101Scf00160g10001.1	3'UTR	49	258	18.99	s6_2	1269	1488	124	219
Niben101Scf00160	1107036	A_G	Niben101Scf00160g10028.1	CDS	4	15	26.67	s6_2	483	1952	276	67
Niben101Scf00160	1109950	A_G	Niben101Scf00160g10028.1	3'UTR	30	135	22.22	s6_2	1785	1952	60	167
Niben101Scf00160	1126567	A_G	Niben101Scf00160g10024.1	3'UTR	4	17	23.53	s6_2	1061	1433	81	372
Niben101Scf00160	1126598	A_G	Niben101Scf00160g10024.1	3'UTR	5	21	23.81	s6_2	1030	1433	50	403
Niben101Scf00160	1126714	A_G	Niben101Scf00160g10024.1	CDS	6	40	15	s6_2	914	1433	228	65
Niben101Scf00160	1126819	A_G	Niben101Scf00160g10024.1	CDS	5	27	18.52	s6_2	809	1433	123	170
Niben101Scf00163	21708	A_G	Niben101Scf00163g00005.1	3'UTR	4	40	10	s6_2	1618	2640	52	1022
Niben101Scf00163	35597	A_G	Niben101Scf00163g00005.1	CDS	2	14	14.29	s6_2	922	2640	151	70
Niben101Scf00163	35631	A_G	Niben101Scf00163g00005.1	CDS	2	15	13.33	s6_2	888	2640	117	104
Niben101Scf00163	298716	A_G	Niben101Scf00163g03001.1	CDS	6	20	30	s6_2	285	931	113	51
Niben101Scf00163	299161	A_G	Niben101Scf00163g03001.1	3'UTR	33	78	42.31	s6_2	498	931	32	433
Niben101Scf00163	299230	A_G	Niben101Scf00163g03001.1	3'UTR	16	113	14.16	s6_2	567	931	101	364
Niben101Scf00163	341315	A_G	Niben101Scf00163g03008.1	3'UTR	3	29	10.34	s6_2	1849	2466	3	617
Niben101Scf00163	717127	A_G	Niben101Scf00163g07005.1	3'UTR	20	80	25	s6_2	1370	1617	29	202
Niben101Scf00163	1078238	A_G	Niben101Scf00163g11001.1	intron	2	13	15.38	s6_2		1152
Niben101Scf00163	1080273	C_A	Niben101Scf00163g11001.1	intron	2	15	13.33	s6_2		1152
Niben101Scf00163	1080321	A_G	Niben101Scf00163g11001.1	intron	15	21	71.43	s6_2		1152
Niben101Scf00163	1080335	G_A	Niben101Scf00163g11001.1	intron	3	21	14.29	s6_2		1152
Niben101Scf00163	1080396	C_A	Niben101Scf00163g11001.1	intron	2	17	11.76	s6_2		1152
Niben101Scf00163	1093339	A_G	Niben101Scf00163g11001.1	CDS	3	31	9.68	s6_2	797	1152	41	4
Niben101Scf00163	1349336	A_G	Niben101Scf00163g13001.1	CDS	3	17	17.65	s6_2	1174	1819	108	155
Niben101Scf00163	1349363	A_G	Niben101Scf00163g13001.1	CDS	2	20	10	s6_2	1201	1819	135	128
Niben101Scf00163	1716506	A_G	Niben101Scf00163g17005.1	CDS	90	327	27.52	s6_2	969	1313	201	45
Niben101Scf00163	1740512	A_G	Niben101Scf00163g17006.1	CDS	14	52	26.92	s6_2	531	928	43	16
Niben101Scf00163	1743628	A_G	Niben101Scf00163g17006.1	CDS	11	67	16.42	s6_2	220	928	128	90
Niben101Scf00163	2289565	A_G	Niben101Scf00163g23018.1	CDS	12	82	14.63	s6_2	1685	2032	120	47
Niben101Scf00163	2365512	A_G	Niben101Scf00163g23025.1	intron	4	21	19.05	s6_2		1287
Niben101Scf00164	172666	A_G	Niben101Scf00164g01002.1	CDS	6	49	12.24	s6_2	640	1343	192	119
Niben101Scf00164	261691	A_G	Niben101Scf00164g02008.1	CDS	10	64	15.62	s6_2	651	753	106	102
Niben101Scf00164	261995	A_G	Niben101Scf00164g02008.1	CDS	2	17	11.76	s6_2	363	753	362	181
Niben101Scf00165	14735	A_G	Niben101Scf00165g00014.1	3'UTR	4	16	25	s6_2	1320	2706	5	1386
Niben101Scf00165	14917	A_G	Niben101Scf00165g00014.1	CDS	3	15	20	s6_2	1275	2706	386	39
Niben101Scf00165	131284	A_G	Niben101Scf00165g01007.1	CDS	5	28	17.86	s6_2	401	768	400	367
Niben101Scf00165	447598	A_G	Niben101Scf00165g04007.1	CDS	5	42	11.9	s6_2	970	1206	969	236
Niben101Scf00165	447987	A_G	Niben101Scf00165g04007.1	CDS	2	19	10.53	s6_2	581	1206	580	625
Niben101Scf00167	169714	A_G	Niben101Scf00167g01008.1	CDS	5	40	12.5	s6_2	152	291	151	139
Niben101Scf00167	398692	T_C	Niben101Scf00167g04020.1	CDS	17	44	38.64	s6_2	548	704	262	156
Niben101Scf00167	604847	T_C	Niben101Scf00167g05005.1	CDS	20	32	62.5	s6_2	573	729	262	156
Niben101Scf00168	631043	A_G	Niben101Scf00168g06003.1	3'UTR	5	36	13.89	s6_2	968	1171	26	203
Niben101Scf00168	645266	A_G	Niben101Scf00168g06003.1	5'UTR	3	17	17.65	s6_2	163	1171	162	94
Niben101Scf00168	645310	A_G	Niben101Scf00168g06003.1	5'UTR	2	14	14.29	s6_2	119	1171	118	138
Niben101Scf00168	885031	A_G	Niben101Scf00168g08008.1	CDS	6	31	19.35	s6_2	470	1128	313	61
Niben101Scf00168	1000230	C_T	Niben101Scf00168g10029.1	CDS	29	36	80.56	s6_2	2601	3698	167	522
Niben101Scf00168	1000371	A_G	Niben101Scf00168g10029.1	CDS	4	23	17.39	s6_2	2742	3698	308	381
Niben101Scf00168	1002116	A_G	Niben101Scf00168g10029.1	3'UTR	9	73	12.33	s6_2	3472	3698	174	226
Niben101Scf00168	1077562	A_C	Niben101Scf00168g10016.1	5'UTR	4	15	26.67	s6_2	636	3704	594	966
Niben101Scf00168	1078044	G_C	Niben101Scf00168g10016.1	5'UTR	22	25	88	s6_2	1118	3704	1076	484
Niben101Scf00170	504419	T_A	Niben101Scf00170g05032.1	3'UTR	11	20	55	s6_2	1059	1521	164	462
Niben101Scf00170	504429	G_C	Niben101Scf00170g05032.1	3'UTR	8	18	44.44	s6_2	1069	1521	174	452
Niben101Scf00171	52885	A_G	Niben101Scf00171g00003.1	CDS	2	18	11.11	s6_2	378	415	27	37
Niben101Scf00173	74252	A_G	Niben101Scf00173g00019.1	intron	11	39	28.21	s6_2		1224
Niben101Scf00173	74560	A_G	Niben101Scf00173g00019.1	CDS	5	26	19.23	s6_2	536	1224	264	196
Niben101Scf00173	74648	A_G	Niben101Scf00173g00019.1	CDS	14	17	82.35	s6_2	448	1224	176	284
Niben101Scf00173	417179	A_G	Niben101Scf00173g04001.1	CDS	2	10	20	s6_2	376	2156	152	559
Niben101Scf00173	420367	A_G	Niben101Scf00173g04001.1	intron	7	50	14	s6_2		2156
Niben101Scf00173	420779	A_G	Niben101Scf00173g04001.1	intron	7	36	19.44	s6_2		2156
Niben101Scf00173	423799	T_C	Niben101Scf00173g04001.1	3'UTR	3	21	14.29	s6_2	2076	2156	503	80
Niben101Scf00173	423799	A_G	Niben101Scf00173g04002.1	CDS	3	21	14.29	s6_2	1700	2361	81	24
Niben101Scf00173	471943	A_G	Niben101Scf00173g04010.1	CDS	4	11	36.36	s6_2	315	738	314	361
Niben101Scf00173	538335	A_G	Niben101Scf00173g05015.1	CDS	7	67	10.45	s6_2	1459	1500	135	41
Niben101Scf00173	771019	A_T	Niben101Scf00173g07012.1	intron	2	12	16.67	s6_2		2446
Niben101Scf00174	11093	A_G	Niben101Scf00174g00038.1	3'UTR	18	83	21.69	s6_2	808	905	48	97
Niben101Scf00174	60987	A_G	Niben101Scf00174g00039.1	3'UTR	3	31	9.68	s6_2	3173	3803	158	630
Niben101Scf00174	61136	A_G	Niben101Scf00174g00039.1	3'UTR	2	14	14.29	s6_2	3024	3803	9	779
Niben101Scf00176	250685	A_G	Niben101Scf00176g02010.1	3'UTR	15	42	35.71	s6_2	2431	4216	609	1785
Niben101Scf00176	488503	A_G	Niben101Scf00176g05002.1	CDS	3	19	15.79	s6_2	1225	2082	193	438
Niben101Scf00176	514541	A_G	Niben101Scf00176g05007.1	3'UTR	3	19	15.79	s6_2	559	1457	201	898
Niben101Scf00176	778339	A_G	Niben101Scf00176g07004.1	CDS	3	11	27.27	s6_2	561	2085	275	493
Niben101Scf00176	778342	A_G	Niben101Scf00176g07004.1	CDS	3	13	23.08	s6_2	558	2085	272	496
Niben101Scf00176	902068	A_G	Niben101Scf00176g09014.1	3'UTR	4	28	14.29	s6_2	1432	1892	354	59
Niben101Scf00176	904060	A_G	Niben101Scf00176g09015.1	3'UTR	2	12	16.67	s6_2	470	611	241	141
Niben101Scf00176	904156	A_G	Niben101Scf00176g09015.1	3'UTR	5	37	13.51	s6_2	374	611	145	237
Niben101Scf00177	604683	A_G	Niben101Scf00177g06009.1	3'UTR	25	73	34.25	s6_2	3473	3770	216	297
Niben101Scf00177	604770	A_G	Niben101Scf00177g06009.1	3'UTR	6	59	10.17	s6_2	3386	3770	129	384
Niben101Scf00177	604821	A_G	Niben101Scf00177g06009.1	3'UTR	10	41	24.39	s6_2	3335	3770	78	435
Niben101Scf00177	605428	A_G	Niben101Scf00177g06009.1	3'UTR	3	12	25	s6_2	3104	3770	34	152
Niben101Scf00177	606117	A_G	Niben101Scf00177g06009.1	3'UTR	2	19	10.53	s6_2	2972	3770	154	97
Niben101Scf00177	921016	G_C	Niben101Scf00177g09010.1	CDS	7	49	14.29	s6_2	907	1271	126	52
Niben101Scf00177	921061	T_C	Niben101Scf00177g09010.1	CDS	7	37	18.92	s6_2	862	1271	81	97
Niben101Scf00177	1189466	A_G	Niben101Scf00177g12003.1	CDS	19	139	13.67	s6_2	1092	1170	974	78
Niben101Scf00177	1189468	A_G	Niben101Scf00177g12003.1	CDS	16	141	11.35	s6_2	1090	1170	972	80
Niben101Scf00177	1189697	C_T	Niben101Scf00177g12003.1	CDS	103	118	87.29	s6_2	861	1170	743	309
Niben101Scf00177	1189878	A_G	Niben101Scf00177g12003.1	CDS	5	49	10.2	s6_2	680	1170	562	490
Niben101Scf00177	1190100	A_G	Niben101Scf00177g12003.1	CDS	5	29	17.24	s6_2	458	1170	340	712
Niben101Scf00180	20548	A_G	Niben101Scf00180g00006.1	CDS	5	27	18.52	s6_2	918	2442	509	78
Niben101Scf00180	23004	A_G	Niben101Scf00180g00006.1	3'UTR	82	280	29.29	s6_2	2151	2442	59	291
Niben101Scf00180	23178	A_G	Niben101Scf00180g00006.1	3'UTR	5	40	12.5	s6_2	2325	2442	233	117
Niben101Scf00180	136717	A_G	Niben101Scf00180g01011.1	CDS	2	20	10	s6_2	913	1856	318	369
Niben101Scf00180	137419	A_G	Niben101Scf00180g01011.1	CDS	8	42	19.05	s6_2	1375	1856	92	211
Niben101Scf00180	174014	A_G	Niben101Scf00180g01013.1	3'UTR	29	195	14.87	s6_2	1146	1537	80	391
Niben101Scf00180	174074	A_G	Niben101Scf00180g01013.1	3'UTR	14	138	10.14	s6_2	1086	1537	20	451
Niben101Scf00180	174121	A_G	Niben101Scf00180g01013.1	CDS	29	79	36.71	s6_2	1039	1537	60	26
Niben101Scf00180	220049	A_G	Niben101Scf00180g02006.1	3'UTR	3	20	15	s6_2	1007	1408	14	401
Niben101Scf00180	1174641	A_G	Niben101Scf00180g11027.1	intron	2	17	11.76	s6_2		2133
Niben101Scf00180	1174649	A_G	Niben101Scf00180g11027.1	intron	2	17	11.76	s6_2		2133
Niben101Scf00180	1243371	A_G	Niben101Scf00180g11008.1	CDS	4	38	10.53	s6_2	1885	1965	1884	80
Niben101Scf00182	238350	A_G	Niben101Scf00182g02012.1	intron	15	67	22.39	s6_2		2914
Niben101Scf00182	238387	A_G	Niben101Scf00182g02012.1	intron	8	73	10.96	s6_2		2914
Niben101Scf00182	238395	A_G	Niben101Scf00182g02012.1	intron	51	71	71.83	s6_2		2914
Niben101Scf00182	416591	A_G	Niben101Scf00182g04001.1	intron	3	31	9.68	s6_2		2055
Niben101Scf00182	493003	A_G	Niben101Scf00182g05012.1	CDS	3	19	15.79	s6_2	938	1695	183	172
Niben101Scf00182	494420	A_G	Niben101Scf00182g05012.1	3'UTR	3	14	21.43	s6_2	1396	1695	155	299
Niben101Scf00182	733671	A_G	Niben101Scf00182g07004.1	3'UTR	2	10	20	s6_2	1116	1495	251	379
Niben101Scf00185	389065	A_G	Niben101Scf00185g04002.1	CDS	2	12	16.67	s6_2	346	895	129	83
Niben101Scf00187	330521	A_G	Niben101Scf00187g02023.1	3'UTR	24	62	38.71	s6_2	2186	2701	161	33
Niben101Scf00187	330779	A_G	Niben101Scf00187g02023.1	3'UTR	3	30	10	s6_2	2422	2701	202	279
Niben101Scf00188	74031	A_G	Niben101Scf00188g00008.1	3'UTR	2	18	11.11	s6_2	2566	2890	163	324
Niben101Scf00188	74043	A_G	Niben101Scf00188g00008.1	3'UTR	4	18	22.22	s6_2	2554	2890	151	336
Niben101Scf00188	74170	A_G	Niben101Scf00188g00008.1	3'UTR	3	14	21.43	s6_2	2427	2890	24	463
Niben101Scf00188	74207	A_G	Niben101Scf00188g00008.1	CDS	5	12	41.67	s6_2	2390	2890	107	12
Niben101Scf00188	117539	A_G	Niben101Scf00188g01001.1	intron	52	181	28.73	s6_2		824
Niben101Scf00188	117545	A_G	Niben101Scf00188g01001.1	intron	58	180	32.22	s6_2		824
Niben101Scf00188	118026	A_G	Niben101Scf00188g01001.1	CDS	5	23	21.74	s6_2	417	824	15	155
Niben101Scf00189	63117	A_G	Niben101Scf00189g00004.1	CDS	13	112	11.61	s6_2	461	1403	239	240
Niben101Scf00189	701875	A_G	Niben101Scf00189g06011.1	CDS	13	32	40.62	s6_2	6206	6878	873	340
Niben101Scf00189	756216	A_G	Niben101Scf00189g06007.1	CDS	12	59	20.34	s6_2	592	888	591	296
Niben101Scf00189	756239	A_G	Niben101Scf00189g06007.1	CDS	9	59	15.25	s6_2	615	888	614	273
Niben101Scf00192	134032	A_G	Niben101Scf00192g01022.1	CDS	2	11	18.18	s6_2	1682	2021	28	55
Niben101Scf00192	134058	A_G	Niben101Scf00192g01022.1	CDS	3	27	11.11	s6_2	1708	2021	54	29
Niben101Scf00192	140107	A_G	Niben101Scf00192g01023.1	CDS	39	144	27.08	s6_2	888	1457	410	22
Niben101Scf00192	140108	A_G	Niben101Scf00192g01023.1	CDS	23	142	16.2	s6_2	889	1457	411	21
Niben101Scf00192	140489	A_G	Niben101Scf00192g01023.1	3'UTR	3	22	13.64	s6_2	1270	1457	359	187
Niben101Scf00192	234783	A_G	Niben101Scf00192g01027.1	3'UTR	6	50	12	s6_2	324	663	110	339
Niben101Scf00193	103864	A_G	Niben101Scf00193g01010.1	CDS	3	22	13.64	s6_2	864	1272	863	408
Niben101Scf00193	104146	C_T	Niben101Scf00193g01010.1	CDS	34	38	89.47	s6_2	1146	1272	1145	126
Niben101Scf00193	177366	A_G	Niben101Scf00193g01009.1	intron	14	92	15.22	s6_2		1650
Niben101Scf00193	177371	A_G	Niben101Scf00193g01009.1	intron	9	95	9.47	s6_2		1650
Niben101Scf00193	376739	A_G	Niben101Scf00193g03008.1	CDS	6	24	25	s6_2	1216	1964	1029	11
Niben101Scf00193	376837	A_G	Niben101Scf00193g03008.1	CDS	5	44	11.36	s6_2	1118	1964	931	109
Niben101Scf00196	13455	A_G	Niben101Scf00196g00003.1	CDS	3	14	21.43	s6_2	4015	4703	125	61
Niben101Scf00197	221748	A_G	Niben101Scf00197g02006.1	CDS	2	17	11.76	s6_2	3262	4024	2191	762
Niben101Scf00197	221812	A_G	Niben101Scf00197g02006.1	CDS	6	20	30	s6_2	3326	4024	2255	698
Niben101Scf00197	221974	A_G	Niben101Scf00197g02006.1	CDS	9	34	26.47	s6_2	3488	4024	2417	536
Niben101Scf00197	222287	A_G	Niben101Scf00197g02006.1	CDS	9	83	10.84	s6_2	3801	4024	2730	223
Niben101Scf00197	222301	A_G	Niben101Scf00197g02006.1	CDS	20	76	26.32	s6_2	3815	4024	2744	209
Niben101Scf00199	184762	A_G	Niben101Scf00199g01006.1	intron	4	13	30.77	s6_2		936
Niben101Scf00199	389175	A_G	Niben101Scf00199g03003.1	3'UTR	3	22	13.64	s6_2	4182	4330	327	148
Niben101Scf00199	550320	A_G	Niben101Scf00199g05017.1	3'UTR	5	33	15.15	s6_2	1756	2226	183	470
Niben101Scf00199	550321	A_G	Niben101Scf00199g05017.1	3'UTR	5	34	14.71	s6_2	1755	2226	182	471
Niben101Scf00199	571829	T_C	Niben101Scf00199g05017.1	intron	2	13	15.38	s6_2		2226
Niben101Scf00199	572605	A_G	Niben101Scf00199g05017.1	CDS	3	10	30	s6_2	305	2226	52	107
Niben101Scf00200	96798	A_G	Niben101Scf00200g00021.1	3'UTR	10	66	15.15	s6_2	4236	4623	22	387
Niben101Scf00200	96922	A_G	Niben101Scf00200g00021.1	CDS	50	64	78.12	s6_2	4112	4623	474	101
Niben101Scf00200	97031	A_G	Niben101Scf00200g00021.1	CDS	10	42	23.81	s6_2	4003	4623	365	210
Niben101Scf00200	97064	C_G	Niben101Scf00200g00021.1	CDS	6	34	17.65	s6_2	3970	4623	332	243
Niben101Scf00200	97133	G_A	Niben101Scf00200g00021.1	CDS	6	37	16.22	s6_2	3901	4623	263	312
Niben101Scf00200	97701	C_T	Niben101Scf00200g00021.1	CDS	18	23	78.26	s6_2	3394	4623	882	243
Niben101Scf00200	97875	G_A	Niben101Scf00200g00021.1	CDS	8	19	42.11	s6_2	3220	4623	708	417
Niben101Scf00200	97980	A_G	Niben101Scf00200g00021.1	CDS	12	21	57.14	s6_2	3115	4623	603	522
Niben101Scf00200	98121	A_G	Niben101Scf00200g00021.1	CDS	5	24	20.83	s6_2	2974	4623	462	663
Niben101Scf00200	98163	T_A	Niben101Scf00200g00021.1	CDS	5	25	20	s6_2	2932	4623	420	705
Niben101Scf00201	146091	A_G	Niben101Scf00201g01004.1	CDS	3	17	17.65	s6_2	1748	2535	107	157
Niben101Scf00201	194752	A_G	Niben101Scf00201g01002.1	3'UTR	2	11	18.18	s6_2	2288	2550	481	262
Niben101Scf00202	136455	C_G	Niben101Scf00202g01002.1	CDS	2	19	10.53	s6_2	642	1334	36	144
Niben101Scf00202	185883	A_G	Niben101Scf00202g01013.1	3'UTR	4	17	23.53	s6_2	2372	2604	175	232
Niben101Scf00202	485820	A_G	Niben101Scf00202g05007.1	CDS	18	38	47.37	s6_2	517	2506	280	192
Niben101Scf00202	485850	C_T	Niben101Scf00202g05007.1	CDS	17	36	47.22	s6_2	487	2506	250	222
Niben101Scf00202	519901	C_T	Niben101Scf00202g05001.1	CDS	6	11	54.55	s6_2	114	1467	113	135
Niben101Scf00202	519916	C_T	Niben101Scf00202g05001.1	CDS	5	11	45.45	s6_2	99	1467	98	150
Niben101Scf00203	126231	A_G	Niben101Scf00203g00003.1	3'UTR	6	30	20	s6_2	1447	1597	27	78
Niben101Scf00204	63325	A_G	Niben101Scf00204g00004.1	CDS	2	19	10.53	s6_2	1854	2945	179	98
Niben101Scf00204	63407	A_G	Niben101Scf00204g00004.1	CDS	2	14	14.29	s6_2	1772	2945	97	180
Niben101Scf00204	63432	A_G	Niben101Scf00204g00004.1	CDS	4	10	40	s6_2	1747	2945	72	205
Niben101Scf00206	11369	A_G	Niben101Scf00206g00028.1	CDS	3	14	21.43	s6_2	512	1971	106	238
Niben101Scf00206	45588	A_G	Niben101Scf00206g00034.1	intron	1	20	5	s6_2		1038
Niben101Scf00206	45791	A_G	Niben101Scf00206g00034.1	intron	8	62	12.9	s6_2		1038
Niben101Scf00206	46005	A_G	Niben101Scf00206g00034.1	3'UTR	16	90	17.78	s6_2	904	1038	0	80
Niben101Scf00206	73403	C_T	Niben101Scf00206g00017.1	CDS	8	10	80	s6_2	1377	3170	729	193
Niben101Scf00206	174909	A_G	Niben101Scf00206g01032.1	3'UTR	2	21	9.52	s6_2	907	1174	311	267
Niben101Scf00206	174932	A_G	Niben101Scf00206g01032.1	3'UTR	3	19	15.79	s6_2	884	1174	288	290
Niben101Scf00206	175144	A_G	Niben101Scf00206g01032.1	3'UTR	16	58	27.59	s6_2	672	1174	76	502
Niben101Scf00206	175220	A_G	Niben101Scf00206g01032.1	3'UTR	7	43	16.28	s6_2	596	1174	0	578
Niben101Scf00207	106093	A_G	Niben101Scf00207g01005.1	CDS	2	13	15.38	s6_2	2237	4475	397	82
Niben101Scf00207	106121	A_G	Niben101Scf00207g01005.1	CDS	2	14	14.29	s6_2	2265	4475	425	54
Niben101Scf00207	107390	A_G	Niben101Scf00207g01005.1	CDS	2	11	18.18	s6_2	2467	4475	147	518
Niben101Scf00207	107586	A_G	Niben101Scf00207g01005.1	CDS	2	19	10.53	s6_2	2663	4475	343	322
Niben101Scf00207	109917	A_G	Niben101Scf00207g01005.1	CDS	8	31	25.81	s6_2	3711	4475	206	18
Niben101Scf00207	110107	A_G	Niben101Scf00207g01005.1	3'UTR	4	31	12.9	s6_2	3901	4475	171	574
Niben101Scf00207	407636	A_G	Niben101Scf00207g04007.1	3'UTR	3	30	10	s6_2	1143	1710	275	567
Niben101Scf00207	663836	A_G	Niben101Scf00207g05008.1	intron	6	52	11.54	s6_2		2575
Niben101Scf00209	148199	A_G	Niben101Scf00209g00010.1	CDS	3	11	27.27	s6_2	408	1876	15	587
Niben101Scf00209	148200	A_G	Niben101Scf00209g00010.1	CDS	3	11	27.27	s6_2	409	1876	16	586
Niben101Scf00209	148676	A_G	Niben101Scf00209g00010.1	CDS	4	22	18.18	s6_2	885	1876	492	110
Niben101Scf00209	149053	A_G	Niben101Scf00209g00010.1	CDS	4	37	10.81	s6_2	1145	1876	149	432
Niben101Scf00209	149189	A_G	Niben101Scf00209g00010.1	CDS	5	46	10.87	s6_2	1281	1876	285	296
Niben101Scf00211	5717	A_G	Niben101Scf00211g00018.1	CDS	15	60	25	s6_2	689	1429	81	122
Niben101Scf00211	100918	A_G	Niben101Scf00211g00046.1	CDS	16	43	37.21	s6_2	1574	2017	30	51
Niben101Scf00212	169309	C_T	Niben101Scf00212g01002.1	CDS	2	13	15.38	s6_2	780	2021	72	389
Niben101Scf00212	173094	A_G	Niben101Scf00212g01015.1	3'UTR	2	13	15.38	s6_2	2741	2998	223	257
Niben101Scf00212	173276	A_G	Niben101Scf00212g01015.1	3'UTR	188	810	23.21	s6_2	2559	2998	41	439
Niben101Scf00212	235279	A_G	Niben101Scf00212g02010.1	CDS	2	11	18.18	s6_2	190	649	104	117
Niben101Scf00212	268423	A_G	Niben101Scf00212g02005.1	CDS	3	11	27.27	s6_2	1608	1794	1607	186
Niben101Scf00212	382804	A_G	Niben101Scf00212g03031.1	CDS	3	12	25	s6_2	1171	2320	205	63
Niben101Scf00212	385522	A_G	Niben101Scf00212g03031.1	3'UTR	23	84	27.38	s6_2	1921	2320	13	399
Niben101Scf00213	351746	A_C	Niben101Scf00213g02005.1	CDS	8	14	57.14	s6_2	1197	2572	115	102
Niben101Scf00215	15691	A_G	Niben101Scf00215g00017.1	3'UTR	15	54	27.78	s6_2	1451	1723	155	272
Niben101Scf00215	16882	C_T	Niben101Scf00215g00017.1	5'UTR	14	17	82.35	s6_2	845	1723	382	60
Niben101Scf00215	45471	A_G	Niben101Scf00215g00014.1	CDS	2	19	10.53	s6_2	1005	1155	661	150
Niben101Scf00215	45478	A_G	Niben101Scf00215g00014.1	CDS	2	19	10.53	s6_2	1012	1155	668	143
Niben101Scf00215	117292	A_G	Niben101Scf00215g01001.1	intron	5	54	9.26	s6_2		870
Niben101Scf00215	117387	A_G	Niben101Scf00215g01001.1	intron	7	38	18.42	s6_2		870
Niben101Scf00215	227204	A_G	Niben101Scf00215g02002.1	3'UTR	2	17	11.76	s6_2	6157	7068	1291	911
Niben101Scf00215	228393	G_A	Niben101Scf00215g02009.1	3'UTR	2	15	13.33	s6_2	1103	1336	240	233
Niben101Scf00215	228553	A_G	Niben101Scf00215g02009.1	3'UTR	81	722	11.22	s6_2	943	1336	80	393
Niben101Scf00215	228619	A_G	Niben101Scf00215g02009.1	3'UTR	82	425	19.29	s6_2	877	1336	14	459
Niben101Scf00215	310377	A_G	Niben101Scf00215g03004.1	3'UTR	3	16	18.75	s6_2	1297	1433	272	136
Niben101Scf00215	310588	A_G	Niben101Scf00215g03004.1	3'UTR	11	104	10.58	s6_2	1086	1433	61	347
Niben101Scf00215	310663	A_G	Niben101Scf00215g03004.1	CDS	18	123	14.63	s6_2	1011	1433	559	13
Niben101Scf00215	671074	A_G	Niben101Scf00215g06004.1	intron	7	41	17.07	s6_2		1303
Niben101Scf00215	1113744	A_G	Niben101Scf00215g11013.1	CDS	9	35	25.71	s6_2	931	1065	32	20
Niben101Scf00215	1113979	A_G	Niben101Scf00215g11013.1	intron	10	61	16.39	s6_2		1065
Niben101Scf00216	17798	A_G	Niben101Scf00216g00016.1	intron	4	39	10.26	s6_2		1113
Niben101Scf00216	18053	A_G	Niben101Scf00216g00016.1	intron	6	31	19.35	s6_2		1113
Niben101Scf00216	18086	A_G	Niben101Scf00216g00016.1	intron	4	17	23.53	s6_2		1113
Niben101Scf00216	136261	A_G	Niben101Scf00216g00017.1	CDS	8	19	42.11	s6_2	482	1068	207	34
Niben101Scf00216	136347	A_G	Niben101Scf00216g00017.1	CDS	4	13	30.77	s6_2	396	1068	121	120
Niben101Scf00217	259120	A_G	Niben101Scf00217g02002.1	3'UTR	3	18	16.67	s6_2	991	1341	106	350
Niben101Scf00218	248999	T_C	Niben101Scf00218g02003.1	3'UTR	12	46	26.09	s6_2	3121	3653	1127	532
Niben101Scf00218	248999	A_G	Niben101Scf00218g02004.1	CDS	12	46	26.09	s6_2	897	1872	93	98
Niben101Scf00218	249369	T_C	Niben101Scf00218g02003.1	3'UTR	11	20	55	s6_2	3491	3653	1497	162
Niben101Scf00218	249369	A_G	Niben101Scf00218g02004.1	CDS	11	20	55	s6_2	607	1872	97	196
Niben101Scf00218	396532	A_G	Niben101Scf00218g04008.1	3'UTR	10	84	11.9	s6_2	1121	1414	161	293
Niben101Scf00219	102413	A_G	Niben101Scf00219g01004.1	3'UTR	4	18	22.22	s6_2	1562	2005	481	443
Niben101Scf00219	102447	A_G	Niben101Scf00219g01004.1	3'UTR	2	17	11.76	s6_2	1528	2005	447	477
Niben101Scf00219	228782	A_G	Niben101Scf00219g02016.1	CDS	26	70	37.14	s6_2	3386	3986	113	96
Niben101Scf00219	228797	A_G	Niben101Scf00219g02016.1	CDS	14	63	22.22	s6_2	3371	3986	98	111
Niben101Scf00219	229344	A_G	Niben101Scf00219g02016.1	CDS	17	47	36.17	s6_2	3130	3986	142	142
Niben101Scf00219	230589	A_G	Niben101Scf00219g02016.1	CDS	3	14	21.43	s6_2	2672	3986	131	166
Niben101Scf00219	465464	A_G	Niben101Scf00219g04018.1	3'UTR	2	13	15.38	s6_2	3034	3214	260	180
Niben101Scf00219	465789	A_G	Niben101Scf00219g04018.1	CDS	17	36	47.22	s6_2	2709	3214	46	64
Niben101Scf00219	606145	A_G	Niben101Scf00219g06001.1	3'UTR	4	31	12.9	s6_2	1244	1694	91	450
Niben101Scf00219	606251	A_G	Niben101Scf00219g06001.1	3'UTR	5	23	21.74	s6_2	1350	1694	197	344
Niben101Scf00219	606252	A_G	Niben101Scf00219g06001.1	3'UTR	11	24	45.83	s6_2	1351	1694	198	343
Niben101Scf00219	658532	A_G	Niben101Scf00219g06004.1	CDS	2	16	12.5	s6_2	1929	2646	232	58
Niben101Scf00219	658719	A_G	Niben101Scf00219g06004.1	CDS	2	11	18.18	s6_2	1742	2646	45	245
Niben101Scf00219	659730	A_G	Niben101Scf00219g06004.1	CDS	2	21	9.52	s6_2	1419	2646	197	127
Niben101Scf00219	810036	A_G	Niben101Scf00219g07016.1	CDS	8	45	17.78	s6_2	990	1877	515	192
Niben101Scf00219	810227	A_G	Niben101Scf00219g07016.1	CDS	4	19	21.05	s6_2	799	1877	324	383
Niben101Scf00219	810344	A_G	Niben101Scf00219g07016.1	CDS	4	14	28.57	s6_2	682	1877	207	500
Niben101Scf00220	182046	A_G	Niben101Scf00220g01008.1	CDS	3	32	9.38	s6_2	1413	1854	102	27
Niben101Scf00220	289615	A_G	Niben101Scf00220g03001.1	intron	19	144	13.19	s6_2		490
Niben101Scf00220	315673	A_G	Niben101Scf00220g03003.1	CDS	2	21	9.52	s6_2	2528	5394	155	63
Niben101Scf00220	334604	A_G	Niben101Scf00220g03014.1	3'UTR	6	51	11.76	s6_2	1046	1338	526	292
Niben101Scf00222	11859	A_G	Niben101Scf00222g00006.1	CDS	14	61	22.95	s6_2	1877	2330	60	30
Niben101Scf00223	449747	A_G	Niben101Scf00223g03017.1	CDS	12	98	12.24	s6_2	293	682	223	24
Niben101Scf00225	12464	A_G	Niben101Scf00225g00008.1	CDS	9	93	9.68	s6_2	891	1405	35	261
Niben101Scf00225	12754	A_G	Niben101Scf00225g00008.1	3'UTR	98	446	21.97	s6_2	1181	1405	28	224
Niben101Scf00225	12787	A_G	Niben101Scf00225g00008.1	3'UTR	62	433	14.32	s6_2	1214	1405	61	191
Niben101Scf00225	362707	A_G	Niben101Scf00225g03002.1	intron	7	27	25.93	s6_2		1646
Niben101Scf00225	442538	A_G	Niben101Scf00225g04002.1	CDS	8	32	25	s6_2	418	846	417	428
Niben101Scf00225	442550	A_G	Niben101Scf00225g04002.1	CDS	4	33	12.12	s6_2	430	846	429	416
Niben101Scf00225	530414	A_G	Niben101Scf00225g05010.1	3'UTR	6	55	10.91	s6_2	1385	1747	76	362
Niben101Scf00225	602175	A_G	Niben101Scf00225g06015.1	CDS	11	67	16.42	s6_2	1648	1892	379	72
Niben101Scf00225	646392	A_G	Niben101Scf00225g06014.1	CDS	17	147	11.56	s6_2	185	303	184	118
Niben101Scf00225	646472	A_G	Niben101Scf00225g06014.1	CDS	12	115	10.43	s6_2	105	303	104	198
Niben101Scf00225	753077	A_G	Niben101Scf00225g07017.1	CDS	3	10	30	s6_2	345	708	344	363
Niben101Scf00225	816401	A_G	Niben101Scf00225g07012.1	CDS	47	178	26.4	s6_2	539	560	196	21
Niben101Scf00225	819654	A_G	Niben101Scf00225g07014.1	CDS	4	11	36.36	s6_2	1909	2647	1166	738
Niben101Scf00228	422694	A_G	Niben101Scf00228g04005.1	3'UTR	8	40	20	s6_2	1682	2153	93	471
Niben101Scf00228	422741	A_G	Niben101Scf00228g04005.1	3'UTR	12	63	19.05	s6_2	1635	2153	46	518
Niben101Scf00229	19755	A_G	Niben101Scf00229g00003.1	intron	7	34	20.59	s6_2		342
Niben101Scf00229	19866	A_G	Niben101Scf00229g00003.1	intron	2	10	20	s6_2		342
Niben101Scf00229	22517	A_G	Niben101Scf00229g00003.1	intron	4	11	36.36	s6_2		342
Niben101Scf00229	35577	A_T	Niben101Scf00229g00004.1	CDS	5	10	50	s6_2	1225	2866	374	111
Niben101Scf00229	36120	G_A	Niben101Scf00229g00004.1	CDS	8	13	61.54	s6_2	1615	2866	278	489
Niben101Scf00229	36304	A_G	Niben101Scf00229g00004.1	CDS	10	28	35.71	s6_2	1799	2866	462	305
Niben101Scf00229	37835	C_T	Niben101Scf00229g00004.1	CDS	4	19	21.05	s6_2	2182	2866	77	150
Niben101Scf00229	37841	G_A	Niben101Scf00229g00004.1	CDS	4	19	21.05	s6_2	2188	2866	83	144
Niben101Scf00229	246902	A_G	Niben101Scf00229g02007.1	3'UTR	10	36	27.78	s6_2	2538	2820	107	282
Niben101Scf00229	313477	A_G	Niben101Scf00229g03005.1	intron	3	20	15	s6_2		1916
Niben101Scf00229	313764	A_G	Niben101Scf00229g03005.1	CDS	3	15	20	s6_2	1354	1916	47	254
Niben101Scf00229	386571	A_G	Niben101Scf00229g03008.1	intron	2	10	20	s6_2		2205
Niben101Scf00229	557281	A_G	Niben101Scf00229g05007.1	3'UTR	4	30	13.33	s6_2	2785	3218	316	35
Niben101Scf00229	557437	A_G	Niben101Scf00229g05007.1	3'UTR	2	16	12.5	s6_2	2868	3218	47	123
Niben101Scf00229	731504	A_G	Niben101Scf00229g07003.1	3'UTR	15	96	15.62	s6_2	1584	1808	11	224
Niben101Scf00231	344533	A_G	Niben101Scf00231g03009.1	intron	10	79	12.66	s6_2		545
Niben101Scf00231	344689	A_G	Niben101Scf00231g03009.1	intron	7	42	16.67	s6_2		545
Niben101Scf00231	347373	A_G	Niben101Scf00231g03009.1	CDS	8	46	17.39	s6_2	249	545	138	252
Niben101Scf00231	347536	A_G	Niben101Scf00231g03009.1	intron	4	21	19.05	s6_2		545
Niben101Scf00231	610145	A_G	Niben101Scf00231g06001.1	CDS	6	14	42.86	s6_2	236	1814	73	285
Niben101Scf00231	611864	G_T	Niben101Scf00231g06001.1	CDS	3	10	30	s6_2	615	1814	93	222
Niben101Scf00231	611865	A_G	Niben101Scf00231g06001.1	CDS	3	10	30	s6_2	616	1814	94	221
Niben101Scf00231	612005	A_G	Niben101Scf00231g06001.1	CDS	10	12	83.33	s6_2	756	1814	234	81
Niben101Scf00231	612014	A_G	Niben101Scf00231g06001.1	CDS	10	12	83.33	s6_2	765	1814	243	72
Niben101Scf00231	622713	A_G	Niben101Scf00231g06001.1	CDS	12	82	14.63	s6_2	1344	1814	112	21
Niben101Scf00231	711029	A_G	Niben101Scf00231g07002.1	intron	4	26	15.38	s6_2		195
Niben101Scf00231	716016	A_G	Niben101Scf00231g07002.1	intron	15	109	13.76	s6_2		195
Niben101Scf00231	825349	A_G	Niben101Scf00231g07029.1	CDS	4	36	11.11	s6_2	189	645	168	456
Niben101Scf00233	64490	A_G	Niben101Scf00233g00015.1	3'UTR	2	11	18.18	s6_2	6717	6916	353	199
Niben101Scf00233	66597	A_G	Niben101Scf00233g00015.1	3'UTR	6	45	13.33	s6_2	6129	6916	5708	154
Niben101Scf00233	67374	A_G	Niben101Scf00233g00015.1	3'UTR	3	19	15.79	s6_2	5352	6916	4931	931
Niben101Scf00234	69712	A_G	Niben101Scf00234g00001.1	3'UTR	12	46	26.09	s6_2	2300	2513	249	213
Niben101Scf00234	69721	A_G	Niben101Scf00234g00001.1	3'UTR	5	43	11.63	s6_2	2309	2513	258	204
Niben101Scf00234	129227	A_G	Niben101Scf00234g01010.1	intron	4	43	9.3	s6_2		1116
Niben101Scf00234	129236	A_G	Niben101Scf00234g01010.1	intron	8	55	14.55	s6_2		1116
Niben101Scf00234	158544	A_G	Niben101Scf00234g01015.1	CDS	12	88	13.64	s6_2	2714	3120	126	36
Niben101Scf00234	159945	A_G	Niben101Scf00234g01015.1	CDS	3	10	30	s6_2	2234	3120	488	27
Niben101Scf00234	161152	A_G	Niben101Scf00234g01015.1	CDS	2	10	20	s6_2	1659	3120	967	86
Niben101Scf00234	161275	A_G	Niben101Scf00234g01015.1	CDS	4	15	26.67	s6_2	1536	3120	844	209
Niben101Scf00234	161891	A_G	Niben101Scf00234g01015.1	CDS	3	13	23.08	s6_2	920	3120	228	825
Niben101Scf00234	161957	A_G	Niben101Scf00234g01015.1	CDS	3	12	25	s6_2	854	3120	162	891
Niben101Scf00234	189420	A_G	Niben101Scf00234g02043.1	CDS	2	18	11.11	s6_2	973	1423	54	185
Niben101Scf00234	189505	A_G	Niben101Scf00234g02043.1	CDS	12	63	19.05	s6_2	1058	1423	139	100
Niben101Scf00234	189623	A_G	Niben101Scf00234g02043.1	3'UTR	14	92	15.22	s6_2	1176	1423	17	183
Niben101Scf00236	88870	A_G	Niben101Scf00236g01007.1	3'UTR	39	238	16.39	s6_2	920	1174	69	254
Niben101Scf00236	190070	A_G	Niben101Scf00236g01011.1	3'UTR	20	64	31.25	s6_2	1444	1793	70	349
Niben101Scf00236	216751	A_G	Niben101Scf00236g01005.1	3'UTR	6	35	17.14	s6_2	1448	1564	207	116
Niben101Scf00236	216752	A_G	Niben101Scf00236g01005.1	3'UTR	6	35	17.14	s6_2	1447	1564	206	117
Niben101Scf00236	232917	A_G	Niben101Scf00236g01005.1	CDS	2	12	16.67	s6_2	216	1564	85	106
Niben101Scf00238	299272	A_G	Niben101Scf00238g03001.1	intron	5	18	27.78	s6_2		521
Niben101Scf00238	299273	A_G	Niben101Scf00238g03001.1	intron	2	17	11.76	s6_2		521
Niben101Scf00239	715562	A_G	Niben101Scf00239g07005.1	3'UTR	60	107	56.07	s6_2	1452	2308	172	12
Niben101Scf00239	715680	A_G	Niben101Scf00239g07005.1	3'UTR	57	143	39.86	s6_2	1334	2308	54	130
Niben101Scf00239	716072	A_G	Niben101Scf00239g07005.1	CDS	123	255	48.24	s6_2	1033	2308	302	186
Niben101Scf00239	716178	A_G	Niben101Scf00239g07005.1	CDS	46	193	23.83	s6_2	927	2308	196	292
Niben101Scf00239	758432	A_G	Niben101Scf00239g07008.1	5'UTR	3	16	18.75	s6_2	406	840	405	224
Niben101Scf00240	44929	A_G	Niben101Scf00240g00004.1	CDS	2	12	16.67	s6_2	1469	2211	100	149
Niben101Scf00240	63896	A_G	Niben101Scf00240g00003.1	5'UTR	22	41	53.66	s6_2	599	1664	177	166
Niben101Scf00240	63896	T_C	Niben101Scf00240g00015.1	3'UTR	22	41	53.66	s6_2	2514	3195	414	420
Niben101Scf00240	63897	A_G	Niben101Scf00240g00003.1	5'UTR	12	41	29.27	s6_2	600	1664	178	165
Niben101Scf00240	63897	T_C	Niben101Scf00240g00015.1	3'UTR	12	41	29.27	s6_2	2513	3195	413	421
Niben101Scf00240	64641	T_C	Niben101Scf00240g00003.1	3'UTR	2	21	9.52	s6_2	1344	1664	362	320
Niben101Scf00240	64641	A_G	Niben101Scf00240g00015.1	CDS	2	21	9.52	s6_2	1769	3195	300	330
Niben101Scf00240	214564	A_G	Niben101Scf00240g02004.1	3'UTR	24	136	17.65	s6_2	1112	1542	103	430
Niben101Scf00240	309909	T_A	Niben101Scf00240g03016.1	CDS	14	43	32.56	s6_2	2180	3254	303	21
Niben101Scf00244	316097	A_G	Niben101Scf00244g03012.1	CDS	3	24	12.5	s6_2	1293	1344	589	51
Niben101Scf00244	316106	A_G	Niben101Scf00244g03012.1	CDS	2	21	9.52	s6_2	1284	1344	580	60
Niben101Scf00244	428835	A_G	Niben101Scf00244g03017.1	3'UTR	12	73	16.44	s6_2	1517	1869	381	333
Niben101Scf00245	359878	T_C	Niben101Scf00245g03004.1	3'UTR	3	13	23.08	s6_2	1218	2717	218	1499
Niben101Scf00245	359913	T_C	Niben101Scf00245g03004.1	3'UTR	7	15	46.67	s6_2	1253	2717	253	1464
Niben101Scf00245	501621	A_G	Niben101Scf00245g05005.1	CDS	20	159	12.58	s6_2	1034	1576	126	24
Niben101Scf00245	501622	A_G	Niben101Scf00245g05005.1	CDS	66	160	41.25	s6_2	1035	1576	127	23
Niben101Scf00245	501822	A_G	Niben101Scf00245g05005.1	3'UTR	35	118	29.66	s6_2	1235	1576	176	341
Niben101Scf00245	588875	A_G	Niben101Scf00245g05010.1	3'UTR	8	36	22.22	s6_2	788	1198	33	410
Niben101Scf00245	588945	A_G	Niben101Scf00245g05010.1	3'UTR	5	39	12.82	s6_2	858	1198	103	340
Niben101Scf00246	49739	A_G	Niben101Scf00246g00010.1	CDS	6	37	16.22	s6_2	1197	1401	1196	204
Niben101Scf00246	267261	A_G	Niben101Scf00246g02004.1	CDS	9	86	10.47	s6_2	113	267	112	40
Niben101Scf00246	482243	A_G	Niben101Scf00246g04009.1	3'UTR	3	10	30	s6_2	848	1114	438	266
Niben101Scf00246	482305	A_G	Niben101Scf00246g04009.1	3'UTR	2	16	12.5	s6_2	786	1114	376	328
Niben101Scf00247	103385	A_G	Niben101Scf00247g01003.1	3'UTR	14	45	31.11	s6_2	579	969	56	7
Niben101Scf00247	227064	A_G	Niben101Scf00247g02004.1	intron	6	16	37.5	s6_2		677
Niben101Scf00247	462063	T_C	Niben101Scf00247g04005.1	3'UTR	7	21	33.33	s6_2	1530	4300	395	2770
Niben101Scf00247	462063	A_G	Niben101Scf00247g04007.1	3'UTR	7	21	33.33	s6_2	2190	5292	241	3102
Niben101Scf00247	462079	T_C	Niben101Scf00247g04005.1	3'UTR	6	23	26.09	s6_2	1546	4300	411	2754
Niben101Scf00247	462079	A_G	Niben101Scf00247g04007.1	3'UTR	6	23	26.09	s6_2	2174	5292	225	3118
Niben101Scf00247	463051	T_C	Niben101Scf00247g04005.1	3'UTR	10	25	40	s6_2	2518	4300	1383	1782
Niben101Scf00247	463051	A_G	Niben101Scf00247g04007.1	3'UTR	10	25	40	s6_2	1587	5292	197	361
Niben101Scf00247	463067	T_C	Niben101Scf00247g04005.1	3'UTR	6	27	22.22	s6_2	2534	4300	1399	1766
Niben101Scf00247	463067	A_G	Niben101Scf00247g04007.1	3'UTR	6	27	22.22	s6_2	1571	5292	181	377
Niben101Scf00247	463229	T_C	Niben101Scf00247g04005.1	3'UTR	2	12	16.67	s6_2	2696	4300	1561	1604
Niben101Scf00247	463229	A_G	Niben101Scf00247g04007.1	3'UTR	2	12	16.67	s6_2	1409	5292	19	539
Niben101Scf00247	600629	A_G	Niben101Scf00247g05001.1	CDS	4	28	14.29	s6_2	1283	1929	86	161
Niben101Scf00247	637211	A_G	Niben101Scf00247g05014.1	3'UTR	6	22	27.27	s6_2	850	1269	73	419
Niben101Scf00247	637218	A_G	Niben101Scf00247g05014.1	3'UTR	5	22	22.73	s6_2	843	1269	66	426
Niben101Scf00248	2189	A_G	Niben101Scf00248g00005.1	CDS	5	23	21.74	s6_2	653	1296	74	162
Niben101Scf00248	260267	A_G	Niben101Scf00248g02023.1	CDS	3	22	13.64	s6_2	1129	1380	1128	251
Niben101Scf00248	260282	A_G	Niben101Scf00248g02023.1	CDS	11	21	52.38	s6_2	1144	1380	1143	236
Niben101Scf00251	93064	A_G	Niben101Scf00251g00006.1	CDS	5	23	21.74	s6_2	2703	2785	68	82
Niben101Scf00254	47953	A_G	Niben101Scf00254g00010.1	3'UTR	24	147	16.33	s6_2	1876	2179	224	303
Niben101Scf00254	48190	A_G	Niben101Scf00254g00010.1	CDS	30	96	31.25	s6_2	1639	2179	101	12
Niben101Scf00254	48257	A_G	Niben101Scf00254g00010.1	CDS	4	28	14.29	s6_2	1572	2179	34	79
Niben101Scf00254	406579	A_G	Niben101Scf00254g04001.1	CDS	7	34	20.59	s6_2	339	1901	145	36
Niben101Scf00254	406579	T_C	Niben101Scf00254g04003.1	3'UTR	7	34	20.59	s6_2	1090	1418	210	328
Niben101Scf00254	406605	A_G	Niben101Scf00254g04001.1	CDS	4	41	9.76	s6_2	365	1901	171	10
Niben101Scf00254	406605	T_C	Niben101Scf00254g04003.1	3'UTR	4	41	9.76	s6_2	1064	1418	184	354
Niben101Scf00254	406770	A_G	Niben101Scf00254g04001.1	3'UTR	4	13	30.77	s6_2	530	1901	154	1371
Niben101Scf00254	406770	T_C	Niben101Scf00254g04003.1	3'UTR	4	13	30.77	s6_2	899	1418	19	519
Niben101Scf00254	550838	A_G	Niben101Scf00254g05006.1	CDS	3	18	16.67	s6_2	1494	2177	336	49
Niben101Scf00254	552075	C_A	Niben101Scf00254g05006.1	CDS	7	11	63.64	s6_2	620	2177	230	537
Niben101Scf00254	917691	A_G	Niben101Scf00254g08008.1	3'UTR	3	13	23.08	s6_2	2777	2939	145	162
Niben101Scf00254	922672	A_G	Niben101Scf00254g08008.1	CDS	2	12	16.67	s6_2	1251	2939	235	102
Niben101Scf00254	936951	A_G	Niben101Scf00254g08009.1	CDS	2	15	13.33	s6_2	1109	1759	163	42
Niben101Scf00257	76881	A_G	Niben101Scf00257g00006.1	CDS	3	22	13.64	s6_2	1213	2373	747	1160
Niben101Scf00257	77864	A_G	Niben101Scf00257g00006.1	CDS	22	168	13.1	s6_2	2196	2373	1730	177
Niben101Scf00257	305885	A_G	Niben101Scf00257g02025.1	CDS	3	10	30	s6_2	3950	4653	76	139
Niben101Scf00258	187888	A_G	Niben101Scf00258g02006.1	CDS	5	20	25	s6_2	1203	2841	131	243
Niben101Scf00258	187924	A_G	Niben101Scf00258g02006.1	CDS	3	21	14.29	s6_2	1239	2841	167	207
Niben101Scf00258	189919	A_T	Niben101Scf00258g02006.1	CDS	11	72	15.28	s6_2	1839	2841	392	504
Niben101Scf00258	189919	T_A	Niben101Scf00258g02013.1	intron	11	72	15.28	s6_2		3516	504	392
Niben101Scf00258	189929	A_G	Niben101Scf00258g02006.1	CDS	13	75	17.33	s6_2	1849	2841	402	494
Niben101Scf00258	189929	T_C	Niben101Scf00258g02013.1	intron	13	75	17.33	s6_2		3516	494	402
Niben101Scf00258	190060	C_T	Niben101Scf00258g02006.1	CDS	15	99	15.15	s6_2	1980	2841	533	363
Niben101Scf00258	190060	G_A	Niben101Scf00258g02013.1	intron	15	99	15.15	s6_2		3516	363	533
Niben101Scf00258	190093	A_G	Niben101Scf00258g02006.1	CDS	12	116	10.34	s6_2	2013	2841	566	330
Niben101Scf00258	190093	T_C	Niben101Scf00258g02013.1	intron	12	116	10.34	s6_2		3516	330	566
Niben101Scf00258	190192	A_G	Niben101Scf00258g02006.1	CDS	63	147	42.86	s6_2	2112	2841	665	231
Niben101Scf00258	190192	T_C	Niben101Scf00258g02013.1	intron	63	147	42.86	s6_2		3516	231	665
Niben101Scf00259	55672	A_G	Niben101Scf00259g00002.1	3'UTR	138	159	86.79	s6_2	359	567	127	208
Niben101Scf00261	241964	A_G	Niben101Scf00261g02021.1	3'UTR	8	48	16.67	s6_2	1188	1662	35	474
Niben101Scf00261	298745	T_C	Niben101Scf00261g03001.1	CDS	4	10	40	s6_2	268	2055	18	926
Niben101Scf00262	163892	A_G	Niben101Scf00262g01003.1	intron	6	34	17.65	s6_2		1327
Niben101Scf00262	164020	A_G	Niben101Scf00262g01003.1	CDS	4	25	16	s6_2	707	1327	18	84
Niben101Scf00262	164276	A_G	Niben101Scf00262g01003.1	intron	11	19	57.89	s6_2		1327
Niben101Scf00262	164307	A_G	Niben101Scf00262g01003.1	intron	8	15	53.33	s6_2		1327
Niben101Scf00262	246690	A_G	Niben101Scf00262g02011.1	CDS	42	156	26.92	s6_2	868	937	385	24
Niben101Scf00262	312176	A_G	Niben101Scf00262g03001.1	3'UTR	3	17	17.65	s6_2	658	1047	51	389
Niben101Scf00262	312226	A_G	Niben101Scf00262g03001.1	3'UTR	2	21	9.52	s6_2	708	1047	101	339
Niben101Scf00262	324293	A_G	Niben101Scf00262g03010.1	3'UTR	13	140	9.29	s6_2	438	903	40	465
Niben101Scf00262	604406	A_G	Niben101Scf00262g05006.1	CDS	41	255	16.08	s6_2	1481	1985	410	188
Niben101Scf00264	23995	A_G	Niben101Scf00264g00001.1	3'UTR	3	15	20	s6_2	2582	3165	153	583
Niben101Scf00264	72095	A_G	Niben101Scf00264g01004.1	3'UTR	8	45	17.78	s6_2	3843	4182	259	339
Niben101Scf00265	128116	A_G	Niben101Scf00265g01015.1	CDS	12	33	36.36	s6_2	3923	5183	384	204
Niben101Scf00265	128116	T_C	Niben101Scf00265g01016.1	intron	12	33	36.36	s6_2		519	204	384
Niben101Scf00265	130764	A_G	Niben101Scf00265g01015.1	CDS	8	69	11.59	s6_2	4514	5183	191	279
Niben101Scf00265	130764	T_C	Niben101Scf00265g01016.1	intron	8	69	11.59	s6_2		519	279	191
Niben101Scf00265	467572	T_C	Niben101Scf00265g03001.1	CDS	2	17	11.76	s6_2	917	1680	146	116
Niben101Scf00268	273448	A_G	Niben101Scf00268g02013.1	CDS	14	19	73.68	s6_2	2364	2558	507	194
Niben101Scf00268	273518	C_T	Niben101Scf00268g02013.1	CDS	12	15	80	s6_2	2294	2558	437	264
Niben101Scf00268	275250	G_T	Niben101Scf00268g02013.1	intron	33	135	24.44	s6_2		2558
Niben101Scf00268	275392	T_C	Niben101Scf00268g02013.1	CDS	104	198	52.53	s6_2	1760	2558	833	96
Niben101Scf00268	275506	A_G	Niben101Scf00268g02013.1	CDS	99	230	43.04	s6_2	1646	2558	719	210
Niben101Scf00268	275543	A_G	Niben101Scf00268g02013.1	CDS	21	164	12.8	s6_2	1609	2558	682	247
Niben101Scf00268	275557	A_G	Niben101Scf00268g02013.1	CDS	74	161	45.96	s6_2	1595	2558	668	261
Niben101Scf00268	275718	A_G	Niben101Scf00268g02013.1	CDS	9	90	10	s6_2	1434	2558	507	422
Niben101Scf00268	277477	A_G	Niben101Scf00268g02013.1	CDS	8	32	25	s6_2	790	2558	682	61
Niben101Scf00268	432042	A_G	Niben101Scf00268g04013.1	intron	2	11	18.18	s6_2		222
Niben101Scf00268	433766	A_G	Niben101Scf00268g04013.1	intron	5	32	15.62	s6_2		222
Niben101Scf00268	433773	A_G	Niben101Scf00268g04013.1	intron	7	33	21.21	s6_2		222
Niben101Scf00268	462357	A_G	Niben101Scf00268g04006.1	CDS	3	18	16.67	s6_2	427	1032	133	52
Niben101Scf00268	462363	A_G	Niben101Scf00268g04006.1	CDS	3	18	16.67	s6_2	433	1032	139	46
Niben101Scf00270	79699	A_G	Niben101Scf00270g00003.1	3'UTR	4	16	25	s6_2	1739	2122	17	383
Niben101Scf00270	121247	A_G	Niben101Scf00270g01016.1	CDS	3	18	16.67	s6_2	292	825	291	533
Niben101Scf00270	121322	A_G	Niben101Scf00270g01016.1	CDS	3	15	20	s6_2	367	825	366	458
Niben101Scf00270	121394	A_G	Niben101Scf00270g01016.1	CDS	5	15	33.33	s6_2	439	825	438	386
Niben101Scf00270	121448	A_G	Niben101Scf00270g01016.1	CDS	2	19	10.53	s6_2	493	825	492	332
Niben101Scf00270	347762	A_G	Niben101Scf00270g03008.1	3'UTR	3	11	27.27	s6_2	281	3238	25	37
Niben101Scf00270	357277	A_G	Niben101Scf00270g03008.1	3'UTR	3	11	27.27	s6_2	694	3238	375	987
Niben101Scf00270	357359	A_G	Niben101Scf00270g03008.1	3'UTR	2	12	16.67	s6_2	776	3238	457	905
Niben101Scf00270	413343	A_G	Niben101Scf00270g04011.1	intron	3	13	23.08	s6_2		2942
Niben101Scf00270	571966	A_G	Niben101Scf00270g05019.1	3'UTR	12	42	28.57	s6_2	925	1168	11	83
Niben101Scf00270	654549	A_G	Niben101Scf00270g06005.1	intron	3	32	9.38	s6_2		1677
Niben101Scf00270	773564	A_G	Niben101Scf00270g07003.1	intron	13	104	12.5	s6_2		1107
Niben101Scf00270	773657	A_G	Niben101Scf00270g07003.1	CDS	4	17	23.53	s6_2	842	1107	38	19
Niben101Scf00270	1015503	A_G	Niben101Scf00270g10002.1	CDS	11	48	22.92	s6_2	3694	3706	398	12
Niben101Scf00270	1096852	A_G	Niben101Scf00270g11008.1	intron	4	22	18.18	s6_2		2072
Niben101Scf00270	1096876	A_G	Niben101Scf00270g11008.1	intron	7	20	35	s6_2		2072
Niben101Scf00270	1099021	A_G	Niben101Scf00270g11008.1	3'UTR	4	33	12.12	s6_2	1786	2072	150	286
Niben101Scf00270	1099021	T_C	Niben101Scf00270g11005.1	CDS	4	33	12.12	s6_2	781	783	275	2
Niben101Scf00270	1210734	A_G	Niben101Scf00270g12006.1	intron	15	97	15.46	s6_2		1037
Niben101Scf00270	1256891	A_G	Niben101Scf00270g12012.1	CDS	25	142	17.61	s6_2	704	1064	180	139
Niben101Scf00270	1314691	A_G	Niben101Scf00270g13016.1	3'UTR	4	25	16	s6_2	532	662	222	130
Niben101Scf00270	1314877	A_G	Niben101Scf00270g13016.1	3'UTR	16	73	21.92	s6_2	346	662	36	316
Niben101Scf00270	1314903	A_G	Niben101Scf00270g13016.1	3'UTR	15	79	18.99	s6_2	320	662	10	342
Niben101Scf00270	1489968	A_G	Niben101Scf00270g15011.1	CDS	8	68	11.76	s6_2	672	1899	605	287
Niben101Scf00271	115824	A_G	Niben101Scf00271g01018.1	CDS	5	23	21.74	s6_2	1142	1607	99	110
Niben101Scf00271	176052	A_G	Niben101Scf00271g01020.1	CDS	19	175	10.86	s6_2	874	1092	99	1
Niben101Scf00271	601556	A_G	Niben101Scf00271g06001.1	CDS	2	17	11.76	s6_2	2513	3507	98	30
Niben101Scf00271	601556	T_C	Niben101Scf00271g06002.1	intron	2	17	11.76	s6_2		1990	30	98
Niben101Scf00271	601577	A_G	Niben101Scf00271g06001.1	CDS	2	17	11.76	s6_2	2534	3507	119	9
Niben101Scf00271	601577	T_C	Niben101Scf00271g06002.1	intron	2	17	11.76	s6_2		1990	9	119
Niben101Scf00271	601967	T_C	Niben101Scf00271g06001.1	3'UTR	8	68	11.76	s6_2	2924	3507	380	583
Niben101Scf00271	601967	A_G	Niben101Scf00271g06002.1	3'UTR	8	68	11.76	s6_2	1723	1990	114	37
Niben101Scf00271	602031	T_C	Niben101Scf00271g06001.1	3'UTR	16	96	16.67	s6_2	2988	3507	444	519
Niben101Scf00271	602031	A_G	Niben101Scf00271g06002.1	3'UTR	16	96	16.67	s6_2	1659	1990	50	101
Niben101Scf00271	720845	A_G	Niben101Scf00271g07004.1	CDS	16	58	27.59	s6_2	1099	1634	39	65
Niben101Scf00271	778047	T_C	Niben101Scf00271g07022.1	3'UTR	8	48	16.67	s6_2	1542	3532	221	1772
Niben101Scf00271	778047	A_G	Niben101Scf00271g07025.1	CDS	8	48	16.67	s6_2	1628	1644	1627	16
Niben101Scf00271	778055	T_C	Niben101Scf00271g07022.1	3'UTR	11	46	23.91	s6_2	1550	3532	229	1764
Niben101Scf00271	778055	A_G	Niben101Scf00271g07025.1	CDS	11	46	23.91	s6_2	1620	1644	1619	24
Niben101Scf00271	778485	T_C	Niben101Scf00271g07022.1	3'UTR	5	22	22.73	s6_2	1980	3532	659	1334
Niben101Scf00271	778485	A_G	Niben101Scf00271g07025.1	CDS	5	22	22.73	s6_2	1190	1644	1189	454
Niben101Scf00271	791536	A_G	Niben101Scf00271g08009.1	intron	3	22	13.64	s6_2		2394
Niben101Scf00271	791764	A_G	Niben101Scf00271g08009.1	CDS	9	41	21.95	s6_2	1874	2394	1873	4
Niben101Scf00271	792363	A_G	Niben101Scf00271g08009.1	CDS	4	10	40	s6_2	1275	2394	1274	603
Niben101Scf00271	792391	A_G	Niben101Scf00271g08009.1	CDS	7	13	53.85	s6_2	1247	2394	1246	631
Niben101Scf00271	845136	A_G	Niben101Scf00271g08008.1	intron	3	13	23.08	s6_2		1637
Niben101Scf00271	845246	A_G	Niben101Scf00271g08008.1	intron	14	46	30.43	s6_2		1637
Niben101Scf00271	845307	A_G	Niben101Scf00271g08008.1	intron	4	44	9.09	s6_2		1637
Niben101Scf00272	13279	A_G	Niben101Scf00272g00001.1	CDS	2	15	13.33	s6_2	1106	2408	343	369
Niben101Scf00272	14723	A_G	Niben101Scf00272g00001.1	3'UTR	3	31	9.68	s6_2	2124	2408	200	284
Niben101Scf00272	329973	A_G	Niben101Scf00272g03002.1	CDS	2	21	9.52	s6_2	686	1477	155	54
Niben101Scf00272	330051	A_G	Niben101Scf00272g03002.1	CDS	6	24	25	s6_2	608	1477	77	132
Niben101Scf00272	817209	A_G	Niben101Scf00272g08006.1	CDS	2	14	14.29	s6_2	401	1498	197	75
Niben101Scf00272	821858	A_G	Niben101Scf00272g08006.1	CDS	2	17	11.76	s6_2	860	1498	5	141
Niben101Scf00272	1016597	A_G	Niben101Scf00272g10013.1	3'UTR	9	52	17.31	s6_2	1059	1532	116	473
Niben101Scf00272	1017738	A_G	Niben101Scf00272g10015.1	3'UTR	5	11	45.45	s6_2	2634	2864	104	230
Niben101Scf00272	1018078	A_G	Niben101Scf00272g10015.1	CDS	3	11	27.27	s6_2	2432	2864	2045	82
Niben101Scf00272	1180385	A_G	Niben101Scf00272g11020.1	3'UTR	4	10	40	s6_2	1539	1735	287	196
Niben101Scf00272	1181754	A_G	Niben101Scf00272g11023.1	CDS	6	32	18.75	s6_2	949	1208	180	35
Niben101Scf00272	1181777	A_G	Niben101Scf00272g11023.1	CDS	7	33	21.21	s6_2	926	1208	157	58
Niben101Scf00272	1192913	A_G	Niben101Scf00272g11021.1	CDS	63	207	30.43	s6_2	656	902	118	65
Niben101Scf00273	265357	A_G	Niben101Scf00273g02007.1	CDS	3	11	27.27	s6_2	946	1089	945	143
Niben101Scf00274	404339	A_G	Niben101Scf00274g03002.1	CDS	4	32	12.5	s6_2	751	885	387	134
Niben101Scf00276	171787	A_G	Niben101Scf00276g01007.1	intron	3	24	12.5	s6_2		987
Niben101Scf00276	263137	A_G	Niben101Scf00276g02010.1	CDS	11	100	11	s6_2	2139	2587	680	141
Niben101Scf00278	1549676	A_G	Niben101Scf00278g14006.1	CDS	4	36	11.11	s6_2	1973	2371	112	1
Niben101Scf00279	196845	A_G	Niben101Scf00279g02001.1	3'UTR	4	24	16.67	s6_2	4475	4812	2284	337
Niben101Scf00279	252028	T_G	Niben101Scf00279g02022.1	CDS	18	21	85.71	s6_2	1546	2579	151	243
Niben101Scf00279	253373	A_G	Niben101Scf00279g02022.1	3'UTR	14	49	28.57	s6_2	2178	2579	70	401
Niben101Scf00279	263573	A_G	Niben101Scf00279g02023.1	intron	12	66	18.18	s6_2		1473
Niben101Scf00279	263641	A_G	Niben101Scf00279g02023.1	3'UTR	5	36	13.89	s6_2	1326	1473	26	41
Niben101Scf00279	918660	A_G	Niben101Scf00279g09002.1	CDS	13	61	21.31	s6_2	1249	1281	1248	32
Niben101Scf00279	1125125	A_G	Niben101Scf00279g11001.1	CDS	19	53	35.85	s6_2	691	702	395	11
Niben101Scf00280	165006	A_G	Niben101Scf00280g01006.1	CDS	4	33	12.12	s6_2	321	1028	108	86
Niben101Scf00282	29010	A_G	Niben101Scf00282g00002.1	CDS	21	41	51.22	s6_2	284	309	283	25
Niben101Scf00282	91317	A_G	Niben101Scf00282g01003.1	3'UTR	15	25	60	s6_2	2020	2495	105	475
Niben101Scf00282	91332	A_G	Niben101Scf00282g01003.1	3'UTR	8	26	30.77	s6_2	2005	2495	90	490
Niben101Scf00282	200705	A_G	Niben101Scf00282g02002.1	3'UTR	3	25	12	s6_2	2024	2517	324	50
Niben101Scf00282	466191	A_G	Niben101Scf00282g03028.1	CDS	3	19	15.79	s6_2	1069	1161	130	92
Niben101Scf00282	466251	A_G	Niben101Scf00282g03028.1	CDS	3	17	17.65	s6_2	1009	1161	70	152
Niben101Scf00283	407470	A_G	Niben101Scf00283g04008.1	3'UTR	3	22	13.64	s6_2	1607	1786	226	179
Niben101Scf00286	358805	A_G	Niben101Scf00286g03005.1	3'UTR	3	16	18.75	s6_2	558	932	113	374
Niben101Scf00286	432347	A_G	Niben101Scf00286g04019.1	CDS	7	10	70	s6_2	400	2117	288	1247
Niben101Scf00286	432347	T_C	Niben101Scf00286g04004.1	3'UTR	7	10	70	s6_2	3637	4064	2085	427
Niben101Scf00286	433321	A_G	Niben101Scf00286g04019.1	CDS	10	17	58.82	s6_2	1374	2117	1262	273
Niben101Scf00286	433321	T_C	Niben101Scf00286g04004.1	3'UTR	10	17	58.82	s6_2	2663	4064	1111	1401
Niben101Scf00286	433899	A_G	Niben101Scf00286g04019.1	3'UTR	4	34	11.76	s6_2	1952	2117	304	165
Niben101Scf00286	433899	T_C	Niben101Scf00286g04004.1	3'UTR	4	34	11.76	s6_2	2085	4064	533	1979
Niben101Scf00286	434293	A_G	Niben101Scf00286g04004.1	3'UTR	9	90	10	s6_2	1691	4064	139	2373
Niben101Scf00286	434294	A_G	Niben101Scf00286g04004.1	3'UTR	21	91	23.08	s6_2	1690	4064	138	2374
Niben101Scf00286	434660	A_G	Niben101Scf00286g04004.1	CDS	18	150	12	s6_2	1324	4064	215	227
Niben101Scf00286	443872	A_G	Niben101Scf00286g04004.1	CDS	4	32	12.5	s6_2	377	4064	187	225
Niben101Scf00288	21244	A_G	Niben101Scf00288g00001.1	CDS	2	11	18.18	s6_2	1434	1452	1433	18
Niben101Scf00288	120289	A_G	Niben101Scf00288g01004.1	3'UTR	2	17	11.76	s6_2	3083	3520	192	437
Niben101Scf00288	570838	A_G	Niben101Scf00288g06007.1	CDS	3	19	15.79	s6_2	732	960	458	228
Niben101Scf00288	679814	A_G	Niben101Scf00288g06020.1	CDS	4	37	10.81	s6_2	1476	1878	1475	402
Niben101Scf00288	679814	T_C	Niben101Scf00288g07014.1	3'UTR	4	37	10.81	s6_2	2182	4018	1148	1836
Niben101Scf00288	679937	A_G	Niben101Scf00288g06020.1	CDS	5	34	14.71	s6_2	1353	1878	1352	525
Niben101Scf00288	679937	T_C	Niben101Scf00288g07014.1	3'UTR	5	34	14.71	s6_2	2305	4018	1271	1713
Niben101Scf00288	680119	A_G	Niben101Scf00288g06020.1	CDS	4	32	12.5	s6_2	1171	1878	1170	707
Niben101Scf00288	680119	T_C	Niben101Scf00288g07014.1	3'UTR	4	32	12.5	s6_2	2487	4018	1453	1531
Niben101Scf00288	680570	G_A	Niben101Scf00288g06020.1	CDS	2	14	14.29	s6_2	720	1878	719	1158
Niben101Scf00288	680570	C_T	Niben101Scf00288g07014.1	3'UTR	2	14	14.29	s6_2	2938	4018	1904	1080
Niben101Scf00288	1044720	A_G	Niben101Scf00288g10005.1	3'UTR	2	20	10	s6_2	827	974	132	147
Niben101Scf00288	1121078	T_A	Niben101Scf00288g11016.1	5'UTR	6	14	42.86	s6_2	2136	4761	217	557
Niben101Scf00288	1121305	C_T	Niben101Scf00288g11016.1	5'UTR	2	16	12.5	s6_2	2363	4761	444	330
Niben101Scf00288	1123747	G_C	Niben101Scf00288g11016.1	CDS	13	31	41.94	s6_2	3701	4761	95	132
Niben101Scf00288	1249998	A_G	Niben101Scf00288g12002.1	3'UTR	9	74	12.16	s6_2	1218	1356	96	138
Niben101Scf00288	1250122	A_G	Niben101Scf00288g12002.1	CDS	17	140	12.14	s6_2	1094	1356	150	27
Niben101Scf00288	1442114	A_G	Niben101Scf00288g14003.1	3'UTR	2	20	10	s6_2	2798	3318	73	520
Niben101Scf00288	1442142	A_G	Niben101Scf00288g14003.1	3'UTR	5	14	35.71	s6_2	2826	3318	101	492
Niben101Scf00288	1442485	A_G	Niben101Scf00288g14003.1	3'UTR	7	15	46.67	s6_2	3169	3318	444	149
Niben101Scf00288	1531165	A_G	Niben101Scf00288g15003.1	3'UTR	19	44	43.18	s6_2	1489	1810	3	321
Niben101Scf00288	1616186	A_G	Niben101Scf00288g16005.1	3'UTR	9	41	21.95	s6_2	1033	1195	139	162
Niben101Scf00288	1616529	A_G	Niben101Scf00288g16005.1	CDS	37	201	18.41	s6_2	690	1195	231	203
Niben101Scf00289	162803	A_G	Niben101Scf00289g01009.1	3'UTR	5	22	22.73	s6_2	1145	1420	83	275
Niben101Scf00289	564522	A_G	Niben101Scf00289g05001.1	CDS	2	18	11.11	s6_2	378	1097	132	161
Niben101Scf00290	72308	G_A	Niben101Scf00290g00019.1	CDS	2	14	14.29	s6_2	2248	3418	102	213
Niben101Scf00290	132749	A_G	Niben101Scf00290g01017.1	3'UTR	9	56	16.07	s6_2	2831	3089	165	258
Niben101Scf00290	133808	T_A	Niben101Scf00290g01017.1	CDS	2	11	18.18	s6_2	2203	3089	1904	380
Niben101Scf00292	193733	A_G	Niben101Scf00292g02001.1	CDS	10	60	16.67	s6_2	235	999	234	764
Niben101Scf00292	194056	A_G	Niben101Scf00292g02001.1	CDS	14	103	13.59	s6_2	558	999	557	441
Niben101Scf00293	247028	A_G	Niben101Scf00293g02006.1	3'UTR	9	58	15.52	s6_2	1985	2648	3	663
Niben101Scf00293	247137	A_G	Niben101Scf00293g02006.1	3'UTR	5	48	10.42	s6_2	2094	2648	112	554
Niben101Scf00293	247419	A_G	Niben101Scf00293g02006.1	3'UTR	2	13	15.38	s6_2	2376	2648	394	272
Niben101Scf00293	770749	A_G	Niben101Scf00293g07003.1	CDS	3	22	13.64	s6_2	3065	4017	46	155
Niben101Scf00293	771656	A_G	Niben101Scf00293g07003.1	3'UTR	10	63	15.87	s6_2	3721	4017	314	208
Niben101Scf00294	12672	A_G	Niben101Scf00294g00013.1	5'UTR	2	15	13.33	s6_2	179	1144	178	16
Niben101Scf00294	123542	A_G	Niben101Scf00294g01016.1	3'UTR	24	76	31.58	s6_2	2007	2543	76	536
Niben101Scf00294	170736	A_G	Niben101Scf00294g01005.1	CDS	9	78	11.54	s6_2	135	781	56	160
Niben101Scf00294	170893	A_G	Niben101Scf00294g01005.1	CDS	35	188	18.62	s6_2	292	781	213	3
Niben101Scf00294	171059	A_G	Niben101Scf00294g01005.1	intron	7	48	14.58	s6_2		781
Niben101Scf00294	171313	A_G	Niben101Scf00294g01005.1	3'UTR	7	14	50	s6_2	429	781	50	352
Niben101Scf00294	171379	A_G	Niben101Scf00294g01005.1	3'UTR	2	20	10	s6_2	495	781	116	286
Niben101Scf00294	218549	A_G	Niben101Scf00294g02015.1	CDS	7	62	11.29	s6_2	429	1034	95	61
Niben101Scf00294	218702	A_G	Niben101Scf00294g02015.1	3'UTR	27	105	25.71	s6_2	582	1034	91	452
Niben101Scf00296	187134	A_G	Niben101Scf00296g02007.1	3'UTR	3	14	21.43	s6_2	1571	1697	323	126
Niben101Scf00296	187326	A_G	Niben101Scf00296g02007.1	3'UTR	10	40	25	s6_2	1379	1697	131	318
Niben101Scf00296	187509	A_G	Niben101Scf00296g02007.1	CDS	9	19	47.37	s6_2	1196	1697	77	51
Niben101Scf00298	56083	C_T	Niben101Scf00298g00004.1	5'UTR	2	10	20	s6_2	111	1229	110	104
Niben101Scf00298	89482	A_G	Niben101Scf00298g01006.1	3'UTR	90	271	33.21	s6_2	1048	1350	167	302
Niben101Scf00298	89490	A_G	Niben101Scf00298g01006.1	3'UTR	30	249	12.05	s6_2	1040	1350	159	310
Niben101Scf00298	89601	A_G	Niben101Scf00298g01006.1	3'UTR	27	209	12.92	s6_2	929	1350	48	421
Niben101Scf00298	89813	A_G	Niben101Scf00298g01006.1	CDS	26	184	14.13	s6_2	717	1350	411	163
Niben101Scf00298	249853	A_G	Niben101Scf00298g02004.1	CDS	22	202	10.89	s6_2	547	1004	164	159
Niben101Scf00298	249943	A_G	Niben101Scf00298g02004.1	CDS	71	220	32.27	s6_2	637	1004	254	69
Niben101Scf00298	250013	A_G	Niben101Scf00298g02004.1	3'UTR	23	186	12.37	s6_2	707	1004	0	297
Niben101Scf00298	325628	A_G	Niben101Scf00298g03010.1	CDS	4	12	33.33	s6_2	2392	2775	334	4
Niben101Scf00298	325651	A_G	Niben101Scf00298g03010.1	CDS	2	12	16.67	s6_2	2369	2775	311	27
Niben101Scf00298	325743	A_G	Niben101Scf00298g03010.1	CDS	5	18	27.78	s6_2	2277	2775	219	119
Niben101Scf00298	325812	A_G	Niben101Scf00298g03010.1	CDS	2	16	12.5	s6_2	2208	2775	150	188
Niben101Scf00298	399197	A_G	Niben101Scf00298g03006.1	3'UTR	4	20	20	s6_2	1184	1511	213	327
Niben101Scf00298	399291	A_G	Niben101Scf00298g03006.1	3'UTR	5	28	17.86	s6_2	1090	1511	119	421
Niben101Scf00301	151192	A_G	Niben101Scf00301g01005.1	CDS	2	15	13.33	s6_2	2665	2847	570	182
Niben101Scf00302	122483	A_G	Niben101Scf00302g01002.1	CDS	40	198	20.2	s6_2	1022	1609	603	217
Niben101Scf00302	122562	A_G	Niben101Scf00302g01002.1	CDS	32	235	13.62	s6_2	1101	1609	682	138
Niben101Scf00302	122684	A_G	Niben101Scf00302g01002.1	CDS	167	314	53.18	s6_2	1223	1609	804	16
Niben101Scf00302	229880	A_G	Niben101Scf00302g02011.1	3'UTR	83	196	42.35	s6_2	638	1196	117	558
Niben101Scf00302	229961	A_G	Niben101Scf00302g02011.1	3'UTR	24	108	22.22	s6_2	557	1196	36	639
Niben101Scf00303	21103	A_G	Niben101Scf00303g00001.1	CDS	2	17	11.76	s6_2	890	1092	63	13
Niben101Scf00303	29066	A_G	Niben101Scf00303g00002.1	intron	3	31	9.68	s6_2		1770
Niben101Scf00303	29086	A_G	Niben101Scf00303g00002.1	intron	4	28	14.29	s6_2		1770
Niben101Scf00304	120543	C_G	Niben101Scf00304g01003.1	CDS	14	16	87.5	s6_2	772	2289	763	1166
Niben101Scf00304	120644	T_C	Niben101Scf00304g01003.1	CDS	4	35	11.43	s6_2	873	2289	864	1065
Niben101Scf00304	120676	T_G	Niben101Scf00304g01003.1	CDS	26	30	86.67	s6_2	905	2289	896	1033
Niben101Scf00304	199437	A_G	Niben101Scf00304g02014.1	CDS	10	94	10.64	s6_2	1181	1248	758	67
Niben101Scf00304	580859	T_C	Niben101Scf00304g06001.1	intron	3	31	9.68	s6_2		3067
Niben101Scf00304	752227	A_T	Niben101Scf00304g07022.1	CDS	17	23	73.91	s6_2	1020	1383	1019	93
Niben101Scf00304	775179	A_G	Niben101Scf00304g07020.1	CDS	4	40	10	s6_2	2776	3334	157	227
Niben101Scf00304	828915	A_G	Niben101Scf00304g07023.1	3'UTR	8	43	18.6	s6_2	529	934	16	405
Niben101Scf00305	440879	A_G	Niben101Scf00305g04005.1	intron	5	10	50	s6_2		1599
Niben101Scf00307	64117	A_G	Niben101Scf00307g01038.1	CDS	4	23	17.39	s6_2	1777	4374	671	251
Niben101Scf00307	64129	A_G	Niben101Scf00307g01038.1	CDS	4	22	18.18	s6_2	1789	4374	683	239
Niben101Scf00307	165613	A_G	Niben101Scf00307g01046.1	CDS	11	39	28.21	s6_2	2149	2277	516	128
Niben101Scf00307	170060	A_G	Niben101Scf00307g01046.1	CDS	6	38	15.79	s6_2	1609	2277	600	23
Niben101Scf00307	170144	A_G	Niben101Scf00307g01046.1	CDS	15	42	35.71	s6_2	1525	2277	516	107
Niben101Scf00307	174432	A_G	Niben101Scf00307g01046.1	intron	2	10	20	s6_2		2277
Niben101Scf00307	174675	A_G	Niben101Scf00307g01046.1	CDS	6	28	21.43	s6_2	901	2277	414	107
Niben101Scf00307	179166	A_G	Niben101Scf00307g01046.1	CDS	2	12	16.67	s6_2	382	2277	306	104
Niben101Scf00307	179287	A_G	Niben101Scf00307g01046.1	CDS	3	11	27.27	s6_2	261	2277	185	225
Niben101Scf00308	60568	A_G	Niben101Scf00308g00002.1	CDS	9	87	10.34	s6_2	720	1526	237	83
Niben101Scf00308	60568	T_C	Niben101Scf00308g00008.1	3'UTR	9	87	10.34	s6_2	2948	4933	1719	1985
Niben101Scf00308	60825	A_G	Niben101Scf00308g00002.1	intron	5	23	21.74	s6_2		1526
Niben101Scf00308	60825	T_C	Niben101Scf00308g00008.1	3'UTR	5	23	21.74	s6_2	2691	4933	1462	2242
Niben101Scf00308	150400	A_G	Niben101Scf00308g01003.1	CDS	2	16	12.5	s6_2	1183	2783	238	67
Niben101Scf00311	299474	A_G	Niben101Scf00311g03009.1	intron	3	11	27.27	s6_2		1983
Niben101Scf00311	310246	A_G	Niben101Scf00311g03010.1	CDS	31	285	10.88	s6_2	1597	1984	147	44
Niben101Scf00311	310596	A_G	Niben101Scf00311g03010.1	CDS	11	75	14.67	s6_2	1333	1984	78	116
Niben101Scf00311	665063	A_G	Niben101Scf00311g05002.1	CDS	9	20	45	s6_2	497	3196	57	60
Niben101Scf00311	665082	A_G	Niben101Scf00311g05002.1	CDS	4	20	20	s6_2	516	3196	76	41
Niben101Scf00313	749066	A_G	Niben101Scf00313g07005.1	CDS	4	19	21.05	s6_2	54	1678	53	366
Niben101Scf00313	749135	A_G	Niben101Scf00313g07005.1	CDS	6	21	28.57	s6_2	123	1678	122	297
Niben101Scf00313	750465	A_G	Niben101Scf00313g07005.1	CDS	11	52	21.15	s6_2	633	1678	212	720
Niben101Scf00313	750719	A_G	Niben101Scf00313g07005.1	CDS	47	104	45.19	s6_2	887	1678	466	466
Niben101Scf00313	751286	A_G	Niben101Scf00313g07005.1	3'UTR	50	308	16.23	s6_2	1454	1678	100	224
Niben101Scf00313	831886	A_G	Niben101Scf00313g08009.1	CDS	2	10	20	s6_2	162	621	116	88
Niben101Scf00314	59716	A_G	Niben101Scf00314g00005.1	3'UTR	8	77	10.39	s6_2	1946	2206	98	260
Niben101Scf00314	59830	A_G	Niben101Scf00314g00005.1	CDS	7	52	13.46	s6_2	1832	2206	88	15
Niben101Scf00314	59854	A_G	Niben101Scf00314g00005.1	CDS	6	45	13.33	s6_2	1808	2206	64	39
Niben101Scf00314	230877	C_T	Niben101Scf00314g02021.1	CDS	5	11	45.45	s6_2	3553	4443	675	125
Niben101Scf00314	230887	A_G	Niben101Scf00314g02021.1	CDS	6	11	54.55	s6_2	3563	4443	685	115
Niben101Scf00315	11538	A_G	Niben101Scf00315g00001.1	3'UTR	6	23	26.09	s6_2	598	1031	202	433
Niben101Scf00315	11582	A_G	Niben101Scf00315g00001.1	3'UTR	4	19	21.05	s6_2	642	1031	246	389
Niben101Scf00315	13021	A_G	Niben101Scf00315g00020.1	3'UTR	3	30	10	s6_2	1342	1475	213	133
Niben101Scf00315	343690	A_G	Niben101Scf00315g03008.1	CDS	13	64	20.31	s6_2	1786	2524	321	158
Niben101Scf00316	236830	T_C	Niben101Scf00316g01005.1	intron	2	21	9.52	s6_2		183
Niben101Scf00316	236917	A_G	Niben101Scf00316g01005.1	intron	2	19	10.53	s6_2		183
Niben101Scf00316	236924	A_G	Niben101Scf00316g01005.1	intron	2	19	10.53	s6_2		183
Niben101Scf00316	238999	T_C	Niben101Scf00316g01005.1	intron	2	15	13.33	s6_2		183
Niben101Scf00316	239335	A_G	Niben101Scf00316g01005.1	intron	2	15	13.33	s6_2		183
Niben101Scf00317	254400	A_G	Niben101Scf00317g02010.1	CDS	10	75	13.33	s6_2	6283	6935	652	160
Niben101Scf00317	274737	A_G	Niben101Scf00317g02011.1	3'UTR	3	20	15	s6_2	2407	2876	120	367
Niben101Scf00317	600393	A_G	Niben101Scf00317g06016.1	CDS	4	24	16.67	s6_2	4627	5543	132	372
Niben101Scf00317	600730	A_G	Niben101Scf00317g06016.1	CDS	4	28	14.29	s6_2	4964	5543	469	35
Niben101Scf00317	600862	A_G	Niben101Scf00317g06016.1	3'UTR	11	40	27.5	s6_2	5096	5543	96	447
Niben101Scf00317	600905	A_G	Niben101Scf00317g06016.1	3'UTR	5	40	12.5	s6_2	5139	5543	139	404
Niben101Scf00317	601183	A_G	Niben101Scf00317g06016.1	3'UTR	3	14	21.43	s6_2	5417	5543	417	126
Niben101Scf00317	606921	A_G	Niben101Scf00317g06019.1	intron	2	15	13.33	s6_2		2345
Niben101Scf00317	606922	A_G	Niben101Scf00317g06019.1	intron	2	15	13.33	s6_2		2345
Niben101Scf00317	606969	A_G	Niben101Scf00317g06019.1	intron	3	17	17.65	s6_2		2345
Niben101Scf00317	658911	A_G	Niben101Scf00317g06018.1	CDS	3	23	13.04	s6_2	681	2190	32	284
Niben101Scf00317	658997	A_G	Niben101Scf00317g06018.1	CDS	22	93	23.66	s6_2	767	2190	118	198
Niben101Scf00317	785312	A_G	Niben101Scf00317g07008.1	3'UTR	7	41	17.07	s6_2	1914	2249	7	335
Niben101Scf00317	931686	A_G	Niben101Scf00317g09001.1	CDS	26	279	9.32	s6_2	862	1803	250	171
Niben101Scf00317	932361	A_G	Niben101Scf00317g09001.1	3'UTR	3	15	20	s6_2	1537	1803	503	266
Niben101Scf00317	950636	A_G	Niben101Scf00317g09002.1	CDS	2	17	11.76	s6_2	554	1795	154	183
Niben101Scf00317	950715	A_G	Niben101Scf00317g09002.1	CDS	5	21	23.81	s6_2	633	1795	233	104
Niben101Scf00317	951014	A_G	Niben101Scf00317g09002.1	3'UTR	6	18	33.33	s6_2	932	1795	194	863
Niben101Scf00317	1070974	A_T	Niben101Scf00317g10011.1	CDS	2	10	20	s6_2	532	2256	531	1724
Niben101Scf00317	1070974	T_A	Niben101Scf00317g11003.1	intron	2	10	20	s6_2		195	1724	531
Niben101Scf00317	1070983	G_A	Niben101Scf00317g10011.1	CDS	8	10	80	s6_2	541	2256	540	1715
Niben101Scf00317	1070983	C_T	Niben101Scf00317g11003.1	intron	8	10	80	s6_2		195	1715	540
Niben101Scf00317	1096984	A_G	Niben101Scf00317g11001.1	CDS	4	13	30.77	s6_2	762	952	130	10
Niben101Scf00317	1145299	A_G	Niben101Scf00317g11005.1	intron	6	19	31.58	s6_2		324
Niben101Scf00317	1152747	A_G	Niben101Scf00317g11005.1	intron	2	21	9.52	s6_2		324
Niben101Scf00317	1152838	A_G	Niben101Scf00317g11005.1	intron	4	42	9.52	s6_2		324
Niben101Scf00317	1152969	A_G	Niben101Scf00317g11005.1	intron	70	172	40.7	s6_2		324
Niben101Scf00317	1230396	A_G	Niben101Scf00317g11013.1	CDS	5	38	13.16	s6_2	2102	2142	2101	40
Niben101Scf00318	7045	T_C	Niben101Scf00318g00016.1	3'UTR	5	38	13.16	s6_2	1552	2522	607	533
Niben101Scf00318	7759	A_G	Niben101Scf00318g00016.1	CDS	2	15	13.33	s6_2	838	2522	29	106
Niben101Scf00318	433019	A_G	Niben101Scf00318g04007.1	3'UTR	9	64	14.06	s6_2	1242	1547	83	305
Niben101Scf00318	433041	A_G	Niben101Scf00318g04007.1	3'UTR	7	66	10.61	s6_2	1220	1547	61	327
Niben101Scf00318	495766	A_G	Niben101Scf00318g05002.1	CDS	5	24	20.83	s6_2	2273	2769	134	42
Niben101Scf00318	1037827	A_G	Niben101Scf00318g11015.1	CDS	3	35	8.57	s6_2	2399	2415	91	16
Niben101Scf00318	1037833	A_G	Niben101Scf00318g11015.1	CDS	3	35	8.57	s6_2	2393	2415	85	22
Niben101Scf00318	1294395	A_G	Niben101Scf00318g12004.1	CDS	6	60	10	s6_2	1102	1568	132	140
Niben101Scf00318	1294682	A_G	Niben101Scf00318g12004.1	3'UTR	2	17	11.76	s6_2	1389	1568	146	179
Niben101Scf00319	85716	A_G	Niben101Scf00319g00006.1	CDS	3	18	16.67	s6_2	1668	1845	362	177
Niben101Scf00321	53567	A_G	Niben101Scf00321g00010.1	3'UTR	6	43	13.95	s6_2	2626	3112	89	486
Niben101Scf00321	168702	A_G	Niben101Scf00321g01010.1	3'UTR	3	30	10	s6_2	1435	1636	442	201
Niben101Scf00321	178265	A_G	Niben101Scf00321g01018.1	intron	54	290	18.62	s6_2		1547
Niben101Scf00321	182286	A_G	Niben101Scf00321g01018.1	CDS	8	44	18.18	s6_2	494	1547	68	316
Niben101Scf00321	182321	A_G	Niben101Scf00321g01018.1	CDS	5	48	10.42	s6_2	459	1547	33	351
Niben101Scf00321	344536	C_G	Niben101Scf00321g03006.1	CDS	11	16	68.75	s6_2	1149	1467	1148	318
Niben101Scf00321	565773	A_G	Niben101Scf00321g05004.1	3'UTR	5	46	10.87	s6_2	807	1068	146	261
Niben101Scf00321	594733	A_G	Niben101Scf00321g05030.1	3'UTR	6	33	18.18	s6_2	1392	1406	184	14
Niben101Scf00321	594963	A_G	Niben101Scf00321g05030.1	3'UTR	22	115	19.13	s6_2	1183	1406	151	24
Niben101Scf00322	3789	A_G	Niben101Scf00322g00002.1	CDS	3	19	15.79	s6_2	1183	1869	32	342
Niben101Scf00324	58987	A_G	Niben101Scf00324g00002.1	intron	3	10	30	s6_2		1098
Niben101Scf00324	75810	T_A	Niben101Scf00324g01020.1	3'UTR	2	14	14.29	s6_2	502	690	201	188
Niben101Scf00324	75853	A_C	Niben101Scf00324g01020.1	3'UTR	2	21	9.52	s6_2	459	690	158	231
Niben101Scf00324	171994	T_A	Niben101Scf00324g01001.1	CDS	6	34	17.65	s6_2	4284	4594	573	38
Niben101Scf00324	172027	T_C	Niben101Scf00324g01001.1	CDS	4	25	16	s6_2	4317	4594	606	5
Niben101Scf00324	194755	A_G	Niben101Scf00324g02002.1	CDS	10	87	11.49	s6_2	1160	1730	71	12
Niben101Scf00324	256829	A_G	Niben101Scf00324g02004.1	CDS	2	10	20	s6_2	439	1842	39	143
Niben101Scf00324	261054	A_G	Niben101Scf00324g02004.1	CDS	14	49	28.57	s6_2	1348	1842	49	50
Niben101Scf00326	62017	A_G	Niben101Scf00326g00003.1	CDS	10	53	18.87	s6_2	1043	1344	648	25
Niben101Scf00327	39405	G_A	Niben101Scf00327g00004.1	CDS	28	32	87.5	s6_2	1662	1758	1	96
Niben101Scf00327	162234	A_G	Niben101Scf00327g01011.1	CDS	4	17	23.53	s6_2	856	1574	134	114
Niben101Scf00327	164008	A_G	Niben101Scf00327g01011.1	CDS	2	11	18.18	s6_2	672	1574	42	49
Niben101Scf00327	167453	A_G	Niben101Scf00327g01011.1	5'UTR	4	11	36.36	s6_2	421	1574	222	98
Niben101Scf00328	126370	A_G	Niben101Scf00328g01001.1	CDS	6	44	13.64	s6_2	795	1319	68	135
Niben101Scf00328	224233	A_G	Niben101Scf00328g02002.1	CDS	2	13	15.38	s6_2	272	1318	258	280
Niben101Scf00328	831759	A_G	Niben101Scf00328g07006.1	3'UTR	31	307	10.1	s6_2	1142	1320	28	39
Niben101Scf00331	202501	A_G	Niben101Scf00331g02005.1	3'UTR	37	107	34.58	s6_2	237	326	11	89
Niben101Scf00331	202590	A_G	Niben101Scf00331g02005.1	CDS	3	29	10.34	s6_2	148	326	60	77
Niben101Scf00332	31959	A_G	Niben101Scf00332g00006.1	CDS	2	11	18.18	s6_2	1260	1564	892	143
Niben101Scf00332	74675	A_G	Niben101Scf00332g00007.1	3'UTR	7	32	21.88	s6_2	2140	2532	116	392
Niben101Scf00332	74697	A_G	Niben101Scf00332g00007.1	3'UTR	5	36	13.89	s6_2	2162	2532	138	370
Niben101Scf00332	241501	C_T	Niben101Scf00332g02013.1	CDS	2	17	11.76	s6_2	2705	3369	277	396
Niben101Scf00332	241502	A_G	Niben101Scf00332g02013.1	CDS	2	17	11.76	s6_2	2706	3369	278	395
Niben101Scf00332	241780	A_G	Niben101Scf00332g02013.1	CDS	24	37	64.86	s6_2	2984	3369	556	117
Niben101Scf00332	241838	G_C	Niben101Scf00332g02013.1	CDS	6	30	20	s6_2	3042	3369	614	59
Niben101Scf00332	241905	A_G	Niben101Scf00332g02013.1	3'UTR	6	27	22.22	s6_2	3109	3369	7	260
Niben101Scf00332	465830	A_G	Niben101Scf00332g04004.1	CDS	3	30	10	s6_2	277	1694	68	86
Niben101Scf00332	507074	A_G	Niben101Scf00332g05012.1	3'UTR	4	23	17.39	s6_2	1027	1391	193	364
Niben101Scf00332	507123	A_G	Niben101Scf00332g05012.1	3'UTR	7	27	25.93	s6_2	978	1391	144	413
Niben101Scf00332	548821	A_G	Niben101Scf00332g05017.1	3'UTR	3	20	15	s6_2	2235	2522	170	287
Niben101Scf00332	548898	A_G	Niben101Scf00332g05017.1	3'UTR	2	21	9.52	s6_2	2158	2522	93	364
Niben101Scf00332	624037	A_G	Niben101Scf00332g06012.1	CDS	46	213	21.6	s6_2	2473	2484	195	11
Niben101Scf00332	624178	A_G	Niben101Scf00332g06012.1	CDS	61	142	42.96	s6_2	2332	2484	54	152
Niben101Scf00332	626857	A_G	Niben101Scf00332g06012.1	CDS	4	24	16.67	s6_2	1047	2484	89	341
Niben101Scf00332	626902	A_G	Niben101Scf00332g06012.1	CDS	3	17	17.65	s6_2	1002	2484	44	386
Niben101Scf00332	629443	A_G	Niben101Scf00332g06012.1	CDS	9	39	23.08	s6_2	185	2484	103	131
Niben101Scf00332	632115	A_G	Niben101Scf00332g06030.1	3'UTR	8	23	34.78	s6_2	1520	1732	443	212
Niben101Scf00332	632116	A_G	Niben101Scf00332g06030.1	3'UTR	4	23	17.39	s6_2	1519	1732	442	213
Niben101Scf00332	633189	G_A	Niben101Scf00332g06030.1	CDS	2	10	20	s6_2	539	1732	170	494
Niben101Scf00332	662440	A_G	Niben101Scf00332g06019.1	CDS	2	19	10.53	s6_2	203	1574	35	126
Niben101Scf00332	664664	A_G	Niben101Scf00332g06019.1	CDS	5	18	27.78	s6_2	606	1574	42	23
Niben101Scf00332	664688	A_G	Niben101Scf00332g06019.1	3'UTR	3	29	10.34	s6_2	630	1574	0	944
Niben101Scf00332	665308	A_G	Niben101Scf00332g06019.1	3'UTR	2	20	10	s6_2	1250	1574	620	324
Niben101Scf00332	665417	A_G	Niben101Scf00332g06019.1	3'UTR	3	12	25	s6_2	1359	1574	729	215
Niben101Scf00332	693198	A_G	Niben101Scf00332g07022.1	3'UTR	3	18	16.67	s6_2	1264	1673	18	409
Niben101Scf00332	693648	A_G	Niben101Scf00332g07022.1	CDS	2	11	18.18	s6_2	814	1673	309	431
Niben101Scf00332	845594	A_G	Niben101Scf00332g08004.1	CDS	8	36	22.22	s6_2	262	780	221	518
Niben101Scf00332	845888	A_G	Niben101Scf00332g08004.1	CDS	10	50	20	s6_2	556	780	515	224
Niben101Scf00332	845893	A_G	Niben101Scf00332g08004.1	CDS	6	50	12	s6_2	561	780	520	219
Niben101Scf00332	846000	A_G	Niben101Scf00332g08004.1	CDS	9	76	11.84	s6_2	668	780	627	112
Niben101Scf00332	914342	A_G	Niben101Scf00332g09010.1	CDS	3	13	23.08	s6_2	1398	1601	1122	58
Niben101Scf00332	1059283	A_G	Niben101Scf00332g10003.1	3'UTR	10	86	11.63	s6_2	1382	1833	171	451
Niben101Scf00332	1059326	A_G	Niben101Scf00332g10003.1	3'UTR	23	129	17.83	s6_2	1339	1833	128	494
Niben101Scf00332	1059583	A_G	Niben101Scf00332g10003.1	CDS	13	81	16.05	s6_2	1082	1833	78	128
Niben101Scf00332	1245655	A_G	Niben101Scf00332g12024.1	intron	24	117	20.51	s6_2		674
Niben101Scf00332	1270390	A_G	Niben101Scf00332g12012.1	CDS	11	76	14.47	s6_2	1157	1348	213	23
Niben101Scf00332	1386114	A_G	Niben101Scf00332g12011.1	intron	2	19	10.53	s6_2		2333
Niben101Scf00337	74619	A_G	Niben101Scf00337g01007.1	3'UTR	16	50	32	s6_2	1389	1950	25	561
Niben101Scf00337	74621	A_G	Niben101Scf00337g01007.1	3'UTR	5	52	9.62	s6_2	1387	1950	23	563
Niben101Scf00337	271531	A_G	Niben101Scf00337g02007.1	intron	4	21	19.05	s6_2		189
Niben101Scf00337	325263	A_G	Niben101Scf00337g03005.1	3'UTR	19	125	15.2	s6_2	1157	1537	231	380
Niben101Scf00337	367736	A_G	Niben101Scf00337g03002.1	CDS	2	12	16.67	s6_2	1134	1536	47	108
Niben101Scf00337	372558	G_A	Niben101Scf00337g04009.1	CDS	3	12	25	s6_2	1649	2354	1193	261
Niben101Scf00337	682565	A_G	Niben101Scf00337g07011.1	3'UTR	4	41	9.76	s6_2	1825	2284	282	459
Niben101Scf00338	11030	A_G	Niben101Scf00338g00016.1	CDS	3	21	14.29	s6_2	2298	2796	468	24
Niben101Scf00338	309242	A_G	Niben101Scf00338g03006.1	CDS	3	29	10.34	s6_2	901	1618	166	353
Niben101Scf00338	309411	A_G	Niben101Scf00338g03006.1	CDS	7	54	12.96	s6_2	1070	1618	335	184
Niben101Scf00338	329448	A_G	Niben101Scf00338g03002.1	3'UTR	6	32	18.75	s6_2	795	1030	13	37
Niben101Scf00338	329607	A_G	Niben101Scf00338g03002.1	intron	3	15	20	s6_2		1030
Niben101Scf00338	464915	A_G	Niben101Scf00338g04003.1	CDS	7	66	10.61	s6_2	126	210	125	84
Niben101Scf00338	619634	A_G	Niben101Scf00338g06005.1	CDS	11	102	10.78	s6_2	746	1141	184	192
Niben101Scf00338	619643	A_G	Niben101Scf00338g06005.1	CDS	16	116	13.79	s6_2	755	1141	193	183
Niben101Scf00338	619754	A_G	Niben101Scf00338g06005.1	CDS	27	133	20.3	s6_2	866	1141	304	72
Niben101Scf00338	619946	A_G	Niben101Scf00338g06005.1	3'UTR	8	54	14.81	s6_2	1058	1141	119	83
Niben101Scf00338	641413	A_G	Niben101Scf00338g06002.1	CDS	5	50	10	s6_2	1217	1743	17	93
Niben101Scf00338	855386	A_G	Niben101Scf00338g08013.1	CDS	12	91	13.19	s6_2	912	1557	90	111
Niben101Scf00338	971075	A_G	Niben101Scf00338g09003.1	CDS	7	41	17.07	s6_2	1489	2117	34	326
Niben101Scf00338	1122600	A_G	Niben101Scf00338g10014.1	CDS	5	27	18.52	s6_2	1490	1922	169	38
Niben101Scf00339	5932	A_G	Niben101Scf00339g00001.1	CDS	32	178	17.98	s6_2	812	813	811	1
Niben101Scf00339	88871	A_G	Niben101Scf00339g01005.1	3'UTR	4	12	33.33	s6_2	2093	2461	415	368
Niben101Scf00339	88884	A_G	Niben101Scf00339g01005.1	3'UTR	4	12	33.33	s6_2	2080	2461	402	381
Niben101Scf00339	316547	A_G	Niben101Scf00339g03014.1	5'UTR	2	12	16.67	s6_2	955	3152	842	311
Niben101Scf00339	565459	A_G	Niben101Scf00339g05026.1	3'UTR	50	94	53.19	s6_2	1196	1387	209	191
Niben101Scf00339	565479	A_G	Niben101Scf00339g05026.1	3'UTR	22	105	20.95	s6_2	1176	1387	189	211
Niben101Scf00339	565664	A_G	Niben101Scf00339g05026.1	3'UTR	297	494	60.12	s6_2	991	1387	4	396
Niben101Scf00339	566237	A_G	Niben101Scf00339g05026.1	CDS	20	76	26.32	s6_2	607	1387	136	72
Niben101Scf00339	717448	G_A	Niben101Scf00339g07002.1	intron	2	12	16.67	s6_2		2863
Niben101Scf00339	747295	A_G	Niben101Scf00339g07001.1	CDS	25	87	28.74	s6_2	458	793	79	49
Niben101Scf00339	1068890	A_G	Niben101Scf00339g10009.1	CDS	2	12	16.67	s6_2	6332	7006	2019	396
Niben101Scf00339	1068964	A_G	Niben101Scf00339g10009.1	CDS	2	14	14.29	s6_2	6406	7006	2093	322
Niben101Scf00339	1069024	A_G	Niben101Scf00339g10009.1	CDS	7	15	46.67	s6_2	6466	7006	2153	262
Niben101Scf00339	1069224	A_G	Niben101Scf00339g10009.1	CDS	3	22	13.64	s6_2	6666	7006	2353	62
Niben101Scf00340	659736	A_G	Niben101Scf00340g06005.1	3'UTR	9	27	33.33	s6_2	1603	1918	47	315
Niben101Scf00340	659742	A_G	Niben101Scf00340g06005.1	3'UTR	6	29	20.69	s6_2	1597	1918	41	321
Niben101Scf00340	752880	A_G	Niben101Scf00340g07001.1	CDS	9	24	37.5	s6_2	839	1327	50	107
Niben101Scf00340	815609	T_C	Niben101Scf00340g07014.1	3'UTR	7	17	41.18	s6_2	2973	3116	818	143
Niben101Scf00341	287400	A_G	Niben101Scf00341g03009.1	intron	7	20	35	s6_2		2999
Niben101Scf00341	289297	G_C	Niben101Scf00341g03009.1	CDS	11	22	50	s6_2	1655	2999	1654	373
Niben101Scf00341	289359	A_G	Niben101Scf00341g03009.1	CDS	14	25	56	s6_2	1593	2999	1592	435
Niben101Scf00341	289461	A_G	Niben101Scf00341g03009.1	CDS	11	26	42.31	s6_2	1491	2999	1490	537
Niben101Scf00341	289493	C_A	Niben101Scf00341g03009.1	CDS	11	21	52.38	s6_2	1459	2999	1458	569
Niben101Scf00341	289654	C_T	Niben101Scf00341g03009.1	CDS	3	15	20	s6_2	1298	2999	1297	730
Niben101Scf00341	514890	A_G	Niben101Scf00341g05008.1	CDS	2	12	16.67	s6_2	924	942	153	5
Niben101Scf00341	970354	A_G	Niben101Scf00341g09008.1	3'UTR	2	17	11.76	s6_2	2816	3566	199	750
Niben101Scf00341	970354	T_C	Niben101Scf00341g09021.1	3'UTR	2	17	11.76	s6_2	1318	2428	291	1110
Niben101Scf00343	220222	A_G	Niben101Scf00343g02001.1	intron	2	13	15.38	s6_2		2048
Niben101Scf00343	220265	A_G	Niben101Scf00343g02001.1	intron	2	14	14.29	s6_2		2048
Niben101Scf00345	259161	A_G	Niben101Scf00345g01021.1	3'UTR	81	620	13.06	s6_2	1263	1474	52	91
Niben101Scf00348	1058173	A_G	Niben101Scf00348g10005.1	CDS	15	31	48.39	s6_2	1381	1398	1380	17
Niben101Scf00348	1059577	A_G	Niben101Scf00348g10006.1	CDS	21	36	58.33	s6_2	412	429	411	17
Niben101Scf00348	1067319	A_G	Niben101Scf00348g10008.1	3'UTR	14	95	14.74	s6_2	2758	3074	1445	26
Niben101Scf00348	1067727	A_G	Niben101Scf00348g10008.1	3'UTR	3	23	13.04	s6_2	2350	3074	1037	434
Niben101Scf00349	701718	A_G	Niben101Scf00349g06007.1	CDS	15	123	12.2	s6_2	2429	3207	115	185
Niben101Scf00350	521957	A_G	Niben101Scf00350g05006.1	CDS	18	169	10.65	s6_2	959	1011	958	52
Niben101Scf00350	522689	A_G	Niben101Scf00350g05006.1	CDS	29	159	18.24	s6_2	227	1011	226	784
Niben101Scf00351	288029	A_G	Niben101Scf00351g03005.1	3'UTR	3	15	20	s6_2	2740	3407	72	667
Niben101Scf00351	577429	A_G	Niben101Scf00351g05007.1	CDS	3	15	20	s6_2	2410	6790	165	36
Niben101Scf00351	592528	A_G	Niben101Scf00351g05002.1	3'UTR	4	32	12.5	s6_2	2477	2633	78	156
Niben101Scf00351	595265	A_G	Niben101Scf00351g05002.1	CDS	2	11	18.18	s6_2	1563	2633	400	138
Niben101Scf00352	422001	A_G	Niben101Scf00352g03003.1	CDS	2	11	18.18	s6_2	995	1307	150	5
Niben101Scf00355	33366	A_G	Niben101Scf00355g00002.1	5'UTR	2	21	9.52	s6_2	296	860	295	111
Niben101Scf00355	35352	A_G	Niben101Scf00355g00002.1	intron	4	24	16.67	s6_2		860
Niben101Scf00355	95839	A_G	Niben101Scf00355g01007.1	3'UTR	10	95	10.53	s6_2	2844	3269	175	425
Niben101Scf00355	105647	A_G	Niben101Scf00355g01008.1	CDS	34	277	12.27	s6_2	1213	1775	374	39
Niben101Scf00355	105916	A_G	Niben101Scf00355g01008.1	3'UTR	3	24	12.5	s6_2	1482	1775	229	293
Niben101Scf00355	484698	A_G	Niben101Scf00355g04013.1	CDS	2	13	15.38	s6_2	2284	2601	215	270
Niben101Scf00358	80988	A_G	Niben101Scf00358g00006.1	CDS	4	41	9.76	s6_2	1615	1639	860	24
Niben101Scf00360	119586	A_G	Niben101Scf00360g01005.1	3'UTR	55	219	25.11	s6_2	964	1335	24	371
Niben101Scf00360	119606	A_G	Niben101Scf00360g01005.1	3'UTR	31	250	12.4	s6_2	944	1335	4	391
Niben101Scf00360	144606	A_G	Niben101Scf00360g01006.1	CDS	7	56	12.5	s6_2	1311	1657	206	24
Niben101Scf00360	144623	A_G	Niben101Scf00360g01006.1	CDS	13	58	22.41	s6_2	1294	1657	189	41
Niben101Scf00361	193973	A_G	Niben101Scf00361g02004.1	CDS	2	14	14.29	s6_2	316	1830	254	450
Niben101Scf00361	194171	T_C	Niben101Scf00361g02004.1	CDS	2	10	20	s6_2	118	1830	56	648
Niben101Scf00361	528245	A_G	Niben101Scf00361g04003.1	CDS	5	23	21.74	s6_2	2316	3863	427	182
Niben101Scf00361	528525	A_G	Niben101Scf00361g04003.1	intron	2	11	18.18	s6_2		3863
Niben101Scf00363	44668	T_C	Niben101Scf00363g00011.1	3'UTR	2	19	10.53	s6_2	873	1333	176	460
Niben101Scf00363	44814	T_C	Niben101Scf00363g00011.1	3'UTR	5	29	17.24	s6_2	1019	1333	322	314
Niben101Scf00363	44819	T_A	Niben101Scf00363g00011.1	3'UTR	5	29	17.24	s6_2	1024	1333	327	309
Niben101Scf00363	45019	G_A	Niben101Scf00363g00011.1	3'UTR	5	16	31.25	s6_2	1224	1333	527	109
Niben101Scf00363	45039	C_G	Niben101Scf00363g00011.1	3'UTR	4	13	30.77	s6_2	1244	1333	547	89
Niben101Scf00363	50582	A_G	Niben101Scf00363g00015.1	CDS	3	12	25	s6_2	993	1683	228	212
Niben101Scf00366	910771	A_G	Niben101Scf00366g09002.1	CDS	8	56	14.29	s6_2	766	1314	42	146
Niben101Scf00366	1160980	A_G	Niben101Scf00366g10005.1	3'UTR	4	42	9.52	s6_2	1095	1749	98	654
Niben101Scf00367	984286	A_G	Niben101Scf00367g09004.1	intron	4	17	23.53	s6_2		4923
Niben101Scf00367	984402	T_G	Niben101Scf00367g09004.1	intron	4	11	36.36	s6_2		4923
Niben101Scf00367	984405	A_T	Niben101Scf00367g09004.1	intron	4	11	36.36	s6_2		4923
Niben101Scf00367	1005791	A_G	Niben101Scf00367g10003.1	intron	23	178	12.92	s6_2		920
Niben101Scf00367	1005815	A_C	Niben101Scf00367g10003.1	intron	79	143	55.24	s6_2		920
Niben101Scf00367	1005846	A_G	Niben101Scf00367g10003.1	intron	9	89	10.11	s6_2		920
Niben101Scf00367	1024796	A_G	Niben101Scf00367g10017.1	intron	4	17	23.53	s6_2		543
Niben101Scf00367	1026408	A_G	Niben101Scf00367g10018.1	intron	17	153	11.11	s6_2		878
Niben101Scf00367	1026432	A_C	Niben101Scf00367g10018.1	intron	78	131	59.54	s6_2		878
Niben101Scf00369	174718	A_G	Niben101Scf00369g01002.1	CDS	2	14	14.29	s6_2	2169	2836	29	153
Niben101Scf00369	175034	T_C	Niben101Scf00369g01002.1	3'UTR	17	21	80.95	s6_2	2485	2836	162	351
Niben101Scf00369	218771	A_G	Niben101Scf00369g02005.1	CDS	19	168	11.31	s6_2	90	885	89	795
Niben101Scf00369	219316	A_G	Niben101Scf00369g02005.1	CDS	150	679	22.09	s6_2	635	885	634	250
Niben101Scf00369	299282	A_G	Niben101Scf00369g03015.1	CDS	8	41	19.51	s6_2	503	1871	408	521
Niben101Scf00369	299401	C_T	Niben101Scf00369g03015.1	CDS	35	43	81.4	s6_2	622	1871	527	402
Niben101Scf00369	299541	A_G	Niben101Scf00369g03015.1	CDS	9	60	15	s6_2	762	1871	667	262
Niben101Scf00369	299751	A_G	Niben101Scf00369g03015.1	CDS	5	17	29.41	s6_2	972	1871	877	52
Niben101Scf00369	452085	T_C	Niben101Scf00369g04005.1	intron	3	11	27.27	s6_2		5338
Niben101Scf00369	780105	A_G	Niben101Scf00369g07017.1	3'UTR	96	270	35.56	s6_2	742	1026	14	284
Niben101Scf00369	780131	A_G	Niben101Scf00369g07017.1	CDS	61	241	25.31	s6_2	716	1026	66	11
Niben101Scf00369	799753	A_G	Niben101Scf00369g08005.1	CDS	20	220	9.09	s6_2	680	1432	42	374
Niben101Scf00369	800127	A_G	Niben101Scf00369g08005.1	CDS	84	626	13.42	s6_2	1054	1432	416	0
Niben101Scf00369	800128	A_G	Niben101Scf00369g08005.1	3'UTR	160	621	25.76	s6_2	1055	1432	0	377
Niben101Scf00369	800170	A_G	Niben101Scf00369g08005.1	3'UTR	379	549	69.03	s6_2	1097	1432	42	335
Niben101Scf00369	853774	A_G	Niben101Scf00369g08006.1	CDS	2	11	18.18	s6_2	360	1759	197	87
Niben101Scf00369	859561	A_G	Niben101Scf00369g08006.1	3'UTR	17	110	15.45	s6_2	1299	1759	97	460
Niben101Scf00369	869654	A_G	Niben101Scf00369g08010.1	3'UTR	5	38	13.16	s6_2	1258	1747	91	489
Niben101Scf00369	869775	A_G	Niben101Scf00369g08010.1	3'UTR	7	35	20	s6_2	1379	1747	212	368
Niben101Scf00369	870012	A_G	Niben101Scf00369g08010.1	3'UTR	4	13	30.77	s6_2	1616	1747	449	131
Niben101Scf00369	909211	A_G	Niben101Scf00369g09019.1	3'UTR	12	52	23.08	s6_2	1225	1912	51	474
Niben101Scf00369	942030	A_G	Niben101Scf00369g09020.1	3'UTR	5	42	11.9	s6_2	763	1141	57	378
Niben101Scf00369	976182	A_G	Niben101Scf00369g09017.1	3'UTR	82	339	24.19	s6_2	1688	2231	105	181
Niben101Scf00369	1068204	A_G	Niben101Scf00369g11018.1	CDS	3	29	10.34	s6_2	377	983	123	34
Niben101Scf00369	1121790	A_G	Niben101Scf00369g11013.1	5'UTR	8	26	30.77	s6_2	277	2578	276	86
Niben101Scf00369	1129576	A_G	Niben101Scf00369g11013.1	CDS	5	44	11.36	s6_2	909	2578	115	269
Niben101Scf00369	1129646	A_C	Niben101Scf00369g11013.1	CDS	8	64	12.5	s6_2	979	2578	185	199
Niben101Scf00369	1130753	A_G	Niben101Scf00369g11013.1	3'UTR	23	159	14.47	s6_2	1771	2578	126	807
Niben101Scf00369	1222376	A_G	Niben101Scf00369g12009.1	3'UTR	29	110	26.36	s6_2	647	812	138	165
Niben101Scf00369	1365884	T_A	Niben101Scf00369g13007.1	intron	3	19	15.79	s6_2		987
Niben101Scf00369	1725137	A_G	Niben101Scf00369g17008.1	3'UTR	2	15	13.33	s6_2	930	1474	140	544
Niben101Scf00369	1770528	C_T	Niben101Scf00369g17002.1	intron	2	12	16.67	s6_2		1374
Niben101Scf00369	1805777	A_G	Niben101Scf00369g18019.1	CDS	17	68	25	s6_2	570	1300	45	137
Niben101Scf00369	1810772	A_G	Niben101Scf00369g18019.1	CDS	4	27	14.81	s6_2	726	1300	18	140
Niben101Scf00369	1810962	A_G	Niben101Scf00369g18019.1	3'UTR	30	228	13.16	s6_2	916	1300	49	162
Niben101Scf00369	1861308	A_G	Niben101Scf00369g18022.1	intron	3	11	27.27	s6_2		488
Niben101Scf00369	1862218	A_C	Niben101Scf00369g18022.1	intron	10	30	33.33	s6_2		488
Niben101Scf00369	1863586	A_G	Niben101Scf00369g18022.1	CDS	2	16	12.5	s6_2	267	488	171	34
Niben101Scf00369	2522014	A_G	Niben101Scf00369g24005.1	CDS	43	201	21.39	s6_2	3653	4031	127	89
Niben101Scf00369	2522071	A_G	Niben101Scf00369g24005.1	CDS	51	296	17.23	s6_2	3710	4031	184	32
Niben101Scf00369	2556507	A_G	Niben101Scf00369g24007.1	3'UTR	3	12	25	s6_2	1104	1631	323	34
Niben101Scf00370	352286	A_G	Niben101Scf00370g03008.1	3'UTR	2	19	10.53	s6_2	1924	2262	118	338
Niben101Scf00370	352507	A_G	Niben101Scf00370g03008.1	CDS	4	21	19.05	s6_2	1703	2262	101	102
Niben101Scf00370	352528	A_G	Niben101Scf00370g03008.1	CDS	4	17	23.53	s6_2	1682	2262	80	123
Niben101Scf00370	352646	A_G	Niben101Scf00370g03008.1	intron	2	10	20	s6_2		2262
Niben101Scf00370	353143	A_G	Niben101Scf00370g03008.1	CDS	6	10	60	s6_2	1141	2262	136	460
Niben101Scf00370	360561	A_G	Niben101Scf00370g03003.1	CDS	2	17	11.76	s6_2	801	1505	98	164
Niben101Scf00370	374858	A_G	Niben101Scf00370g03005.1	3'UTR	2	19	10.53	s6_2	1007	1262	110	255
Niben101Scf00370	374867	A_G	Niben101Scf00370g03005.1	3'UTR	2	19	10.53	s6_2	1016	1262	119	246
Niben101Scf00370	386449	A_G	Niben101Scf00370g03023.1	3'UTR	12	70	17.14	s6_2	3190	4132	238	942
Niben101Scf00370	386449	T_C	Niben101Scf00370g03034.1	3'UTR	12	70	17.14	s6_2	1561	2129	408	568
Niben101Scf00370	504670	A_G	Niben101Scf00370g04010.1	3'UTR	4	22	18.18	s6_2	3211	4246	143	198
Niben101Scf00370	523699	A_G	Niben101Scf00370g04028.1	3'UTR	9	56	16.07	s6_2	1132	1440	70	308
Niben101Scf00371	467860	A_G	Niben101Scf00371g03003.1	3'UTR	4	34	11.76	s6_2	1990	2280	21	290
Niben101Scf00371	468169	A_G	Niben101Scf00371g03003.1	CDS	2	14	14.29	s6_2	1681	2280	21	287
Niben101Scf00371	468889	A_G	Niben101Scf00371g03003.1	CDS	3	22	13.64	s6_2	1335	2280	152	216
Niben101Scf00372	190352	A_G	Niben101Scf00372g02013.1	5'UTR	6	15	40	s6_2	1674	2374	1673	163
Niben101Scf00372	225646	A_G	Niben101Scf00372g02012.1	CDS	2	11	18.18	s6_2	1394	2091	297	61
Niben101Scf00372	502255	A_G	Niben101Scf00372g05019.1	3'UTR	8	65	12.31	s6_2	3662	3966	399	304
Niben101Scf00372	502265	A_G	Niben101Scf00372g05019.1	3'UTR	5	53	9.43	s6_2	3672	3966	409	294
Niben101Scf00372	522534	A_G	Niben101Scf00372g05012.1	CDS	68	444	15.32	s6_2	158	222	157	64
Niben101Scf00375	136570	A_G	Niben101Scf00375g01018.1	intron	17	94	18.09	s6_2		1978
Niben101Scf00375	154745	A_G	Niben101Scf00375g01013.1	CDS	2	11	18.18	s6_2	1239	2138	417	80
Niben101Scf00375	154799	A_G	Niben101Scf00375g01013.1	CDS	4	19	21.05	s6_2	1185	2138	363	134
Niben101Scf00376	238385	A_G	Niben101Scf00376g02001.1	CDS	17	144	11.81	s6_2	1295	1798	54	42
Niben101Scf00376	361698	A_G	Niben101Scf00376g03006.1	3'UTR	2	17	11.76	s6_2	1681	2106	42	425
Niben101Scf00377	25356	A_G	Niben101Scf00377g00001.1	3'UTR	6	31	19.35	s6_2	5685	6050	47	365
Niben101Scf00377	25508	A_G	Niben101Scf00377g00001.1	3'UTR	5	36	13.89	s6_2	5636	6050	289	1
Niben101Scf00377	25599	A_G	Niben101Scf00377g00001.1	3'UTR	9	44	20.45	s6_2	5545	6050	198	92
Niben101Scf00377	28529	A_G	Niben101Scf00377g00001.1	CDS	3	19	15.79	s6_2	4881	6050	260	132
Niben101Scf00378	55468	A_G	Niben101Scf00378g01009.1	3'UTR	19	58	32.76	s6_2	5039	5591	224	184
Niben101Scf00378	55659	A_G	Niben101Scf00378g01009.1	3'UTR	3	26	11.54	s6_2	4848	5591	33	375
Niben101Scf00378	57089	A_G	Niben101Scf00378g01009.1	CDS	4	27	14.81	s6_2	4379	5591	1711	434
Niben101Scf00378	57302	A_G	Niben101Scf00378g01009.1	CDS	2	10	20	s6_2	4166	5591	1498	647
Niben101Scf00380	1995	A_G	Niben101Scf00380g00001.1	3'UTR	6	42	14.29	s6_2	2715	3278	7	563
Niben101Scf00380	3010	G_A	Niben101Scf00380g00001.1	CDS	4	21	19.05	s6_2	2260	3278	444	99
Niben101Scf00380	4089	G_A	Niben101Scf00380g00001.1	CDS	4	17	23.53	s6_2	1458	3278	238	357
Niben101Scf00380	4124	C_T	Niben101Scf00380g00001.1	CDS	5	19	26.32	s6_2	1423	3278	203	392
Niben101Scf00380	172057	C_T	Niben101Scf00380g01005.1	CDS	18	51	35.29	s6_2	1699	2222	629	267
Niben101Scf00380	172369	A_G	Niben101Scf00380g01005.1	3'UTR	3	13	23.08	s6_2	2011	2222	44	211
Niben101Scf00381	36255	A_G	Niben101Scf00381g00002.1	CDS	6	43	13.95	s6_2	3693	3969	1473	1
Niben101Scf00381	131412	A_G	Niben101Scf00381g01002.1	CDS	16	58	27.59	s6_2	1149	1532	147	68
Niben101Scf00381	289208	A_G	Niben101Scf00381g03001.1	CDS	4	20	20	s6_2	1747	2050	775	138
Niben101Scf00381	289250	A_G	Niben101Scf00381g03001.1	CDS	2	13	15.38	s6_2	1789	2050	817	96
Niben101Scf00381	768872	C_T	Niben101Scf00381g07022.1	CDS	11	33	33.33	s6_2	987	3252	143	1211
Niben101Scf00381	769001	T_C	Niben101Scf00381g07022.1	CDS	12	24	50	s6_2	1116	3252	272	1082
Niben101Scf00381	769004	A_G	Niben101Scf00381g07022.1	CDS	10	20	50	s6_2	1119	3252	275	1079
Niben101Scf00381	769042	T_G	Niben101Scf00381g07022.1	CDS	8	10	80	s6_2	1157	3252	313	1041
Niben101Scf00381	769793	A_G	Niben101Scf00381g07022.1	CDS	8	28	28.57	s6_2	1908	3252	1064	290
Niben101Scf00381	773795	A_G	Niben101Scf00381g07022.1	CDS	4	29	13.79	s6_2	3026	3252	118	19
Niben101Scf00381	773822	A_G	Niben101Scf00381g07022.1	intron	5	29	17.24	s6_2		3252
Niben101Scf00381	842320	A_G	Niben101Scf00381g08004.1	CDS	4	40	10	s6_2	280	468	279	188
Niben101Scf00381	867544	A_G	Niben101Scf00381g08009.1	intron	4	11	36.36	s6_2		1212
Niben101Scf00381	867741	A_G	Niben101Scf00381g08009.1	CDS	6	21	28.57	s6_2	561	1212	178	627
Niben101Scf00381	867928	A_G	Niben101Scf00381g08009.1	CDS	2	13	15.38	s6_2	748	1212	365	440
Niben101Scf00381	868027	A_G	Niben101Scf00381g08009.1	CDS	11	27	40.74	s6_2	847	1212	464	341
Niben101Scf00381	868135	A_G	Niben101Scf00381g08009.1	CDS	4	42	9.52	s6_2	955	1212	572	233
Niben101Scf00381	868191	A_G	Niben101Scf00381g08009.1	CDS	5	36	13.89	s6_2	1011	1212	628	177
Niben101Scf00381	907930	A_G	Niben101Scf00381g09020.1	3'UTR	22	73	30.14	s6_2	3791	4097	14	306
Niben101Scf00381	908175	A_G	Niben101Scf00381g09020.1	CDS	9	36	25	s6_2	3546	4097	666	230
Niben101Scf00381	908310	A_G	Niben101Scf00381g09020.1	CDS	6	34	17.65	s6_2	3411	4097	531	365
Niben101Scf00381	908346	A_G	Niben101Scf00381g09020.1	CDS	10	28	35.71	s6_2	3375	4097	495	401
Niben101Scf00381	908446	A_G	Niben101Scf00381g09020.1	CDS	4	26	15.38	s6_2	3275	4097	395	501
Niben101Scf00381	909580	A_G	Niben101Scf00381g09020.1	CDS	2	18	11.11	s6_2	2595	4097	176	166
Niben101Scf00381	1022472	C_T	Niben101Scf00381g09008.1	CDS	4	30	13.33	s6_2	930	1125	929	195
Niben101Scf00383	299461	T_C	Niben101Scf00383g03001.1	CDS	4	21	19.05	s6_2	1831	2782	72	482
Niben101Scf00383	299475	C_T	Niben101Scf00383g03001.1	CDS	4	21	19.05	s6_2	1845	2782	86	468
Niben101Scf00383	414626	A_G	Niben101Scf00383g04011.1	CDS	2	18	11.11	s6_2	1098	1963	117	572
Niben101Scf00383	414777	A_G	Niben101Scf00383g04011.1	CDS	6	23	26.09	s6_2	1249	1963	268	421
Niben101Scf00386	145733	A_G	Niben101Scf00386g00002.1	CDS	7	17	41.18	s6_2	173	841	81	401
Niben101Scf00388	16776	A_G	Niben101Scf00388g00001.1	CDS	4	22	18.18	s6_2	4233	4882	168	134
Niben101Scf00388	16904	A_G	Niben101Scf00388g00001.1	CDS	5	36	13.89	s6_2	4361	4882	296	6
Niben101Scf00388	51804	A_G	Niben101Scf00388g00005.1	CDS	3	17	17.65	s6_2	3510	3802	2	292
Niben101Scf00388	584073	A_G	Niben101Scf00388g06006.1	3'UTR	4	26	15.38	s6_2	1184	1407	69	99
Niben101Scf00388	584266	A_G	Niben101Scf00388g06006.1	CDS	3	22	13.64	s6_2	1018	1407	79	73
Niben101Scf00388	914977	A_G	Niben101Scf00388g08010.1	5'UTR	4	13	30.77	s6_2	159	2270	158	22
Niben101Scf00388	923225	A_G	Niben101Scf00388g08010.1	3'UTR	5	55	9.09	s6_2	1559	2270	75	711
Niben101Scf00388	923263	A_G	Niben101Scf00388g08010.1	3'UTR	9	42	21.43	s6_2	1597	2270	113	673
Niben101Scf00388	923522	A_G	Niben101Scf00388g08010.1	3'UTR	5	25	20	s6_2	1856	2270	372	414
Niben101Scf00388	935302	A_G	Niben101Scf00388g08017.1	intron	11	61	18.03	s6_2		3162
Niben101Scf00390	91934	A_G	Niben101Scf00390g01009.1	3'UTR	12	70	17.14	s6_2	1255	1528	153	162
Niben101Scf00390	91984	A_G	Niben101Scf00390g01009.1	3'UTR	6	51	11.76	s6_2	1305	1528	203	112
Niben101Scf00390	92045	A_G	Niben101Scf00390g01009.1	3'UTR	4	31	12.9	s6_2	1366	1528	264	51
Niben101Scf00390	96299	A_G	Niben101Scf00390g01010.1	CDS	142	528	26.89	s6_2	1436	1443	1078	7
Niben101Scf00390	96311	A_G	Niben101Scf00390g01010.1	CDS	119	635	18.74	s6_2	1424	1443	1066	19
Niben101Scf00390	96508	A_G	Niben101Scf00390g01010.1	CDS	148	821	18.03	s6_2	1227	1443	869	216
Niben101Scf00390	96603	A_G	Niben101Scf00390g01010.1	CDS	191	661	28.9	s6_2	1132	1443	774	311
Niben101Scf00390	96663	A_G	Niben101Scf00390g01010.1	CDS	65	542	11.99	s6_2	1072	1443	714	371
Niben101Scf00390	96976	A_G	Niben101Scf00390g01010.1	CDS	91	278	32.73	s6_2	759	1443	401	684
Niben101Scf00390	98651	A_G	Niben101Scf00390g01010.1	intron	3	22	13.64	s6_2		1443
Niben101Scf00390	331306	A_G	Niben101Scf00390g03001.1	CDS	10	43	23.26	s6_2	911	2049	288	357
Niben101Scf00390	471264	A_G	Niben101Scf00390g05022.1	3'UTR	2	13	15.38	s6_2	1677	2151	288	474
Niben101Scf00393	221606	A_G	Niben101Scf00393g02008.1	3'UTR	23	63	36.51	s6_2	786	970	97	184
Niben101Scf00393	225281	A_G	Niben101Scf00393g02008.1	CDS	5	20	25	s6_2	439	970	83	181
Niben101Scf00393	225291	A_G	Niben101Scf00393g02008.1	CDS	2	18	11.11	s6_2	429	970	73	191
Niben101Scf00394	12740	A_G	Niben101Scf00394g00001.1	3'UTR	3	25	12	s6_2	1433	1490	667	57
Niben101Scf00394	12908	A_G	Niben101Scf00394g00001.1	3'UTR	63	141	44.68	s6_2	1265	1490	499	225
Niben101Scf00394	13124	A_G	Niben101Scf00394g00001.1	3'UTR	15	120	12.5	s6_2	1049	1490	283	441
Niben101Scf00394	13198	A_G	Niben101Scf00394g00001.1	3'UTR	12	104	11.54	s6_2	975	1490	209	515
Niben101Scf00394	13330	A_G	Niben101Scf00394g00001.1	3'UTR	14	87	16.09	s6_2	843	1490	77	647
Niben101Scf00394	13402	A_G	Niben101Scf00394g00001.1	3'UTR	12	73	16.44	s6_2	771	1490	5	719
Niben101Scf00394	14593	A_G	Niben101Scf00394g00001.1	CDS	5	29	17.24	s6_2	518	1490	317	99
Niben101Scf00394	14685	A_G	Niben101Scf00394g00001.1	CDS	4	23	17.39	s6_2	426	1490	225	191
Niben101Scf00394	14775	A_G	Niben101Scf00394g00001.1	CDS	7	14	50	s6_2	336	1490	135	281
Niben101Scf00394	333241	A_G	Niben101Scf00394g03001.1	CDS	2	14	14.29	s6_2	199	1964	46	269
Niben101Scf00394	333247	A_G	Niben101Scf00394g03001.1	CDS	2	15	13.33	s6_2	205	1964	52	263
Niben101Scf00395	241482	A_G	Niben101Scf00395g02017.1	CDS	6	11	54.55	s6_2	1305	1941	220	62
Niben101Scf00395	288885	A_G	Niben101Scf00395g02024.1	5'UTR	32	86	37.21	s6_2	818	1727	817	657
Niben101Scf00395	289010	A_G	Niben101Scf00395g02024.1	5'UTR	7	78	8.97	s6_2	693	1727	692	782
Niben101Scf00397	25962	A_G	Niben101Scf00397g00001.1	3'UTR	2	16	12.5	s6_2	2194	2828	342	634
Niben101Scf00397	26045	A_G	Niben101Scf00397g00001.1	3'UTR	5	14	35.71	s6_2	2277	2828	425	551
Niben101Scf00397	124803	A_G	Niben101Scf00397g01008.1	3'UTR	12	100	12	s6_2	1316	1814	58	498
Niben101Scf00397	124807	A_G	Niben101Scf00397g01008.1	3'UTR	35	100	35	s6_2	1312	1814	54	502
Niben101Scf00397	133519	A_G	Niben101Scf00397g01008.1	CDS	5	30	16.67	s6_2	348	1814	17	264
Niben101Scf00398	287357	A_G	Niben101Scf00398g03004.1	5'UTR	2	20	10	s6_2	159	1867	158	34
Niben101Scf00398	288993	A_G	Niben101Scf00398g03004.1	CDS	2	17	11.76	s6_2	645	1867	22	146
Niben101Scf00398	289038	A_G	Niben101Scf00398g03004.1	CDS	2	17	11.76	s6_2	690	1867	67	101
Niben101Scf00398	291013	A_G	Niben101Scf00398g03004.1	CDS	9	66	13.64	s6_2	1110	1867	16	124
Niben101Scf00398	291244	A_G	Niben101Scf00398g03004.1	3'UTR	141	327	43.12	s6_2	1341	1867	106	27
Niben101Scf00398	291259	A_G	Niben101Scf00398g03004.1	3'UTR	84	298	28.19	s6_2	1356	1867	121	12
Niben101Scf00398	294097	A_G	Niben101Scf00398g03005.1	3'UTR	5	21	23.81	s6_2	2565	3281	92	716
Niben101Scf00398	297623	C_T	Niben101Scf00398g03005.1	CDS	2	13	15.38	s6_2	2075	3281	231	159
Niben101Scf00398	297640	C_G	Niben101Scf00398g03005.1	CDS	2	14	14.29	s6_2	2058	3281	214	176
Niben101Scf00398	760343	A_G	Niben101Scf00398g07001.1	3'UTR	6	28	21.43	s6_2	509	771	64	262
Niben101Scf00400	39881	A_G	Niben101Scf00400g00006.1	CDS	5	31	16.13	s6_2	970	1987	94	187
Niben101Scf00401	59819	A_G	Niben101Scf00401g00010.1	CDS	2	21	9.52	s6_2	1221	1497	77	183
Niben101Scf00401	161239	T_C	Niben101Scf00401g01014.1	3'UTR	2	12	16.67	s6_2	2064	3686	1055	1622
Niben101Scf00401	161239	A_G	Niben101Scf00401g01012.1	CDS	2	12	16.67	s6_2	1357	1878	1356	521
Niben101Scf00401	161876	C_T	Niben101Scf00401g01014.1	3'UTR	8	11	72.73	s6_2	2701	3686	1692	985
Niben101Scf00401	161876	G_A	Niben101Scf00401g01012.1	CDS	8	11	72.73	s6_2	720	1878	719	1158
Niben101Scf00402	236878	A_G	Niben101Scf00402g02004.1	CDS	2	14	14.29	s6_2	1929	2950	36	176
Niben101Scf00402	238247	A_G	Niben101Scf00402g02004.1	intron	14	52	26.92	s6_2		2950
Niben101Scf00404	169614	A_G	Niben101Scf00404g01014.1	CDS	13	88	14.77	s6_2	1097	1407	60	26
Niben101Scf00406	363988	A_G	Niben101Scf00406g03002.1	3'UTR	6	51	11.76	s6_2	617	1128	93	511
Niben101Scf00406	364031	A_G	Niben101Scf00406g03002.1	3'UTR	5	43	11.63	s6_2	574	1128	50	554
Niben101Scf00406	589634	A_G	Niben101Scf00406g05020.1	3'UTR	4	16	25	s6_2	1142	1247	2	105
Niben101Scf00406	589657	A_G	Niben101Scf00406g05020.1	3'UTR	2	13	15.38	s6_2	1165	1247	25	82
Niben101Scf00409	21445	A_G	Niben101Scf00409g00002.1	3'UTR	35	246	14.23	s6_2	1678	2184	31	139
Niben101Scf00409	21511	A_G	Niben101Scf00409g00002.1	3'UTR	27	248	10.89	s6_2	1744	2184	97	73
Niben101Scf00409	158565	A_G	Niben101Scf00409g01003.1	3'UTR	3	12	25	s6_2	2674	2866	425	192
Niben101Scf00409	370942	A_G	Niben101Scf00409g03001.1	3'UTR	6	31	19.35	s6_2	843	1032	367	189
Niben101Scf00410	137061	A_G	Niben101Scf00410g01011.1	CDS	2	13	15.38	s6_2	1099	1532	190	72
Niben101Scf00410	168038	A_G	Niben101Scf00410g01016.1	3'UTR	32	222	14.41	s6_2	959	1307	106	348
Niben101Scf00410	176749	A_G	Niben101Scf00410g01013.1	3'UTR	15	58	25.86	s6_2	899	1526	8	271
Niben101Scf00410	176765	A_G	Niben101Scf00410g01013.1	CDS	6	57	10.53	s6_2	883	1526	76	7
Niben101Scf00410	242672	A_G	Niben101Scf00410g02011.1	3'UTR	2	11	18.18	s6_2	465	722	95	154
Niben101Scf00414	26797	A_G	Niben101Scf00414g00002.1	3'UTR	9	70	12.86	s6_2	2770	3432	65	662
Niben101Scf00414	393354	A_G	Niben101Scf00414g04001.1	intron	10	91	10.99	s6_2		945
Niben101Scf00414	393391	A_G	Niben101Scf00414g04001.1	intron	32	94	34.04	s6_2		945
Niben101Scf00414	393492	A_G	Niben101Scf00414g04001.1	CDS	27	96	28.12	s6_2	565	945	287	80
Niben101Scf00414	393555	A_G	Niben101Scf00414g04001.1	CDS	9	75	12	s6_2	502	945	224	143
Niben101Scf00414	590397	A_G	Niben101Scf00414g06008.1	CDS	2	15	13.33	s6_2	364	1689	57	65
Niben101Scf00414	591817	A_T	Niben101Scf00414g06008.1	CDS	28	45	62.22	s6_2	828	1689	256	101
Niben101Scf00414	592171	G_A	Niben101Scf00414g06008.1	intron	18	33	54.55	s6_2		1689
Niben101Scf00414	601984	A_G	Niben101Scf00414g06009.1	3'UTR	3	22	13.64	s6_2	218	1350	13	864
Niben101Scf00414	1130460	A_G	Niben101Scf00414g11005.1	3'UTR	2	11	18.18	s6_2	1860	2527	149	27
Niben101Scf00415	15493	A_G	Niben101Scf00415g00002.1	CDS	18	100	18	s6_2	1717	2604	329	408
Niben101Scf00415	15989	A_G	Niben101Scf00415g00002.1	3'UTR	115	312	36.86	s6_2	2213	2604	87	391
Niben101Scf00415	15990	A_G	Niben101Scf00415g00002.1	3'UTR	35	311	11.25	s6_2	2214	2604	88	390
Niben101Scf00415	88898	A_G	Niben101Scf00415g01005.1	CDS	6	47	12.77	s6_2	1563	1768	256	1
Niben101Scf00415	88902	A_G	Niben101Scf00415g01005.1	3'UTR	6	47	12.77	s6_2	1567	1768	2	201
Niben101Scf00416	11692	A_G	Niben101Scf00416g00004.1	5'UTR	2	16	12.5	s6_2	128	2549	127	266
Niben101Scf00416	11724	A_G	Niben101Scf00416g00004.1	5'UTR	7	27	25.93	s6_2	160	2549	159	234
Niben101Scf00416	18720	A_G	Niben101Scf00416g00004.1	CDS	4	31	12.9	s6_2	2178	2549	42	158
Niben101Scf00416	20069	A_G	Niben101Scf00416g00004.1	CDS	43	140	30.71	s6_2	2520	2549	120	29
Niben101Scf00417	61481	A_G	Niben101Scf00417g00008.1	3'UTR	4	30	13.33	s6_2	1652	1907	30	255
Niben101Scf00417	61612	A_G	Niben101Scf00417g00008.1	CDS	3	11	27.27	s6_2	1521	1907	52	100
Niben101Scf00419	1183564	A_G	Niben101Scf00419g11019.1	CDS	5	15	33.33	s6_2	1616	3100	90	200
Niben101Scf00419	1183763	A_G	Niben101Scf00419g11019.1	CDS	7	39	17.95	s6_2	1815	3100	289	1
Niben101Scf00419	1185704	A_G	Niben101Scf00419g11019.1	CDS	4	29	13.79	s6_2	1977	3100	150	1
Niben101Scf00420	287632	A_G	Niben101Scf00420g02001.1	3'UTR	4	13	30.77	s6_2	752	866	35	114
Niben101Scf00420	566130	A_G	Niben101Scf00420g05008.1	CDS	2	12	16.67	s6_2	299	414	298	73
Niben101Scf00420	566178	A_G	Niben101Scf00420g05008.1	CDS	2	17	11.76	s6_2	251	414	250	121
Niben101Scf00420	630504	A_G	Niben101Scf00420g06006.1	3'UTR	18	44	40.91	s6_2	1236	1862	29	597
Niben101Scf00420	630759	A_G	Niben101Scf00420g06006.1	3'UTR	32	213	15.02	s6_2	1491	1862	284	342
Niben101Scf00420	878650	A_G	Niben101Scf00420g09002.1	intron	3	13	23.08	s6_2		2691
Niben101Scf00420	878730	A_G	Niben101Scf00420g09002.1	intron	4	17	23.53	s6_2		2691
Niben101Scf00420	878946	A_G	Niben101Scf00420g09002.1	CDS	6	25	24	s6_2	2408	2691	309	47
Niben101Scf00420	879013	A_G	Niben101Scf00420g09002.1	CDS	4	19	21.05	s6_2	2341	2691	242	114
Niben101Scf00421	105939	A_G	Niben101Scf00421g01021.1	CDS	7	25	28	s6_2	1535	2157	34	79
Niben101Scf00421	106163	A_G	Niben101Scf00421g01021.1	3'UTR	14	66	21.21	s6_2	1759	2157	144	398
Niben101Scf00425	352863	A_G	Niben101Scf00425g03018.1	CDS	5	16	31.25	s6_2	1367	1508	407	141
Niben101Scf00425	352979	A_G	Niben101Scf00425g03018.1	CDS	3	25	12	s6_2	1251	1508	291	257
Niben101Scf00428	15198	A_G	Niben101Scf00428g00001.1	3'UTR	2	18	11.11	s6_2	2486	2653	491	167
Niben101Scf00428	15394	A_G	Niben101Scf00428g00001.1	3'UTR	9	80	11.25	s6_2	2290	2653	295	363
Niben101Scf00428	15575	A_G	Niben101Scf00428g00001.1	3'UTR	23	53	43.4	s6_2	2109	2653	114	544
Niben101Scf00428	15586	A_G	Niben101Scf00428g00001.1	3'UTR	13	56	23.21	s6_2	2098	2653	103	555
Niben101Scf00428	15909	A_G	Niben101Scf00428g00001.1	CDS	3	10	30	s6_2	1775	2653	38	219
Niben101Scf00428	16265	A_G	Niben101Scf00428g00001.1	CDS	2	19	10.53	s6_2	1496	2653	167	240
Niben101Scf00428	212643	T_C	Niben101Scf00428g02002.1	CDS	9	15	60	s6_2	97	1316	96	344
Niben101Scf00428	212711	C_G	Niben101Scf00428g02002.1	CDS	12	26	46.15	s6_2	165	1316	164	276
Niben101Scf00428	212809	C_T	Niben101Scf00428g02002.1	CDS	17	36	47.22	s6_2	263	1316	262	178
Niben101Scf00428	212848	A_T	Niben101Scf00428g02002.1	CDS	16	32	50	s6_2	302	1316	301	139
Niben101Scf00428	212885	T_C	Niben101Scf00428g02002.1	CDS	10	22	45.45	s6_2	339	1316	338	102
Niben101Scf00428	564752	A_G	Niben101Scf00428g05013.1	intron	14	34	41.18	s6_2		717
Niben101Scf00428	564979	A_G	Niben101Scf00428g05013.1	CDS	12	21	57.14	s6_2	605	717	39	20
Niben101Scf00428	570349	T_C	Niben101Scf00428g05013.1	CDS	7	27	25.93	s6_2	457	717	146	33
Niben101Scf00428	699763	A_G	Niben101Scf00428g07007.1	CDS	4	22	18.18	s6_2	1131	2658	632	666
Niben101Scf00428	939592	A_G	Niben101Scf00428g09008.1	CDS	6	25	24	s6_2	1633	3020	74	186
Niben101Scf00428	940811	A_G	Niben101Scf00428g09008.1	CDS	29	165	17.58	s6_2	2753	3020	933	1
Niben101Scf00428	940882	A_G	Niben101Scf00428g09008.1	3'UTR	12	109	11.01	s6_2	2824	3020	69	196
Niben101Scf00428	940884	A_G	Niben101Scf00428g09008.1	3'UTR	17	104	16.35	s6_2	2826	3020	71	194
Niben101Scf00428	1095348	A_G	Niben101Scf00428g11021.1	3'UTR	6	40	15	s6_2	1387	1816	210	429
Niben101Scf00428	1170135	A_G	Niben101Scf00428g11016.1	CDS	4	12	33.33	s6_2	1361	1638	1360	277
Niben101Scf00428	1195150	A_G	Niben101Scf00428g12016.1	CDS	50	308	16.23	s6_2	1350	1832	154	37
Niben101Scf00428	1195399	A_G	Niben101Scf00428g12016.1	3'UTR	17	133	12.78	s6_2	1599	1832	211	163
Niben101Scf00428	1200054	A_G	Niben101Scf00428g12008.1	3'UTR	74	565	13.1	s6_2	968	3845	52	2877
Niben101Scf00428	1641010	A_G	Niben101Scf00428g16006.1	3'UTR	5	26	19.23	s6_2	1120	1378	217	258
Niben101Scf00428	1814077	A_G	Niben101Scf00428g17008.1	CDS	2	19	10.53	s6_2	1064	2491	180	237
Niben101Scf00430	102504	C_T	Niben101Scf00430g01012.1	CDS	2	17	11.76	s6_2	1098	1605	101	87
Niben101Scf00430	111282	A_G	Niben101Scf00430g01013.1	5'UTR	67	422	15.88	s6_2	136	600	135	28
Niben101Scf00430	113024	A_G	Niben101Scf00430g01013.1	CDS	35	375	9.33	s6_2	323	600	37	39
Niben101Scf00430	130920	A_G	Niben101Scf00430g01007.1	3'UTR	8	64	12.5	s6_2	3034	3256	236	222
Niben101Scf00430	191603	A_G	Niben101Scf00430g02009.1	3'UTR	3	16	18.75	s6_2	1694	2246	95	552
Niben101Scf00435	220665	A_G	Niben101Scf00435g02010.1	3'UTR	21	95	22.11	s6_2	1892	2661	15	769
Niben101Scf00435	227390	A_G	Niben101Scf00435g02011.1	3'UTR	2	13	15.38	s6_2	1719	1807	162	88
Niben101Scf00435	493852	A_G	Niben101Scf00435g05017.1	CDS	20	130	15.38	s6_2	945	2148	317	30
Niben101Scf00435	493922	A_G	Niben101Scf00435g05017.1	intron	10	67	14.93	s6_2		2148
Niben101Scf00435	495885	A_G	Niben101Scf00435g05017.1	CDS	42	213	19.72	s6_2	1507	2148	39	152
Niben101Scf00435	495963	A_G	Niben101Scf00435g05017.1	CDS	129	713	18.09	s6_2	1585	2148	117	74
Niben101Scf00435	496038	A_G	Niben101Scf00435g05017.1	3'UTR	367	953	38.51	s6_2	1660	2148	0	245
Niben101Scf00435	583849	A_G	Niben101Scf00435g05026.1	3'UTR	4	44	9.09	s6_2	1129	1530	34	268
Niben101Scf00435	584148	A_G	Niben101Scf00435g05026.1	intron	3	10	30	s6_2		1530
Niben101Scf00436	372578	A_G	Niben101Scf00436g03005.1	CDS	6	11	54.55	s6_2	1451	2549	557	316
Niben101Scf00436	372640	C_T	Niben101Scf00436g03005.1	CDS	7	15	46.67	s6_2	1513	2549	619	254
Niben101Scf00436	372725	T_C	Niben101Scf00436g03005.1	CDS	4	12	33.33	s6_2	1598	2549	704	169
Niben101Scf00436	372732	C_T	Niben101Scf00436g03005.1	CDS	2	10	20	s6_2	1605	2549	711	162
Niben101Scf00436	670853	A_G	Niben101Scf00436g06006.1	intron	4	33	12.12	s6_2		1129
Niben101Scf00439	657023	A_G	Niben101Scf00439g06003.1	CDS	3	21	14.29	s6_2	541	1632	540	1091
Niben101Scf00439	760948	A_G	Niben101Scf00439g07002.1	3'UTR	21	97	21.65	s6_2	933	1517	91	584
Niben101Scf00439	760998	A_G	Niben101Scf00439g07002.1	3'UTR	14	88	15.91	s6_2	883	1517	41	634
Niben101Scf00439	958390	A_G	Niben101Scf00439g10031.1	3'UTR	19	101	18.81	s6_2	1911	2275	199	364
Niben101Scf00439	958457	A_G	Niben101Scf00439g10031.1	3'UTR	13	136	9.56	s6_2	1844	2275	132	431
Niben101Scf00439	1071989	A_G	Niben101Scf00439g10048.1	CDS	4	34	11.76	s6_2	675	1990	269	181
Niben101Scf00439	1072029	A_G	Niben101Scf00439g10048.1	CDS	4	35	11.43	s6_2	715	1990	309	141
Niben101Scf00439	1072128	A_G	Niben101Scf00439g10048.1	CDS	3	14	21.43	s6_2	814	1990	408	42
Niben101Scf00439	1150082	A_G	Niben101Scf00439g10050.1	3'UTR	3	14	21.43	s6_2	1657	2005	246	348
Niben101Scf00439	1193976	A_G	Niben101Scf00439g10058.1	CDS	7	25	28	s6_2	677	912	577	235
Niben101Scf00440	57416	A_G	Niben101Scf00440g00002.1	3'UTR	23	141	16.31	s6_2	1417	1690	134	273
Niben101Scf00440	57602	A_G	Niben101Scf00440g00002.1	3'UTR	2	14	14.29	s6_2	1603	1690	320	87
Niben101Scf00440	158796	A_G	Niben101Scf00440g01018.1	intron	2	12	16.67	s6_2		659
Niben101Scf00440	232877	A_G	Niben101Scf00440g02001.1	3'UTR	10	69	14.49	s6_2	1876	2388	85	512
Niben101Scf00440	232943	A_G	Niben101Scf00440g02001.1	3'UTR	19	93	20.43	s6_2	1942	2388	151	446
Niben101Scf00440	233101	A_G	Niben101Scf00440g02001.1	3'UTR	3	18	16.67	s6_2	2100	2388	309	288
Niben101Scf00442	1114284	A_G	Niben101Scf00442g10010.1	intron	29	271	10.7	s6_2		414
Niben101Scf00442	1114295	A_G	Niben101Scf00442g10010.1	intron	45	341	13.2	s6_2		414
Niben101Scf00442	1114361	A_G	Niben101Scf00442g10010.1	intron	262	528	49.62	s6_2		414
Niben101Scf00444	66926	A_G	Niben101Scf00444g00008.1	CDS	5	27	18.52	s6_2	1905	2645	56	61
Niben101Scf00444	190657	A_G	Niben101Scf00444g01002.1	3'UTR	10	49	20.41	s6_2	1889	2159	325	270
Niben101Scf00446	239758	A_G	Niben101Scf00446g02002.1	CDS	4	19	21.05	s6_2	1313	1962	487	261
Niben101Scf00446	655322	A_G	Niben101Scf00446g06009.1	3'UTR	6	17	35.29	s6_2	1973	2238	182	265
Niben101Scf00447	50383	A_G	Niben101Scf00447g00004.1	CDS	2	16	12.5	s6_2	224	747	223	6
Niben101Scf00447	219646	A_T	Niben101Scf00447g02008.1	intron	3	11	27.27	s6_2		411
Niben101Scf00447	229070	A_G	Niben101Scf00447g02006.1	CDS	2	10	20	s6_2	696	732	695	36
Niben101Scf00448	1875891	A_G	Niben101Scf00448g18001.1	3'UTR	5	46	10.87	s6_2	611	1427	202	816
Niben101Scf00448	1899250	A_G	Niben101Scf00448g19009.1	3'UTR	5	43	11.63	s6_2	2045	2511	100	466
Niben101Scf00449	84784	A_G	Niben101Scf00449g01015.1	intron	7	62	11.29	s6_2		4279
Niben101Scf00449	89868	A_C	Niben101Scf00449g01015.1	CDS	3	12	25	s6_2	2060	4279	256	1167
Niben101Scf00449	89883	T_C	Niben101Scf00449g01015.1	CDS	3	12	25	s6_2	2045	4279	241	1182
Niben101Scf00449	239137	A_G	Niben101Scf00449g02005.1	3'UTR	6	13	46.15	s6_2	1418	1821	294	403
Niben101Scf00449	317269	A_G	Niben101Scf00449g03001.1	CDS	4	29	13.79	s6_2	4237	5209	643	373
Niben101Scf00449	317936	A_G	Niben101Scf00449g03001.1	3'UTR	14	119	11.76	s6_2	4811	5209	124	398
Niben101Scf00449	465461	A_G	Niben101Scf00449g04003.1	3'UTR	37	309	11.97	s6_2	3442	3821	101	379
Niben101Scf00449	465525	A_G	Niben101Scf00449g04003.1	3'UTR	74	274	27.01	s6_2	3378	3821	37	443
Niben101Scf00449	465763	A_G	Niben101Scf00449g04003.1	CDS	14	85	16.47	s6_2	3140	3821	38	200
Niben101Scf00449	470010	A_G	Niben101Scf00449g04003.1	CDS	6	16	37.5	s6_2	2085	3821	32	300
Niben101Scf00449	470313	A_G	Niben101Scf00449g04003.1	CDS	9	10	90	s6_2	1865	3821	39	187
Niben101Scf00449	471623	G_A	Niben101Scf00449g04003.1	CDS	13	21	61.9	s6_2	832	3821	554	993
Niben101Scf00449	471803	T_C	Niben101Scf00449g04003.1	CDS	9	15	60	s6_2	652	3821	374	1173
Niben101Scf00449	471806	T_C	Niben101Scf00449g04003.1	CDS	9	15	60	s6_2	649	3821	371	1176
Niben101Scf00449	475401	A_G	Niben101Scf00449g05005.1	CDS	7	52	13.46	s6_2	618	963	50	33
Niben101Scf00449	516803	A_G	Niben101Scf00449g05021.1	CDS	13	90	14.44	s6_2	218	905	61	204
Niben101Scf00449	604499	A_G	Niben101Scf00449g06005.1	CDS	8	79	10.13	s6_2	715	1249	69	5
Niben101Scf00449	700607	A_G	Niben101Scf00449g06008.1	CDS	62	198	31.31	s6_2	540	1434	539	894
Niben101Scf00449	700678	A_G	Niben101Scf00449g06008.1	CDS	152	226	67.26	s6_2	611	1434	610	823
Niben101Scf00449	701209	A_G	Niben101Scf00449g06008.1	CDS	179	653	27.41	s6_2	1142	1434	1141	292
Niben101Scf00451	349826	A_G	Niben101Scf00451g03011.1	3'UTR	6	65	9.23	s6_2	1883	2287	64	404
Niben101Scf00451	470042	A_G	Niben101Scf00451g03009.1	3'UTR	4	20	20	s6_2	1649	1942	160	293
Niben101Scf00453	768766	A_G	Niben101Scf00453g07011.1	CDS	2	21	9.52	s6_2	636	1609	167	224
Niben101Scf00454	17280	A_G	Niben101Scf00454g00004.1	CDS	4	17	23.53	s6_2	1178	1490	83	63
Niben101Scf00454	17302	A_G	Niben101Scf00454g00004.1	CDS	4	11	36.36	s6_2	1156	1490	61	85
Niben101Scf00454	52285	A_G	Niben101Scf00454g00010.1	intron	3	28	10.71	s6_2		189
Niben101Scf00454	52383	A_G	Niben101Scf00454g00010.1	intron	4	16	25	s6_2		189
Niben101Scf00454	53122	A_G	Niben101Scf00454g00002.1	CDS	2	19	10.53	s6_2	2463	2475	2462	12
Niben101Scf00454	170837	A_G	Niben101Scf00454g01010.1	3'UTR	4	25	16	s6_2	1350	1756	213	406
Niben101Scf00454	647499	A_G	Niben101Scf00454g05005.1	3'UTR	8	55	14.55	s6_2	912	1223	103	311
Niben101Scf00454	647599	A_G	Niben101Scf00454g05005.1	3'UTR	17	76	22.37	s6_2	812	1223	3	411
Niben101Scf00454	651115	A_G	Niben101Scf00454g05005.1	CDS	2	20	10	s6_2	438	1223	235	25
Niben101Scf00454	651222	A_G	Niben101Scf00454g05005.1	CDS	18	81	22.22	s6_2	331	1223	128	132
Niben101Scf00456	19028	A_G	Niben101Scf00456g00003.1	3'UTR	18	163	11.04	s6_2	1567	1635	132	20
Niben101Scf00456	19203	A_G	Niben101Scf00456g00003.1	CDS	69	300	23	s6_2	1392	1635	235	42
Niben101Scf00457	200878	A_G	Niben101Scf00457g02015.1	3'UTR	10	84	11.9	s6_2	5630	5930	228	300
Niben101Scf00457	259303	A_G	Niben101Scf00457g02012.1	3'UTR	6	59	10.17	s6_2	3057	3391	69	334
Niben101Scf00457	259305	A_G	Niben101Scf00457g02012.1	3'UTR	6	63	9.52	s6_2	3055	3391	67	336
Niben101Scf00457	331685	A_G	Niben101Scf00457g03011.1	CDS	2	18	11.11	s6_2	594	934	26	18
Niben101Scf00457	456330	A_G	Niben101Scf00457g04004.1	CDS	2	13	15.38	s6_2	399	2249	264	57
Niben101Scf00457	486297	A_G	Niben101Scf00457g05011.1	5'UTR	2	17	11.76	s6_2	246	1216	245	75
Niben101Scf00457	486340	A_G	Niben101Scf00457g05011.1	5'UTR	3	17	17.65	s6_2	289	1216	288	32
Niben101Scf00457	496294	A_G	Niben101Scf00457g05012.1	CDS	2	18	11.11	s6_2	940	1506	53	27
Niben101Scf00457	668513	A_G	Niben101Scf00457g06012.1	CDS	9	24	37.5	s6_2	1855	2066	192	80
Niben101Scf00457	993892	A_G	Niben101Scf00457g10012.1	CDS	14	80	17.5	s6_2	916	1378	62	24
Niben101Scf00458	114270	A_G	Niben101Scf00458g01005.1	CDS	21	130	16.15	s6_2	1364	2207	221	232
Niben101Scf00458	114311	A_G	Niben101Scf00458g01005.1	CDS	16	97	16.49	s6_2	1323	2207	180	273
Niben101Scf00458	424443	A_G	Niben101Scf00458g04002.1	CDS	43	397	10.83	s6_2	705	1140	116	1
Niben101Scf00458	424449	A_G	Niben101Scf00458g04002.1	CDS	141	380	37.11	s6_2	699	1140	110	7
Niben101Scf00460	64832	A_G	Niben101Scf00460g00002.1	CDS	3	27	11.11	s6_2	725	798	724	73
Niben101Scf00460	537008	A_G	Niben101Scf00460g04029.1	3'UTR	10	38	26.32	s6_2	1419	2100	133	681
Niben101Scf00460	537018	A_G	Niben101Scf00460g04029.1	3'UTR	6	36	16.67	s6_2	1409	2100	123	691
Niben101Scf00460	548463	A_G	Niben101Scf00460g04029.1	intron	1	10	10	s6_2		2100
Niben101Scf00460	548464	A_G	Niben101Scf00460g04029.1	intron	2	11	18.18	s6_2		2100
Niben101Scf00460	548551	A_G	Niben101Scf00460g04029.1	intron	4	17	23.53	s6_2		2100
Niben101Scf00463	5537	T_C	Niben101Scf00463g00016.1	CDS	9	11	81.82	s6_2	1344	2304	18	222
Niben101Scf00463	5567	A_G	Niben101Scf00463g00016.1	CDS	21	25	84	s6_2	1374	2304	48	192
Niben101Scf00463	5672	A_T	Niben101Scf00463g00016.1	CDS	16	50	32	s6_2	1479	2304	153	87
Niben101Scf00463	5678	A_T	Niben101Scf00463g00016.1	CDS	11	47	23.4	s6_2	1485	2304	159	81
Niben101Scf00463	5740	T_A	Niben101Scf00463g00016.1	CDS	2	12	16.67	s6_2	1547	2304	221	19
Niben101Scf00463	57948	A_G	Niben101Scf00463g00019.1	intron	5	19	26.32	s6_2		5816
Niben101Scf00463	58270	A_G	Niben101Scf00463g00019.1	3'UTR	14	52	26.92	s6_2	3593	5816	474	31
Niben101Scf00463	58301	A_G	Niben101Scf00463g00019.1	3'UTR	9	51	17.65	s6_2	3562	5816	443	62
Niben101Scf00463	58341	A_G	Niben101Scf00463g00019.1	3'UTR	7	49	14.29	s6_2	3522	5816	403	102
Niben101Scf00463	58525	A_G	Niben101Scf00463g00019.1	3'UTR	7	48	14.58	s6_2	3338	5816	219	286
Niben101Scf00463	58851	A_G	Niben101Scf00463g00019.1	CDS	3	19	15.79	s6_2	3012	5816	205	106
Niben101Scf00463	76929	A_G	Niben101Scf00463g00018.1	CDS	6	42	14.29	s6_2	429	1547	76	359
Niben101Scf00463	77287	A_G	Niben101Scf00463g00018.1	CDS	33	117	28.21	s6_2	787	1547	434	1
Niben101Scf00463	77422	A_G	Niben101Scf00463g00018.1	3'UTR	34	105	32.38	s6_2	922	1547	133	625
Niben101Scf00465	180861	A_G	Niben101Scf00465g02013.1	CDS	3	22	13.64	s6_2	1441	4130	496	849
Niben101Scf00465	180943	A_G	Niben101Scf00465g02013.1	CDS	5	27	18.52	s6_2	1523	4130	578	767
Niben101Scf00465	181304	A_G	Niben101Scf00465g02013.1	CDS	3	26	11.54	s6_2	1884	4130	939	406
Niben101Scf00465	181525	A_G	Niben101Scf00465g02013.1	CDS	7	31	22.58	s6_2	2105	4130	1160	185
Niben101Scf00465	184201	A_G	Niben101Scf00465g02013.1	CDS	5	19	26.32	s6_2	3518	4130	20	607
Niben101Scf00465	184935	A_G	Niben101Scf00465g02013.1	intron	78	446	17.49	s6_2		4130
Niben101Scf00465	193034	A_G	Niben101Scf00465g02003.1	3'UTR	4	24	16.67	s6_2	2839	3151	71	312
Niben101Scf00465	193068	A_G	Niben101Scf00465g02003.1	3'UTR	4	24	16.67	s6_2	2805	3151	37	346
Niben101Scf00465	196896	A_G	Niben101Scf00465g02003.1	CDS	4	10	40	s6_2	1846	3151	229	172
Niben101Scf00465	224758	A_G	Niben101Scf00465g02015.1	intron	4	18	22.22	s6_2		866
Niben101Scf00466	30996	A_G	Niben101Scf00466g00009.1	CDS	2	11	18.18	s6_2	743	1018	735	7
Niben101Scf00466	91961	A_G	Niben101Scf00466g01018.1	CDS	2	15	13.33	s6_2	3140	4293	614	240
Niben101Scf00466	93421	A_G	Niben101Scf00466g01018.1	CDS	3	30	10	s6_2	3979	4293	293	25
Niben101Scf00466	93565	A_G	Niben101Scf00466g01018.1	intron	4	11	36.36	s6_2		4293
Niben101Scf00466	122538	T_C	Niben101Scf00466g01022.1	intron	7	60	11.67	s6_2		324
Niben101Scf00466	240476	A_G	Niben101Scf00466g02019.1	CDS	5	44	11.36	s6_2	436	777	369	341
Niben101Scf00466	240503	T_G	Niben101Scf00466g02019.1	CDS	4	36	11.11	s6_2	409	777	342	368
Niben101Scf00466	240530	A_G	Niben101Scf00466g02019.1	CDS	9	33	27.27	s6_2	382	777	315	395
Niben101Scf00466	240612	A_G	Niben101Scf00466g02019.1	CDS	7	25	28	s6_2	300	777	233	477
Niben101Scf00466	240699	G_A	Niben101Scf00466g02019.1	CDS	3	11	27.27	s6_2	213	777	146	564
Niben101Scf00466	246110	A_G	Niben101Scf00466g02020.1	CDS	7	28	25	s6_2	846	1622	666	477
Niben101Scf00466	246197	G_A	Niben101Scf00466g02020.1	CDS	5	20	25	s6_2	759	1622	579	564
Niben101Scf00466	246239	C_T	Niben101Scf00466g02020.1	CDS	2	19	10.53	s6_2	717	1622	537	606
Niben101Scf00466	246248	G_A	Niben101Scf00466g02020.1	CDS	2	16	12.5	s6_2	708	1622	528	615
Niben101Scf00466	246282	A_G	Niben101Scf00466g02020.1	CDS	6	16	37.5	s6_2	674	1622	494	649
Niben101Scf00466	246543	A_G	Niben101Scf00466g02020.1	CDS	9	13	69.23	s6_2	413	1622	233	910
Niben101Scf00466	246690	C_T	Niben101Scf00466g02020.1	CDS	2	10	20	s6_2	266	1622	86	1057
Niben101Scf00466	326412	A_G	Niben101Scf00466g03022.1	CDS	8	81	9.88	s6_2	1661	2166	1660	505
Niben101Scf00466	358113	A_G	Niben101Scf00466g03016.1	CDS	2	17	11.76	s6_2	386	522	214	136
Niben101Scf00466	449880	A_G	Niben101Scf00466g04033.1	3'UTR	165	572	28.85	s6_2	1369	1642	122	273
Niben101Scf00466	485455	A_G	Niben101Scf00466g04034.1	CDS	47	207	22.71	s6_2	624	778	221	99
Niben101Scf00466	521796	A_C	Niben101Scf00466g04017.1	5'UTR	2	13	15.38	s6_2	1573	2387	1572	78
Niben101Scf00467	85035	A_G	Niben101Scf00467g00015.1	CDS	9	42	21.43	s6_2	1127	1602	79	185
Niben101Scf00467	88352	A_G	Niben101Scf00467g00016.1	3'UTR	10	77	12.99	s6_2	593	969	7	376
Niben101Scf00468	169853	A_G	Niben101Scf00468g01013.1	3'UTR	6	17	35.29	s6_2	1157	1433	21	276
Niben101Scf00470	331855	A_G	Niben101Scf00470g03009.1	CDS	11	78	14.1	s6_2	1208	2341	177	164
Niben101Scf00470	350245	G_A	Niben101Scf00470g03014.1	5'UTR	3	11	27.27	s6_2	645	5709	362	992
Niben101Scf00470	431700	A_G	Niben101Scf00470g04002.1	CDS	11	81	13.58	s6_2	404	715	103	0
Niben101Scf00470	457662	A_G	Niben101Scf00470g04003.1	3'UTR	79	215	36.74	s6_2	688	972	75	202
Niben101Scf00470	741757	A_G	Niben101Scf00470g07002.1	3'UTR	4	32	12.5	s6_2	2117	2626	814	509
Niben101Scf00471	70802	A_G	Niben101Scf00471g00006.1	3'UTR	6	52	11.54	s6_2	917	1425	58	508
Niben101Scf00471	71032	A_G	Niben101Scf00471g00006.1	3'UTR	23	58	39.66	s6_2	1147	1425	288	278
Niben101Scf00471	94574	A_G	Niben101Scf00471g01002.1	3'UTR	54	242	22.31	s6_2	739	1184	17	445
Niben101Scf00471	236792	A_G	Niben101Scf00471g02022.1	CDS	19	119	15.97	s6_2	1589	2331	367	317
Niben101Scf00471	236830	A_G	Niben101Scf00471g02022.1	CDS	119	146	81.51	s6_2	1627	2331	405	279
Niben101Scf00471	304242	A_G	Niben101Scf00471g03014.1	CDS	23	76	30.26	s6_2	1262	1272	1261	10
Niben101Scf00471	304312	A_G	Niben101Scf00471g03014.1	CDS	17	63	26.98	s6_2	1192	1272	1191	80
Niben101Scf00472	238880	A_G	Niben101Scf00472g02011.1	CDS	9	22	40.91	s6_2	258	363	257	105
Niben101Scf00472	270405	A_T	Niben101Scf00472g02020.1	CDS	9	10	90	s6_2	1737	2526	56	217
Niben101Scf00472	271022	A_G	Niben101Scf00472g02020.1	CDS	2	15	13.33	s6_2	1620	2526	313	60
Niben101Scf00472	338979	A_G	Niben101Scf00472g03021.1	3'UTR	3	18	16.67	s6_2	1675	2229	337	554
Niben101Scf00472	339013	A_G	Niben101Scf00472g03021.1	3'UTR	4	26	15.38	s6_2	1709	2229	371	520
Niben101Scf00472	356439	A_G	Niben101Scf00472g03005.1	CDS	3	17	17.65	s6_2	3955	4926	222	99
Niben101Scf00472	491596	A_G	Niben101Scf00472g05009.1	3'UTR	5	38	13.16	s6_2	2115	2898	227	93
Niben101Scf00472	491919	A_G	Niben101Scf00472g05009.1	intron	7	47	14.89	s6_2		2898
Niben101Scf00472	492037	A_G	Niben101Scf00472g05009.1	intron	12	32	37.5	s6_2		2898
Niben101Scf00472	654098	A_G	Niben101Scf00472g06013.1	intron	9	65	13.85	s6_2		2658
Niben101Scf00472	654206	A_G	Niben101Scf00472g06013.1	3'UTR	10	65	15.38	s6_2	2273	2658	31	385
Niben101Scf00472	655526	A_G	Niben101Scf00472g06014.1	3'UTR	25	96	26.04	s6_2	1123	1390	133	194
Niben101Scf00472	655613	A_G	Niben101Scf00472g06014.1	3'UTR	26	112	23.21	s6_2	1036	1390	46	281
Niben101Scf00472	657197	A_G	Niben101Scf00472g06014.1	CDS	6	18	33.33	s6_2	534	1390	50	263
Niben101Scf00472	719929	A_G	Niben101Scf00472g07004.1	CDS	4	13	30.77	s6_2	539	2104	368	690
Niben101Scf00472	723093	A_G	Niben101Scf00472g07004.1	3'UTR	27	99	27.27	s6_2	1697	2104	32	407
Niben101Scf00472	723122	A_G	Niben101Scf00472g07004.1	3'UTR	28	110	25.45	s6_2	1726	2104	61	378
Niben101Scf00474	231856	A_G	Niben101Scf00474g02009.1	CDS	2	18	11.11	s6_2	359	1238	257	123
Niben101Scf00474	231862	A_G	Niben101Scf00474g02009.1	CDS	6	15	40	s6_2	365	1238	263	117
Niben101Scf00474	233122	A_G	Niben101Scf00474g02009.1	CDS	4	42	9.52	s6_2	778	1238	196	94
Niben101Scf00474	233442	A_G	Niben101Scf00474g02009.1	CDS	8	71	11.27	s6_2	983	1238	110	6
Niben101Scf00474	494999	A_G	Niben101Scf00474g05001.1	CDS	30	255	11.76	s6_2	219	399	218	180
Niben101Scf00474	495131	A_G	Niben101Scf00474g05001.1	CDS	25	159	15.72	s6_2	87	399	86	312
Niben101Scf00474	632098	A_G	Niben101Scf00474g06009.1	CDS	2	12	16.67	s6_2	3231	3582	189	3
Niben101Scf00474	1331401	A_G	Niben101Scf00474g13003.1	intron	14	37	37.84	s6_2		877
Niben101Scf00474	1331635	A_G	Niben101Scf00474g13003.1	intron	7	57	12.28	s6_2		877
Niben101Scf00474	1416028	A_G	Niben101Scf00474g13005.1	CDS	8	44	18.18	s6_2	441	486	440	45
Niben101Scf00477	30787	A_G	Niben101Scf00477g00016.1	CDS	2	19	10.53	s6_2	961	1865	88	366
Niben101Scf00477	31090	A_G	Niben101Scf00477g00016.1	CDS	5	39	12.82	s6_2	1264	1865	391	63
Niben101Scf00477	58631	T_C	Niben101Scf00477g00013.1	3'UTR	4	11	36.36	s6_2	2005	4095	833	2090
Niben101Scf00477	63077	A_G	Niben101Scf00477g00013.1	CDS	26	137	18.98	s6_2	453	4095	226	400
Niben101Scf00477	63245	A_G	Niben101Scf00477g00013.1	CDS	8	63	12.7	s6_2	285	4095	58	568
Niben101Scf00477	63338	A_G	Niben101Scf00477g00013.1	5'UTR	3	22	13.64	s6_2	192	4095	191	34
Niben101Scf00478	11973	A_G	Niben101Scf00478g00004.1	3'UTR	26	110	23.64	s6_2	1058	1351	133	293
Niben101Scf00478	549983	A_G	Niben101Scf00478g05007.1	intron	4	43	9.3	s6_2		928
Niben101Scf00478	643605	T_C	Niben101Scf00478g06015.1	intron	27	95	28.42	s6_2		831
Niben101Scf00478	643605	A_G	Niben101Scf00478g06003.1	3'UTR	27	95	28.42	s6_2	745	1271	88	526
Niben101Scf00478	687429	A_G	Niben101Scf00478g06001.1	3'UTR	7	59	11.86	s6_2	1199	1518	26	319
Niben101Scf00478	704686	A_G	Niben101Scf00478g06002.1	CDS	18	108	16.67	s6_2	796	1133	188	50
Niben101Scf00479	78685	G_T	Niben101Scf00479g01015.1	intron	3	19	15.79	s6_2		1546
Niben101Scf00479	207038	A_G	Niben101Scf00479g02014.1	3'UTR	5	24	20.83	s6_2	1656	1927	108	271
Niben101Scf00479	207055	A_G	Niben101Scf00479g02014.1	3'UTR	8	21	38.1	s6_2	1673	1927	125	254
Niben101Scf00480	754	A_G	Niben101Scf00480g00002.1	3'UTR	9	53	16.98	s6_2	1210	1373	119	163
Niben101Scf00480	1000	A_G	Niben101Scf00480g00002.1	CDS	3	19	15.79	s6_2	964	1373	62	126
Niben101Scf00480	1238	A_G	Niben101Scf00480g00002.1	CDS	3	28	10.71	s6_2	803	1373	162	98
Niben101Scf00481	104126	A_G	Niben101Scf00481g01010.1	intron	5	28	17.86	s6_2		1501
Niben101Scf00481	104159	A_G	Niben101Scf00481g01010.1	intron	3	22	13.64	s6_2		1501
Niben101Scf00481	124433	A_G	Niben101Scf00481g01003.1	3'UTR	9	57	15.79	s6_2	3432	3661	468	229
Niben101Scf00481	297292	A_G	Niben101Scf00481g03002.1	CDS	4	30	13.33	s6_2	1599	2657	113	158
[truncated: 21,544 more rows]

## Sheet: Table S4c
Sample_name	A_C	A_G	A_T	C_A	C_G	C_T	G_A	G_C	G_T	T_A	T_C	T_G
Rep2	193	21072	281	158	180	785	765	165	254	243	1708	226

## Sheet: Table S4d
Chromosome	Locus	RNV_types	Transcript	Gene_feature	RNV_number	RNVplusReference	RNV_rate	Sample_name	Position_in_mRNA	mRNA_length	Lrange	Rrange
Niben101Ctg04240	288	A_G	Niben101Ctg04240g00002.1	CDS	19	78	24.36	s17_2	279	564	278	285
Niben101Ctg04240	415	A_C	Niben101Ctg04240g00002.1	CDS	14	28	50	s17_2	152	564	151	412
Niben101Ctg04240	444	A_G	Niben101Ctg04240g00002.1	CDS	12	22	54.55	s17_2	123	564	122	441
Niben101Ctg05021	365	G_T	Niben101Ctg05021g00002.1	CDS	10	30	33.33	s17_2	238	517	137	279
Niben101Ctg05021	497	A_T	Niben101Ctg05021g00002.1	CDS	11	19	57.89	s17_2	370	517	269	147
Niben101Ctg05021	500	T_C	Niben101Ctg05021g00002.1	CDS	11	19	57.89	s17_2	373	517	272	144
Niben101Ctg05667	177	G_A	Niben101Ctg05667g00001.1	CDS	4	31	12.9	s17_2	387	561	187	174
Niben101Ctg06060	431	A_G	Niben101Ctg06060g00001.1	CDS	4	17	23.53	s17_2	87	516	86	429
Niben101Ctg06395	596	G_A	Niben101Ctg06395g00002.1	CDS	11	18	61.11	s17_2	302	358	183	56
Niben101Ctg06726	398	T_G	Niben101Ctg06726g00003.1	CDS	15	42	35.71	s17_2	302	528	190	68
Niben101Ctg06829	81	A_G	Niben101Ctg06829g00002.1	CDS	6	37	16.22	s17_2	27	681	26	654
Niben101Ctg06829	156	A_G	Niben101Ctg06829g00002.1	CDS	14	137	10.22	s17_2	102	681	101	579
Niben101Ctg06879	76	A_G	Niben101Ctg06879g00004.1	CDS	71	631	11.25	s17_2	452	525	390	73
Niben101Ctg07479	146	T_A	Niben101Ctg07479g00001.1	CDS	6	15	40	s17_2	146	281	98	120
Niben101Ctg07479	158	G_T	Niben101Ctg07479g00001.1	CDS	6	15	40	s17_2	158	281	110	108
Niben101Ctg08138	429	A_G	Niben101Ctg08138g00001.1	CDS	16	84	19.05	s17_2	246	649	62	6
Niben101Ctg08315	135	A_G	Niben101Ctg08315g00001.1	CDS	2	19	10.53	s17_2	193	321	63	128
Niben101Ctg08752	671	T_C	Niben101Ctg08752g00001.1	CDS	51	82	62.2	s17_2	363	519	262	156
Niben101Ctg09102	421	A_T	Niben101Ctg09102g00003.1	CDS	4	15	26.67	s17_2	224	680	131	456
Niben101Ctg09102	586	T_C	Niben101Ctg09102g00003.1	CDS	2	20	10	s17_2	389	680	296	291
Niben101Ctg09105	494	A_G	Niben101Ctg09105g00002.1	intron	18	149	12.08	s17_2		703
Niben101Ctg09105	529	A_G	Niben101Ctg09105g00002.1	3'UTR	69	155	44.52	s17_2	393	703	35	27
Niben101Ctg09105	651	A_G	Niben101Ctg09105g00002.1	CDS	34	161	21.12	s17_2	271	703	270	86
Niben101Ctg09156	419	G_A	Niben101Ctg09156g00001.1	CDS	8	18	44.44	s17_2	268	684	267	416
Niben101Ctg09383	524	A_G	Niben101Ctg09383g00002.1	CDS	12	98	12.24	s17_2	159	220	58	61
Niben101Ctg09383	678	G_C	Niben101Ctg09383g00002.1	intron	26	36	72.22	s17_2		220
Niben101Ctg09383	699	G_A	Niben101Ctg09383g00002.1	intron	13	17	76.47	s17_2		220
Niben101Ctg09466	851	A_T	Niben101Ctg09466g00002.1	CDS	8	21	38.1	s17_2	606	711	359	105
Niben101Ctg09567	383	A_G	Niben101Ctg09567g00001.1	CDS	6	47	12.77	s17_2	383	887	332	146
Niben101Ctg10063	667	G_A	Niben101Ctg10063g00002.1	intron	6	13	46.15	s17_2		429
Niben101Ctg10718	336	A_G	Niben101Ctg10718g00002.1	CDS	532	4375	12.16	s17_2	518	666	161	16
Niben101Ctg10718	352	A_G	Niben101Ctg10718g00002.1	CDS	1456	4414	32.99	s17_2	502	666	145	32
Niben101Ctg10718	515	A_C	Niben101Ctg10718g00002.1	intron	17	27	62.96	s17_2		666
Niben101Ctg11101	994	A_G	Niben101Ctg11101g00001.1	CDS	5	41	12.2	s17_2	210	420	209	210
Niben101Ctg11103	332	T_C	Niben101Ctg11103g00003.1	CDS	8	11	72.73	s17_2	246	516	134	176
Niben101Ctg11212	999	A_G	Niben101Ctg11212g00001.1	CDS	4	12	33.33	s17_2	318	543	236	225
Niben101Ctg11309	175	T_C	Niben101Ctg11309g00002.1	CDS	3	10	30	s17_2	692	866	17	174
Niben101Ctg11328	748	G_A	Niben101Ctg11328g00002.1	CDS	35	67	52.24	s17_2	739	960	738	221
Niben101Ctg11520	1080	A_G	Niben101Ctg11520g00002.1	CDS	8	73	10.96	s17_2	487	709	113	117
Niben101Ctg11716	1088	A_G	Niben101Ctg11716g00002.1	CDS	18	99	18.18	s17_2	691	948	690	257
Niben101Ctg11806	745	A_G	Niben101Ctg11806g00004.1	CDS	5	18	27.78	s17_2	622	1042	584	201
Niben101Ctg11814	981	A_G	Niben101Ctg11814g00001.1	CDS	12	35	34.29	s17_2	256	547	173	67
Niben101Ctg12033	1212	A_G	Niben101Ctg12033g00001.1	CDS	25	202	12.38	s17_2	96	283	49	105
Niben101Ctg12072	1236	A_G	Niben101Ctg12072g00001.1	CDS	5	19	26.32	s17_2	202	237	201	35
Niben101Ctg12118	723	A_G	Niben101Ctg12118g00001.1	CDS	2	15	13.33	s17_2	610	1269	609	659
Niben101Ctg12150	547	A_G	Niben101Ctg12150g00004.1	CDS	4	35	11.43	s17_2	250	705	66	119
Niben101Ctg12179	175	A_T	Niben101Ctg12179g00003.1	CDS	78	96	81.25	s17_2	333	486	124	153
Niben101Ctg12341	88	A_G	Niben101Ctg12341g00003.1	3'UTR	2	11	18.18	s17_2	924	1011	211	87
Niben101Ctg12716	837	A_G	Niben101Ctg12716g00002.1	CDS	4	28	14.29	s17_2	227	1026	180	799
Niben101Ctg13108	440	A_G	Niben101Ctg13108g00001.1	CDS	7	41	17.07	s17_2	128	537	127	409
Niben101Ctg13410	908	A_G	Niben101Ctg13410g00002.1	CDS	8	26	30.77	s17_2	251	561	148	91
Niben101Ctg13514	557	A_G	Niben101Ctg13514g00004.1	CDS	3	25	12	s17_2	292	728	119	135
Niben101Ctg13733	968	A_C	Niben101Ctg13733g00003.1	intron	6	45	13.33	s17_2		528
Niben101Ctg13736	1118	T_C	Niben101Ctg13736g00004.1	intron	9	12	75	s17_2		1052
Niben101Ctg13736	1816	A_G	Niben101Ctg13736g00004.1	CDS	286	2262	12.64	s17_2	728	1052	625	324
Niben101Ctg13751	1611	A_G	Niben101Ctg13751g00001.1	intron	16	77	20.78	s17_2		709
Niben101Ctg13775	695	A_G	Niben101Ctg13775g00003.1	CDS	4	14	28.57	s17_2	427	900	188	50
Niben101Ctg13782	1043	A_G	Niben101Ctg13782g00003.1	3'UTR	113	250	45.2	s17_2	505	1102	54	597
Niben101Ctg13892	2003	A_T	Niben101Ctg13892g00001.1	CDS	8	24	33.33	s17_2	551	776	107	225
Niben101Ctg13915	1565	A_G	Niben101Ctg13915g00004.1	CDS	2	20	10	s17_2	431	990	17	25
Niben101Ctg13915	1610	A_G	Niben101Ctg13915g00004.1	3'UTR	5	47	10.64	s17_2	476	990	19	514
Niben101Ctg13931	1269	A_G	Niben101Ctg13931g00001.1	CDS	2	20	10	s17_2	1125	2103	785	978
Niben101Ctg14007	2045	T_C	Niben101Ctg14007g00002.1	CDS	3	21	14.29	s17_2	656	933	655	277
Niben101Ctg14017	1520	A_G	Niben101Ctg14017g00003.1	CDS	5	40	12.5	s17_2	367	981	277	614
Niben101Ctg14049	322	A_G	Niben101Ctg14049g00002.1	CDS	116	309	37.54	s17_2	173	492	172	319
Niben101Ctg14056	969	A_G	Niben101Ctg14056g00003.1	CDS	2	15	13.33	s17_2	190	423	189	80
Niben101Ctg14130	138	A_G	Niben101Ctg14130g00004.1	CDS	60	344	17.44	s17_2	82	120	81	38
Niben101Ctg14130	138	T_C	Niben101Ctg14130g00002.1	3'UTR	60	344	17.44	s17_2	1464	1601	1140	137
Niben101Ctg14130	461	T_C	Niben101Ctg14130g00002.1	3'UTR	10	70	14.29	s17_2	1141	1601	817	460
Niben101Ctg14130	1118	A_G	Niben101Ctg14130g00002.1	3'UTR	25	161	15.53	s17_2	484	1601	160	1117
Niben101Ctg14192	123	A_T	Niben101Ctg14192g00001.1	CDS	25	52	48.08	s17_2	402	519	290	117
Niben101Ctg14192	336	G_A	Niben101Ctg14192g00001.1	CDS	22	41	53.66	s17_2	189	519	77	330
Niben101Ctg14192	392	C_G	Niben101Ctg14192g00001.1	CDS	5	15	33.33	s17_2	133	519	21	386
Niben101Ctg14200	1478	A_G	Niben101Ctg14200g00001.1	intron	4	35	11.43	s17_2		543
Niben101Ctg14272	1893	A_T	Niben101Ctg14272g00004.1	CDS	6	15	40	s17_2	277	1011	42	596
Niben101Ctg14347	839	A_G	Niben101Ctg14347g00004.1	CDS	6	56	10.71	s17_2	473	1236	335	178
Niben101Ctg14352	1750	A_G	Niben101Ctg14352g00004.1	3'UTR	7	31	22.58	s17_2	1139	1350	364	211
Niben101Ctg14382	2341	A_G	Niben101Ctg14382g00002.1	3'UTR	6	56	10.71	s17_2	431	682	34	251
Niben101Ctg14476	125	A_G	Niben101Ctg14476g00001.1	CDS	3	14	21.43	s17_2	125	721	69	1
Niben101Ctg14511	1847	A_G	Niben101Ctg14511g00002.1	3'UTR	13	68	19.12	s17_2	307	412	98	105
Niben101Ctg14566	2544	T_C	Niben101Ctg14566g00003.1	CDS	14	32	43.75	s17_2	746	969	125	2
Niben101Ctg14629	1066	A_G	Niben101Ctg14629g00001.1	CDS	180	849	21.2	s17_2	287	288	286	1
Niben101Ctg14629	1075	A_G	Niben101Ctg14629g00001.1	CDS	135	882	15.31	s17_2	278	288	277	10
Niben101Ctg14704	1227	A_G	Niben101Ctg14704g00002.1	CDS	4	23	17.39	s17_2	174	560	30	155
Niben101Ctg14704	1249	A_G	Niben101Ctg14704g00002.1	CDS	5	17	29.41	s17_2	152	560	8	177
Niben101Ctg14713	1679	A_G	Niben101Ctg14713g00001.1	CDS	5	18	27.78	s17_2	360	660	359	101
Niben101Ctg14726	844	A_G	Niben101Ctg14726g00004.1	3'UTR	4	33	12.12	s17_2	693	826	17	133
Niben101Ctg14726	1710	A_G	Niben101Ctg14726g00004.1	CDS	2	21	9.52	s17_2	370	826	154	140
Niben101Ctg14751	288	A_G	Niben101Ctg14751g00003.1	CDS	2	22	9.09	s17_2	138	423	137	285
Niben101Ctg14845	300	A_G	Niben101Ctg14845g00001.1	CDS	5	12	41.67	s17_2	1399	1690	19	103
Niben101Ctg14895	1497	A_G	Niben101Ctg14895g00002.1	CDS	3	31	9.68	s17_2	249	441	248	109
Niben101Ctg14895	1733	A_G	Niben101Ctg14895g00002.1	CDS	3	23	13.04	s17_2	13	441	12	345
Niben101Ctg14954	419	A_G	Niben101Ctg14954g00005.1	CDS	5	42	11.9	s17_2	327	624	218	81
Niben101Ctg15027	3037	A_G	Niben101Ctg15027g00001.1	CDS	7	36	19.44	s17_2	371	540	179	163
Niben101Ctg15030	1171	A_G	Niben101Ctg15030g00002.1	CDS	5	35	14.29	s17_2	1345	1937	561	161
Niben101Ctg15035	1505	A_G	Niben101Ctg15035g00004.1	CDS	22	156	14.1	s17_2	708	1008	178	22
Niben101Ctg15093	1139	A_G	Niben101Ctg15093g00004.1	CDS	28	193	14.51	s17_2	847	1035	145	20
Niben101Ctg15209	1091	A_G	Niben101Ctg15209g00004.1	3'UTR	14	119	11.76	s17_2	1236	1345	212	50
Niben101Ctg15269	2553	A_G	Niben101Ctg15269g00004.1	CDS	13	67	19.4	s17_2	353	407	156	54
Niben101Ctg15269	2570	A_G	Niben101Ctg15269g00004.1	CDS	8	64	12.5	s17_2	336	407	139	71
Niben101Ctg15296	1351	A_G	Niben101Ctg15296g00003.1	3'UTR	9	54	16.67	s17_2	991	1452	80	461
Niben101Ctg15370	3362	T_C	Niben101Ctg15370g00004.1	intron	4	24	16.67	s17_2		1164
Niben101Ctg15370	3362	A_G	Niben101Ctg15370g00002.1	3'UTR	4	24	16.67	s17_2	619	1238	21	6
Niben101Ctg15370	3406	T_C	Niben101Ctg15370g00004.1	CDS	7	44	15.91	s17_2	588	1164	28	234
Niben101Ctg15370	3406	A_G	Niben101Ctg15370g00002.1	CDS	7	44	15.91	s17_2	575	1238	574	22
Niben101Ctg15370	3447	T_C	Niben101Ctg15370g00004.1	CDS	8	41	19.51	s17_2	629	1164	69	193
Niben101Ctg15370	3447	A_G	Niben101Ctg15370g00002.1	CDS	8	41	19.51	s17_2	534	1238	533	63
Niben101Ctg15370	3526	T_C	Niben101Ctg15370g00004.1	CDS	6	41	14.63	s17_2	708	1164	148	114
Niben101Ctg15370	3526	A_G	Niben101Ctg15370g00002.1	CDS	6	41	14.63	s17_2	455	1238	454	142
Niben101Ctg15403	3032	A_G	Niben101Ctg15403g00003.1	CDS	17	73	23.29	s17_2	706	1375	186	152
Niben101Ctg15465	2834	G_A	Niben101Ctg15465g00004.1	intron	4	32	12.5	s17_2		652
Niben101Ctg15519	1810	A_G	Niben101Ctg15519g00001.1	CDS	15	151	9.93	s17_2	398	1008	46	65
Niben101Ctg15519	1917	A_G	Niben101Ctg15519g00001.1	3'UTR	70	367	19.07	s17_2	505	1008	41	503
Niben101Ctg15556	1713	A_G	Niben101Ctg15556g00004.1	CDS	2	12	16.67	s17_2	146	864	16	183
Niben101Ctg15571	2694	A_G	Niben101Ctg15571g00004.1	3'UTR	6	29	20.69	s17_2	650	1130	1	480
Niben101Ctg15571	4241	A_G	Niben101Ctg15571g00004.1	5'UTR	2	17	11.76	s17_2	114	1130	113	149
Niben101Ctg15661	3490	A_G	Niben101Ctg15661g00002.1	CDS	15	109	13.76	s17_2	192	537	71	30
Niben101Ctg15674	3962	A_G	Niben101Ctg15674g00005.1	CDS	5	39	12.82	s17_2	543	630	542	87
Niben101Ctg15681	861	A_G	Niben101Ctg15681g00001.1	3'UTR	20	95	21.05	s17_2	1434	1672	80	238
Niben101Ctg15681	862	A_G	Niben101Ctg15681g00001.1	3'UTR	23	96	23.96	s17_2	1433	1672	79	239
Niben101Ctg15694	1141	A_G	Niben101Ctg15694g00007.1	intron	32	56	57.14	s17_2		1077
Niben101Ctg15694	1189	A_G	Niben101Ctg15694g00007.1	intron	13	49	26.53	s17_2		1077
Niben101Ctg15694	1498	A_G	Niben101Ctg15694g00007.1	CDS	11	59	18.64	s17_2	819	1077	502	176
Niben101Ctg15720	2612	A_G	Niben101Ctg15720g00002.1	3'UTR	2	10	20	s17_2	1412	1655	343	243
Niben101Ctg15720	2613	A_G	Niben101Ctg15720g00002.1	3'UTR	2	10	20	s17_2	1413	1655	344	242
Niben101Ctg15793	1976	A_G	Niben101Ctg15793g00001.1	intron	12	94	12.77	s17_2		465
Niben101Ctg15851	3056	A_G	Niben101Ctg15851g00002.1	3'UTR	3	16	18.75	s17_2	1937	2038	187	101
Niben101Ctg15904	1195	A_G	Niben101Ctg15904g00001.1	5'UTR	3	19	15.79	s17_2	352	1854	55	84
Niben101Ctg15904	3215	A_G	Niben101Ctg15904g00001.1	CDS	9	43	20.93	s17_2	1061	1854	359	203
Niben101Ctg15904	3708	A_G	Niben101Ctg15904g00001.1	3'UTR	2	19	10.53	s17_2	1554	1854	289	300
Niben101Ctg15966	266	A_G	Niben101Ctg15966g00001.1	CDS	2	20	10	s17_2	265	943	209	72
Niben101Ctg15991	4503	A_G	Niben101Ctg15991g00003.1	3'UTR	13	115	11.3	s17_2	645	1010	51	365
Niben101Ctg15998	953	A_G	Niben101Ctg15998g00002.1	intron	9	50	18	s17_2		708
Niben101Ctg16048	1563	A_G	Niben101Ctg16048g00003.1	3'UTR	4	24	16.67	s17_2	245	526	20	281
Niben101Ctg16048	1684	A_G	Niben101Ctg16048g00003.1	3'UTR	21	139	15.11	s17_2	366	526	141	160
Niben101Ctg16053	2581	A_G	Niben101Ctg16053g00004.1	3'UTR	11	102	10.78	s17_2	1200	1330	212	130
Niben101Ctg16053	2800	A_G	Niben101Ctg16053g00004.1	CDS	73	495	14.75	s17_2	981	1330	131	6
Niben101Ctg16053	3429	A_G	Niben101Ctg16053g00004.1	CDS	11	113	9.73	s17_2	707	1330	205	55
Niben101Ctg16084	4018	A_G	Niben101Ctg16084g00001.1	intron	11	27	40.74	s17_2		3685
Niben101Ctg16134	6281	T_C	Niben101Ctg16134g00004.1	3'UTR	2	13	15.38	s17_2	1137	1369	71	232
Niben101Ctg16161	4415	A_G	Niben101Ctg16161g00004.1	3'UTR	3	14	21.43	s17_2	1363	1468	312	105
Niben101Ctg16171	2368	T_C	Niben101Ctg16171g00004.1	3'UTR	4	28	14.29	s17_2	953	2093	533	1140
Niben101Ctg16171	2368	A_G	Niben101Ctg16171g00002.1	3'UTR	4	28	14.29	s17_2	1505	1762	193	257
Niben101Ctg16171	2415	T_C	Niben101Ctg16171g00004.1	3'UTR	5	52	9.62	s17_2	1000	2093	580	1093
Niben101Ctg16171	2415	A_G	Niben101Ctg16171g00002.1	3'UTR	5	52	9.62	s17_2	1458	1762	146	304
Niben101Ctg16210	548	A_G	Niben101Ctg16210g00008.1	CDS	15	147	10.2	s17_2	16	561	15	545
Niben101Ctg16210	551	A_G	Niben101Ctg16210g00008.1	CDS	15	138	10.87	s17_2	13	561	12	548
Niben101Ctg16210	2434	T_C	Niben101Ctg16210g00009.1	3'UTR	4	16	25	s17_2	2981	3180	1718	199
Niben101Ctg16210	2635	A_G	Niben101Ctg16210g00007.1	CDS	9	55	16.36	s17_2	104	696	103	592
Niben101Ctg16210	2635	T_C	Niben101Ctg16210g00009.1	3'UTR	9	55	16.36	s17_2	2780	3180	1517	400
Niben101Ctg16210	2713	A_G	Niben101Ctg16210g00007.1	CDS	6	48	12.5	s17_2	182	696	181	514
Niben101Ctg16210	2713	T_C	Niben101Ctg16210g00009.1	3'UTR	6	48	12.5	s17_2	2702	3180	1439	478
Niben101Ctg16210	2739	A_G	Niben101Ctg16210g00007.1	CDS	6	38	15.79	s17_2	208	696	207	488
Niben101Ctg16210	2739	T_C	Niben101Ctg16210g00009.1	3'UTR	6	38	15.79	s17_2	2676	3180	1413	504
Niben101Ctg16210	4085	A_G	Niben101Ctg16210g00009.1	3'UTR	8	31	25.81	s17_2	1330	3180	67	1850
Niben101Ctg16216	5000	A_G	Niben101Ctg16216g00002.1	3'UTR	7	64	10.94	s17_2	801	1213	88	412
Niben101Ctg16216	5212	A_G	Niben101Ctg16216g00002.1	CDS	18	68	26.47	s17_2	675	1213	113	1
Niben101Ctg16231	704	A_G	Niben101Ctg16231g00004.1	3'UTR	8	46	17.39	s17_2	219	460	48	241
Niben101Ctg16231	751	A_G	Niben101Ctg16231g00004.1	3'UTR	3	32	9.38	s17_2	266	460	95	194
Niben101Ctg16231	764	A_G	Niben101Ctg16231g00004.1	3'UTR	4	35	11.43	s17_2	279	460	108	181
Niben101Ctg16317	338	A_G	Niben101Ctg16317g00001.1	CDS	11	48	22.92	s17_2	338	813	337	475
Niben101Ctg16320	6315	A_G	Niben101Ctg16320g00002.1	3'UTR	8	44	18.18	s17_2	1179	1615	335	436
Niben101Ctg16320	8955	A_G	Niben101Ctg16320g00002.1	CDS	26	161	16.15	s17_2	476	1615	475	364
Niben101Ctg16320	9384	A_G	Niben101Ctg16320g00002.1	CDS	2	20	10	s17_2	47	1615	46	793
Niben101Ctg16329	1982	A_G	Niben101Ctg16329g00003.1	intron	21	87	24.14	s17_2		458
Niben101Ctg16366	99	A_G	Niben101Ctg16366g00004.1	3'UTR	4	22	18.18	s17_2	1150	1232	178	82
Niben101Ctg16374	4265	A_G	Niben101Ctg16374g00011.1	3'UTR	10	49	20.41	s17_2	942	1153	154	211
Niben101Ctg16374	6259	A_G	Niben101Ctg16374g00003.1	CDS	98	993	9.87	s17_2	196	1014	15	788
Niben101Ctg16374	6448	A_G	Niben101Ctg16374g00003.1	CDS	170	1749	9.72	s17_2	385	1014	204	599
Niben101Ctg16374	7007	A_G	Niben101Ctg16374g00003.1	CDS	204	1469	13.89	s17_2	944	1014	763	40
Niben101Ctg16479	4064	A_G	Niben101Ctg16479g00004.1	3'UTR	4	17	23.53	s17_2	1879	2389	681	510
Niben101Ctg16479	6209	A_G	Niben101Ctg16479g00004.1	CDS	2	13	15.38	s17_2	340	2389	221	137
Niben101Ctg16484	1587	A_G	Niben101Ctg16484g00001.1	CDS	3	31	9.68	s17_2	1210	1524	1209	314
Niben101Scf00005	146829	A_G	Niben101Scf00005g01013.1	CDS	3	20	15	s17_2	1548	4730	319	107
Niben101Scf00005	155274	A_G	Niben101Scf00005g01008.1	3'UTR	22	54	40.74	s17_2	3617	3834	150	217
Niben101Scf00006	231629	A_G	Niben101Scf00006g02010.1	CDS	131	407	32.19	s17_2	822	1538	305	102
Niben101Scf00006	281059	A_G	Niben101Scf00006g02011.1	CDS	16	92	17.39	s17_2	1574	2315	94	190
Niben101Scf00006	283445	A_G	Niben101Scf00006g02011.1	CDS	5	48	10.42	s17_2	809	2315	400	184
Niben101Scf00010	160225	A_G	Niben101Scf00010g01005.1	CDS	4	24	16.67	s17_2	570	1356	114	203
Niben101Scf00010	514131	A_G	Niben101Scf00010g05013.1	CDS	7	32	21.88	s17_2	732	1764	393	161
Niben101Scf00010	514134	A_G	Niben101Scf00010g05013.1	CDS	6	31	19.35	s17_2	735	1764	396	158
Niben101Scf00010	517333	A_T	Niben101Scf00010g05013.1	intron	5	37	13.51	s17_2		1764
Niben101Scf00010	517400	T_A	Niben101Scf00010g05013.1	intron	13	18	72.22	s17_2		1764
Niben101Scf00010	517566	G_A	Niben101Scf00010g05013.1	intron	14	17	82.35	s17_2		1764
Niben101Scf00010	517599	T_C	Niben101Scf00010g05013.1	intron	15	18	83.33	s17_2		1764
Niben101Scf00010	520355	A_G	Niben101Scf00010g05013.1	CDS	2	18	11.11	s17_2	1114	1764	139	37
Niben101Scf00010	520381	A_G	Niben101Scf00010g05013.1	CDS	2	12	16.67	s17_2	1140	1764	165	11
Niben101Scf00010	520672	A_G	Niben101Scf00010g05013.1	3'UTR	12	73	16.44	s17_2	1330	1764	52	238
Niben101Scf00011	43231	A_G	Niben101Scf00011g00004.1	CDS	2	17	11.76	s17_2	2015	4081	1551	112
Niben101Scf00011	44061	A_G	Niben101Scf00011g00004.1	CDS	4	27	14.81	s17_2	2396	4081	268	200
Niben101Scf00011	49819	A_G	Niben101Scf00011g00004.1	intron	7	48	14.58	s17_2		4081
Niben101Scf00011	49862	A_G	Niben101Scf00011g00004.1	intron	18	51	35.29	s17_2		4081
Niben101Scf00013	343534	A_G	Niben101Scf00013g03001.1	CDS	13	38	34.21	s17_2	420	2931	419	866
Niben101Scf00013	344050	C_T	Niben101Scf00013g03001.1	CDS	3	22	13.64	s17_2	936	2931	935	350
Niben101Scf00013	344056	T_G	Niben101Scf00013g03001.1	CDS	2	21	9.52	s17_2	942	2931	941	344
Niben101Scf00013	356201	A_G	Niben101Scf00013g03001.1	CDS	5	46	10.87	s17_2	2421	2931	98	93
Niben101Scf00013	356216	A_G	Niben101Scf00013g03001.1	CDS	7	51	13.73	s17_2	2436	2931	113	78
Niben101Scf00013	356305	A_G	Niben101Scf00013g03001.1	intron	18	67	26.87	s17_2		2931
Niben101Scf00013	356322	A_G	Niben101Scf00013g03001.1	intron	9	58	15.52	s17_2		2931
Niben101Scf00013	356803	T_C	Niben101Scf00013g03001.1	3'UTR	3	31	9.68	s17_2	2802	2931	158	129
Niben101Scf00015	72206	A_G	Niben101Scf00015g00009.1	CDS	6	31	19.35	s17_2	1367	2776	699	54
Niben101Scf00015	441372	A_G	Niben101Scf00015g04023.1	3'UTR	6	42	14.29	s17_2	747	963	232	216
Niben101Scf00015	441377	A_G	Niben101Scf00015g04023.1	3'UTR	10	41	24.39	s17_2	752	963	237	211
Niben101Scf00015	526911	A_G	Niben101Scf00015g04024.1	CDS	10	37	27.03	s17_2	4043	4750	1482	340
Niben101Scf00015	527532	A_G	Niben101Scf00015g04024.1	intron	4	26	15.38	s17_2		4750
Niben101Scf00016	55676	G_A	Niben101Scf00016g00007.1	intron	2	13	15.38	s17_2		557
Niben101Scf00016	143637	A_G	Niben101Scf00016g01007.1	CDS	2	15	13.33	s17_2	197	1935	27	206
Niben101Scf00016	164382	A_G	Niben101Scf00016g01010.1	intron	14	85	16.47	s17_2		1660
Niben101Scf00016	416517	A_G	Niben101Scf00016g04005.1	CDS	2	14	14.29	s17_2	1456	1993	61	3
Niben101Scf00016	476148	A_G	Niben101Scf00016g04007.1	CDS	129	262	49.24	s17_2	731	1139	62	24
Niben101Scf00016	481151	A_G	Niben101Scf00016g04008.1	5'UTR	10	21	47.62	s17_2	353	1818	352	212
Niben101Scf00017	554	A_G	Niben101Scf00017g00005.1	CDS	108	212	50.94	s17_2	859	1328	120	11
Niben101Scf00017	512738	A_G	Niben101Scf00017g04019.1	CDS	2	15	13.33	s17_2	849	1516	71	48
Niben101Scf00017	512779	A_G	Niben101Scf00017g04019.1	CDS	2	19	10.53	s17_2	890	1516	112	7
Niben101Scf00018	138244	A_G	Niben101Scf00018g01002.1	CDS	2	11	18.18	s17_2	1129	1287	1128	158
Niben101Scf00022	656326	A_G	Niben101Scf00022g06009.1	3'UTR	16	155	10.32	s17_2	987	1047	173	60
Niben101Scf00022	656427	A_G	Niben101Scf00022g06009.1	3'UTR	34	256	13.28	s17_2	886	1047	72	161
Niben101Scf00022	936931	A_G	Niben101Scf00022g09008.1	intron	2	19	10.53	s17_2		3092
Niben101Scf00022	1044374	A_G	Niben101Scf00022g09009.1	3'UTR	3	11	27.27	s17_2	1186	2380	252	1126
Niben101Scf00023	32848	A_G	Niben101Scf00023g00004.1	CDS	9	44	20.45	s17_2	2030	2081	89	51
Niben101Scf00023	238083	A_G	Niben101Scf00023g02002.1	CDS	8	45	17.78	s17_2	1967	2422	116	21
Niben101Scf00023	300861	A_G	Niben101Scf00023g03015.1	CDS	5	42	11.9	s17_2	1003	1724	137	76
Niben101Scf00023	300947	A_G	Niben101Scf00023g03015.1	intron	6	24	25	s17_2		1724
Niben101Scf00024	64839	A_G	Niben101Scf00024g00003.1	3'UTR	22	78	28.21	s17_2	1556	1971	168	415
Niben101Scf00024	71515	A_G	Niben101Scf00024g00008.1	CDS	3	25	12	s17_2	295	957	152	417
Niben101Scf00024	235836	G_A	Niben101Scf00024g02021.1	CDS	10	12	83.33	s17_2	2416	3860	250	200
Niben101Scf00024	235844	C_T	Niben101Scf00024g02021.1	CDS	10	12	83.33	s17_2	2424	3860	258	192
Niben101Scf00024	369034	A_G	Niben101Scf00024g03006.1	CDS	4	36	11.11	s17_2	5201	5821	39	47
Niben101Scf00024	413690	A_G	Niben101Scf00024g04032.1	intron	4	38	10.53	s17_2		3114
Niben101Scf00024	413812	A_G	Niben101Scf00024g04032.1	3'UTR	18	48	37.5	s17_2	2813	3114	80	31
Niben101Scf00024	414392	A_G	Niben101Scf00024g04032.1	CDS	22	27	81.48	s17_2	2233	3114	2101	499
Niben101Scf00024	414518	G_T	Niben101Scf00024g04032.1	CDS	21	26	80.77	s17_2	2107	3114	1975	625
Niben101Scf00024	414567	G_A	Niben101Scf00024g04032.1	CDS	21	26	80.77	s17_2	2058	3114	1926	674
Niben101Scf00024	414832	G_A	Niben101Scf00024g04032.1	CDS	2	13	15.38	s17_2	1793	3114	1661	939
Niben101Scf00024	414892	T_C	Niben101Scf00024g04032.1	CDS	12	19	63.16	s17_2	1733	3114	1601	999
Niben101Scf00024	415054	T_C	Niben101Scf00024g04032.1	CDS	20	24	83.33	s17_2	1571	3114	1439	1161
Niben101Scf00024	415084	G_A	Niben101Scf00024g04032.1	CDS	2	21	9.52	s17_2	1541	3114	1409	1191
Niben101Scf00024	499768	A_G	Niben101Scf00024g04005.1	3'UTR	14	139	10.07	s17_2	1852	2430	6	578
Niben101Scf00024	555363	A_G	Niben101Scf00024g04006.1	CDS	2	10	20	s17_2	1142	2179	104	102
Niben101Scf00025	1038	A_G	Niben101Scf00025g00005.1	5'UTR	14	84	16.67	s17_2	148	1941	147	89
Niben101Scf00025	1176	A_G	Niben101Scf00025g00005.1	CDS	23	225	10.22	s17_2	286	1941	48	164
Niben101Scf00025	6918	A_G	Niben101Scf00025g00005.1	CDS	111	367	30.25	s17_2	1569	1941	115	12
Niben101Scf00025	17310	T_C	Niben101Scf00025g00006.1	CDS	3	11	27.27	s17_2	1025	1850	294	153
Niben101Scf00028	375511	A_G	Niben101Scf00028g03005.1	3'UTR	2	17	11.76	s17_2	1282	3085	426	1803
Niben101Scf00028	375511	T_C	Niben101Scf00028g04012.1	3'UTR	2	17	11.76	s17_2	2552	4168	1303	1616
Niben101Scf00028	375642	T_G	Niben101Scf00028g03005.1	3'UTR	16	22	72.73	s17_2	1151	3085	295	1934
Niben101Scf00028	375642	A_C	Niben101Scf00028g04012.1	3'UTR	16	22	72.73	s17_2	2683	4168	1434	1485
Niben101Scf00028	375835	A_C	Niben101Scf00028g03005.1	3'UTR	15	17	88.24	s17_2	958	3085	102	2127
Niben101Scf00028	375835	T_G	Niben101Scf00028g04012.1	3'UTR	15	17	88.24	s17_2	2876	4168	1627	1292
Niben101Scf00028	376716	A_G	Niben101Scf00028g03005.1	CDS	2	11	18.18	s17_2	350	3085	349	302
Niben101Scf00028	376716	T_C	Niben101Scf00028g04012.1	3'UTR	2	11	18.18	s17_2	3757	4168	2508	411
Niben101Scf00031	19941	A_G	Niben101Scf00031g00002.1	intron	2	15	13.33	s17_2		1919
Niben101Scf00031	19945	A_G	Niben101Scf00031g00002.1	intron	3	16	18.75	s17_2		1919
Niben101Scf00032	106411	A_G	Niben101Scf00032g01006.1	CDS	3	20	15	s17_2	3452	6198	235	487
Niben101Scf00032	113469	A_G	Niben101Scf00032g01006.1	CDS	4	19	21.05	s17_2	2085	6198	307	166
Niben101Scf00033	27370	A_G	Niben101Scf00033g00002.1	CDS	8	35	22.86	s17_2	1156	1561	171	63
Niben101Scf00033	186232	A_G	Niben101Scf00033g01001.1	3'UTR	74	312	23.72	s17_2	1304	1680	40	376
Niben101Scf00033	186233	A_G	Niben101Scf00033g01001.1	3'UTR	31	312	9.94	s17_2	1305	1680	41	375
Niben101Scf00033	186412	A_G	Niben101Scf00033g01001.1	3'UTR	18	157	11.46	s17_2	1484	1680	220	196
Niben101Scf00033	186442	A_G	Niben101Scf00033g01001.1	3'UTR	20	66	30.3	s17_2	1514	1680	250	166
Niben101Scf00034	472194	A_G	Niben101Scf00034g04020.1	3'UTR	7	56	12.5	s17_2	2734	2969	305	235
Niben101Scf00034	472246	A_G	Niben101Scf00034g04020.1	3'UTR	7	45	15.56	s17_2	2786	2969	357	183
Niben101Scf00034	473913	A_G	Niben101Scf00034g04016.1	3'UTR	5	32	15.62	s17_2	916	1146	144	230
Niben101Scf00037	89801	A_G	Niben101Scf00037g01004.1	CDS	3	19	15.79	s17_2	1284	1880	77	27
Niben101Scf00037	140367	A_G	Niben101Scf00037g01005.1	CDS	11	100	11	s17_2	411	1098	156	46
Niben101Scf00037	140409	A_G	Niben101Scf00037g01005.1	CDS	44	57	77.19	s17_2	453	1098	198	4
Niben101Scf00037	212224	A_G	Niben101Scf00037g02013.1	3'UTR	2	15	13.33	s17_2	1032	1156	128	124
Niben101Scf00039	147847	A_G	Niben101Scf00039g01010.1	CDS	9	100	9	s17_2	3004	3468	1202	4
Niben101Scf00043	413529	A_G	Niben101Scf00043g03002.1	CDS	23	175	13.14	s17_2	131	336	130	52
Niben101Scf00044	91768	A_G	Niben101Scf00044g00020.1	CDS	4	19	21.05	s17_2	892	1954	119	417
Niben101Scf00044	93012	A_G	Niben101Scf00044g00020.1	CDS	7	39	17.95	s17_2	1442	1954	132	369
Niben101Scf00046	35857	A_G	Niben101Scf00046g00002.1	CDS	9	24	37.5	s17_2	2072	2688	583	260
Niben101Scf00046	65372	A_G	Niben101Scf00046g00003.1	3'UTR	7	25	28	s17_2	845	1236	334	391
Niben101Scf00046	154880	A_G	Niben101Scf00046g01017.1	CDS	5	34	14.71	s17_2	901	1354	45	26
Niben101Scf00046	154905	A_G	Niben101Scf00046g01017.1	CDS	19	52	36.54	s17_2	926	1354	70	1
Niben101Scf00046	248406	A_G	Niben101Scf00046g02008.1	3'UTR	27	82	32.93	s17_2	1325	1648	247	323
Niben101Scf00046	248458	A_G	Niben101Scf00046g02008.1	3'UTR	19	77	24.68	s17_2	1377	1648	299	271
Niben101Scf00046	248563	A_G	Niben101Scf00046g02008.1	3'UTR	15	50	30	s17_2	1482	1648	404	166
Niben101Scf00046	248571	A_G	Niben101Scf00046g02008.1	3'UTR	7	50	14	s17_2	1490	1648	412	158
Niben101Scf00046	290644	A_G	Niben101Scf00046g03001.1	CDS	4	22	18.18	s17_2	290	1634	99	119
Niben101Scf00046	443833	T_C	Niben101Scf00046g04022.1	3'UTR	6	51	11.76	s17_2	2285	2388	755	103
Niben101Scf00046	443833	A_G	Niben101Scf00046g04027.1	CDS	6	51	11.76	s17_2	1760	2825	58	12
Niben101Scf00046	466899	A_G	Niben101Scf00046g04007.1	CDS	4	31	12.9	s17_2	1247	2091	105	104
Niben101Scf00046	508626	A_G	Niben101Scf00046g05006.1	CDS	4	31	12.9	s17_2	195	1074	194	879
Niben101Scf00046	509857	A_G	Niben101Scf00046g05007.1	intron	18	67	26.87	s17_2		225
Niben101Scf00046	668805	A_G	Niben101Scf00046g06006.1	CDS	3	23	13.04	s17_2	673	2244	672	1571
Niben101Scf00046	694689	A_G	Niben101Scf00046g07016.1	3'UTR	13	78	16.67	s17_2	1407	1743	247	336
Niben101Scf00046	694835	A_G	Niben101Scf00046g07016.1	3'UTR	34	197	17.26	s17_2	1261	1743	101	482
Niben101Scf00046	694947	A_G	Niben101Scf00046g07016.1	CDS	28	152	18.42	s17_2	1149	1743	244	10
Niben101Scf00046	772507	A_G	Niben101Scf00046g07025.1	3'UTR	13	29	44.83	s17_2	1215	1539	451	324
Niben101Scf00046	774582	A_G	Niben101Scf00046g07025.1	CDS	8	36	22.22	s17_2	526	1539	161	116
Niben101Scf00046	799327	A_G	Niben101Scf00046g08004.1	3'UTR	20	52	38.46	s17_2	2781	3146	131	365
Niben101Scf00046	809762	A_G	Niben101Scf00046g08004.1	5'UTR	2	10	20	s17_2	666	3146	92	54
Niben101Scf00046	954877	A_G	Niben101Scf00046g09009.1	CDS	2	12	16.67	s17_2	2087	2503	1471	138
Niben101Scf00046	986758	G_C	Niben101Scf00046g09013.1	CDS	6	65	9.23	s17_2	1785	2522	534	6
Niben101Scf00046	986824	G_A	Niben101Scf00046g09013.1	CDS	7	57	12.28	s17_2	1719	2522	468	72
Niben101Scf00047	193749	A_G	Niben101Scf00047g02009.1	CDS	4	17	23.53	s17_2	15	1865	14	1097
Niben101Scf00047	193750	A_G	Niben101Scf00047g02009.1	CDS	2	17	11.76	s17_2	14	1865	13	1098
Niben101Scf00048	215346	A_G	Niben101Scf00048g01007.1	CDS	4	17	23.53	s17_2	644	1008	316	42
Niben101Scf00048	215447	A_G	Niben101Scf00048g01007.1	CDS	3	18	16.67	s17_2	543	1008	215	143
Niben101Scf00048	215501	A_G	Niben101Scf00048g01007.1	CDS	2	14	14.29	s17_2	489	1008	161	197
Niben101Scf00049	10473	A_G	Niben101Scf00049g00001.1	CDS	4	27	14.81	s17_2	1097	1147	207	50
Niben101Scf00050	85097	A_G	Niben101Scf00050g00008.1	CDS	2	20	10	s17_2	355	1160	55	43
Niben101Scf00050	88109	A_G	Niben101Scf00050g00008.1	CDS	9	49	18.37	s17_2	855	1160	51	50
Niben101Scf00050	88246	A_G	Niben101Scf00050g00008.1	intron	27	144	18.75	s17_2		1160
Niben101Scf00050	306041	A_G	Niben101Scf00050g03005.1	3'UTR	22	125	17.6	s17_2	2650	3028	124	378
Niben101Scf00050	306243	A_G	Niben101Scf00050g03005.1	CDS	11	122	9.02	s17_2	2448	3028	133	77
Niben101Scf00051	44467	A_G	Niben101Scf00051g00011.1	CDS	5	28	17.86	s17_2	1339	1424	103	73
Niben101Scf00051	44503	A_G	Niben101Scf00051g00011.1	CDS	8	26	30.77	s17_2	1375	1424	139	37
Niben101Scf00051	95177	A_G	Niben101Scf00051g01009.1	CDS	6	63	9.52	s17_2	637	2049	455	966
Niben101Scf00051	139816	A_G	Niben101Scf00051g01015.1	CDS	4	44	9.09	s17_2	1626	2162	67	27
Niben101Scf00051	143804	A_G	Niben101Scf00051g01015.1	CDS	2	17	11.76	s17_2	1057	2162	539	66
Niben101Scf00051	143918	A_G	Niben101Scf00051g01015.1	CDS	3	32	9.38	s17_2	943	2162	425	180
Niben101Scf00051	144254	A_G	Niben101Scf00051g01015.1	CDS	3	15	20	s17_2	607	2162	89	516
Niben101Scf00051	144291	A_G	Niben101Scf00051g01015.1	CDS	2	10	20	s17_2	570	2162	52	553
Niben101Scf00051	359604	A_G	Niben101Scf00051g03009.1	CDS	3	31	9.68	s17_2	548	916	33	41
Niben101Scf00054	30359	A_G	Niben101Scf00054g00002.1	CDS	5	19	26.32	s17_2	1340	2070	150	61
Niben101Scf00055	27023	A_G	Niben101Scf00055g00003.1	CDS	5	17	29.41	s17_2	814	2101	299	464
Niben101Scf00055	338763	A_G	Niben101Scf00055g03020.1	3'UTR	32	165	19.39	s17_2	1425	1869	4	444
Niben101Scf00056	1072642	A_G	Niben101Scf00056g09002.1	CDS	9	43	20.93	s17_2	3934	6500	481	255
Niben101Scf00057	14062	T_C	Niben101Scf00057g00032.1	3'UTR	496	3187	15.56	s17_2	2845	4017	1122	1172
Niben101Scf00057	14062	A_G	Niben101Scf00057g00027.1	CDS	496	3187	15.56	s17_2	293	504	292	211
Niben101Scf00057	14375	T_C	Niben101Scf00057g00032.1	3'UTR	68	717	9.48	s17_2	3158	4017	1435	859
Niben101Scf00057	93665	A_G	Niben101Scf00057g00034.1	CDS	3	25	12	s17_2	569	1415	145	71
Niben101Scf00057	94863	A_G	Niben101Scf00057g00034.1	CDS	8	60	13.33	s17_2	847	1415	141	113
Niben101Scf00057	102264	A_G	Niben101Scf00057g00011.1	intron	6	12	50	s17_2		1882
Niben101Scf00057	102330	A_G	Niben101Scf00057g00011.1	3'UTR	3	15	20	s17_2	1651	1882	165	62
Niben101Scf00058	34635	A_G	Niben101Scf00058g00001.1	CDS	2	12	16.67	s17_2	337	4004	102	1025
Niben101Scf00058	35076	A_G	Niben101Scf00058g00001.1	CDS	2	12	16.67	s17_2	778	4004	543	584
Niben101Scf00058	35077	A_G	Niben101Scf00058g00001.1	CDS	2	12	16.67	s17_2	779	4004	544	583
Niben101Scf00058	39189	A_G	Niben101Scf00058g00001.1	CDS	4	15	26.67	s17_2	2539	4004	217	86
Niben101Scf00058	41758	A_G	Niben101Scf00058g00001.1	CDS	4	32	12.5	s17_2	2868	4004	119	327
Niben101Scf00058	42763	A_G	Niben101Scf00058g00001.1	CDS	3	31	9.68	s17_2	3682	4004	486	35
Niben101Scf00058	310739	A_G	Niben101Scf00058g03014.1	CDS	3	15	20	s17_2	1687	3004	1392	693
Niben101Scf00058	371113	A_G	Niben101Scf00058g03015.1	intron	4	21	19.05	s17_2		2041
Niben101Scf00058	377116	A_G	Niben101Scf00058g03015.1	CDS	3	15	20	s17_2	971	2041	171	743
Niben101Scf00058	377474	A_G	Niben101Scf00058g03015.1	5'UTR	2	13	15.38	s17_2	613	2041	612	186
Niben101Scf00058	758163	A_T	Niben101Scf00058g07005.1	CDS	2	15	13.33	s17_2	1364	2531	81	94
Niben101Scf00058	761808	A_G	Niben101Scf00058g07005.1	CDS	82	105	78.1	s17_2	974	2531	787	98
Niben101Scf00058	847434	A_G	Niben101Scf00058g08006.1	3'UTR	3	15	20	s17_2	2135	2417	253	282
Niben101Scf00058	847480	A_G	Niben101Scf00058g08006.1	3'UTR	4	19	21.05	s17_2	2089	2417	207	328
Niben101Scf00058	949022	A_G	Niben101Scf00058g09014.1	3'UTR	9	45	20	s17_2	1153	1400	368	247
Niben101Scf00058	949262	A_G	Niben101Scf00058g09014.1	3'UTR	28	108	25.93	s17_2	913	1400	128	487
Niben101Scf00058	976111	A_G	Niben101Scf00058g09015.1	3'UTR	8	67	11.94	s17_2	5302	6088	121	786
Niben101Scf00058	1033386	A_G	Niben101Scf00058g09016.1	3'UTR	9	82	10.98	s17_2	2728	3075	173	306
Niben101Scf00059	253303	A_G	Niben101Scf00059g02013.1	CDS	8	52	15.38	s17_2	982	2393	78	506
Niben101Scf00059	253605	A_G	Niben101Scf00059g02013.1	CDS	7	57	12.28	s17_2	1284	2393	380	204
Niben101Scf00059	262935	A_G	Niben101Scf00059g02013.1	CDS	44	170	25.88	s17_2	2178	2393	191	15
Niben101Scf00059	508749	T_C	Niben101Scf00059g04022.1	intron	14	59	23.73	s17_2		345
Niben101Scf00059	508788	T_C	Niben101Scf00059g04022.1	intron	5	26	19.23	s17_2		345
Niben101Scf00059	513448	A_G	Niben101Scf00059g04019.1	CDS	13	59	22.03	s17_2	415	1315	212	78
Niben101Scf00059	517216	A_G	Niben101Scf00059g04019.1	CDS	3	27	11.11	s17_2	596	1315	102	65
Niben101Scf00062	166879	A_G	Niben101Scf00062g01026.1	CDS	4	13	30.77	s17_2	1864	2156	85	24
Niben101Scf00063	50703	A_G	Niben101Scf00063g00016.1	3'UTR	2	14	14.29	s17_2	5413	6036	47	623
Niben101Scf00063	204667	A_G	Niben101Scf00063g02016.1	CDS	4	16	25	s17_2	76	270	64	194
Niben101Scf00063	328386	A_G	Niben101Scf00063g03008.1	CDS	15	76	19.74	s17_2	328	561	146	233
Niben101Scf00063	347774	A_G	Niben101Scf00063g03007.1	CDS	19	102	18.63	s17_2	208	1598	75	47
Niben101Scf00063	515210	A_G	Niben101Scf00063g05003.1	CDS	15	87	17.24	s17_2	1763	2081	113	3
Niben101Scf00063	556869	A_G	Niben101Scf00063g05012.1	CDS	7	38	18.42	s17_2	246	1353	245	1107
Niben101Scf00063	605071	A_G	Niben101Scf00063g06032.1	3'UTR	23	58	39.66	s17_2	967	1289	62	262
Niben101Scf00063	661385	A_G	Niben101Scf00063g06034.1	3'UTR	6	19	31.58	s17_2	1924	3950	138	471
Niben101Scf00063	661385	T_C	Niben101Scf00063g06042.1	3'UTR	6	19	31.58	s17_2	1855	2897	435	1042
Niben101Scf00063	661972	T_C	Niben101Scf00063g06034.1	3'UTR	43	162	26.54	s17_2	2485	3950	89	312
Niben101Scf00063	661972	A_G	Niben101Scf00063g06042.1	3'UTR	43	162	26.54	s17_2	1288	2897	42	131
Niben101Scf00063	662045	T_C	Niben101Scf00063g06034.1	3'UTR	7	37	18.92	s17_2	2558	3950	162	239
Niben101Scf00063	662045	A_G	Niben101Scf00063g06042.1	CDS	7	37	18.92	s17_2	1215	2897	5	30
Niben101Scf00063	669834	A_G	Niben101Scf00063g06042.1	CDS	63	340	18.53	s17_2	343	2897	6	103
Niben101Scf00063	814515	A_G	Niben101Scf00063g08003.1	3'UTR	3	10	30	s17_2	1057	1833	255	776
Niben101Scf00063	1045372	A_G	Niben101Scf00063g10008.1	CDS	162	373	43.43	s17_2	7	935	6	199
Niben101Scf00063	1047445	A_G	Niben101Scf00063g10004.1	CDS	24	238	10.08	s17_2	123	746	122	310
Niben101Scf00063	1047445	T_C	Niben101Scf00063g10005.1	3'UTR	24	238	10.08	s17_2	2564	2738	1214	174
Niben101Scf00063	1048234	T_C	Niben101Scf00063g10005.1	3'UTR	19	60	31.67	s17_2	1775	2738	425	963
Niben101Scf00063	1048270	T_C	Niben101Scf00063g10005.1	3'UTR	17	31	54.84	s17_2	1739	2738	389	999
Niben101Scf00063	1311923	A_G	Niben101Scf00063g13005.1	CDS	9	37	24.32	s17_2	516	1774	508	738
Niben101Scf00063	1342226	A_G	Niben101Scf00063g13004.1	CDS	18	62	29.03	s17_2	581	1057	165	155
Niben101Scf00063	1393996	A_G	Niben101Scf00063g14006.1	CDS	2	14	14.29	s17_2	1559	3843	95	432
Niben101Scf00063	1395758	A_G	Niben101Scf00063g14006.1	CDS	3	22	13.64	s17_2	768	3843	270	695
Niben101Scf00066	229711	A_G	Niben101Scf00066g02010.1	3'UTR	3	11	27.27	s17_2	1121	1270	135	149
Niben101Scf00066	270181	A_G	Niben101Scf00066g02012.1	3'UTR	3	16	18.75	s17_2	2268	2418	266	150
Niben101Scf00066	270200	A_G	Niben101Scf00066g02012.1	3'UTR	4	20	20	s17_2	2249	2418	247	169
Niben101Scf00066	270512	A_G	Niben101Scf00066g02012.1	CDS	6	18	33.33	s17_2	1937	2418	106	64
Niben101Scf00067	216205	A_G	Niben101Scf00067g02002.1	CDS	5	44	11.36	s17_2	1445	1662	116	0
Niben101Scf00067	223798	A_G	Niben101Scf00067g02002.1	CDS	5	11	45.45	s17_2	516	1662	102	65
Niben101Scf00067	223807	A_G	Niben101Scf00067g02002.1	CDS	2	11	18.18	s17_2	507	1662	93	74
Niben101Scf00068	94833	A_G	Niben101Scf00068g00013.1	intron	3	10	30	s17_2		1815
Niben101Scf00069	355992	A_G	Niben101Scf00069g03002.1	3'UTR	4	16	25	s17_2	1291	1609	78	318
Niben101Scf00069	356129	A_G	Niben101Scf00069g03002.1	CDS	4	29	13.79	s17_2	1154	1609	256	58
Niben101Scf00069	356193	A_G	Niben101Scf00069g03002.1	CDS	5	29	17.24	s17_2	1090	1609	192	122
Niben101Scf00069	1096047	G_A	Niben101Scf00069g11015.1	5'UTR	2	12	16.67	s17_2	351	3839	350	149
Niben101Scf00069	1210347	A_G	Niben101Scf00069g12009.1	CDS	33	125	26.4	s17_2	2567	2797	38	48
Niben101Scf00069	1214606	A_G	Niben101Scf00069g12009.1	CDS	23	209	11	s17_2	1799	2797	110	135
Niben101Scf00069	1214637	A_G	Niben101Scf00069g12009.1	CDS	64	176	36.36	s17_2	1768	2797	79	166
Niben101Scf00069	1546153	A_G	Niben101Scf00069g15007.1	CDS	5	33	15.15	s17_2	764	2213	53	371
Niben101Scf00069	1546748	A_G	Niben101Scf00069g15007.1	CDS	8	44	18.18	s17_2	1280	2213	144	41
Niben101Scf00069	1546976	A_G	Niben101Scf00069g15007.1	CDS	40	121	33.06	s17_2	1423	2213	101	165
Niben101Scf00069	1548599	A_G	Niben101Scf00069g15007.1	CDS	4	40	10	s17_2	1615	2213	26	306
Niben101Scf00069	1596280	A_G	Niben101Scf00069g15002.1	CDS	12	14	85.71	s17_2	708	1869	116	96
Niben101Scf00069	1596295	A_G	Niben101Scf00069g15002.1	CDS	12	14	85.71	s17_2	723	1869	131	81
Niben101Scf00069	1597382	T_G	Niben101Scf00069g15002.1	intron	7	10	70	s17_2		1869
Niben101Scf00072	526016	A_C	Niben101Scf00072g05003.1	3'UTR	72	119	60.5	s17_2	1629	1649	11	20
Niben101Scf00072	526096	G_T	Niben101Scf00072g05003.1	CDS	150	229	65.5	s17_2	1549	1649	552	68
Niben101Scf00072	526228	A_C	Niben101Scf00072g05003.1	CDS	162	260	62.31	s17_2	1417	1649	420	200
Niben101Scf00072	595246	A_C	Niben101Scf00072g06001.1	CDS	174	283	61.48	s17_2	1417	1649	420	200
Niben101Scf00072	595378	G_T	Niben101Scf00072g06001.1	CDS	171	250	68.4	s17_2	1549	1649	552	68
Niben101Scf00072	595458	A_C	Niben101Scf00072g06001.1	3'UTR	96	144	66.67	s17_2	1629	1649	11	20
Niben101Scf00072	755298	A_G	Niben101Scf00072g07005.1	CDS	2	14	14.29	s17_2	471	1878	470	39
Niben101Scf00072	764973	A_G	Niben101Scf00072g07005.1	3'UTR	4	35	11.43	s17_2	1378	1878	18	278
Niben101Scf00072	1160567	A_G	Niben101Scf00072g10016.1	3'UTR	4	23	17.39	s17_2	1463	1872	39	409
Niben101Scf00073	468085	A_G	Niben101Scf00073g04002.1	5'UTR	6	18	33.33	s17_2	892	2283	564	130
Niben101Scf00073	544612	A_G	Niben101Scf00073g05010.1	3'UTR	5	23	21.74	s17_2	1321	1890	47	569
Niben101Scf00073	651080	A_C	Niben101Scf00073g06005.1	CDS	4	17	23.53	s17_2	489	2339	167	150
Niben101Scf00074	103584	A_G	Niben101Scf00074g01003.1	CDS	48	114	42.11	s17_2	1685	2245	264	71
Niben101Scf00074	104044	A_G	Niben101Scf00074g01003.1	3'UTR	10	68	14.71	s17_2	2025	2245	30	220
Niben101Scf00074	104108	A_G	Niben101Scf00074g01003.1	3'UTR	21	50	42	s17_2	2089	2245	94	156
Niben101Scf00077	495223	C_T	Niben101Scf00077g05004.1	CDS	4	25	16	s17_2	838	2030	120	92
Niben101Scf00078	195056	A_G	Niben101Scf00078g02001.1	intron	133	279	47.67	s17_2		874
Niben101Scf00079	67374	A_G	Niben101Scf00079g00015.1	intron	4	33	12.12	s17_2		1728
Niben101Scf00079	67410	A_G	Niben101Scf00079g00015.1	3'UTR	3	35	8.57	s17_2	1568	1728	103	32
Niben101Scf00079	67504	A_G	Niben101Scf00079g00015.1	3'UTR	4	32	12.5	s17_2	1474	1728	9	126
Niben101Scf00080	61894	A_G	Niben101Scf00080g00010.1	CDS	7	51	13.73	s17_2	2612	2961	295	20
Niben101Scf00081	8557	A_G	Niben101Scf00081g00011.1	CDS	2	16	12.5	s17_2	461	1491	74	157
Niben101Scf00081	13354	A_G	Niben101Scf00081g00011.1	CDS	7	23	30.43	s17_2	291	1491	47	95
Niben101Scf00081	13475	A_G	Niben101Scf00081g00011.1	5'UTR	3	19	15.79	s17_2	170	1491	169	73
Niben101Scf00082	656201	G_A	Niben101Scf00082g06011.1	intron	5	12	41.67	s17_2		2720
Niben101Scf00082	672764	A_G	Niben101Scf00082g07001.1	CDS	8	32	25	s17_2	1089	1107	68	18
Niben101Scf00083	149896	A_G	Niben101Scf00083g01001.1	CDS	2	18	11.11	s17_2	277	1659	89	516
Niben101Scf00083	190090	A_G	Niben101Scf00083g02013.1	3'UTR	5	51	9.8	s17_2	1859	2189	39	330
Niben101Scf00083	233072	A_G	Niben101Scf00083g02014.1	CDS	4	13	30.77	s17_2	1556	1593	139	37
Niben101Scf00083	233108	A_G	Niben101Scf00083g02014.1	CDS	3	13	23.08	s17_2	1520	1593	103	73
Niben101Scf00083	242350	A_G	Niben101Scf00083g02014.1	CDS	4	36	11.11	s17_2	375	1593	254	60
Niben101Scf00083	270605	A_G	Niben101Scf00083g02012.1	CDS	33	130	25.38	s17_2	743	1263	720	1
Niben101Scf00083	412497	A_G	Niben101Scf00083g04018.1	CDS	2	21	9.52	s17_2	1075	1921	40	67
Niben101Scf00083	412602	A_G	Niben101Scf00083g04018.1	3'UTR	9	42	21.43	s17_2	1180	1921	37	741
Niben101Scf00083	463093	A_G	Niben101Scf00083g04026.1	3'UTR	5	44	11.36	s17_2	2023	2290	175	267
Niben101Scf00085	311470	A_G	Niben101Scf00085g03007.1	CDS	5	38	13.16	s17_2	525	1076	20	185
Niben101Scf00085	311814	A_G	Niben101Scf00085g03007.1	CDS	3	18	16.67	s17_2	745	1076	34	19
Niben101Scf00085	311978	A_G	Niben101Scf00085g03007.1	3'UTR	9	84	10.71	s17_2	909	1076	144	167
Niben101Scf00085	360936	C_T	Niben101Scf00085g03003.1	CDS	5	15	33.33	s17_2	347	1804	217	73
Niben101Scf00085	361873	A_G	Niben101Scf00085g03003.1	CDS	4	38	10.53	s17_2	654	1804	233	672
Niben101Scf00085	362222	A_G	Niben101Scf00085g03003.1	CDS	8	41	19.51	s17_2	1003	1804	582	323
Niben101Scf00085	406355	T_C	Niben101Scf00085g04001.1	3'UTR	6	29	20.69	s17_2	3106	4189	696	1083
Niben101Scf00085	406355	A_G	Niben101Scf00085g04003.1	3'UTR	6	29	20.69	s17_2	1971	7574	73	601
Niben101Scf00085	637833	A_G	Niben101Scf00085g06010.1	CDS	6	20	30	s17_2	1798	2943	359	174
Niben101Scf00085	642361	A_G	Niben101Scf00085g06010.1	CDS	4	33	12.12	s17_2	2171	2943	198	65
Niben101Scf00087	294752	A_G	Niben101Scf00087g03023.1	CDS	3	14	21.43	s17_2	2374	2899	640	148
Niben101Scf00087	522521	A_G	Niben101Scf00087g05001.1	intron	6	29	20.69	s17_2		3503
Niben101Scf00087	598258	A_G	Niben101Scf00087g06008.1	3'UTR	103	648	15.9	s17_2	1495	1827	42	332
Niben101Scf00087	655686	A_G	Niben101Scf00087g06009.1	CDS	6	28	21.43	s17_2	1807	2315	48	227
Niben101Scf00088	47437	A_G	Niben101Scf00088g00010.1	CDS	2	16	12.5	s17_2	2334	3398	1932	457
Niben101Scf00088	150855	A_G	Niben101Scf00088g01010.1	CDS	24	169	14.2	s17_2	449	829	112	1
Niben101Scf00088	150922	A_G	Niben101Scf00088g01010.1	CDS	22	106	20.75	s17_2	382	829	45	68
Niben101Scf00088	169827	A_G	Niben101Scf00088g01009.1	CDS	14	70	20	s17_2	256	267	91	11
Niben101Scf00089	63190	A_G	Niben101Scf00089g00001.1	CDS	14	111	12.61	s17_2	1054	1482	306	38
Niben101Scf00089	66601	A_G	Niben101Scf00089g00001.1	CDS	13	42	30.95	s17_2	679	1482	444	68
Niben101Scf00089	66902	A_G	Niben101Scf00089g00001.1	CDS	8	52	15.38	s17_2	378	1482	143	369
Niben101Scf00090	168221	A_G	Niben101Scf00090g01010.1	CDS	2	14	14.29	s17_2	665	1498	191	27
Niben101Scf00090	169610	A_G	Niben101Scf00090g01010.1	CDS	19	176	10.8	s17_2	1121	1498	122	81
Niben101Scf00090	180147	A_G	Niben101Scf00090g01014.1	CDS	6	42	14.29	s17_2	827	3358	146	190
Niben101Scf00090	183439	A_G	Niben101Scf00090g01014.1	CDS	13	48	27.08	s17_2	1461	3358	117	143
Niben101Scf00090	184176	C_T	Niben101Scf00090g01014.1	3'UTR	17	22	77.27	s17_2	2198	3358	593	90
Niben101Scf00090	184182	A_G	Niben101Scf00090g01014.1	3'UTR	15	20	75	s17_2	2204	3358	599	84
Niben101Scf00090	184572	A_G	Niben101Scf00090g01014.1	3'UTR	8	47	17.02	s17_2	2327	3358	38	228
Niben101Scf00090	184763	T_C	Niben101Scf00090g01014.1	3'UTR	15	23	65.22	s17_2	2518	3358	229	37
Niben101Scf00090	185989	A_G	Niben101Scf00090g01014.1	3'UTR	5	38	13.16	s17_2	2947	3358	256	10
Niben101Scf00090	237222	A_G	Niben101Scf00090g02003.1	CDS	8	84	9.52	s17_2	920	1663	85	91
Niben101Scf00090	240752	A_G	Niben101Scf00090g02003.1	CDS	13	69	18.84	s17_2	410	1663	97	309
Niben101Scf00090	493283	A_G	Niben101Scf00090g05004.1	intron	6	53	11.32	s17_2		1169
Niben101Scf00090	564634	A_G	Niben101Scf00090g05006.1	CDS	11	54	20.37	s17_2	226	485	115	92
Niben101Scf00090	754774	A_G	Niben101Scf00090g07002.1	3'UTR	3	22	13.64	s17_2	668	867	166	199
Niben101Scf00090	845212	A_G	Niben101Scf00090g08011.1	CDS	2	11	18.18	s17_2	1724	1893	103	145
Niben101Scf00090	845506	A_G	Niben101Scf00090g08011.1	intron	4	18	22.22	s17_2		1893
Niben101Scf00090	846554	A_G	Niben101Scf00090g08013.1	CDS	2	14	14.29	s17_2	3065	3497	1838	36
Niben101Scf00090	846588	A_G	Niben101Scf00090g08013.1	CDS	3	14	21.43	s17_2	3031	3497	1804	70
Niben101Scf00090	1328079	A_G	Niben101Scf00090g13016.1	intron	4	30	13.33	s17_2		708
Niben101Scf00091	60803	A_G	Niben101Scf00091g00002.1	CDS	2	12	16.67	s17_2	1626	3487	1148	584
Niben101Scf00091	60827	A_G	Niben101Scf00091g00002.1	CDS	4	14	28.57	s17_2	1650	3487	1172	560
Niben101Scf00091	66785	A_G	Niben101Scf00091g00002.1	CDS	6	44	13.64	s17_2	2686	3487	323	290
Niben101Scf00091	105704	A_G	Niben101Scf00091g01023.1	3'UTR	41	368	11.14	s17_2	992	1381	146	389
Niben101Scf00091	122353	T_C	Niben101Scf00091g01028.1	3'UTR	4	44	9.09	s17_2	2076	4613	1213	2537
Niben101Scf00091	122353	A_G	Niben101Scf00091g01026.1	intron	4	44	9.09	s17_2		1778	2537	1213
Niben101Scf00094	242893	A_G	Niben101Scf00094g02004.1	5'UTR	2	16	12.5	s17_2	204	1116	203	133
Niben101Scf00095	887050	A_G	Niben101Scf00095g08004.1	CDS	11	70	15.71	s17_2	2828	3784	238	46
Niben101Scf00095	887263	G_A	Niben101Scf00095g08004.1	3'UTR	5	64	7.81	s17_2	3041	3784	166	502
Niben101Scf00095	887349	A_G	Niben101Scf00095g08004.1	3'UTR	10	83	12.05	s17_2	3127	3784	252	416
Niben101Scf00096	195119	A_G	Niben101Scf00096g02003.1	CDS	11	36	30.56	s17_2	705	1528	349	398
Niben101Scf00096	416405	A_G	Niben101Scf00096g04015.1	CDS	20	121	16.53	s17_2	828	1853	48	565
Niben101Scf00096	563494	A_G	Niben101Scf00096g05005.1	3'UTR	2	11	18.18	s17_2	1307	1604	141	297
Niben101Scf00100	64970	G_A	Niben101Scf00100g00017.1	3'UTR	11	13	84.62	s17_2	1641	1812	230	171
Niben101Scf00100	65055	A_G	Niben101Scf00100g00017.1	3'UTR	2	14	14.29	s17_2	1556	1812	145	256
Niben101Scf00100	65579	T_C	Niben101Scf00100g00017.1	CDS	3	19	15.79	s17_2	1032	1812	620	378
Niben101Scf00100	65685	A_G	Niben101Scf00100g00017.1	CDS	12	21	57.14	s17_2	926	1812	514	484
Niben101Scf00100	65690	T_C	Niben101Scf00100g00017.1	CDS	12	19	63.16	s17_2	921	1812	509	489
Niben101Scf00100	65792	A_G	Niben101Scf00100g00017.1	CDS	9	15	60	s17_2	819	1812	407	591
Niben101Scf00100	65855	G_A	Niben101Scf00100g00017.1	CDS	9	15	60	s17_2	756	1812	344	654
Niben101Scf00100	66053	G_A	Niben101Scf00100g00017.1	CDS	6	13	46.15	s17_2	558	1812	146	852
Niben101Scf00100	80803	A_G	Niben101Scf00100g00020.1	CDS	4	23	17.39	s17_2	925	1969	514	484
Niben101Scf00100	80808	T_C	Niben101Scf00100g00020.1	CDS	4	23	17.39	s17_2	920	1969	509	489
Niben101Scf00100	80910	A_G	Niben101Scf00100g00020.1	CDS	17	23	73.91	s17_2	818	1969	407	591
Niben101Scf00100	80973	G_A	Niben101Scf00100g00020.1	CDS	17	23	73.91	s17_2	755	1969	344	654
Niben101Scf00100	81171	G_A	Niben101Scf00100g00020.1	CDS	3	19	15.79	s17_2	557	1969	146	852
Niben101Scf00103	52719	A_G	Niben101Scf00103g00018.1	3'UTR	2	17	11.76	s17_2	665	913	199	248
Niben101Scf00103	52739	A_G	Niben101Scf00103g00018.1	3'UTR	3	21	14.29	s17_2	645	913	179	268
Niben101Scf00103	67828	A_G	Niben101Scf00103g00019.1	CDS	4	12	33.33	s17_2	890	2148	109	59
Niben101Scf00103	362477	A_G	Niben101Scf00103g03008.1	3'UTR	14	118	11.86	s17_2	937	1275	141	338
Niben101Scf00103	362478	A_G	Niben101Scf00103g03008.1	3'UTR	41	119	34.45	s17_2	938	1275	142	337
Niben101Scf00103	432004	A_G	Niben101Scf00103g04001.1	CDS	3	30	10	s17_2	2788	3356	305	98
Niben101Scf00103	432120	A_G	Niben101Scf00103g04001.1	intron	4	13	30.77	s17_2		3356
Niben101Scf00104	69330	A_G	Niben101Scf00104g00003.1	CDS	77	220	35	s17_2	673	678	672	5
Niben101Scf00104	232338	A_G	Niben101Scf00104g02012.1	CDS	21	243	8.64	s17_2	284	800	24	280
Niben101Scf00104	460622	T_C	Niben101Scf00104g04002.1	3'UTR	5	19	26.32	s17_2	4314	6999	2079	2685
Niben101Scf00104	460622	A_G	Niben101Scf00104g04008.1	intron	5	19	26.32	s17_2		1710	2685	2079
Niben101Scf00104	512409	A_G	Niben101Scf00104g04007.1	intron	38	104	36.54	s17_2		825
Niben101Scf00105	26970	A_G	Niben101Scf00105g00001.1	CDS	3	18	16.67	s17_2	3726	4363	1008	96
Niben101Scf00105	27709	A_G	Niben101Scf00105g00001.1	CDS	4	26	15.38	s17_2	2987	4363	269	835
Niben101Scf00105	27788	A_G	Niben101Scf00105g00001.1	CDS	3	19	15.79	s17_2	2908	4363	190	914
Niben101Scf00107	185503	C_T	Niben101Scf00107g02001.1	intron	3	27	11.11	s17_2		2038
Niben101Scf00107	185510	T_A	Niben101Scf00107g02001.1	intron	3	29	10.34	s17_2		2038
Niben101Scf00107	361493	A_G	Niben101Scf00107g03008.1	CDS	252	2421	10.41	s17_2	441	771	212	330
Niben101Scf00108	145757	A_G	Niben101Scf00108g01009.1	3'UTR	10	70	14.29	s17_2	1291	1474	106	183
Niben101Scf00108	145865	A_G	Niben101Scf00108g01009.1	3'UTR	3	25	12	s17_2	1399	1474	214	75
Niben101Scf00108	145872	A_G	Niben101Scf00108g01009.1	3'UTR	3	22	13.64	s17_2	1406	1474	221	68
Niben101Scf00108	307705	A_G	Niben101Scf00108g03023.1	intron	16	61	26.23	s17_2		1435
Niben101Scf00108	307706	A_G	Niben101Scf00108g03023.1	intron	8	61	13.11	s17_2		1435
Niben101Scf00108	307816	A_G	Niben101Scf00108g03023.1	intron	10	72	13.89	s17_2		1435
Niben101Scf00108	423690	A_G	Niben101Scf00108g04010.1	3'UTR	13	87	14.94	s17_2	2726	2919	325	193
Niben101Scf00108	423879	A_G	Niben101Scf00108g04010.1	3'UTR	59	164	35.98	s17_2	2537	2919	136	382
Niben101Scf00108	700256	G_C	Niben101Scf00108g06008.1	3'UTR	4	37	10.81	s17_2	2410	2726	9	316
Niben101Scf00108	700302	A_T	Niben101Scf00108g06008.1	CDS	20	26	76.92	s17_2	2364	2726	154	36
Niben101Scf00108	700317	A_C	Niben101Scf00108g06008.1	CDS	5	19	26.32	s17_2	2349	2726	139	51
Niben101Scf00109	33757	A_G	Niben101Scf00109g00001.1	3'UTR	2	19	10.53	s17_2	1801	2050	124	249
Niben101Scf00109	36740	A_G	Niben101Scf00109g00010.1	intron	4	10	40	s17_2		258
Niben101Scf00109	49000	A_G	Niben101Scf00109g00017.1	CDS	35	229	15.28	s17_2	1043	3267	89	125
Niben101Scf00109	49603	A_G	Niben101Scf00109g00017.1	3'UTR	50	465	10.75	s17_2	1397	3267	42	209
Niben101Scf00109	184610	A_G	Niben101Scf00109g02016.1	3'UTR	36	190	18.95	s17_2	1344	1559	872	215
Niben101Scf00109	184746	A_G	Niben101Scf00109g02016.1	3'UTR	28	281	9.96	s17_2	1208	1559	736	351
Niben101Scf00109	237039	A_G	Niben101Scf00109g02025.1	3'UTR	29	69	42.03	s17_2	993	1320	66	327
Niben101Scf00109	242934	A_G	Niben101Scf00109g02013.1	intron	3	19	15.79	s17_2		2155
Niben101Scf00109	327518	A_G	Niben101Scf00109g03008.1	CDS	4	36	11.11	s17_2	793	2211	182	219
Niben101Scf00109	366471	A_G	Niben101Scf00109g03002.1	intron	5	35	14.29	s17_2		2275
Niben101Scf00109	366515	A_G	Niben101Scf00109g03002.1	3'UTR	5	46	10.87	s17_2	1887	2275	260	9
Niben101Scf00109	572670	A_G	Niben101Scf00109g05011.1	3'UTR	3	27	11.11	s17_2	2028	2600	100	572
Niben101Scf00109	572695	A_G	Niben101Scf00109g05011.1	3'UTR	5	26	19.23	s17_2	2003	2600	75	597
Niben101Scf00109	573030	A_G	Niben101Scf00109g05011.1	3'UTR	8	46	17.39	s17_2	1808	2600	73	119
Niben101Scf00109	772966	A_G	Niben101Scf00109g07025.1	CDS	2	14	14.29	s17_2	303	1277	104	97
Niben101Scf00109	854082	A_G	Niben101Scf00109g08006.1	CDS	12	118	10.17	s17_2	637	1935	116	1
Niben101Scf00109	1018994	A_G	Niben101Scf00109g10001.1	CDS	4	42	9.52	s17_2	48	822	47	153
Niben101Scf00109	1039601	A_G	Niben101Scf00109g10012.1	3'UTR	5	37	13.51	s17_2	1004	1184	148	180
Niben101Scf00109	1039930	A_G	Niben101Scf00109g10012.1	CDS	7	56	12.5	s17_2	675	1184	188	180
Niben101Scf00109	1040592	A_G	Niben101Scf00109g10012.1	CDS	4	22	18.18	s17_2	435	1184	147	51
Niben101Scf00109	1065995	A_G	Niben101Scf00109g10013.1	CDS	9	40	22.5	s17_2	1835	2246	494	13
Niben101Scf00109	1066062	A_G	Niben101Scf00109g10013.1	CDS	17	37	45.95	s17_2	1768	2246	427	80
Niben101Scf00109	1066141	A_G	Niben101Scf00109g10013.1	CDS	5	51	9.8	s17_2	1689	2246	348	159
Niben101Scf00109	1066210	A_G	Niben101Scf00109g10013.1	CDS	11	53	20.75	s17_2	1620	2246	279	228
Niben101Scf00109	1066336	A_G	Niben101Scf00109g10013.1	CDS	5	50	10	s17_2	1494	2246	153	354
Niben101Scf00109	1066686	A_G	Niben101Scf00109g10013.1	CDS	10	24	41.67	s17_2	1252	2246	846	88
Niben101Scf00109	1067003	C_T	Niben101Scf00109g10013.1	CDS	9	11	81.82	s17_2	935	2246	529	405
Niben101Scf00109	1067005	G_T	Niben101Scf00109g10013.1	CDS	10	12	83.33	s17_2	933	2246	527	407
Niben101Scf00109	1083816	A_G	Niben101Scf00109g10005.1	CDS	105	561	18.72	s17_2	324	934	150	146
Niben101Scf00109	1107213	A_G	Niben101Scf00109g10007.1	CDS	9	57	15.79	s17_2	109	285	108	80
Niben101Scf00109	1107246	A_G	Niben101Scf00109g10007.1	CDS	15	49	30.61	s17_2	142	285	141	47
Niben101Scf00110	66954	A_G	Niben101Scf00110g00013.1	CDS	2	18	11.11	s17_2	3373	5004	186	968
Niben101Scf00110	67658	A_G	Niben101Scf00110g00013.1	CDS	5	17	29.41	s17_2	4077	5004	890	264
Niben101Scf00110	67662	A_G	Niben101Scf00110g00013.1	CDS	5	17	29.41	s17_2	4081	5004	894	260
Niben101Scf00110	70284	A_G	Niben101Scf00110g00013.1	intron	7	67	10.45	s17_2		5004
Niben101Scf00110	113251	A_G	Niben101Scf00110g01009.1	3'UTR	2	11	18.18	s17_2	2197	2811	116	614
Niben101Scf00110	293524	A_G	Niben101Scf00110g03002.1	CDS	23	41	56.1	s17_2	2245	2713	328	29
Niben101Scf00110	297411	A_G	Niben101Scf00110g03002.1	CDS	3	18	16.67	s17_2	1593	2713	494	177
Niben101Scf00110	297472	A_G	Niben101Scf00110g03002.1	CDS	2	15	13.33	s17_2	1532	2713	433	238
Niben101Scf00110	297799	A_G	Niben101Scf00110g03002.1	CDS	2	15	13.33	s17_2	1205	2713	106	565
Niben101Scf00110	297802	A_G	Niben101Scf00110g03002.1	CDS	4	15	26.67	s17_2	1202	2713	103	568
Niben101Scf00110	404291	G_A	Niben101Scf00110g04022.1	CDS	9	23	39.13	s17_2	1661	4464	505	94
Niben101Scf00110	404316	C_T	Niben101Scf00110g04022.1	CDS	6	19	31.58	s17_2	1686	4464	530	69
Niben101Scf00110	420936	A_G	Niben101Scf00110g04018.1	CDS	10	45	22.22	s17_2	252	1932	93	380
Niben101Scf00110	422924	A_G	Niben101Scf00110g04018.1	3'UTR	11	64	17.19	s17_2	1340	1932	455	592
Niben101Scf00110	488598	A_G	Niben101Scf00110g05007.1	CDS	2	12	16.67	s17_2	542	3353	216	254
Niben101Scf00110	489162	A_G	Niben101Scf00110g05007.1	CDS	3	13	23.08	s17_2	944	3353	147	1673
Niben101Scf00110	489483	A_G	Niben101Scf00110g05007.1	CDS	5	12	41.67	s17_2	1265	3353	468	1352
Niben101Scf00110	489601	A_G	Niben101Scf00110g05007.1	CDS	3	19	15.79	s17_2	1383	3353	586	1234
Niben101Scf00110	557918	A_G	Niben101Scf00110g05008.1	CDS	57	227	25.11	s17_2	3314	4127	63	68
Niben101Scf00110	557918	T_C	Niben101Scf00110g05011.1	intron	57	227	25.11	s17_2		2172	68	63
Niben101Scf00110	558088	A_G	Niben101Scf00110g05008.1	3'UTR	114	530	21.51	s17_2	3484	4127	101	643
Niben101Scf00110	558088	T_C	Niben101Scf00110g05011.1	3'UTR	114	530	21.51	s17_2	795	2172	277	127
Niben101Scf00110	569845	A_G	Niben101Scf00110g05012.1	CDS	2	18	11.11	s17_2	1632	2030	499	67
Niben101Scf00110	597155	C_T	Niben101Scf00110g05013.1	CDS	11	87	12.64	s17_2	765	2173	536	75
Niben101Scf00110	597164	C_T	Niben101Scf00110g05013.1	CDS	13	100	13	s17_2	756	2173	527	84
Niben101Scf00110	597371	G_T	Niben101Scf00110g05013.1	CDS	76	245	31.02	s17_2	549	2173	320	291
Niben101Scf00111	490629	A_G	Niben101Scf00111g04004.1	3'UTR	7	56	12.5	s17_2	2663	3101	126	438
Niben101Scf00113	467205	A_G	Niben101Scf00113g04012.1	3'UTR	28	162	17.28	s17_2	1780	2508	5	728
Niben101Scf00113	634236	A_G	Niben101Scf00113g06009.1	3'UTR	7	46	15.22	s17_2	1330	1893	111	563
Niben101Scf00114	30021	A_G	Niben101Scf00114g00011.1	CDS	4	18	22.22	s17_2	1782	2037	403	255
Niben101Scf00114	100755	A_G	Niben101Scf00114g00010.1	CDS	2	20	10	s17_2	2499	3455	151	656
Niben101Scf00114	101475	A_G	Niben101Scf00114g00010.1	3'UTR	2	21	9.52	s17_2	3219	3455	63	236
Niben101Scf00116	315035	A_G	Niben101Scf00116g03003.1	3'UTR	2	10	20	s17_2	1662	1784	159	122
Niben101Scf00116	315596	A_G	Niben101Scf00116g03003.1	CDS	5	28	17.86	s17_2	1101	1784	840	401
Niben101Scf00116	557196	A_G	Niben101Scf00116g05010.1	CDS	2	10	20	s17_2	303	540	302	183
Niben101Scf00117	317508	A_G	Niben101Scf00117g02010.1	CDS	4	27	14.81	s17_2	514	594	513	80
Niben101Scf00117	317508	T_C	Niben101Scf00117g02006.1	intron	4	27	14.81	s17_2		342	80	513
Niben101Scf00117	344667	A_G	Niben101Scf00117g02019.1	3'UTR	92	456	20.18	s17_2	2476	3028	47	552
Niben101Scf00117	344838	T_A	Niben101Scf00117g02019.1	CDS	453	524	86.45	s17_2	2305	3028	284	123
Niben101Scf00117	345010	A_G	Niben101Scf00117g02019.1	CDS	55	366	15.03	s17_2	2133	3028	112	295
Niben101Scf00117	345908	C_T	Niben101Scf00117g02019.1	CDS	48	57	84.21	s17_2	1543	3028	111	78
Niben101Scf00117	348672	A_G	Niben101Scf00117g02019.1	CDS	158	184	85.87	s17_2	688	3028	383	168
Niben101Scf00117	348708	T_C	Niben101Scf00117g02019.1	CDS	119	153	77.78	s17_2	652	3028	347	204
Niben101Scf00117	348789	G_A	Niben101Scf00117g02019.1	CDS	113	134	84.33	s17_2	571	3028	266	285
Niben101Scf00119	232802	A_G	Niben101Scf00119g02012.1	CDS	47	192	24.48	s17_2	344	3259	96	221
Niben101Scf00119	232944	A_G	Niben101Scf00119g02012.1	5'UTR	17	61	27.87	s17_2	202	3259	201	45
Niben101Scf00120	62365	A_G	Niben101Scf00120g00012.1	3'UTR	89	275	32.36	s17_2	2907	2915	67	8
Niben101Scf00120	62481	A_G	Niben101Scf00120g00012.1	CDS	38	225	16.89	s17_2	2791	2915	143	48
Niben101Scf00120	94578	A_G	Niben101Scf00120g01009.1	intron	4	13	30.77	s17_2		711
Niben101Scf00120	184201	A_G	Niben101Scf00120g01010.1	3'UTR	3	16	18.75	s17_2	1272	1518	53	246
Niben101Scf00120	184372	A_G	Niben101Scf00120g01010.1	CDS	5	34	14.71	s17_2	1101	1518	716	117
Niben101Scf00120	247165	A_G	Niben101Scf00120g02006.1	CDS	2	21	9.52	s17_2	915	2052	169	68
Niben101Scf00120	254927	A_G	Niben101Scf00120g02006.1	3'UTR	7	30	23.33	s17_2	1899	2052	440	153
Niben101Scf00121	11562	A_G	Niben101Scf00121g00025.1	3'UTR	2	16	12.5	s17_2	1175	1578	41	403
Niben101Scf00121	11661	A_G	Niben101Scf00121g00025.1	3'UTR	2	17	11.76	s17_2	1274	1578	140	304
Niben101Scf00123	433130	A_G	Niben101Scf00123g04003.1	CDS	21	117	17.95	s17_2	825	1053	47	69
Niben101Scf00123	653535	A_G	Niben101Scf00123g06011.1	intron	3	11	27.27	s17_2		1160
Niben101Scf00123	681446	A_G	Niben101Scf00123g06028.1	3'UTR	10	86	11.63	s17_2	923	1531	245	236
Niben101Scf00123	681558	A_G	Niben101Scf00123g06028.1	3'UTR	10	69	14.49	s17_2	1035	1531	357	124
Niben101Scf00123	747586	G_A	Niben101Scf00123g06023.1	CDS	5	43	11.63	s17_2	144	1020	143	876
Niben101Scf00124	54849	A_G	Niben101Scf00124g00011.1	CDS	2	12	16.67	s17_2	142	2138	5	387
Niben101Scf00124	68084	A_G	Niben101Scf00124g00012.1	3'UTR	6	20	30	s17_2	890	1072	201	182
Niben101Scf00124	68196	A_G	Niben101Scf00124g00012.1	3'UTR	14	109	12.84	s17_2	778	1072	89	294
Niben101Scf00124	68254	A_G	Niben101Scf00124g00012.1	3'UTR	14	125	11.2	s17_2	720	1072	31	352
Niben101Scf00125	194160	A_G	Niben101Scf00125g01016.1	3'UTR	14	94	14.89	s17_2	2818	3167	207	349
Niben101Scf00125	212330	A_G	Niben101Scf00125g01016.1	intron	4	18	22.22	s17_2		3167
Niben101Scf00126	127957	A_G	Niben101Scf00126g01010.1	CDS	2	17	11.76	s17_2	4494	4736	30	242
Niben101Scf00126	128056	A_G	Niben101Scf00126g01010.1	CDS	3	24	12.5	s17_2	4593	4736	129	143
Niben101Scf00127	31999	A_G	Niben101Scf00127g00001.1	CDS	4	27	14.81	s17_2	906	1611	106	375
Niben101Scf00127	35131	A_G	Niben101Scf00127g00001.1	intron	2	10	20	s17_2		1611
Niben101Scf00127	35131	T_C	Niben101Scf00127g00011.1	CDS	2	10	20	s17_2	788	1476	147	616
Niben101Scf00127	102866	A_G	Niben101Scf00127g01005.1	CDS	6	18	33.33	s17_2	3283	3535	20	38
Niben101Scf00127	181829	A_G	Niben101Scf00127g01008.1	intron	5	17	29.41	s17_2		1269
Niben101Scf00127	188331	A_G	Niben101Scf00127g01008.1	5'UTR	2	11	18.18	s17_2	554	1269	470	98
Niben101Scf00127	291706	A_G	Niben101Scf00127g03002.1	intron	4	22	18.18	s17_2		2294
Niben101Scf00127	293267	A_G	Niben101Scf00127g03002.1	3'UTR	28	101	27.72	s17_2	1805	2294	1435	489
Niben101Scf00127	293496	A_G	Niben101Scf00127g03002.1	3'UTR	17	76	22.37	s17_2	2034	2294	1664	260
Niben101Scf00127	293620	A_G	Niben101Scf00127g03002.1	3'UTR	4	44	9.09	s17_2	2158	2294	1788	136
Niben101Scf00127	321320	A_G	Niben101Scf00127g04004.1	3'UTR	37	350	10.57	s17_2	2767	2974	8	166
Niben101Scf00127	321397	A_G	Niben101Scf00127g04004.1	CDS	80	372	21.51	s17_2	2690	2974	163	68
Niben101Scf00127	322621	G_T	Niben101Scf00127g04004.1	CDS	7	66	10.61	s17_2	1946	2974	42	152
Niben101Scf00127	322625	G_A	Niben101Scf00127g04004.1	CDS	6	63	9.52	s17_2	1942	2974	38	156
Niben101Scf00127	468751	A_G	Niben101Scf00127g04010.1	CDS	38	226	16.81	s17_2	2845	2938	184	29
Niben101Scf00128	41649	T_C	Niben101Scf00128g00003.1	3'UTR	3	13	23.08	s17_2	1545	2200	641	655
Niben101Scf00128	120670	A_G	Niben101Scf00128g01011.1	3'UTR	6	49	12.24	s17_2	2062	2472	212	3
Niben101Scf00128	120678	A_G	Niben101Scf00128g01011.1	3'UTR	5	47	10.64	s17_2	2054	2472	204	11
Niben101Scf00128	221020	A_T	Niben101Scf00128g02010.1	CDS	8	51	15.69	s17_2	1347	1809	1346	462
Niben101Scf00128	221065	A_G	Niben101Scf00128g02010.1	CDS	27	39	69.23	s17_2	1392	1809	1391	417
Niben101Scf00128	401064	A_G	Niben101Scf00128g04006.1	CDS	13	36	36.11	s17_2	1486	1500	1485	14
Niben101Scf00128	506897	C_T	Niben101Scf00128g05002.1	CDS	24	28	85.71	s17_2	1378	2202	238	276
Niben101Scf00128	569610	A_G	Niben101Scf00128g05004.1	CDS	3	21	14.29	s17_2	285	2037	284	1752
Niben101Scf00128	569840	A_G	Niben101Scf00128g05004.1	CDS	3	22	13.64	s17_2	515	2037	514	1522
Niben101Scf00128	570103	A_G	Niben101Scf00128g05004.1	CDS	2	16	12.5	s17_2	778	2037	777	1259
Niben101Scf00129	212869	A_G	Niben101Scf00129g01001.1	intron	6	63	9.52	s17_2		2310
Niben101Scf00129	213031	A_G	Niben101Scf00129g01001.1	3'UTR	6	53	11.32	s17_2	1906	2310	101	41
Niben101Scf00129	213056	A_G	Niben101Scf00129g01001.1	3'UTR	11	50	22	s17_2	1881	2310	76	66
Niben101Scf00129	215914	A_G	Niben101Scf00129g01001.1	CDS	13	18	72.22	s17_2	739	2310	434	161
Niben101Scf00130	122662	A_G	Niben101Scf00130g01022.1	3'UTR	18	130	13.85	s17_2	3243	3622	169	379
Niben101Scf00130	152262	A_G	Niben101Scf00130g01023.1	3'UTR	9	47	19.15	s17_2	2920	3667	734	747
Niben101Scf00130	319093	A_G	Niben101Scf00130g03001.1	intron	9	17	52.94	s17_2		1741
Niben101Scf00130	319136	A_G	Niben101Scf00130g03001.1	intron	2	21	9.52	s17_2		1741
Niben101Scf00130	507946	T_C	Niben101Scf00130g05009.1	5'UTR	5	16	31.25	s17_2	225	2338	204	13
Niben101Scf00130	507968	A_G	Niben101Scf00130g05009.1	5'UTR	6	17	35.29	s17_2	203	2338	182	35
Niben101Scf00130	553822	A_G	Niben101Scf00130g05011.1	3'UTR	2	17	11.76	s17_2	1013	1360	66	347
Niben101Scf00130	553835	A_G	Niben101Scf00130g05011.1	3'UTR	2	15	13.33	s17_2	1000	1360	53	360
Niben101Scf00130	554891	A_G	Niben101Scf00130g05011.1	3'UTR	2	17	11.76	s17_2	887	1360	150	59
Niben101Scf00130	554928	A_G	Niben101Scf00130g05011.1	3'UTR	2	17	11.76	s17_2	850	1360	113	96
Niben101Scf00130	556297	A_G	Niben101Scf00130g05011.1	CDS	2	18	11.11	s17_2	424	1360	14	59
Niben101Scf00130	556334	A_G	Niben101Scf00130g05011.1	5'UTR	3	20	15	s17_2	387	1360	386	22
Niben101Scf00130	798368	A_G	Niben101Scf00130g08007.1	3'UTR	44	212	20.75	s17_2	2785	3152	23	367
Niben101Scf00130	803706	G_A	Niben101Scf00130g08007.1	CDS	51	69	73.91	s17_2	1531	3152	122	346
Niben101Scf00131	275531	A_G	Niben101Scf00131g01020.1	CDS	2	17	11.76	s17_2	3429	6059	1828	985
Niben101Scf00131	275791	A_G	Niben101Scf00131g01020.1	CDS	3	21	14.29	s17_2	3689	6059	2088	725
Niben101Scf00131	280338	A_G	Niben101Scf00131g01020.1	3'UTR	17	67	25.37	s17_2	5163	6059	31	144
Niben101Scf00131	280338	T_C	Niben101Scf00131g01022.1	3'UTR	17	67	25.37	s17_2	1129	1618	529	489
Niben101Scf00131	280339	A_G	Niben101Scf00131g01020.1	3'UTR	15	67	22.39	s17_2	5164	6059	32	143
Niben101Scf00131	280339	T_C	Niben101Scf00131g01022.1	3'UTR	15	67	22.39	s17_2	1128	1618	528	490
Niben101Scf00132	34143	A_G	Niben101Scf00132g00004.1	CDS	2	16	12.5	s17_2	1409	3525	298	136
Niben101Scf00132	117929	A_G	Niben101Scf00132g01002.1	CDS	47	121	38.84	s17_2	352	1356	240	73
Niben101Scf00132	120262	A_G	Niben101Scf00132g01002.1	CDS	36	183	19.67	s17_2	595	1356	169	79
Niben101Scf00132	121146	A_G	Niben101Scf00132g01002.1	intron	11	92	11.96	s17_2		1356
Niben101Scf00132	121173	A_G	Niben101Scf00132g01002.1	intron	17	104	16.35	s17_2		1356
Niben101Scf00132	128068	A_G	Niben101Scf00132g01002.1	CDS	2	16	12.5	s17_2	1156	1356	44	47
Niben101Scf00132	312845	A_G	Niben101Scf00132g03015.1	intron	2	10	20	s17_2		1040
Niben101Scf00132	319755	A_G	Niben101Scf00132g03015.1	CDS	29	214	13.55	s17_2	260	1040	146	207
Niben101Scf00132	319789	A_G	Niben101Scf00132g03015.1	CDS	52	196	26.53	s17_2	226	1040	112	241
Niben101Scf00132	336584	A_G	Niben101Scf00132g03012.1	CDS	7	63	11.11	s17_2	668	1210	96	44
Niben101Scf00132	443356	A_G	Niben101Scf00132g04010.1	CDS	18	163	11.04	s17_2	1093	1442	130	49
Niben101Scf00133	252324	A_G	Niben101Scf00133g02003.1	intron	4	21	19.05	s17_2		2071
Niben101Scf00133	252570	A_G	Niben101Scf00133g02003.1	intron	4	17	23.53	s17_2		2071
Niben101Scf00135	1290	A_G	Niben101Scf00135g00010.1	3'UTR	16	86	18.6	s17_2	535	749	54	214
Niben101Scf00135	1311	A_G	Niben101Scf00135g00010.1	3'UTR	11	82	13.41	s17_2	556	749	75	193
Niben101Scf00135	80015	A_G	Niben101Scf00135g00027.1	CDS	8	57	14.04	s17_2	921	1827	119	99
Niben101Scf00135	311255	A_G	Niben101Scf00135g03020.1	intron	3	22	13.64	s17_2		524
Niben101Scf00135	525128	A_G	Niben101Scf00135g04008.1	3'UTR	3	16	18.75	s17_2	873	1274	25	401
Niben101Scf00135	525152	A_G	Niben101Scf00135g04008.1	3'UTR	3	18	16.67	s17_2	897	1274	49	377
Niben101Scf00136	364610	A_G	Niben101Scf00136g03005.1	CDS	67	193	34.72	s17_2	1708	2467	97	26
Niben101Scf00136	365064	A_G	Niben101Scf00136g03005.1	3'UTR	4	28	14.29	s17_2	2162	2467	427	6
Niben101Scf00138	104374	G_A	Niben101Scf00138g01001.1	CDS	7	59	11.86	s17_2	331	504	187	173
Niben101Scf00139	53429	A_G	Niben101Scf00139g00004.1	3'UTR	33	70	47.14	s17_2	995	1372	135	377
Niben101Scf00139	53432	A_G	Niben101Scf00139g00004.1	3'UTR	8	71	11.27	s17_2	992	1372	132	380
Niben101Scf00140	21902	A_G	Niben101Scf00140g00002.1	CDS	10	84	11.9	s17_2	1186	1335	1185	149
Niben101Scf00140	164558	A_G	Niben101Scf00140g01005.1	CDS	18	80	22.5	s17_2	750	1480	236	36
Niben101Scf00140	164603	A_G	Niben101Scf00140g01005.1	3'UTR	11	79	13.92	s17_2	795	1480	8	472
Niben101Scf00140	203696	A_G	Niben101Scf00140g02010.1	CDS	24	151	15.89	s17_2	512	1153	253	163
Niben101Scf00141	117984	A_G	Niben101Scf00141g01002.1	CDS	4	17	23.53	s17_2	177	462	176	285
Niben101Scf00141	118245	A_G	Niben101Scf00141g01002.1	CDS	2	16	12.5	s17_2	438	462	437	24
Niben101Scf00143	261	T_C	Niben101Scf00143g00007.1	CDS	6	36	16.67	s17_2	1882	2013	997	131
Niben101Scf00143	742	A_T	Niben101Scf00143g00007.1	CDS	34	63	53.97	s17_2	1401	2013	516	612
Niben101Scf00143	868	C_T	Niben101Scf00143g00007.1	CDS	36	48	75	s17_2	1275	2013	390	738
Niben101Scf00143	250756	A_G	Niben101Scf00143g02012.1	CDS	8	76	10.53	s17_2	987	1235	92	1
Niben101Scf00143	250937	A_G	Niben101Scf00143g02012.1	3'UTR	7	13	53.85	s17_2	1146	1235	20	89
Niben101Scf00143	251719	A_G	Niben101Scf00143g02013.1	intron	6	55	10.91	s17_2		822
Niben101Scf00143	251824	A_G	Niben101Scf00143g02013.1	CDS	23	59	38.98	s17_2	647	822	256	60
Niben101Scf00143	251919	A_G	Niben101Scf00143g02013.1	CDS	6	52	11.54	s17_2	552	822	161	155
Niben101Scf00143	331369	A_G	Niben101Scf00143g03009.1	CDS	6	54	11.11	s17_2	1116	2200	234	180
Niben101Scf00144	70309	A_G	Niben101Scf00144g00007.1	3'UTR	27	146	18.49	s17_2	437	655	91	125
Niben101Scf00144	95600	C_G	Niben101Scf00144g01015.1	CDS	2	21	9.52	s17_2	535	3188	142	268
Niben101Scf00144	141052	A_G	Niben101Scf00144g02016.1	CDS	6	63	9.52	s17_2	3018	3363	69	35
Niben101Scf00144	175757	G_T	Niben101Scf00144g02016.1	CDS	6	29	20.69	s17_2	1437	3363	93	127
Niben101Scf00144	260241	T_C	Niben101Scf00144g02007.1	3'UTR	3	16	18.75	s17_2	2091	2705	791	614
Niben101Scf00144	262302	A_G	Niben101Scf00144g02007.1	3'UTR	7	41	17.07	s17_2	1228	2705	399	71
Niben101Scf00144	276460	A_G	Niben101Scf00144g02007.1	intron	2	10	20	s17_2		2705
Niben101Scf00146	139555	C_T	Niben101Scf00146g01002.1	CDS	12	26	46.15	s17_2	1989	2619	940	630
Niben101Scf00146	139770	C_T	Niben101Scf00146g01002.1	CDS	8	26	30.77	s17_2	1774	2619	725	845
Niben101Scf00149	198649	A_G	Niben101Scf00149g02001.1	3'UTR	15	88	17.05	s17_2	922	1211	21	289
Niben101Scf00149	198779	A_G	Niben101Scf00149g02001.1	3'UTR	13	47	27.66	s17_2	1052	1211	151	159
Niben101Scf00149	295448	A_G	Niben101Scf00149g03001.1	3'UTR	2	10	20	s17_2	2283	2658	285	375
Niben101Scf00149	295450	A_G	Niben101Scf00149g03001.1	3'UTR	2	10	20	s17_2	2281	2658	283	377
Niben101Scf00149	295627	A_G	Niben101Scf00149g03001.1	3'UTR	10	75	13.33	s17_2	2104	2658	106	554
Niben101Scf00149	657977	A_G	Niben101Scf00149g06013.1	CDS	9	54	16.67	s17_2	1222	1601	39	23
Niben101Scf00149	1019928	C_T	Niben101Scf00149g10001.1	CDS	5	51	9.8	s17_2	2443	2912	733	456
Niben101Scf00149	1019961	G_A	Niben101Scf00149g10001.1	CDS	37	44	84.09	s17_2	2476	2912	766	423
Niben101Scf00149	1020273	G_A	Niben101Scf00149g10001.1	CDS	8	17	47.06	s17_2	2788	2912	1078	111
Niben101Scf00149	1248115	A_G	Niben101Scf00149g12016.1	CDS	2	11	18.18	s17_2	801	2313	449	71
Niben101Scf00149	1248813	A_G	Niben101Scf00149g12016.1	CDS	3	16	18.75	s17_2	1293	2313	84	269
Niben101Scf00149	1249260	A_G	Niben101Scf00149g12016.1	CDS	5	36	13.89	s17_2	1623	2313	60	227
Niben101Scf00149	1346017	A_G	Niben101Scf00149g12014.1	CDS	3	22	13.64	s17_2	187	531	186	344
Niben101Scf00149	1347530	A_G	Niben101Scf00149g12019.1	intron	69	250	27.6	s17_2		3372
Niben101Scf00149	1348259	A_G	Niben101Scf00149g12019.1	intron	2	11	18.18	s17_2		3372
Niben101Scf00149	1348795	G_A	Niben101Scf00149g12019.1	CDS	17	23	73.91	s17_2	2621	3372	151	509
Niben101Scf00149	1349404	A_G	Niben101Scf00149g12019.1	CDS	3	10	30	s17_2	2336	3372	612	133
Niben101Scf00149	1349405	A_G	Niben101Scf00149g12019.1	CDS	3	10	30	s17_2	2335	3372	611	134
Niben101Scf00149	1349534	G_T	Niben101Scf00149g12019.1	CDS	5	10	50	s17_2	2206	3372	482	263
Niben101Scf00149	1353201	T_G	Niben101Scf00149g12019.1	CDS	4	10	40	s17_2	982	3372	500	263
Niben101Scf00150	149866	A_G	Niben101Scf00150g01014.1	intron	30	118	25.42	s17_2		3349
Niben101Scf00150	162211	A_G	Niben101Scf00150g01014.1	CDS	4	39	10.26	s17_2	1404	3349	1063	166
Niben101Scf00150	162377	A_G	Niben101Scf00150g01014.1	CDS	4	29	13.79	s17_2	1238	3349	897	332
Niben101Scf00150	266582	A_G	Niben101Scf00150g02005.1	3'UTR	9	46	19.57	s17_2	978	1365	180	387
Niben101Scf00150	293340	A_G	Niben101Scf00150g03007.1	3'UTR	5	21	23.81	s17_2	2231	2760	162	44
Niben101Scf00150	419033	A_G	Niben101Scf00150g04007.1	CDS	33	183	18.03	s17_2	227	1051	162	88
Niben101Scf00151	406728	A_G	Niben101Scf00151g04004.1	CDS	2	19	10.53	s17_2	220	1135	198	63
Niben101Scf00151	595676	A_G	Niben101Scf00151g06005.1	CDS	2	16	12.5	s17_2	187	1551	186	1364
Niben101Scf00151	596687	A_G	Niben101Scf00151g06005.1	CDS	10	42	23.81	s17_2	1198	1551	1197	353
Niben101Scf00151	896494	A_G	Niben101Scf00151g10011.1	3'UTR	25	127	19.69	s17_2	4454	4712	90	258
Niben101Scf00151	896513	A_G	Niben101Scf00151g10011.1	3'UTR	35	135	25.93	s17_2	4435	4712	71	277
Niben101Scf00151	896663	A_G	Niben101Scf00151g10011.1	CDS	101	189	53.44	s17_2	4285	4712	145	78
Niben101Scf00151	896712	A_G	Niben101Scf00151g10011.1	CDS	35	129	27.13	s17_2	4236	4712	96	127
Niben101Scf00151	900131	A_G	Niben101Scf00151g10011.1	CDS	3	19	15.79	s17_2	2302	4712	160	99
Niben101Scf00151	901963	A_G	Niben101Scf00151g10011.1	CDS	4	24	16.67	s17_2	1558	4712	1081	583
Niben101Scf00151	902210	A_G	Niben101Scf00151g10011.1	CDS	2	10	20	s17_2	1311	4712	834	830
Niben101Scf00151	902713	A_G	Niben101Scf00151g10011.1	CDS	4	13	30.77	s17_2	808	4712	331	1333
Niben101Scf00152	276515	T_C	Niben101Scf00152g03025.1	CDS	4	38	10.53	s17_2	387	2495	296	117
Niben101Scf00152	276606	C_T	Niben101Scf00152g03025.1	CDS	4	14	28.57	s17_2	478	2495	387	26
Niben101Scf00152	282054	T_C	Niben101Scf00152g02001.1	CDS	10	15	66.67	s17_2	62	276	61	214
Niben101Scf00152	282054	A_G	Niben101Scf00152g03025.1	3'UTR	10	15	66.67	s17_2	2211	2495	33	284
Niben101Scf00152	319051	A_T	Niben101Scf00152g03006.1	CDS	2	10	20	s17_2	1588	2223	168	635
Niben101Scf00152	320164	G_A	Niben101Scf00152g03006.1	CDS	6	19	31.58	s17_2	483	2223	482	936
Niben101Scf00152	320488	T_A	Niben101Scf00152g03006.1	CDS	4	11	36.36	s17_2	159	2223	158	1260
Niben101Scf00152	340045	A_G	Niben101Scf00152g03029.1	CDS	13	56	23.21	s17_2	2321	3424	883	94
Niben101Scf00152	927295	A_G	Niben101Scf00152g09005.1	CDS	3	23	13.04	s17_2	6552	8296	483	278
Niben101Scf00152	928999	G_A	Niben101Scf00152g09005.1	5'UTR	2	12	16.67	s17_2	5154	8296	2391	63
Niben101Scf00152	1651329	A_G	Niben101Scf00152g16003.1	CDS	3	20	15	s17_2	323	641	108	62
Niben101Scf00152	1804404	A_G	Niben101Scf00152g18004.1	3'UTR	8	80	10	s17_2	1307	1698	20	391
Niben101Scf00152	1804427	A_G	Niben101Scf00152g18004.1	3'UTR	14	74	18.92	s17_2	1330	1698	43	368
Niben101Scf00152	1804511	A_G	Niben101Scf00152g18004.1	3'UTR	10	38	26.32	s17_2	1414	1698	127	284
Niben101Scf00152	1900514	A_G	Niben101Scf00152g19010.1	intron	2	15	13.33	s17_2		2922
Niben101Scf00152	1943389	A_G	Niben101Scf00152g19011.1	3'UTR	4	15	26.67	s17_2	800	1124	268	324
Niben101Scf00152	2066719	A_G	Niben101Scf00152g20002.1	intron	2	15	13.33	s17_2		3244
Niben101Scf00152	2535962	C_T	Niben101Scf00152g25014.1	intron	15	17	88.24	s17_2		1144
Niben101Scf00152	2535984	T_C	Niben101Scf00152g25014.1	intron	16	19	84.21	s17_2		1144
Niben101Scf00152	2554887	A_G	Niben101Scf00152g25020.1	3'UTR	10	57	17.54	s17_2	846	1026	222	180
Niben101Scf00153	61558	A_G	Niben101Scf00153g00023.1	3'UTR	3	13	23.08	s17_2	1847	2142	220	295
Niben101Scf00153	80451	A_G	Niben101Scf00153g00020.1	CDS	3	19	15.79	s17_2	1314	1989	143	93
Niben101Scf00153	81936	A_G	Niben101Scf00153g00020.1	CDS	3	12	25	s17_2	997	1989	933	173
Niben101Scf00153	81954	A_G	Niben101Scf00153g00020.1	CDS	4	12	33.33	s17_2	979	1989	915	191
Niben101Scf00153	139469	A_G	Niben101Scf00153g00021.1	intron	4	27	14.81	s17_2		3087
Niben101Scf00153	139809	A_G	Niben101Scf00153g00021.1	intron	28	146	19.18	s17_2		3087
Niben101Scf00155	58742	A_G	Niben101Scf00155g00008.1	3'UTR	8	70	11.43	s17_2	1404	1583	109	179
Niben101Scf00155	119225	A_G	Niben101Scf00155g01007.1	CDS	13	67	19.4	s17_2	1217	1659	76	49
Niben101Scf00155	436561	A_G	Niben101Scf00155g04014.1	CDS	13	112	11.61	s17_2	1288	3358	257	513
Niben101Scf00155	436780	A_G	Niben101Scf00155g04014.1	CDS	39	105	37.14	s17_2	1507	3358	476	294
Niben101Scf00155	436967	A_G	Niben101Scf00155g04014.1	CDS	6	40	15	s17_2	1694	3358	663	107
Niben101Scf00155	438465	A_G	Niben101Scf00155g04014.1	CDS	65	129	50.39	s17_2	2683	3358	476	336
Niben101Scf00155	438652	A_G	Niben101Scf00155g04014.1	CDS	40	228	17.54	s17_2	2870	3358	663	149
Niben101Scf00155	449648	A_G	Niben101Scf00155g04010.1	CDS	6	13	46.15	s17_2	274	894	273	93
Niben101Scf00155	519938	C_T	Niben101Scf00155g04002.1	CDS	7	18	38.89	s17_2	704	916	60	113
Niben101Scf00157	28989	T_C	Niben101Scf00157g00019.1	CDS	13	34	38.24	s17_2	623	1901	259	409
Niben101Scf00157	29038	T_C	Niben101Scf00157g00019.1	CDS	17	31	54.84	s17_2	672	1901	308	360
Niben101Scf00157	29050	A_G	Niben101Scf00157g00019.1	CDS	14	30	46.67	s17_2	684	1901	320	348
Niben101Scf00157	29170	T_C	Niben101Scf00157g00019.1	CDS	10	19	52.63	s17_2	804	1901	440	228
Niben101Scf00157	30370	C_T	Niben101Scf00157g00019.1	CDS	7	12	58.33	s17_2	1179	1901	146	84
Niben101Scf00157	71709	A_G	Niben101Scf00157g00020.1	3'UTR	5	21	23.81	s17_2	360	586	65	226
Niben101Scf00157	305359	A_G	Niben101Scf00157g03004.1	CDS	11	111	9.91	s17_2	322	945	195	80
Niben101Scf00157	326830	A_G	Niben101Scf00157g04002.1	CDS	2	20	10	s17_2	1474	1554	116	2
Niben101Scf00157	429063	A_G	Niben101Scf00157g04001.1	CDS	3	13	23.08	s17_2	487	1819	36	290
Niben101Scf00157	431361	A_G	Niben101Scf00157g04001.1	CDS	2	14	14.29	s17_2	820	1819	42	400
Niben101Scf00157	649300	T_C	Niben101Scf00157g06001.1	intron	10	54	18.52	s17_2		1668
Niben101Scf00157	649300	A_G	Niben101Scf00157g06004.1	intron	10	54	18.52	s17_2		1942
Niben101Scf00158	15968	A_G	Niben101Scf00158g00001.1	CDS	10	36	27.78	s17_2	1257	1652	148	23
Niben101Scf00158	406733	A_G	Niben101Scf00158g04001.1	3'UTR	13	46	28.26	s17_2	3017	3230	78	213
Niben101Scf00159	975542	A_G	Niben101Scf00159g08018.1	3'UTR	3	27	11.11	s17_2	1491	1699	143	208
Niben101Scf00159	995899	A_G	Niben101Scf00159g08019.1	CDS	8	57	14.04	s17_2	1799	2156	197	58
Niben101Scf00159	996000	A_G	Niben101Scf00159g08019.1	3'UTR	24	68	35.29	s17_2	1900	2156	42	256
Niben101Scf00160	922050	A_G	Niben101Scf00160g09014.1	CDS	5	35	14.29	s17_2	1892	2564	93	356
Niben101Scf00160	922050	T_C	Niben101Scf00160g09012.1	intron	5	35	14.29	s17_2		2518	356	93
Niben101Scf00160	922153	A_G	Niben101Scf00160g09014.1	CDS	11	78	14.1	s17_2	1995	2564	196	253
Niben101Scf00160	922153	T_C	Niben101Scf00160g09012.1	intron	11	78	14.1	s17_2		2518	253	196
Niben101Scf00160	922424	A_G	Niben101Scf00160g09014.1	3'UTR	9	72	12.5	s17_2	2266	2564	17	298
Niben101Scf00160	922424	T_C	Niben101Scf00160g09012.1	intron	9	72	12.5	s17_2		2518	298	17
Niben101Scf00160	924625	A_G	Niben101Scf00160g09012.1	intron	2	17	11.76	s17_2		2518
Niben101Scf00160	925229	A_G	Niben101Scf00160g09012.1	CDS	2	21	9.52	s17_2	2230	2518	1895	76
Niben101Scf00160	926339	T_C	Niben101Scf00160g09012.1	CDS	2	21	9.52	s17_2	1120	2518	785	1186
Niben101Scf00160	926452	A_G	Niben101Scf00160g09012.1	CDS	10	14	71.43	s17_2	1007	2518	672	1299
Niben101Scf00160	1070752	A_G	Niben101Scf00160g10001.1	3'UTR	26	226	11.5	s17_2	1269	1488	124	219
Niben101Scf00160	1090310	A_G	Niben101Scf00160g10002.1	CDS	3	11	27.27	s17_2	713	2162	123	298
Niben101Scf00160	1107036	A_G	Niben101Scf00160g10028.1	CDS	9	39	23.08	s17_2	483	1952	276	67
Niben101Scf00160	1126567	A_G	Niben101Scf00160g10024.1	3'UTR	12	25	48	s17_2	1061	1433	81	372
Niben101Scf00161	298953	A_G	Niben101Scf00161g03016.1	intron	2	10	20	s17_2		2084
Niben101Scf00161	585420	A_G	Niben101Scf00161g05002.1	3'UTR	26	186	13.98	s17_2	2406	2925	231	519
Niben101Scf00163	20974	A_G	Niben101Scf00163g00005.1	3'UTR	3	12	25	s17_2	2352	2640	786	288
Niben101Scf00163	21396	A_G	Niben101Scf00163g00005.1	3'UTR	5	38	13.16	s17_2	1930	2640	364	710
Niben101Scf00163	25991	A_G	Niben101Scf00163g00005.1	CDS	2	20	10	s17_2	1341	2640	57	123
Niben101Scf00163	26795	A_G	Niben101Scf00163g00005.1	intron	4	11	36.36	s17_2		2640
Niben101Scf00163	35597	A_G	Niben101Scf00163g00005.1	CDS	8	39	20.51	s17_2	922	2640	151	70
Niben101Scf00163	298716	A_G	Niben101Scf00163g03001.1	CDS	4	30	13.33	s17_2	285	931	113	51
Niben101Scf00163	299161	A_G	Niben101Scf00163g03001.1	3'UTR	21	66	31.82	s17_2	498	931	32	433
Niben101Scf00163	299327	A_G	Niben101Scf00163g03001.1	3'UTR	6	24	25	s17_2	664	931	198	267
Niben101Scf00163	493012	A_G	Niben101Scf00163g06010.1	CDS	3	21	14.29	s17_2	1743	2425	98	66
Niben101Scf00163	762791	A_G	Niben101Scf00163g07017.1	CDS	4	33	12.12	s17_2	144	457	143	1
Niben101Scf00163	808938	A_G	Niben101Scf00163g08018.1	intron	3	16	18.75	s17_2		1364
Niben101Scf00163	817287	A_G	Niben101Scf00163g08019.1	CDS	59	117	50.43	s17_2	174	934	6	341
Niben101Scf00163	1080321	A_G	Niben101Scf00163g11001.1	intron	5	13	38.46	s17_2		1152
Niben101Scf00163	1347226	A_G	Niben101Scf00163g13001.1	CDS	4	13	30.77	s17_2	543	1819	125	222
Niben101Scf00163	1348857	A_G	Niben101Scf00163g13001.1	CDS	2	14	14.29	s17_2	956	1819	97	109
Niben101Scf00163	1716506	A_G	Niben101Scf00163g17005.1	CDS	86	424	20.28	s17_2	969	1313	201	45
Niben101Scf00163	1740512	A_G	Niben101Scf00163g17006.1	CDS	16	83	19.28	s17_2	531	928	43	16
Niben101Scf00163	1743628	A_G	Niben101Scf00163g17006.1	CDS	22	146	15.07	s17_2	220	928	128	90
Niben101Scf00163	2289565	A_G	Niben101Scf00163g23018.1	CDS	13	60	21.67	s17_2	1685	2032	120	47
Niben101Scf00163	2302623	A_G	Niben101Scf00163g23018.1	CDS	7	31	22.58	s17_2	308	2032	171	119
Niben101Scf00163	2365512	A_G	Niben101Scf00163g23025.1	intron	9	49	18.37	s17_2		1287
Niben101Scf00164	261691	A_G	Niben101Scf00164g02008.1	CDS	25	96	26.04	s17_2	651	753	106	102
Niben101Scf00164	261778	A_G	Niben101Scf00164g02008.1	CDS	2	19	10.53	s17_2	564	753	19	189
Niben101Scf00165	1000	A_G	Niben101Scf00165g00007.1	CDS	9	68	13.24	s17_2	185	189	118	4
Niben101Scf00165	8007	A_G	Niben101Scf00165g00008.1	intron	5	32	15.62	s17_2		1500
Niben101Scf00165	14735	A_G	Niben101Scf00165g00014.1	3'UTR	5	24	20.83	s17_2	1320	2706	5	1386
Niben101Scf00165	14917	A_G	Niben101Scf00165g00014.1	CDS	11	34	32.35	s17_2	1275	2706	386	39
Niben101Scf00165	131156	A_G	Niben101Scf00165g01007.1	CDS	5	50	10	s17_2	529	768	528	239
Niben101Scf00165	131284	A_G	Niben101Scf00165g01007.1	CDS	10	45	22.22	s17_2	401	768	400	367
Niben101Scf00167	169714	A_G	Niben101Scf00167g01008.1	CDS	10	47	21.28	s17_2	152	291	151	139
Niben101Scf00167	169825	A_G	Niben101Scf00167g01008.1	CDS	7	66	10.61	s17_2	41	291	40	250
Niben101Scf00167	284371	C_A	Niben101Scf00167g03013.1	3'UTR	2	11	18.18	s17_2	921	1827	209	906
Niben101Scf00167	284400	A_G	Niben101Scf00167g03013.1	3'UTR	7	60	11.67	s17_2	892	1827	180	935
Niben101Scf00167	284423	A_G	Niben101Scf00167g03013.1	3'UTR	9	97	9.28	s17_2	869	1827	157	958
Niben101Scf00167	284635	A_G	Niben101Scf00167g03013.1	CDS	138	1094	12.61	s17_2	657	1827	134	54
Niben101Scf00167	288850	A_G	Niben101Scf00167g03013.1	CDS	103	619	16.64	s17_2	245	1827	115	175
Niben101Scf00167	358824	A_G	Niben101Scf00167g03003.1	3'UTR	2	21	9.52	s17_2	1365	3143	103	46
Niben101Scf00167	358824	T_C	Niben101Scf00167g03015.1	3'UTR	2	21	9.52	s17_2	2492	8444	815	5952
Niben101Scf00167	398692	T_C	Niben101Scf00167g04020.1	CDS	62	105	59.05	s17_2	548	704	262	156
Niben101Scf00167	406872	C_T	Niben101Scf00167g04011.1	CDS	2	20	10	s17_2	795	1524	794	729
Niben101Scf00167	604847	T_C	Niben101Scf00167g05005.1	CDS	63	82	76.83	s17_2	573	729	262	156
Niben101Scf00168	671003	A_G	Niben101Scf00168g06013.1	3'UTR	6	43	13.95	s17_2	1352	1548	128	196
Niben101Scf00168	885031	A_G	Niben101Scf00168g08008.1	CDS	23	115	20	s17_2	470	1128	313	61
Niben101Scf00168	886685	A_G	Niben101Scf00168g08008.1	CDS	5	10	50	s17_2	668	1128	13	73
Niben101Scf00168	1000087	C_A	Niben101Scf00168g10029.1	CDS	8	14	57.14	s17_2	2458	3698	24	665
Niben101Scf00168	1000230	C_T	Niben101Scf00168g10029.1	CDS	60	86	69.77	s17_2	2601	3698	167	522
Niben101Scf00168	1000407	A_T	Niben101Scf00168g10029.1	CDS	74	88	84.09	s17_2	2778	3698	344	345
Niben101Scf00168	1000423	G_A	Niben101Scf00168g10029.1	CDS	77	88	87.5	s17_2	2794	3698	360	329
Niben101Scf00168	1077562	A_C	Niben101Scf00168g10016.1	5'UTR	23	68	33.82	s17_2	636	3704	594	966
Niben101Scf00170	504419	T_A	Niben101Scf00170g05032.1	3'UTR	14	20	70	s17_2	1059	1521	164	462
Niben101Scf00170	504429	G_C	Niben101Scf00170g05032.1	3'UTR	9	15	60	s17_2	1069	1521	174	452
Niben101Scf00173	17300	A_G	Niben101Scf00173g00010.1	3'UTR	5	23	21.74	s17_2	1294	1762	35	468
Niben101Scf00173	74252	A_G	Niben101Scf00173g00019.1	intron	11	34	32.35	s17_2		1224
Niben101Scf00173	247010	A_G	Niben101Scf00173g02003.1	intron	3	12	25	s17_2		378
Niben101Scf00173	247287	A_G	Niben101Scf00173g02003.1	CDS	2	12	16.67	s17_2	112	378	95	197
Niben101Scf00173	252418	A_G	Niben101Scf00173g02003.1	intron	3	12	25	s17_2		378
Niben101Scf00173	252528	A_G	Niben101Scf00173g02003.1	intron	9	28	32.14	s17_2		378
Niben101Scf00173	252572	A_G	Niben101Scf00173g02003.1	intron	8	30	26.67	s17_2		378
Niben101Scf00173	417179	A_G	Niben101Scf00173g04001.1	CDS	5	39	12.82	s17_2	376	2156	152	559
Niben101Scf00173	420779	A_G	Niben101Scf00173g04001.1	intron	5	29	17.24	s17_2		2156
Niben101Scf00173	423799	T_C	Niben101Scf00173g04001.1	3'UTR	7	47	14.89	s17_2	2076	2156	503	80
Niben101Scf00173	423799	A_G	Niben101Scf00173g04002.1	CDS	7	47	14.89	s17_2	1700	2361	81	24
Niben101Scf00173	426722	A_G	Niben101Scf00173g04002.1	CDS	3	11	27.27	s17_2	1000	2361	49	190
Niben101Scf00173	430277	A_G	Niben101Scf00173g04002.1	CDS	3	12	25	s17_2	636	2361	106	166
Niben101Scf00173	471939	A_G	Niben101Scf00173g04010.1	CDS	3	24	12.5	s17_2	311	738	310	365
Niben101Scf00173	538335	A_G	Niben101Scf00173g05015.1	CDS	24	217	11.06	s17_2	1459	1500	135	41
Niben101Scf00174	9159	A_G	Niben101Scf00174g00001.1	3'UTR	3	26	11.54	s17_2	3751	4090	294	339
Niben101Scf00174	11093	A_G	Niben101Scf00174g00038.1	3'UTR	10	53	18.87	s17_2	808	905	48	97
Niben101Scf00174	60735	A_G	Niben101Scf00174g00039.1	3'UTR	7	14	50	s17_2	3425	3803	410	378
Niben101Scf00174	60987	A_G	Niben101Scf00174g00039.1	3'UTR	4	39	10.26	s17_2	3173	3803	158	630
Niben101Scf00174	61136	A_G	Niben101Scf00174g00039.1	3'UTR	3	16	18.75	s17_2	3024	3803	9	779
Niben101Scf00174	61569	A_G	Niben101Scf00174g00039.1	CDS	2	12	16.67	s17_2	2899	3803	146	25
Niben101Scf00176	55638	A_G	Niben101Scf00176g00005.1	CDS	19	204	9.31	s17_2	360	1895	218	134
Niben101Scf00176	73614	A_G	Niben101Scf00176g00003.1	CDS	12	62	19.35	s17_2	473	1052	323	112
Niben101Scf00176	73701	A_G	Niben101Scf00176g00003.1	CDS	3	22	13.64	s17_2	560	1052	410	25
Niben101Scf00176	250357	A_G	Niben101Scf00176g02010.1	3'UTR	2	10	20	s17_2	2759	4216	937	1457
Niben101Scf00176	250685	A_G	Niben101Scf00176g02010.1	3'UTR	8	42	19.05	s17_2	2431	4216	609	1785
Niben101Scf00176	542748	A_G	Niben101Scf00176g05004.1	intron	2	11	18.18	s17_2		2131
Niben101Scf00176	543097	A_G	Niben101Scf00176g05004.1	CDS	574	1904	30.15	s17_2	592	2131	51	244
Niben101Scf00176	635281	A_G	Niben101Scf00176g06015.1	CDS	3	29	10.34	s17_2	562	1690	6	156
Niben101Scf00176	636003	A_G	Niben101Scf00176g06015.1	3'UTR	2	20	10	s17_2	1199	1690	213	491
Niben101Scf00177	70393	A_G	Niben101Scf00177g00007.1	CDS	7	58	12.07	s17_2	1159	1673	99	21
Niben101Scf00177	414787	A_G	Niben101Scf00177g04006.1	CDS	2	18	11.11	s17_2	855	1831	401	681
Niben101Scf00177	604683	A_G	Niben101Scf00177g06009.1	3'UTR	27	119	22.69	s17_2	3473	3770	216	297
Niben101Scf00177	604821	A_G	Niben101Scf00177g06009.1	3'UTR	9	56	16.07	s17_2	3335	3770	78	435
Niben101Scf00177	605428	A_G	Niben101Scf00177g06009.1	3'UTR	6	22	27.27	s17_2	3104	3770	34	152
Niben101Scf00177	606253	A_G	Niben101Scf00177g06009.1	3'UTR	4	17	23.53	s17_2	2836	3770	18	233
Niben101Scf00177	921016	G_C	Niben101Scf00177g09010.1	CDS	12	106	11.32	s17_2	907	1271	126	52
Niben101Scf00177	921061	T_C	Niben101Scf00177g09010.1	CDS	12	85	14.12	s17_2	862	1271	81	97
Niben101Scf00177	985547	A_G	Niben101Scf00177g10012.1	CDS	2	14	14.29	s17_2	1656	2979	518	696
Niben101Scf00177	1120344	A_G	Niben101Scf00177g11013.1	3'UTR	2	14	14.29	s17_2	2585	2662	350	77
Niben101Scf00177	1120709	A_G	Niben101Scf00177g11013.1	CDS	10	94	10.64	s17_2	2220	2662	180	14
Niben101Scf00177	1120776	A_G	Niben101Scf00177g11013.1	CDS	8	63	12.7	s17_2	2153	2662	113	81
Niben101Scf00177	1130387	A_G	Niben101Scf00177g11013.1	CDS	2	12	16.67	s17_2	1069	2662	55	136
Niben101Scf00177	1131167	A_G	Niben101Scf00177g11013.1	CDS	2	16	12.5	s17_2	722	2662	99	108
Niben101Scf00177	1189466	A_G	Niben101Scf00177g12003.1	CDS	17	184	9.24	s17_2	1092	1170	974	78
Niben101Scf00177	1189468	A_G	Niben101Scf00177g12003.1	CDS	17	186	9.14	s17_2	1090	1170	972	80
Niben101Scf00177	1189697	C_T	Niben101Scf00177g12003.1	CDS	129	157	82.17	s17_2	861	1170	743	309
Niben101Scf00180	23004	A_G	Niben101Scf00180g00006.1	3'UTR	18	75	24	s17_2	2151	2442	59	291
Niben101Scf00180	137419	A_G	Niben101Scf00180g01011.1	CDS	17	69	24.64	s17_2	1375	1856	92	211
Niben101Scf00180	174014	A_G	Niben101Scf00180g01013.1	3'UTR	22	171	12.87	s17_2	1146	1537	80	391
Niben101Scf00180	174121	A_G	Niben101Scf00180g01013.1	CDS	26	101	25.74	s17_2	1039	1537	60	26
Niben101Scf00180	346543	A_G	Niben101Scf00180g03008.1	CDS	4	37	10.81	s17_2	2471	3587	192	224
Niben101Scf00180	347294	A_G	Niben101Scf00180g03008.1	CDS	9	30	30	s17_2	2149	3587	200	129
Niben101Scf00180	1174774	A_G	Niben101Scf00180g11027.1	intron	18	42	42.86	s17_2		2133
Niben101Scf00180	1196834	A_G	Niben101Scf00180g11028.1	CDS	3	16	18.75	s17_2	1348	1991	1006	453
Niben101Scf00181	71199	A_G	Niben101Scf00181g00004.1	CDS	4	34	11.76	s17_2	946	4559	732	2000
Niben101Scf00182	238395	A_G	Niben101Scf00182g02012.1	intron	29	62	46.77	s17_2		2914
Niben101Scf00185	374042	A_G	Niben101Scf00185g04001.1	CDS	17	155	10.97	s17_2	130	546	129	116
Niben101Scf00187	325002	A_G	Niben101Scf00187g02023.1	CDS	11	39	28.21	s17_2	410	2701	161	136
Niben101Scf00187	330521	A_G	Niben101Scf00187g02023.1	3'UTR	75	182	41.21	s17_2	2186	2701	161	33
Niben101Scf00187	330779	A_G	Niben101Scf00187g02023.1	3'UTR	7	40	17.5	s17_2	2422	2701	202	279
Niben101Scf00187	330874	A_G	Niben101Scf00187g02023.1	3'UTR	2	12	16.67	s17_2	2517	2701	297	184
Niben101Scf00188	74031	A_G	Niben101Scf00188g00008.1	3'UTR	3	20	15	s17_2	2566	2890	163	324
Niben101Scf00188	74043	A_G	Niben101Scf00188g00008.1	3'UTR	4	19	21.05	s17_2	2554	2890	151	336
Niben101Scf00188	74207	A_G	Niben101Scf00188g00008.1	CDS	2	14	14.29	s17_2	2390	2890	107	12
Niben101Scf00188	74219	A_G	Niben101Scf00188g00008.1	CDS	2	12	16.67	s17_2	2378	2890	95	24
Niben101Scf00188	76323	A_G	Niben101Scf00188g00008.1	CDS	2	14	14.29	s17_2	2245	2890	163	37
Niben101Scf00188	78193	A_G	Niben101Scf00188g00008.1	CDS	2	20	10	s17_2	1424	2890	347	324
Niben101Scf00188	117539	A_G	Niben101Scf00188g01001.1	intron	85	321	26.48	s17_2		824
Niben101Scf00188	117545	A_G	Niben101Scf00188g01001.1	intron	102	316	32.28	s17_2		824
Niben101Scf00188	117932	A_G	Niben101Scf00188g01001.1	CDS	4	44	9.09	s17_2	511	824	109	61
Niben101Scf00188	118026	A_G	Niben101Scf00188g01001.1	CDS	5	40	12.5	s17_2	417	824	15	155
Niben101Scf00189	61840	A_G	Niben101Scf00189g00004.1	3'UTR	2	18	11.11	s17_2	1234	1403	235	169
Niben101Scf00189	62890	A_G	Niben101Scf00189g00004.1	CDS	2	13	15.38	s17_2	688	1403	466	13
Niben101Scf00189	63234	T_A	Niben101Scf00189g00004.1	CDS	20	71	28.17	s17_2	344	1403	122	357
Niben101Scf00189	679544	A_G	Niben101Scf00189g06010.1	CDS	74	227	32.6	s17_2	1756	2209	143	114
Niben101Scf00189	697991	A_G	Niben101Scf00189g06011.1	CDS	2	13	15.38	s17_2	3338	6878	1477	584
Niben101Scf00189	701875	A_G	Niben101Scf00189g06011.1	CDS	31	61	50.82	s17_2	6206	6878	873	340
Niben101Scf00189	756480	A_G	Niben101Scf00189g06007.1	CDS	14	157	8.92	s17_2	856	888	855	32
Niben101Scf00192	134032	A_G	Niben101Scf00192g01022.1	CDS	8	24	33.33	s17_2	1682	2021	28	55
Niben101Scf00192	134034	A_G	Niben101Scf00192g01022.1	CDS	7	26	26.92	s17_2	1684	2021	30	53
Niben101Scf00192	140107	A_G	Niben101Scf00192g01023.1	CDS	15	136	11.03	s17_2	888	1457	410	22
Niben101Scf00192	140108	A_G	Niben101Scf00192g01023.1	CDS	15	136	11.03	s17_2	889	1457	411	21
Niben101Scf00192	234783	A_G	Niben101Scf00192g01027.1	3'UTR	15	89	16.85	s17_2	324	663	110	339
Niben101Scf00192	234869	A_G	Niben101Scf00192g01027.1	3'UTR	12	63	19.05	s17_2	238	663	24	425
Niben101Scf00193	2382	A_G	Niben101Scf00193g00022.1	CDS	5	50	10	s17_2	760	786	15	26
Niben101Scf00193	51932	A_G	Niben101Scf00193g00016.1	CDS	3	27	11.11	s17_2	536	1032	535	496
Niben101Scf00193	103081	T_A	Niben101Scf00193g01010.1	CDS	4	20	20	s17_2	81	1272	80	1191
Niben101Scf00193	103129	T_A	Niben101Scf00193g01010.1	CDS	4	27	14.81	s17_2	129	1272	128	1143
Niben101Scf00193	104146	C_T	Niben101Scf00193g01010.1	CDS	41	48	85.42	s17_2	1146	1272	1145	126
Niben101Scf00193	127494	A_G	Niben101Scf00193g01002.1	CDS	2	14	14.29	s17_2	2976	4568	2007	1592
Niben101Scf00193	128131	A_G	Niben101Scf00193g01002.1	CDS	2	16	12.5	s17_2	3613	4568	2644	955
Niben101Scf00193	212505	A_G	Niben101Scf00193g02003.1	intron	2	10	20	s17_2		420
Niben101Scf00193	376736	A_G	Niben101Scf00193g03008.1	CDS	5	40	12.5	s17_2	1219	1964	1032	8
Niben101Scf00193	376739	A_G	Niben101Scf00193g03008.1	CDS	16	42	38.1	s17_2	1216	1964	1029	11
Niben101Scf00193	376837	A_G	Niben101Scf00193g03008.1	CDS	21	112	18.75	s17_2	1118	1964	931	109
Niben101Scf00196	13455	A_G	Niben101Scf00196g00003.1	CDS	11	35	31.43	s17_2	4015	4703	125	61
Niben101Scf00197	221812	A_G	Niben101Scf00197g02006.1	CDS	19	72	26.39	s17_2	3326	4024	2255	698
Niben101Scf00197	221974	A_G	Niben101Scf00197g02006.1	CDS	18	86	20.93	s17_2	3488	4024	2417	536
Niben101Scf00197	222287	A_G	Niben101Scf00197g02006.1	CDS	18	163	11.04	s17_2	3801	4024	2730	223
Niben101Scf00197	222301	A_G	Niben101Scf00197g02006.1	CDS	20	137	14.6	s17_2	3815	4024	2744	209
Niben101Scf00199	116787	A_G	Niben101Scf00199g01002.1	3'UTR	5	21	23.81	s17_2	1558	1684	71	126
Niben101Scf00199	116794	A_G	Niben101Scf00199g01002.1	3'UTR	3	21	14.29	s17_2	1551	1684	64	133
Niben101Scf00199	572605	A_G	Niben101Scf00199g05017.1	CDS	5	25	20	s17_2	305	2226	52	107
Niben101Scf00199	634493	A_G	Niben101Scf00199g05002.1	CDS	3	13	23.08	s17_2	775	1565	161	74
Niben101Scf00200	96798	A_G	Niben101Scf00200g00021.1	3'UTR	8	66	12.12	s17_2	4236	4623	22	387
Niben101Scf00200	97031	A_G	Niben101Scf00200g00021.1	CDS	8	74	10.81	s17_2	4003	4623	365	210
Niben101Scf00200	97133	G_A	Niben101Scf00200g00021.1	CDS	12	79	15.19	s17_2	3901	4623	263	312
Niben101Scf00200	97504	A_G	Niben101Scf00200g00021.1	CDS	3	18	16.67	s17_2	3591	4623	1079	46
Niben101Scf00200	97557	G_C	Niben101Scf00200g00021.1	CDS	12	38	31.58	s17_2	3538	4623	1026	99
Niben101Scf00200	97701	C_T	Niben101Scf00200g00021.1	CDS	37	51	72.55	s17_2	3394	4623	882	243
Niben101Scf00200	97875	G_A	Niben101Scf00200g00021.1	CDS	9	51	17.65	s17_2	3220	4623	708	417
Niben101Scf00200	97980	A_G	Niben101Scf00200g00021.1	CDS	21	57	36.84	s17_2	3115	4623	603	522
Niben101Scf00200	98121	A_G	Niben101Scf00200g00021.1	CDS	6	52	11.54	s17_2	2974	4623	462	663
Niben101Scf00201	51041	A_G	Niben101Scf00201g00008.1	3'UTR	9	37	24.32	s17_2	1643	1943	424	300
Niben101Scf00201	147793	A_G	Niben101Scf00201g01004.1	3'UTR	5	47	10.64	s17_2	2342	2535	256	193
Niben101Scf00202	136078	A_G	Niben101Scf00202g01002.1	3'UTR	10	104	9.62	s17_2	893	1334	52	441
Niben101Scf00202	185764	A_G	Niben101Scf00202g01013.1	3'UTR	2	19	10.53	s17_2	2253	2604	56	351
Niben101Scf00202	482275	G_C	Niben101Scf00202g05007.1	CDS	11	25	44	s17_2	1094	2506	59	102
Niben101Scf00202	484352	T_C	Niben101Scf00202g05007.1	CDS	2	20	10	s17_2	856	2506	146	28
Niben101Scf00202	485681	A_G	Niben101Scf00202g05007.1	CDS	17	42	40.48	s17_2	656	2506	419	53
Niben101Scf00202	485796	A_G	Niben101Scf00202g05007.1	CDS	15	116	12.93	s17_2	541	2506	304	168
Niben101Scf00202	485820	A_G	Niben101Scf00202g05007.1	CDS	14	122	11.48	s17_2	517	2506	280	192
Niben101Scf00202	485850	C_T	Niben101Scf00202g05007.1	CDS	15	141	10.64	s17_2	487	2506	250	222
Niben101Scf00202	507184	A_G	Niben101Scf00202g05001.1	intron	3	11	27.27	s17_2		1467
Niben101Scf00202	507375	A_G	Niben101Scf00202g05001.1	intron	8	74	10.81	s17_2		1467
Niben101Scf00202	509367	G_C	Niben101Scf00202g05001.1	CDS	25	36	69.44	s17_2	885	1467	59	102
Niben101Scf00202	509389	A_G	Niben101Scf00202g05001.1	CDS	6	36	16.67	s17_2	863	1467	37	124
Niben101Scf00202	601641	A_G	Niben101Scf00202g06003.1	5'UTR	2	19	10.53	s17_2	239	2553	238	59
Niben101Scf00202	601687	A_G	Niben101Scf00202g06003.1	5'UTR	5	23	21.74	s17_2	193	2553	192	105
Niben101Scf00203	125970	A_G	Niben101Scf00203g00003.1	CDS	7	34	20.59	s17_2	1186	1597	55	233
Niben101Scf00203	126231	A_G	Niben101Scf00203g00003.1	3'UTR	11	55	20	s17_2	1447	1597	27	78
Niben101Scf00203	126264	A_G	Niben101Scf00203g00003.1	3'UTR	9	50	18	s17_2	1480	1597	60	45
Niben101Scf00206	11419	A_G	Niben101Scf00206g00028.1	CDS	3	32	9.38	s17_2	562	1971	156	188
Niben101Scf00206	12896	A_G	Niben101Scf00206g00028.1	CDS	4	29	13.79	s17_2	883	1971	132	182
Niben101Scf00206	15387	A_G	Niben101Scf00206g00028.1	3'UTR	5	10	50	s17_2	1840	1971	237	131
Niben101Scf00206	72818	C_T	Niben101Scf00206g00017.1	CDS	5	13	38.46	s17_2	792	3170	144	778
Niben101Scf00206	79603	A_G	Niben101Scf00206g00033.1	CDS	3	24	12.5	s17_2	392	929	4	159
Niben101Scf00206	174932	A_G	Niben101Scf00206g01032.1	3'UTR	2	19	10.53	s17_2	884	1174	288	290
Niben101Scf00206	175144	A_G	Niben101Scf00206g01032.1	3'UTR	20	103	19.42	s17_2	672	1174	76	502
Niben101Scf00206	175220	A_G	Niben101Scf00206g01032.1	3'UTR	9	77	11.69	s17_2	596	1174	0	578
Niben101Scf00206	204147	A_G	Niben101Scf00206g01033.1	3'UTR	3	17	17.65	s17_2	4165	4304	32	139
Niben101Scf00206	217360	A_G	Niben101Scf00206g01033.1	CDS	3	11	27.27	s17_2	329	4304	174	197
Niben101Scf00207	109917	A_G	Niben101Scf00207g01005.1	CDS	7	39	17.95	s17_2	3711	4475	206	18
Niben101Scf00207	492195	A_G	Niben101Scf00207g05027.1	CDS	21	211	9.95	s17_2	634	1116	80	176
Niben101Scf00207	494487	A_G	Niben101Scf00207g05027.1	5'UTR	12	98	12.24	s17_2	307	1116	306	38
Niben101Scf00207	543263	A_G	Niben101Scf00207g05012.1	3'UTR	5	53	9.43	s17_2	540	1131	146	591
Niben101Scf00207	663825	A_G	Niben101Scf00207g05008.1	intron	2	16	12.5	s17_2		2575
Niben101Scf00207	663836	A_G	Niben101Scf00207g05008.1	intron	2	16	12.5	s17_2		2575
Niben101Scf00209	15952	A_G	Niben101Scf00209g00009.1	CDS	2	13	15.38	s17_2	1059	1922	135	154
Niben101Scf00209	148676	A_G	Niben101Scf00209g00010.1	CDS	11	63	17.46	s17_2	885	1876	492	110
Niben101Scf00209	149053	A_G	Niben101Scf00209g00010.1	CDS	44	89	49.44	s17_2	1145	1876	149	432
Niben101Scf00209	149189	A_G	Niben101Scf00209g00010.1	CDS	15	83	18.07	s17_2	1281	1876	285	296
Niben101Scf00209	149342	A_G	Niben101Scf00209g00010.1	CDS	30	120	25	s17_2	1434	1876	438	143
Niben101Scf00209	149397	A_G	Niben101Scf00209g00010.1	CDS	16	96	16.67	s17_2	1489	1876	493	88
Niben101Scf00209	149514	A_G	Niben101Scf00209g00010.1	3'UTR	7	47	14.89	s17_2	1606	1876	28	270
Niben101Scf00211	5717	A_G	Niben101Scf00211g00018.1	CDS	10	84	11.9	s17_2	689	1429	81	122
Niben101Scf00211	89626	A_G	Niben101Scf00211g00045.1	CDS	6	15	40	s17_2	460	594	54	34
Niben101Scf00211	89630	A_G	Niben101Scf00211g00045.1	CDS	2	16	12.5	s17_2	464	594	58	30
Niben101Scf00211	100918	A_G	Niben101Scf00211g00046.1	CDS	10	53	18.87	s17_2	1574	2017	30	51
Niben101Scf00211	145476	A_G	Niben101Scf00211g00011.1	5'UTR	12	23	52.17	s17_2	184	4112	183	86
Niben101Scf00212	173276	A_G	Niben101Scf00212g01015.1	3'UTR	107	686	15.6	s17_2	2559	2998	41	439
Niben101Scf00212	267450	A_G	Niben101Scf00212g02003.1	3'UTR	2	19	10.53	s17_2	553	745	30	192
Niben101Scf00212	268423	A_G	Niben101Scf00212g02005.1	CDS	16	75	21.33	s17_2	1608	1794	1607	186
Niben101Scf00212	268900	A_G	Niben101Scf00212g02005.1	CDS	12	28	42.86	s17_2	1131	1794	1130	663
Niben101Scf00212	291662	A_G	Niben101Scf00212g03026.1	CDS	4	24	16.67	s17_2	1446	2209	112	73
Niben101Scf00212	291666	A_G	Niben101Scf00212g03026.1	CDS	4	24	16.67	s17_2	1450	2209	116	69
Niben101Scf00212	385522	A_G	Niben101Scf00212g03031.1	3'UTR	19	87	21.84	s17_2	1921	2320	13	399
Niben101Scf00213	253443	A_G	Niben101Scf00213g02010.1	CDS	7	18	38.89	s17_2	346	465	21	79
Niben101Scf00213	253543	A_G	Niben101Scf00213g02010.1	CDS	4	24	16.67	s17_2	313	465	99	11
Niben101Scf00213	254252	A_G	Niben101Scf00213g02010.1	intron	4	12	33.33	s17_2		465
Niben101Scf00213	351746	A_C	Niben101Scf00213g02005.1	CDS	56	90	62.22	s17_2	1197	2572	115	102
Niben101Scf00213	352168	C_T	Niben101Scf00213g02005.1	CDS	4	22	18.18	s17_2	1030	2572	164	51
Niben101Scf00213	352899	G_T	Niben101Scf00213g02005.1	CDS	6	23	26.09	s17_2	805	2572	125	60
Niben101Scf00213	353903	T_C	Niben101Scf00213g02005.1	CDS	8	26	30.77	s17_2	380	2572	372	155
Niben101Scf00215	15848	A_G	Niben101Scf00215g00017.1	CDS	26	227	11.45	s17_2	1294	1723	250	1
Niben101Scf00215	16298	G_C	Niben101Scf00215g00017.1	intron	2	14	14.29	s17_2		1723
Niben101Scf00215	16882	C_T	Niben101Scf00215g00017.1	5'UTR	55	71	77.46	s17_2	845	1723	382	60
Niben101Scf00215	16947	G_A	Niben101Scf00215g00017.1	5'UTR	16	25	64	s17_2	780	1723	317	125
Niben101Scf00215	117160	A_G	Niben101Scf00215g01001.1	intron	10	17	58.82	s17_2		870
Niben101Scf00215	117171	A_G	Niben101Scf00215g01001.1	intron	3	17	17.65	s17_2		870
Niben101Scf00215	117387	A_G	Niben101Scf00215g01001.1	intron	6	66	9.09	s17_2		870
Niben101Scf00215	119008	A_G	Niben101Scf00215g01001.1	intron	5	23	21.74	s17_2		870
Niben101Scf00215	227204	A_G	Niben101Scf00215g02002.1	3'UTR	4	22	18.18	s17_2	6157	7068	1291	911
Niben101Scf00215	228553	A_G	Niben101Scf00215g02009.1	3'UTR	127	712	17.84	s17_2	943	1336	80	393
Niben101Scf00215	228619	A_G	Niben101Scf00215g02009.1	3'UTR	78	432	18.06	s17_2	877	1336	14	459
Niben101Scf00215	310663	A_G	Niben101Scf00215g03004.1	CDS	29	245	11.84	s17_2	1011	1433	559	13
Niben101Scf00215	671074	A_G	Niben101Scf00215g06004.1	intron	6	27	22.22	s17_2		1303
Niben101Scf00215	1113744	A_G	Niben101Scf00215g11013.1	CDS	13	35	37.14	s17_2	931	1065	32	20
Niben101Scf00216	17798	A_G	Niben101Scf00216g00016.1	intron	17	89	19.1	s17_2		1113
Niben101Scf00216	136347	A_G	Niben101Scf00216g00017.1	CDS	4	13	30.77	s17_2	396	1068	121	120
Niben101Scf00217	258919	A_G	Niben101Scf00217g02002.1	3'UTR	2	11	18.18	s17_2	879	1341	61	5
Niben101Scf00217	259016	A_G	Niben101Scf00217g02002.1	3'UTR	6	20	30	s17_2	887	1341	2	454
Niben101Scf00217	259017	A_G	Niben101Scf00217g02002.1	3'UTR	2	20	10	s17_2	888	1341	3	453
Niben101Scf00217	259120	A_G	Niben101Scf00217g02002.1	3'UTR	6	29	20.69	s17_2	991	1341	106	350
Niben101Scf00218	51001	A_G	Niben101Scf00218g00007.1	3'UTR	12	81	14.81	s17_2	4847	5419	189	572
Niben101Scf00218	51674	A_G	Niben101Scf00218g00007.1	3'UTR	2	19	10.53	s17_2	4308	5419	176	349
Niben101Scf00218	64144	C_A	Niben101Scf00218g00007.1	CDS	12	27	44.44	s17_2	1036	5419	138	113
Niben101Scf00218	64220	G_A	Niben101Scf00218g00007.1	CDS	5	15	33.33	s17_2	960	5419	62	189
Niben101Scf00218	69640	G_A	Niben101Scf00218g00007.1	CDS	18	20	90	s17_2	744	5419	365	153
Niben101Scf00218	105378	A_G	Niben101Scf00218g01010.1	CDS	13	22	59.09	s17_2	1312	2120	197	284
Niben101Scf00218	106233	A_G	Niben101Scf00218g01010.1	CDS	2	10	20	s17_2	790	2120	789	324
Niben101Scf00218	396493	A_G	Niben101Scf00218g04008.1	3'UTR	5	40	12.5	s17_2	1082	1414	122	332
Niben101Scf00218	396532	A_G	Niben101Scf00218g04008.1	3'UTR	5	39	12.82	s17_2	1121	1414	161	293
Niben101Scf00219	102537	A_G	Niben101Scf00219g01004.1	3'UTR	2	14	14.29	s17_2	1438	2005	357	567
Niben101Scf00219	105282	A_G	Niben101Scf00219g01004.1	CDS	2	12	16.67	s17_2	665	2005	34	271
Niben101Scf00219	107754	A_G	Niben101Scf00219g01004.1	CDS	9	45	20	s17_2	171	2005	128	165
Niben101Scf00219	173429	A_G	Niben101Scf00219g01005.1	CDS	7	32	21.88	s17_2	408	555	407	147
Niben101Scf00219	228782	A_G	Niben101Scf00219g02016.1	CDS	17	46	36.96	s17_2	3386	3986	113	96
Niben101Scf00219	229344	A_G	Niben101Scf00219g02016.1	CDS	5	36	13.89	s17_2	3130	3986	142	142
Niben101Scf00219	230557	A_G	Niben101Scf00219g02016.1	CDS	5	22	22.73	s17_2	2704	3986	163	134
Niben101Scf00219	465789	A_G	Niben101Scf00219g04018.1	CDS	11	36	30.56	s17_2	2709	3214	46	64
Niben101Scf00219	662014	A_G	Niben101Scf00219g06004.1	CDS	11	42	26.19	s17_2	757	2646	299	464
Niben101Scf00219	761019	A_T	Niben101Scf00219g07013.1	intron	19	22	86.36	s17_2		1330
Niben101Scf00219	806527	A_G	Niben101Scf00219g07016.1	3'UTR	14	88	15.91	s17_2	1525	1877	108	352
Niben101Scf00219	806591	A_G	Niben101Scf00219g07016.1	3'UTR	22	87	25.29	s17_2	1461	1877	44	416
Niben101Scf00219	810036	A_G	Niben101Scf00219g07016.1	CDS	19	74	25.68	s17_2	990	1877	515	192
Niben101Scf00219	810227	A_G	Niben101Scf00219g07016.1	CDS	6	51	11.76	s17_2	799	1877	324	383
Niben101Scf00219	810344	A_G	Niben101Scf00219g07016.1	CDS	11	52	21.15	s17_2	682	1877	207	500
Niben101Scf00220	174397	A_G	Niben101Scf00220g01008.1	CDS	2	16	12.5	s17_2	417	1854	17	120
Niben101Scf00220	176359	A_G	Niben101Scf00220g01008.1	intron	4	12	33.33	s17_2		1854
Niben101Scf00220	182046	A_G	Niben101Scf00220g01008.1	CDS	5	31	16.13	s17_2	1413	1854	102	27
Niben101Scf00220	298817	A_G	Niben101Scf00220g03003.1	3'UTR	4	23	17.39	s17_2	5063	5394	156	286
Niben101Scf00220	332503	A_G	Niben101Scf00220g03003.1	CDS	3	21	14.29	s17_2	480	5394	98	926
Niben101Scf00222	11630	A_G	Niben101Scf00222g00006.1	3'UTR	2	21	9.52	s17_2	2106	2330	198	224
Niben101Scf00224	22480	A_G	Niben101Scf00224g00005.1	5'UTR	2	10	20	s17_2	175	520	174	105
Niben101Scf00225	12754	A_G	Niben101Scf00225g00008.1	3'UTR	81	496	16.33	s17_2	1181	1405	28	224
Niben101Scf00225	12787	A_G	Niben101Scf00225g00008.1	3'UTR	54	463	11.66	s17_2	1214	1405	61	191
Niben101Scf00225	362707	A_G	Niben101Scf00225g03002.1	intron	7	38	18.42	s17_2		1646
Niben101Scf00225	442538	A_G	Niben101Scf00225g04002.1	CDS	10	76	13.16	s17_2	418	846	417	428
Niben101Scf00225	442550	A_G	Niben101Scf00225g04002.1	CDS	9	80	11.25	s17_2	430	846	429	416
Niben101Scf00225	527127	G_T	Niben101Scf00225g05009.1	CDS	5	21	23.81	s17_2	1326	2135	770	330
Niben101Scf00225	527174	A_G	Niben101Scf00225g05009.1	CDS	7	19	36.84	s17_2	1279	2135	723	377
Niben101Scf00225	527276	A_G	Niben101Scf00225g05009.1	CDS	2	11	18.18	s17_2	1177	2135	621	479
Niben101Scf00225	539161	A_G	Niben101Scf00225g05010.1	CDS	3	32	9.38	s17_2	786	1747	473	309
Niben101Scf00225	602175	A_G	Niben101Scf00225g06015.1	CDS	8	57	14.04	s17_2	1648	1892	379	72
Niben101Scf00225	752734	A_G	Niben101Scf00225g07017.1	CDS	4	15	26.67	s17_2	688	708	687	20
Niben101Scf00225	753077	A_G	Niben101Scf00225g07017.1	CDS	4	19	21.05	s17_2	345	708	344	363
Niben101Scf00225	816401	A_G	Niben101Scf00225g07012.1	CDS	27	212	12.74	s17_2	539	560	196	21
Niben101Scf00225	819654	A_G	Niben101Scf00225g07014.1	CDS	14	59	23.73	s17_2	1909	2647	1166	738
Niben101Scf00226	251738	A_G	Niben101Scf00226g02002.1	3'UTR	9	58	15.52	s17_2	1799	2351	21	552
Niben101Scf00228	127495	A_G	Niben101Scf00228g01003.1	CDS	2	17	11.76	s17_2	1237	1357	232	40
Niben101Scf00228	281888	A_G	Niben101Scf00228g02006.1	CDS	24	216	11.11	s17_2	734	735	733	1
Niben101Scf00228	282078	A_G	Niben101Scf00228g02006.1	CDS	62	205	30.24	s17_2	544	735	543	191
Niben101Scf00228	422694	A_G	Niben101Scf00228g04005.1	3'UTR	4	31	12.9	s17_2	1682	2153	93	471
Niben101Scf00228	422741	A_G	Niben101Scf00228g04005.1	3'UTR	6	46	13.04	s17_2	1635	2153	46	518
Niben101Scf00228	422752	A_G	Niben101Scf00228g04005.1	3'UTR	5	50	10	s17_2	1624	2153	35	529
Niben101Scf00228	640402	A_G	Niben101Scf00228g06003.1	CDS	2	15	13.33	s17_2	1243	2177	663	416
Niben101Scf00228	640790	A_G	Niben101Scf00228g06003.1	CDS	2	13	15.38	s17_2	855	2177	275	804
Niben101Scf00229	22477	G_C	Niben101Scf00229g00003.1	intron	2	18	11.11	s17_2		342
Niben101Scf00229	22517	A_G	Niben101Scf00229g00003.1	intron	3	17	17.65	s17_2		342
Niben101Scf00229	35577	A_T	Niben101Scf00229g00004.1	CDS	15	28	53.57	s17_2	1225	2866	374	111
Niben101Scf00229	36120	G_A	Niben101Scf00229g00004.1	CDS	15	52	28.85	s17_2	1615	2866	278	489
Niben101Scf00229	36267	A_G	Niben101Scf00229g00004.1	CDS	5	46	10.87	s17_2	1762	2866	425	342
Niben101Scf00229	36304	A_G	Niben101Scf00229g00004.1	CDS	26	56	46.43	s17_2	1799	2866	462	305
Niben101Scf00229	36430	A_G	Niben101Scf00229g00004.1	CDS	5	42	11.9	s17_2	1925	2866	588	179
Niben101Scf00229	36435	T_C	Niben101Scf00229g00004.1	CDS	5	44	11.36	s17_2	1930	2866	593	174
Niben101Scf00229	37835	C_T	Niben101Scf00229g00004.1	CDS	9	39	23.08	s17_2	2182	2866	77	150
Niben101Scf00229	37841	G_A	Niben101Scf00229g00004.1	CDS	9	40	22.5	s17_2	2188	2866	83	144
Niben101Scf00229	163803	A_G	Niben101Scf00229g01002.1	3'UTR	3	30	10	s17_2	1135	1303	94	168
Niben101Scf00229	207275	A_G	Niben101Scf00229g02008.1	CDS	5	45	11.11	s17_2	806	1489	71	40
Niben101Scf00229	207700	A_G	Niben101Scf00229g02008.1	intron	15	64	23.44	s17_2		1489
Niben101Scf00229	207769	A_G	Niben101Scf00229g02008.1	intron	15	50	30	s17_2		1489
Niben101Scf00229	207864	A_G	Niben101Scf00229g02008.1	3'UTR	3	23	13.04	s17_2	1143	1489	93	346
Niben101Scf00229	246902	A_G	Niben101Scf00229g02007.1	3'UTR	12	49	24.49	s17_2	2538	2820	107	282
Niben101Scf00229	313764	A_G	Niben101Scf00229g03005.1	CDS	3	18	16.67	s17_2	1354	1916	47	254
Niben101Scf00229	557076	A_G	Niben101Scf00229g05007.1	3'UTR	5	45	11.11	s17_2	2580	3218	111	240
Niben101Scf00230	41649	A_G	Niben101Scf00230g00004.1	CDS	3	25	12	s17_2	2560	3063	362	189
Niben101Scf00230	43248	A_G	Niben101Scf00230g00004.1	CDS	2	19	10.53	s17_2	1366	3063	275	831
Niben101Scf00230	103657	G_A	Niben101Scf00230g01005.1	intron	2	15	13.33	s17_2		1450
Niben101Scf00231	96705	A_G	Niben101Scf00231g01003.1	CDS	3	20	15	s17_2	616	1663	349	809
Niben101Scf00231	96775	A_G	Niben101Scf00231g01003.1	CDS	2	17	11.76	s17_2	686	1663	419	739
Niben101Scf00231	344533	A_G	Niben101Scf00231g03009.1	intron	17	154	11.04	s17_2		545
Niben101Scf00231	347373	A_G	Niben101Scf00231g03009.1	CDS	18	140	12.86	s17_2	249	545	138	252
Niben101Scf00231	610145	A_G	Niben101Scf00231g06001.1	CDS	5	31	16.13	s17_2	236	1814	73	285
Niben101Scf00231	611864	G_T	Niben101Scf00231g06001.1	CDS	5	29	17.24	s17_2	615	1814	93	222
Niben101Scf00231	611865	A_G	Niben101Scf00231g06001.1	CDS	5	29	17.24	s17_2	616	1814	94	221
Niben101Scf00231	612005	A_G	Niben101Scf00231g06001.1	CDS	16	23	69.57	s17_2	756	1814	234	81
Niben101Scf00231	612014	A_G	Niben101Scf00231g06001.1	CDS	12	19	63.16	s17_2	765	1814	243	72
Niben101Scf00231	650219	A_G	Niben101Scf00231g06004.1	intron	3	15	20	s17_2		2951
Niben101Scf00233	38896	A_G	Niben101Scf00233g00005.1	CDS	21	152	13.82	s17_2	440	899	119	114
Niben101Scf00233	41291	A_G	Niben101Scf00233g00005.1	CDS	5	14	35.71	s17_2	812	899	77	87
Niben101Scf00233	69096	T_C	Niben101Scf00233g00015.1	3'UTR	13	16	81.25	s17_2	3630	6916	3209	2653
Niben101Scf00234	69712	A_G	Niben101Scf00234g00001.1	3'UTR	25	97	25.77	s17_2	2300	2513	249	213
Niben101Scf00234	129236	A_G	Niben101Scf00234g01010.1	intron	12	92	13.04	s17_2		1116
Niben101Scf00234	144963	T_C	Niben101Scf00234g01002.1	intron	2	20	10	s17_2		5128
Niben101Scf00234	144963	A_G	Niben101Scf00234g01014.1	CDS	2	20	10	s17_2	2835	3372	302	267
Niben101Scf00234	159945	A_G	Niben101Scf00234g01015.1	CDS	3	10	30	s17_2	2234	3120	488	27
Niben101Scf00234	160148	G_A	Niben101Scf00234g01015.1	CDS	4	36	11.11	s17_2	2031	3120	285	230
Niben101Scf00234	160154	T_C	Niben101Scf00234g01015.1	CDS	5	37	13.51	s17_2	2025	3120	279	236
Niben101Scf00234	160299	T_C	Niben101Scf00234g01015.1	CDS	12	38	31.58	s17_2	1880	3120	134	381
Niben101Scf00234	160308	A_G	Niben101Scf00234g01015.1	CDS	9	33	27.27	s17_2	1871	3120	125	390
Niben101Scf00234	161152	A_G	Niben101Scf00234g01015.1	CDS	3	15	20	s17_2	1659	3120	967	86
Niben101Scf00234	189505	A_G	Niben101Scf00234g02043.1	CDS	12	87	13.79	s17_2	1058	1423	139	100
Niben101Scf00234	189582	A_G	Niben101Scf00234g02043.1	CDS	21	104	20.19	s17_2	1135	1423	216	23
Niben101Scf00234	189623	A_G	Niben101Scf00234g02043.1	3'UTR	10	94	10.64	s17_2	1176	1423	17	183
Niben101Scf00234	310084	A_G	Niben101Scf00234g02013.1	3'UTR	20	158	12.66	s17_2	2240	2498	270	258
Niben101Scf00236	88870	A_G	Niben101Scf00236g01007.1	3'UTR	42	329	12.77	s17_2	920	1174	69	254
Niben101Scf00236	88871	A_G	Niben101Scf00236g01007.1	3'UTR	38	329	11.55	s17_2	919	1174	68	255
Niben101Scf00236	190070	A_G	Niben101Scf00236g01011.1	3'UTR	14	67	20.9	s17_2	1444	1793	70	349
Niben101Scf00238	300570	A_G	Niben101Scf00238g03001.1	CDS	5	14	35.71	s17_2	250	521	22	103
Niben101Scf00239	404134	A_G	Niben101Scf00239g04001.1	intron	31	171	18.13	s17_2		2028
Niben101Scf00239	551178	A_G	Niben101Scf00239g05006.1	CDS	8	22	36.36	s17_2	2935	5168	129	44
Niben101Scf00239	554601	A_G	Niben101Scf00239g05006.1	CDS	12	22	54.55	s17_2	3146	5168	20	173
Niben101Scf00239	554604	A_G	Niben101Scf00239g05006.1	CDS	7	24	29.17	s17_2	3149	5168	23	170
Niben101Scf00239	715043	A_G	Niben101Scf00239g07005.1	3'UTR	4	44	9.09	s17_2	1665	2308	200	643
Niben101Scf00239	715562	A_G	Niben101Scf00239g07005.1	3'UTR	47	87	54.02	s17_2	1452	2308	172	12
Niben101Scf00239	715680	A_G	Niben101Scf00239g07005.1	3'UTR	43	135	31.85	s17_2	1334	2308	54	130
Niben101Scf00239	716072	A_G	Niben101Scf00239g07005.1	CDS	83	234	35.47	s17_2	1033	2308	302	186
Niben101Scf00239	716178	A_G	Niben101Scf00239g07005.1	CDS	46	210	21.9	s17_2	927	2308	196	292
Niben101Scf00239	758146	A_G	Niben101Scf00239g07008.1	CDS	2	13	15.38	s17_2	692	840	61	55
Niben101Scf00239	758606	A_G	Niben101Scf00239g07008.1	5'UTR	8	14	57.14	s17_2	232	840	231	398
Niben101Scf00239	758611	A_G	Niben101Scf00239g07008.1	5'UTR	4	14	28.57	s17_2	227	840	226	403
Niben101Scf00239	1058278	A_G	Niben101Scf00239g10003.1	5'UTR	3	11	27.27	s17_2	327	2356	326	24
Niben101Scf00240	45535	A_G	Niben101Scf00240g00004.1	CDS	5	30	16.67	s17_2	958	2211	827	410
Niben101Scf00240	63896	A_G	Niben101Scf00240g00003.1	5'UTR	7	12	58.33	s17_2	599	1664	177	166
Niben101Scf00240	63896	T_C	Niben101Scf00240g00015.1	3'UTR	7	12	58.33	s17_2	2514	3195	414	420
Niben101Scf00240	309909	T_A	Niben101Scf00240g03016.1	CDS	23	61	37.7	s17_2	2180	3254	303	21
Niben101Scf00244	64542	A_G	Niben101Scf00244g00004.1	CDS	7	33	21.21	s17_2	1642	2569	861	32
Niben101Scf00244	316097	A_G	Niben101Scf00244g03012.1	CDS	19	52	36.54	s17_2	1293	1344	589	51
Niben101Scf00244	316339	A_G	Niben101Scf00244g03012.1	CDS	3	25	12	s17_2	1051	1344	347	293
Niben101Scf00244	429205	A_G	Niben101Scf00244g03017.1	3'UTR	12	97	12.37	s17_2	1147	1869	11	703
Niben101Scf00244	452514	C_A	Niben101Scf00244g03007.1	3'UTR	3	23	13.04	s17_2	1026	1424	295	66
Niben101Scf00245	359913	T_C	Niben101Scf00245g03004.1	3'UTR	2	11	18.18	s17_2	1253	2717	253	1464
Niben101Scf00245	501622	A_G	Niben101Scf00245g05005.1	CDS	41	131	31.3	s17_2	1035	1576	127	23
Niben101Scf00245	501822	A_G	Niben101Scf00245g05005.1	3'UTR	8	65	12.31	s17_2	1235	1576	176	341
Niben101Scf00245	588875	A_G	Niben101Scf00245g05010.1	3'UTR	7	44	15.91	s17_2	788	1198	33	410
Niben101Scf00246	50368	C_A	Niben101Scf00246g00010.1	CDS	9	29	31.03	s17_2	568	1401	567	833
Niben101Scf00246	50372	T_C	Niben101Scf00246g00010.1	CDS	8	29	27.59	s17_2	564	1401	563	837
Niben101Scf00246	50477	A_T	Niben101Scf00246g00010.1	CDS	9	21	42.86	s17_2	459	1401	458	942
Niben101Scf00246	440622	A_G	Niben101Scf00246g04005.1	CDS	67	326	20.55	s17_2	2209	2913	65	219
Niben101Scf00246	482305	A_G	Niben101Scf00246g04009.1	3'UTR	4	12	33.33	s17_2	786	1114	376	328
Niben101Scf00246	482614	A_G	Niben101Scf00246g04009.1	3'UTR	7	32	21.88	s17_2	477	1114	67	637
Niben101Scf00247	103385	A_G	Niben101Scf00247g01003.1	3'UTR	12	90	13.33	s17_2	579	969	56	7
Niben101Scf00247	139277	A_G	Niben101Scf00247g01002.1	intron	2	11	18.18	s17_2		1254
Niben101Scf00247	543029	A_G	Niben101Scf00247g05012.1	3'UTR	3	10	30	s17_2	948	1063	276	115
Niben101Scf00247	543065	A_G	Niben101Scf00247g05012.1	3'UTR	2	21	9.52	s17_2	912	1063	240	151
Niben101Scf00247	602443	T_C	Niben101Scf00247g05013.1	3'UTR	2	18	11.11	s17_2	1735	1874	832	139
Niben101Scf00247	637211	A_G	Niben101Scf00247g05014.1	3'UTR	7	37	18.92	s17_2	850	1269	73	419
Niben101Scf00247	637218	A_G	Niben101Scf00247g05014.1	3'UTR	8	36	22.22	s17_2	843	1269	66	426
Niben101Scf00247	644702	A_G	Niben101Scf00247g05015.1	3'UTR	3	29	10.34	s17_2	1087	1387	17	168
Niben101Scf00248	1679	A_G	Niben101Scf00248g00005.1	3'UTR	10	72	13.89	s17_2	1163	1296	347	133
Niben101Scf00248	1887	A_G	Niben101Scf00248g00005.1	3'UTR	76	411	18.49	s17_2	955	1296	139	341
Niben101Scf00248	2189	A_G	Niben101Scf00248g00005.1	CDS	35	286	12.24	s17_2	653	1296	74	162
Niben101Scf00251	93064	A_G	Niben101Scf00251g00006.1	CDS	18	58	31.03	s17_2	2703	2785	68	82
Niben101Scf00253	26012	A_G	Niben101Scf00253g00003.1	CDS	3	21	14.29	s17_2	1059	3087	1058	197
Niben101Scf00254	40780	A_G	Niben101Scf00254g00004.1	CDS	13	103	12.62	s17_2	1245	1996	606	381
Niben101Scf00254	40943	A_G	Niben101Scf00254g00004.1	CDS	19	111	17.12	s17_2	1408	1996	769	218
Niben101Scf00254	41163	A_G	Niben101Scf00254g00004.1	3'UTR	23	114	20.18	s17_2	1628	1996	1	368
Niben101Scf00254	41396	A_G	Niben101Scf00254g00004.1	3'UTR	7	67	10.45	s17_2	1861	1996	234	135
Niben101Scf00254	47904	A_G	Niben101Scf00254g00010.1	3'UTR	16	154	10.39	s17_2	1925	2179	273	254
Niben101Scf00254	47953	A_G	Niben101Scf00254g00010.1	3'UTR	39	221	17.65	s17_2	1876	2179	224	303
Niben101Scf00254	48190	A_G	Niben101Scf00254g00010.1	CDS	46	179	25.7	s17_2	1639	2179	101	12
Niben101Scf00254	81967	A_G	Niben101Scf00254g00015.1	CDS	2	18	11.11	s17_2	807	1224	806	417
Niben101Scf00254	406480	A_G	Niben101Scf00254g04001.1	CDS	4	34	11.76	s17_2	240	1901	46	135
Niben101Scf00254	406480	T_C	Niben101Scf00254g04003.1	3'UTR	4	34	11.76	s17_2	1189	1418	309	229
Niben101Scf00254	406579	A_G	Niben101Scf00254g04001.1	CDS	9	74	12.16	s17_2	339	1901	145	36
Niben101Scf00254	406579	T_C	Niben101Scf00254g04003.1	3'UTR	9	74	12.16	s17_2	1090	1418	210	328
Niben101Scf00254	406770	A_G	Niben101Scf00254g04001.1	3'UTR	10	32	31.25	s17_2	530	1901	154	1371
Niben101Scf00254	406770	T_C	Niben101Scf00254g04003.1	3'UTR	10	32	31.25	s17_2	899	1418	19	519
Niben101Scf00254	551973	G_A	Niben101Scf00254g05006.1	CDS	3	19	15.79	s17_2	722	2177	332	435
Niben101Scf00254	552075	C_A	Niben101Scf00254g05006.1	CDS	14	17	82.35	s17_2	620	2177	230	537
Niben101Scf00254	552101	C_A	Niben101Scf00254g05006.1	CDS	9	11	81.82	s17_2	594	2177	204	563
Niben101Scf00254	552501	A_G	Niben101Scf00254g05006.1	5'UTR	2	10	20	s17_2	289	2177	288	1
Niben101Scf00254	640716	T_C	Niben101Scf00254g06014.1	CDS	3	13	23.08	s17_2	84	240	83	26
Niben101Scf00254	640716	A_G	Niben101Scf00254g06003.1	3'UTR	3	13	23.08	s17_2	2635	3043	586	408
Niben101Scf00254	641027	A_G	Niben101Scf00254g06003.1	3'UTR	3	15	20	s17_2	2324	3043	275	719
Niben101Scf00254	641230	A_G	Niben101Scf00254g06003.1	3'UTR	9	18	50	s17_2	2121	3043	72	922
Niben101Scf00254	641279	A_G	Niben101Scf00254g06003.1	3'UTR	2	17	11.76	s17_2	2072	3043	23	971
Niben101Scf00254	641525	A_G	Niben101Scf00254g06003.1	CDS	2	14	14.29	s17_2	1826	3043	719	222
Niben101Scf00254	641545	A_G	Niben101Scf00254g06003.1	CDS	2	12	16.67	s17_2	1806	3043	699	242
Niben101Scf00257	30029	A_G	Niben101Scf00257g00018.1	3'UTR	2	17	11.76	s17_2	3238	3632	139	394
Niben101Scf00257	152895	A_G	Niben101Scf00257g02001.1	3'UTR	2	11	18.18	s17_2	278	346	55	68
Niben101Scf00257	302145	A_G	Niben101Scf00257g02025.1	CDS	13	69	18.84	s17_2	4561	4653	210	92
Niben101Scf00257	302302	C_G	Niben101Scf00257g02025.1	CDS	4	26	15.38	s17_2	4404	4653	53	249
Niben101Scf00257	304065	A_G	Niben101Scf00257g02025.1	CDS	3	28	10.71	s17_2	4260	4653	170	90
Niben101Scf00257	306187	A_G	Niben101Scf00257g02025.1	CDS	6	24	25	s17_2	3751	4653	813	122
Niben101Scf00257	306352	A_G	Niben101Scf00257g02025.1	CDS	2	20	10	s17_2	3586	4653	648	287
Niben101Scf00257	306779	A_G	Niben101Scf00257g02025.1	CDS	3	15	20	s17_2	3159	4653	221	714
Niben101Scf00257	307870	A_G	Niben101Scf00257g02025.1	CDS	2	15	13.33	s17_2	2382	4653	608	114
Niben101Scf00257	308243	A_G	Niben101Scf00257g02025.1	CDS	2	15	13.33	s17_2	2009	4653	235	487
Niben101Scf00258	112575	A_G	Niben101Scf00258g01005.1	3'UTR	2	13	15.38	s17_2	1508	1678	488	170
Niben101Scf00258	112793	A_G	Niben101Scf00258g01005.1	3'UTR	4	30	13.33	s17_2	1290	1678	270	388
Niben101Scf00258	112841	A_G	Niben101Scf00258g01005.1	3'UTR	10	38	26.32	s17_2	1242	1678	222	436
Niben101Scf00258	147455	A_G	Niben101Scf00258g01003.1	3'UTR	3	26	11.54	s17_2	2137	2548	108	411
Niben101Scf00258	187888	A_G	Niben101Scf00258g02006.1	CDS	23	95	24.21	s17_2	1203	2841	131	243
Niben101Scf00258	187924	A_G	Niben101Scf00258g02006.1	CDS	11	103	10.68	s17_2	1239	2841	167	207
Niben101Scf00258	190192	A_G	Niben101Scf00258g02006.1	CDS	132	294	44.9	s17_2	2112	2841	665	231
Niben101Scf00258	190192	T_C	Niben101Scf00258g02013.1	intron	132	294	44.9	s17_2		3516	231	665
Niben101Scf00258	193068	A_G	Niben101Scf00258g02013.1	intron	4	35	11.43	s17_2		3516
Niben101Scf00258	301856	A_G	Niben101Scf00258g02004.1	3'UTR	8	39	20.51	s17_2	1649	1941	205	83
Niben101Scf00258	302176	A_G	Niben101Scf00258g02004.1	CDS	5	55	9.09	s17_2	1329	1941	172	114
Niben101Scf00261	241964	A_G	Niben101Scf00261g02021.1	3'UTR	11	78	14.1	s17_2	1188	1662	35	474
Niben101Scf00262	246690	A_G	Niben101Scf00262g02011.1	CDS	74	459	16.12	s17_2	868	937	385	24
Niben101Scf00262	324316	A_G	Niben101Scf00262g03010.1	3'UTR	22	215	10.23	s17_2	461	903	63	442
Niben101Scf00263	123615	A_G	Niben101Scf00263g01005.1	CDS	2	19	10.53	s17_2	1384	2091	33	58
Niben101Scf00264	23454	A_G	Niben101Scf00264g00001.1	3'UTR	2	16	12.5	s17_2	3123	3165	694	42
Niben101Scf00264	23514	A_G	Niben101Scf00264g00001.1	3'UTR	2	18	11.11	s17_2	3063	3165	634	102
Niben101Scf00264	23686	A_G	Niben101Scf00264g00001.1	3'UTR	7	29	24.14	s17_2	2891	3165	462	274
Niben101Scf00264	23995	A_G	Niben101Scf00264g00001.1	3'UTR	6	35	17.14	s17_2	2582	3165	153	583
Niben101Scf00264	415570	T_C	Niben101Scf00264g03012.1	CDS	3	13	23.08	s17_2	933	999	14	66
Niben101Scf00264	415570	A_G	Niben101Scf00264g03022.1	CDS	3	13	23.08	s17_2	136	339	126	203
Niben101Scf00265	128116	A_G	Niben101Scf00265g01015.1	CDS	14	60	23.33	s17_2	3923	5183	384	204
Niben101Scf00265	128116	T_C	Niben101Scf00265g01016.1	intron	14	60	23.33	s17_2		519	204	384
Niben101Scf00265	130739	A_G	Niben101Scf00265g01015.1	CDS	10	97	10.31	s17_2	4489	5183	166	304
Niben101Scf00265	130739	T_C	Niben101Scf00265g01016.1	intron	10	97	10.31	s17_2		519	304	166
Niben101Scf00265	137426	A_G	Niben101Scf00265g01009.1	intron	2	12	16.67	s17_2		3439
Niben101Scf00268	227759	A_G	Niben101Scf00268g02012.1	CDS	152	697	21.81	s17_2	504	1123	127	17
Niben101Scf00268	228060	A_G	Niben101Scf00268g02012.1	3'UTR	7	44	15.91	s17_2	805	1123	283	318
Niben101Scf00268	273448	A_G	Niben101Scf00268g02013.1	CDS	51	77	66.23	s17_2	2364	2558	507	194
Niben101Scf00268	273518	C_T	Niben101Scf00268g02013.1	CDS	41	53	77.36	s17_2	2294	2558	437	264
Niben101Scf00268	275250	G_T	Niben101Scf00268g02013.1	intron	59	229	25.76	s17_2		2558
Niben101Scf00268	275392	T_C	Niben101Scf00268g02013.1	CDS	260	460	56.52	s17_2	1760	2558	833	96
Niben101Scf00268	275506	A_G	Niben101Scf00268g02013.1	CDS	213	553	38.52	s17_2	1646	2558	719	210
Niben101Scf00268	275543	A_G	Niben101Scf00268g02013.1	CDS	44	398	11.06	s17_2	1609	2558	682	247
Niben101Scf00268	275557	A_G	Niben101Scf00268g02013.1	CDS	221	392	56.38	s17_2	1595	2558	668	261
Niben101Scf00268	430970	A_G	Niben101Scf00268g04013.1	intron	6	13	46.15	s17_2		222
Niben101Scf00268	432042	A_G	Niben101Scf00268g04013.1	intron	4	11	36.36	s17_2		222
Niben101Scf00268	433766	A_G	Niben101Scf00268g04013.1	intron	5	45	11.11	s17_2		222
Niben101Scf00268	433773	A_G	Niben101Scf00268g04013.1	intron	15	45	33.33	s17_2		222
Niben101Scf00269	90677	A_G	Niben101Scf00269g00010.1	CDS	16	50	32	s17_2	434	810	187	63
Niben101Scf00269	90718	A_G	Niben101Scf00269g00010.1	CDS	13	47	27.66	s17_2	393	810	146	104
Niben101Scf00270	121247	A_G	Niben101Scf00270g01016.1	CDS	16	52	30.77	s17_2	292	825	291	533
Niben101Scf00270	121322	A_G	Niben101Scf00270g01016.1	CDS	11	32	34.38	s17_2	367	825	366	458
Niben101Scf00270	121349	A_G	Niben101Scf00270g01016.1	CDS	5	33	15.15	s17_2	394	825	393	431
Niben101Scf00270	121394	A_G	Niben101Scf00270g01016.1	CDS	15	39	38.46	s17_2	439	825	438	386
Niben101Scf00270	180524	A_G	Niben101Scf00270g01014.1	3'UTR	93	564	16.49	s17_2	960	1357	59	397
Niben101Scf00270	357277	A_G	Niben101Scf00270g03008.1	3'UTR	3	22	13.64	s17_2	694	3238	375	987
Niben101Scf00270	413341	A_G	Niben101Scf00270g04011.1	intron	2	13	15.38	s17_2		2942
Niben101Scf00270	711123	A_G	Niben101Scf00270g07013.1	intron	7	29	24.14	s17_2		1394
Niben101Scf00270	768959	A_G	Niben101Scf00270g07005.1	CDS	2	13	15.38	s17_2	643	3685	385	1167
Niben101Scf00270	769852	A_G	Niben101Scf00270g07005.1	CDS	5	30	16.67	s17_2	1536	3685	1278	274
Niben101Scf00270	769853	A_G	Niben101Scf00270g07005.1	CDS	3	29	10.34	s17_2	1537	3685	1279	273
Niben101Scf00270	772208	A_G	Niben101Scf00270g07005.1	3'UTR	12	79	15.19	s17_2	3308	3685	11	377
Niben101Scf00270	1015503	A_G	Niben101Scf00270g10002.1	CDS	19	82	23.17	s17_2	3694	3706	398	12
Niben101Scf00270	1099021	A_G	Niben101Scf00270g11008.1	3'UTR	4	30	13.33	s17_2	1786	2072	150	286
Niben101Scf00270	1099021	T_C	Niben101Scf00270g11005.1	CDS	4	30	13.33	s17_2	781	783	275	2
Niben101Scf00270	1099097	A_G	Niben101Scf00270g11008.1	3'UTR	3	22	13.64	s17_2	1862	2072	226	210
Niben101Scf00270	1099097	T_C	Niben101Scf00270g11005.1	CDS	3	22	13.64	s17_2	705	783	199	78
Niben101Scf00270	1314877	A_G	Niben101Scf00270g13016.1	3'UTR	37	116	31.9	s17_2	346	662	36	316
Niben101Scf00270	1314903	A_G	Niben101Scf00270g13016.1	3'UTR	36	119	30.25	s17_2	320	662	10	342
Niben101Scf00270	1440899	A_G	Niben101Scf00270g14002.1	3'UTR	7	41	17.07	s17_2	1649	1751	237	102
Niben101Scf00270	1557511	A_G	Niben101Scf00270g15010.1	CDS	2	14	14.29	s17_2	1202	2204	72	94
Niben101Scf00270	1557511	T_C	Niben101Scf00270g15015.1	3'UTR	2	14	14.29	s17_2	2994	3575	1946	581
Niben101Scf00270	1594949	A_G	Niben101Scf00270g16015.1	CDS	131	430	30.47	s17_2	3170	3716	323	546
Niben101Scf00270	1598404	A_G	Niben101Scf00270g16015.1	CDS	5	54	9.26	s17_2	2033	3716	120	88
Niben101Scf00271	180921	A_G	Niben101Scf00271g01020.1	CDS	3	14	21.43	s17_2	279	1092	6	32
Niben101Scf00271	232193	A_G	Niben101Scf00271g02011.1	CDS	3	10	30	s17_2	949	2097	439	133
Niben101Scf00271	395391	A_G	Niben101Scf00271g04024.1	CDS	463	1451	31.91	s17_2	1603	1833	227	82
Niben101Scf00271	397395	A_G	Niben101Scf00271g04024.1	CDS	33	196	16.84	s17_2	1003	1833	227	45
Niben101Scf00271	778047	T_C	Niben101Scf00271g07022.1	3'UTR	26	104	25	s17_2	1542	3532	221	1772
Niben101Scf00271	778047	A_G	Niben101Scf00271g07025.1	CDS	26	104	25	s17_2	1628	1644	1627	16
Niben101Scf00271	778055	T_C	Niben101Scf00271g07022.1	3'UTR	22	101	21.78	s17_2	1550	3532	229	1764
Niben101Scf00271	778055	A_G	Niben101Scf00271g07025.1	CDS	22	101	21.78	s17_2	1620	1644	1619	24
Niben101Scf00271	778485	T_C	Niben101Scf00271g07022.1	3'UTR	13	53	24.53	s17_2	1980	3532	659	1334
Niben101Scf00271	778485	A_G	Niben101Scf00271g07025.1	CDS	13	53	24.53	s17_2	1190	1644	1189	454
Niben101Scf00271	792363	A_G	Niben101Scf00271g08009.1	CDS	6	54	11.11	s17_2	1275	2394	1274	603
Niben101Scf00271	845136	A_G	Niben101Scf00271g08008.1	intron	4	24	16.67	s17_2		1637
Niben101Scf00271	845246	A_G	Niben101Scf00271g08008.1	intron	19	76	25	s17_2		1637
Niben101Scf00271	1056004	A_G	Niben101Scf00271g09020.1	3'UTR	3	10	30	s17_2	1916	2500	1280	584
Niben101Scf00271	1056005	A_G	Niben101Scf00271g09020.1	3'UTR	3	10	30	s17_2	1915	2500	1279	585
Niben101Scf00271	1056465	A_G	Niben101Scf00271g09020.1	3'UTR	2	10	20	s17_2	1455	2500	819	1045
Niben101Scf00272	10872	A_G	Niben101Scf00272g00001.1	CDS	4	29	13.79	s17_2	585	2408	260	177
Niben101Scf00272	14723	A_G	Niben101Scf00272g00001.1	3'UTR	5	35	14.29	s17_2	2124	2408	200	284
Niben101Scf00272	330051	A_G	Niben101Scf00272g03002.1	CDS	8	49	16.33	s17_2	608	1477	77	132
Niben101Scf00272	892862	A_G	Niben101Scf00272g09009.1	CDS	8	53	15.09	s17_2	1596	2530	76	298
Niben101Scf00272	895152	A_G	Niben101Scf00272g09009.1	3'UTR	9	87	10.34	s17_2	2387	2530	179	143
Niben101Scf00272	896789	A_G	Niben101Scf00272g09012.1	CDS	4	20	20	s17_2	663	696	359	33
Niben101Scf00272	1016597	A_G	Niben101Scf00272g10013.1	3'UTR	38	90	42.22	s17_2	1059	1532	116	473
Niben101Scf00272	1018078	A_G	Niben101Scf00272g10015.1	CDS	6	10	60	s17_2	2432	2864	2045	82
Niben101Scf00272	1018378	A_G	Niben101Scf00272g10015.1	CDS	2	15	13.33	s17_2	2132	2864	1745	382
Niben101Scf00272	1018531	A_G	Niben101Scf00272g10015.1	CDS	2	14	14.29	s17_2	1979	2864	1592	535
Niben101Scf00272	1018532	A_G	Niben101Scf00272g10015.1	CDS	1	13	7.69	s17_2	1978	2864	1591	536
Niben101Scf00272	1181754	A_G	Niben101Scf00272g11023.1	CDS	12	64	18.75	s17_2	949	1208	180	35
Niben101Scf00272	1181777	A_G	Niben101Scf00272g11023.1	CDS	14	73	19.18	s17_2	926	1208	157	58
Niben101Scf00272	1191453	A_G	Niben101Scf00272g11021.1	CDS	59	505	11.68	s17_2	305	902	149	232
Niben101Scf00272	1192913	A_G	Niben101Scf00272g11021.1	CDS	124	312	39.74	s17_2	656	902	118	65
Niben101Scf00273	265357	A_G	Niben101Scf00273g02007.1	CDS	19	84	22.62	s17_2	946	1089	945	143
Niben101Scf00273	266112	A_G	Niben101Scf00273g02007.1	CDS	7	37	18.92	s17_2	191	1089	190	898
Niben101Scf00274	280532	A_G	Niben101Scf00274g03001.1	CDS	3	28	10.71	s17_2	1605	3492	313	431
Niben101Scf00274	280716	A_G	Niben101Scf00274g03001.1	CDS	7	41	17.07	s17_2	1789	3492	497	247
Niben101Scf00274	401923	A_G	Niben101Scf00274g03002.1	CDS	5	48	10.42	s17_2	295	885	294	68
Niben101Scf00274	404339	A_G	Niben101Scf00274g03002.1	CDS	18	140	12.86	s17_2	751	885	387	134
Niben101Scf00276	157091	A_G	Niben101Scf00276g01006.1	CDS	8	78	10.26	s17_2	125	387	124	262
Niben101Scf00276	172350	A_G	Niben101Scf00276g01007.1	CDS	4	32	12.5	s17_2	554	987	553	356
Niben101Scf00276	172534	G_A	Niben101Scf00276g01007.1	CDS	10	13	76.92	s17_2	370	987	369	540
Niben101Scf00276	263137	A_G	Niben101Scf00276g02010.1	CDS	32	198	16.16	s17_2	2139	2587	680	141
Niben101Scf00278	1545860	A_G	Niben101Scf00278g14006.1	CDS	2	16	12.5	s17_2	547	2371	270	806
Niben101Scf00278	1546052	A_G	Niben101Scf00278g14006.1	CDS	3	14	21.43	s17_2	739	2371	462	614
Niben101Scf00278	1549704	A_G	Niben101Scf00278g14006.1	3'UTR	4	44	9.09	s17_2	2001	2371	26	370
Niben101Scf00279	110675	A_G	Niben101Scf00279g01014.1	CDS	9	46	19.57	s17_2	2401	2952	242	329
Niben101Scf00279	196845	A_G	Niben101Scf00279g02001.1	3'UTR	3	24	12.5	s17_2	4475	4812	2284	337
Niben101Scf00279	253373	A_G	Niben101Scf00279g02022.1	3'UTR	18	72	25	s17_2	2178	2579	70	401
Niben101Scf00279	367020	A_G	Niben101Scf00279g03002.1	CDS	23	35	65.71	s17_2	1103	1206	1102	103
Niben101Scf00279	367585	A_G	Niben101Scf00279g03002.1	CDS	2	19	10.53	s17_2	538	1206	537	668
Niben101Scf00279	367621	A_G	Niben101Scf00279g03002.1	CDS	3	19	15.79	s17_2	502	1206	501	704
Niben101Scf00279	702260	A_G	Niben101Scf00279g07001.1	3'UTR	5	34	14.71	s17_2	978	1333	45	355
Niben101Scf00279	1125125	A_G	Niben101Scf00279g11001.1	CDS	8	54	14.81	s17_2	691	702	395	11
Niben101Scf00279	1128300	T_A	Niben101Scf00279g11013.1	5'UTR	2	18	11.11	s17_2	87	1455	86	783
Niben101Scf00279	1128303	G_A	Niben101Scf00279g11013.1	5'UTR	9	18	50	s17_2	90	1455	89	780
Niben101Scf00279	1128410	T_A	Niben101Scf00279g11013.1	5'UTR	2	10	20	s17_2	197	1455	196	673
Niben101Scf00280	165006	A_G	Niben101Scf00280g01006.1	CDS	39	192	20.31	s17_2	321	1028	108	86
Niben101Scf00280	320163	A_G	Niben101Scf00280g02018.1	CDS	6	23	26.09	s17_2	1884	2762	231	209
Niben101Scf00282	29010	A_G	Niben101Scf00282g00002.1	CDS	16	58	27.59	s17_2	284	309	283	25
Niben101Scf00282	91077	A_G	Niben101Scf00282g01003.1	3'UTR	6	35	17.14	s17_2	2260	2495	345	235
Niben101Scf00282	91201	A_G	Niben101Scf00282g01003.1	3'UTR	4	43	9.3	s17_2	2136	2495	221	359
Niben101Scf00282	91317	A_G	Niben101Scf00282g01003.1	3'UTR	14	30	46.67	s17_2	2020	2495	105	475
Niben101Scf00282	91332	A_G	Niben101Scf00282g01003.1	3'UTR	7	30	23.33	s17_2	2005	2495	90	490
Niben101Scf00282	198959	G_A	Niben101Scf00282g02002.1	CDS	2	14	14.29	s17_2	1181	2517	164	74
Niben101Scf00282	200705	A_G	Niben101Scf00282g02002.1	3'UTR	4	28	14.29	s17_2	2024	2517	324	50
Niben101Scf00282	211616	A_G	Niben101Scf00282g02013.1	CDS	3	30	10	s17_2	468	2856	125	330
Niben101Scf00282	211616	T_C	Niben101Scf00282g02005.1	3'UTR	3	30	10	s17_2	3191	3777	698	586
Niben101Scf00282	212061	A_G	Niben101Scf00282g02013.1	CDS	6	16	37.5	s17_2	814	2856	15	257
Niben101Scf00282	212061	T_C	Niben101Scf00282g02005.1	3'UTR	6	16	37.5	s17_2	2746	3777	253	1031
Niben101Scf00282	212062	A_G	Niben101Scf00282g02013.1	CDS	6	16	37.5	s17_2	815	2856	16	256
Niben101Scf00282	212062	T_C	Niben101Scf00282g02005.1	3'UTR	6	16	37.5	s17_2	2745	3777	252	1032
Niben101Scf00283	400871	A_G	Niben101Scf00283g04008.1	CDS	17	48	35.42	s17_2	256	1786	129	88
Niben101Scf00286	391034	A_G	Niben101Scf00286g04003.1	CDS	3	17	17.65	s17_2	360	522	121	102
Niben101Scf00286	432347	A_G	Niben101Scf00286g04019.1	CDS	9	12	75	s17_2	400	2117	288	1247
Niben101Scf00286	432347	T_C	Niben101Scf00286g04004.1	3'UTR	9	12	75	s17_2	3637	4064	2085	427
Niben101Scf00286	433211	C_G	Niben101Scf00286g04019.1	CDS	26	37	70.27	s17_2	1264	2117	1152	383
Niben101Scf00286	433211	G_C	Niben101Scf00286g04004.1	3'UTR	26	37	70.27	s17_2	2773	4064	1221	1291
Niben101Scf00286	433321	A_G	Niben101Scf00286g04019.1	CDS	49	64	76.56	s17_2	1374	2117	1262	273
Niben101Scf00286	433321	T_C	Niben101Scf00286g04004.1	3'UTR	49	64	76.56	s17_2	2663	4064	1111	1401
Niben101Scf00286	433839	A_G	Niben101Scf00286g04019.1	3'UTR	6	53	11.32	s17_2	1892	2117	244	225
Niben101Scf00286	433839	T_C	Niben101Scf00286g04004.1	3'UTR	6	53	11.32	s17_2	2145	4064	593	1919
Niben101Scf00286	443670	A_G	Niben101Scf00286g04004.1	CDS	2	12	16.67	s17_2	579	4064	389	23
Niben101Scf00288	120289	A_G	Niben101Scf00288g01004.1	3'UTR	4	13	30.77	s17_2	3083	3520	192	437
Niben101Scf00288	439984	T_A	Niben101Scf00288g04002.1	CDS	21	36	58.33	s17_2	633	1557	632	297
Niben101Scf00288	570838	A_G	Niben101Scf00288g06007.1	CDS	6	24	25	s17_2	732	960	458	228
Niben101Scf00288	679937	A_G	Niben101Scf00288g06020.1	CDS	14	94	14.89	s17_2	1353	1878	1352	525
Niben101Scf00288	679937	T_C	Niben101Scf00288g07014.1	3'UTR	14	94	14.89	s17_2	2305	4018	1271	1713
Niben101Scf00288	680570	G_A	Niben101Scf00288g06020.1	CDS	4	27	14.81	s17_2	720	1878	719	1158
Niben101Scf00288	680570	C_T	Niben101Scf00288g07014.1	3'UTR	4	27	14.81	s17_2	2938	4018	1904	1080
Niben101Scf00288	931187	A_G	Niben101Scf00288g09010.1	CDS	5	21	23.81	s17_2	519	3826	170	1019
Niben101Scf00288	931235	G_A	Niben101Scf00288g09010.1	CDS	2	14	14.29	s17_2	567	3826	218	971
Niben101Scf00288	931271	T_G	Niben101Scf00288g09010.1	CDS	9	14	64.29	s17_2	603	3826	254	935
Niben101Scf00288	931322	C_A	Niben101Scf00288g09010.1	CDS	3	11	27.27	s17_2	654	3826	305	884
Niben101Scf00288	935425	A_G	Niben101Scf00288g09010.1	CDS	4	35	11.43	s17_2	2194	3826	411	633
Niben101Scf00288	1121078	T_A	Niben101Scf00288g11016.1	5'UTR	22	32	68.75	s17_2	2136	4761	217	557
Niben101Scf00288	1121201	A_T	Niben101Scf00288g11016.1	5'UTR	2	15	13.33	s17_2	2259	4761	340	434
Niben101Scf00288	1121203	A_G	Niben101Scf00288g11016.1	5'UTR	2	15	13.33	s17_2	2261	4761	342	432
Niben101Scf00288	1121305	C_T	Niben101Scf00288g11016.1	5'UTR	4	24	16.67	s17_2	2363	4761	444	330
Niben101Scf00288	1123747	G_C	Niben101Scf00288g11016.1	CDS	14	28	50	s17_2	3701	4761	95	132
Niben101Scf00288	1436594	A_G	Niben101Scf00288g14003.1	CDS	3	10	30	s17_2	373	3318	372	731
Niben101Scf00288	1437098	A_G	Niben101Scf00288g14003.1	CDS	2	13	15.38	s17_2	877	3318	876	227
Niben101Scf00288	1442142	A_G	Niben101Scf00288g14003.1	3'UTR	11	31	35.48	s17_2	2826	3318	101	492
Niben101Scf00288	1531165	A_G	Niben101Scf00288g15003.1	3'UTR	33	59	55.93	s17_2	1489	1810	3	321
Niben101Scf00288	1601819	A_G	Niben101Scf00288g16004.1	3'UTR	2	11	18.18	s17_2	1236	1411	104	175
Niben101Scf00288	1601942	A_G	Niben101Scf00288g16004.1	CDS	3	25	12	s17_2	1113	1411	1095	18
Niben101Scf00288	1601968	A_G	Niben101Scf00288g16004.1	CDS	6	30	20	s17_2	1087	1411	1069	44
Niben101Scf00288	1602067	A_G	Niben101Scf00288g16004.1	CDS	7	30	23.33	s17_2	988	1411	970	143
Niben101Scf00288	1616186	A_G	Niben101Scf00288g16005.1	3'UTR	9	69	13.04	s17_2	1033	1195	139	162
Niben101Scf00288	1616529	A_G	Niben101Scf00288g16005.1	CDS	60	586	10.24	s17_2	690	1195	231	203
Niben101Scf00289	162803	A_G	Niben101Scf00289g01009.1	3'UTR	5	26	19.23	s17_2	1145	1420	83	275
Niben101Scf00290	67065	A_G	Niben101Scf00290g00019.1	5'UTR	9	20	45	s17_2	572	3418	71	601
Niben101Scf00290	67089	A_C	Niben101Scf00290g00019.1	5'UTR	5	27	18.52	s17_2	596	3418	95	577
Niben101Scf00290	132749	A_G	Niben101Scf00290g01017.1	3'UTR	11	71	15.49	s17_2	2831	3089	165	258
Niben101Scf00290	133793	A_C	Niben101Scf00290g01017.1	CDS	2	19	10.53	s17_2	2218	3089	1919	365
Niben101Scf00290	133808	T_A	Niben101Scf00290g01017.1	CDS	2	19	10.53	s17_2	2203	3089	1904	380
Niben101Scf00290	134285	A_G	Niben101Scf00290g01017.1	CDS	15	19	78.95	s17_2	1726	3089	1427	857
Niben101Scf00290	134348	A_T	Niben101Scf00290g01017.1	CDS	2	21	9.52	s17_2	1663	3089	1364	920
Niben101Scf00290	134376	A_G	Niben101Scf00290g01017.1	CDS	2	20	10	s17_2	1635	3089	1336	948
Niben101Scf00290	134873	T_C	Niben101Scf00290g01017.1	CDS	14	24	58.33	s17_2	1138	3089	839	1445
Niben101Scf00290	134940	C_G	Niben101Scf00290g01017.1	CDS	9	20	45	s17_2	1071	3089	772	1512
Niben101Scf00290	135291	T_C	Niben101Scf00290g01017.1	CDS	13	18	72.22	s17_2	720	3089	421	1863
Niben101Scf00290	135605	A_G	Niben101Scf00290g01017.1	CDS	2	12	16.67	s17_2	406	3089	107	2177
Niben101Scf00290	248753	A_G	Niben101Scf00290g01016.1	3'UTR	10	63	15.87	s17_2	1394	1776	60	382
Niben101Scf00290	255438	T_C	Niben101Scf00290g01009.1	5'UTR	5	11	45.45	s17_2	2391	4866	1406	726
Niben101Scf00290	255786	A_T	Niben101Scf00290g01009.1	5'UTR	6	15	40	s17_2	2043	4866	1058	1074
Niben101Scf00292	193733	A_G	Niben101Scf00292g02001.1	CDS	19	107	17.76	s17_2	235	999	234	764
Niben101Scf00292	194056	A_G	Niben101Scf00292g02001.1	CDS	15	121	12.4	s17_2	558	999	557	441
Niben101Scf00293	241341	A_G	Niben101Scf00293g02006.1	CDS	4	20	20	s17_2	684	2648	298	543
Niben101Scf00293	241510	A_G	Niben101Scf00293g02006.1	CDS	4	29	13.79	s17_2	853	2648	467	374
Niben101Scf00293	241511	A_G	Niben101Scf00293g02006.1	CDS	16	28	57.14	s17_2	854	2648	468	373
Niben101Scf00293	247028	A_G	Niben101Scf00293g02006.1	3'UTR	9	66	13.64	s17_2	1985	2648	3	663
Niben101Scf00293	247211	A_G	Niben101Scf00293g02006.1	3'UTR	5	51	9.8	s17_2	2168	2648	186	480
Niben101Scf00293	247419	A_G	Niben101Scf00293g02006.1	3'UTR	2	10	20	s17_2	2376	2648	394	272
Niben101Scf00293	713886	A_G	Niben101Scf00293g07013.1	CDS	6	35	17.14	s17_2	1790	3360	750	1124
Niben101Scf00293	714225	A_G	Niben101Scf00293g07013.1	CDS	5	32	15.62	s17_2	2129	3360	1089	785
Niben101Scf00293	763234	G_A	Niben101Scf00293g07003.1	5'UTR	2	10	20	s17_2	134	4017	133	41
Niben101Scf00293	763239	A_C	Niben101Scf00293g07003.1	5'UTR	2	11	18.18	s17_2	139	4017	138	36
Niben101Scf00293	763356	T_C	Niben101Scf00293g07003.1	CDS	25	30	83.33	s17_2	256	4017	80	811
Niben101Scf00293	763374	A_C	Niben101Scf00293g07003.1	CDS	30	34	88.24	s17_2	274	4017	98	793
Niben101Scf00293	763890	G_T	Niben101Scf00293g07003.1	CDS	6	28	21.43	s17_2	790	4017	614	277
Niben101Scf00293	763895	A_C	Niben101Scf00293g07003.1	CDS	7	29	24.14	s17_2	795	4017	619	272
Niben101Scf00293	764970	T_C	Niben101Scf00293g07003.1	CDS	5	14	35.71	s17_2	1150	4017	82	573
Niben101Scf00293	770749	A_G	Niben101Scf00293g07003.1	CDS	3	28	10.71	s17_2	3065	4017	46	155
Niben101Scf00293	771656	A_G	Niben101Scf00293g07003.1	3'UTR	11	71	15.49	s17_2	3721	4017	314	208
Niben101Scf00293	771779	A_G	Niben101Scf00293g07003.1	3'UTR	3	10	30	s17_2	3844	4017	437	85
Niben101Scf00294	12836	A_G	Niben101Scf00294g00013.1	CDS	3	24	12.5	s17_2	343	1144	147	55
Niben101Scf00294	85112	A_G	Niben101Scf00294g00014.1	CDS	3	29	10.34	s17_2	418	646	201	1
Niben101Scf00294	123542	A_G	Niben101Scf00294g01016.1	3'UTR	21	79	26.58	s17_2	2007	2543	76	536
Niben101Scf00294	170893	A_G	Niben101Scf00294g01005.1	CDS	39	270	14.44	s17_2	292	781	213	3
Niben101Scf00294	171059	A_G	Niben101Scf00294g01005.1	intron	6	53	11.32	s17_2		781
Niben101Scf00294	171313	A_G	Niben101Scf00294g01005.1	3'UTR	6	31	19.35	s17_2	429	781	50	352
Niben101Scf00294	218688	A_G	Niben101Scf00294g02015.1	3'UTR	20	141	14.18	s17_2	568	1034	77	466
Niben101Scf00294	218702	A_G	Niben101Scf00294g02015.1	3'UTR	44	146	30.14	s17_2	582	1034	91	452
Niben101Scf00294	311103	A_G	Niben101Scf00294g03034.1	CDS	14	140	10	s17_2	1257	1936	56	57
Niben101Scf00294	313802	T_C	Niben101Scf00294g03034.1	CDS	31	36	86.11	s17_2	363	1936	266	837
Niben101Scf00297	43533	A_G	Niben101Scf00297g00010.1	3'UTR	31	289	10.73	s17_2	1079	1264	28	67
Niben101Scf00297	57935	A_G	Niben101Scf00297g00013.1	3'UTR	6	37	16.22	s17_2	1888	2783	1227	895
Niben101Scf00298	89482	A_G	Niben101Scf00298g01006.1	3'UTR	18	124	14.52	s17_2	1048	1350	167	302
Niben101Scf00298	232293	A_G	Niben101Scf00298g02018.1	3'UTR	7	66	10.61	s17_2	867	1260	22	393
Niben101Scf00298	232445	G_T	Niben101Scf00298g02018.1	3'UTR	2	21	9.52	s17_2	1019	1260	174	241
Niben101Scf00298	246409	A_G	Niben101Scf00298g02004.1	CDS	6	47	12.77	s17_2	134	1004	15	126
Niben101Scf00298	249943	A_G	Niben101Scf00298g02004.1	CDS	76	257	29.57	s17_2	637	1004	254	69
Niben101Scf00298	250013	A_G	Niben101Scf00298g02004.1	3'UTR	25	202	12.38	s17_2	707	1004	0	297
Niben101Scf00298	325743	A_G	Niben101Scf00298g03010.1	CDS	3	13	23.08	s17_2	2277	2775	219	119
Niben101Scf00298	399197	A_G	Niben101Scf00298g03006.1	3'UTR	4	14	28.57	s17_2	1184	1511	213	327
Niben101Scf00299	44067	A_G	Niben101Scf00299g00013.1	intron	2	13	15.38	s17_2		2600
Niben101Scf00299	46880	A_G	Niben101Scf00299g00013.1	CDS	2	14	14.29	s17_2	1557	2600	530	117
Niben101Scf00299	46896	A_G	Niben101Scf00299g00013.1	CDS	2	14	14.29	s17_2	1541	2600	514	133
Niben101Scf00301	151192	A_G	Niben101Scf00301g01005.1	CDS	6	26	23.08	s17_2	2665	2847	570	182
Niben101Scf00301	151243	A_G	Niben101Scf00301g01005.1	CDS	4	24	16.67	s17_2	2614	2847	519	233
Niben101Scf00302	122483	A_G	Niben101Scf00302g01002.1	CDS	22	202	10.89	s17_2	1022	1609	603	217
Niben101Scf00302	122684	A_G	Niben101Scf00302g01002.1	CDS	152	309	49.19	s17_2	1223	1609	804	16
Niben101Scf00302	229880	A_G	Niben101Scf00302g02011.1	3'UTR	224	477	46.96	s17_2	638	1196	117	558
Niben101Scf00302	229961	A_G	Niben101Scf00302g02011.1	3'UTR	54	271	19.93	s17_2	557	1196	36	639
Niben101Scf00304	120543	C_G	Niben101Scf00304g01003.1	CDS	27	51	52.94	s17_2	772	2289	763	1166
Niben101Scf00304	120644	T_C	Niben101Scf00304g01003.1	CDS	17	86	19.77	s17_2	873	2289	864	1065
Niben101Scf00304	120676	T_G	Niben101Scf00304g01003.1	CDS	57	71	80.28	s17_2	905	2289	896	1033
Niben101Scf00304	120765	A_G	Niben101Scf00304g01003.1	CDS	11	29	37.93	s17_2	994	2289	985	944
Niben101Scf00304	121790	A_G	Niben101Scf00304g01003.1	3'UTR	7	28	25	s17_2	2019	2289	80	270
Niben101Scf00304	199106	A_G	Niben101Scf00304g02014.1	CDS	9	96	9.38	s17_2	850	1248	427	398
Niben101Scf00304	251244	A_G	Niben101Scf00304g02003.1	CDS	8	24	33.33	s17_2	1335	1374	990	39
Niben101Scf00304	251453	A_G	Niben101Scf00304g02003.1	CDS	5	18	27.78	s17_2	1126	1374	781	248
Niben101Scf00304	576314	A_G	Niben101Scf00304g06001.1	CDS	8	37	21.62	s17_2	1299	3067	771	1213
Niben101Scf00304	752227	A_T	Niben101Scf00304g07022.1	CDS	17	28	60.71	s17_2	1020	1383	1019	93
Niben101Scf00304	775179	A_G	Niben101Scf00304g07020.1	CDS	6	41	14.63	s17_2	2776	3334	157	227
Niben101Scf00304	776433	A_G	Niben101Scf00304g07020.1	CDS	6	31	19.35	s17_2	2041	3334	121	577
Niben101Scf00304	828915	A_G	Niben101Scf00304g07023.1	3'UTR	11	69	15.94	s17_2	529	934	16	405
Niben101Scf00305	179609	A_G	Niben101Scf00305g01014.1	CDS	6	49	12.24	s17_2	1671	2497	463	206
Niben101Scf00307	165613	A_G	Niben101Scf00307g01046.1	CDS	13	73	17.81	s17_2	2149	2277	516	128
Niben101Scf00307	174675	A_G	Niben101Scf00307g01046.1	CDS	6	58	10.34	s17_2	901	2277	414	107
Niben101Scf00307	333421	A_G	Niben101Scf00307g03011.1	CDS	6	19	31.58	s17_2	2168	4413	550	661
Niben101Scf00308	60684	A_G	Niben101Scf00308g00002.1	intron	17	140	12.14	s17_2		1526
Niben101Scf00308	60684	T_C	Niben101Scf00308g00008.1	3'UTR	17	140	12.14	s17_2	2832	4933	1603	2101
Niben101Scf00308	61754	A_G	Niben101Scf00308g00002.1	intron	22	137	16.06	s17_2		1526
Niben101Scf00308	61754	T_C	Niben101Scf00308g00008.1	3'UTR	22	137	16.06	s17_2	1762	4933	533	3171
Niben101Scf00308	61895	A_G	Niben101Scf00308g00002.1	intron	7	45	15.56	s17_2		1526
Niben101Scf00308	61895	T_C	Niben101Scf00308g00008.1	3'UTR	7	45	15.56	s17_2	1621	4933	392	3312
Niben101Scf00308	150037	A_G	Niben101Scf00308g01003.1	CDS	5	54	9.26	s17_2	1412	2783	161	210
Niben101Scf00308	150039	A_G	Niben101Scf00308g01003.1	CDS	7	53	13.21	s17_2	1410	2783	159	212
Niben101Scf00309	5890	A_G	Niben101Scf00309g00001.1	intron	2	15	13.33	s17_2		2308
Niben101Scf00309	5970	A_G	Niben101Scf00309g00001.1	intron	3	16	18.75	s17_2		2308
Niben101Scf00311	24478	A_G	Niben101Scf00311g00001.1	CDS	2	18	11.11	s17_2	356	693	88	109
Niben101Scf00311	24478	T_C	Niben101Scf00311g00003.1	intron	2	18	11.11	s17_2		1861	109	88
Niben101Scf00311	51699	A_G	Niben101Scf00311g00006.1	3'UTR	4	12	33.33	s17_2	1435	1943	1029	146
Niben101Scf00311	299474	A_G	Niben101Scf00311g03009.1	intron	6	28	21.43	s17_2		1983
Niben101Scf00311	313904	T_C	Niben101Scf00311g03010.1	intron	2	12	16.67	s17_2		1984
Niben101Scf00311	665063	A_G	Niben101Scf00311g05002.1	CDS	31	91	34.07	s17_2	497	3196	57	60
Niben101Scf00312	49846	T_C	Niben101Scf00312g00004.1	CDS	2	10	20	s17_2	1918	4933	638	791
Niben101Scf00312	49864	G_A	Niben101Scf00312g00004.1	CDS	2	10	20	s17_2	1900	4933	620	809
Niben101Scf00312	286791	C_T	Niben101Scf00312g03005.1	CDS	2	17	11.76	s17_2	3090	3490	726	98
Niben101Scf00313	749135	A_G	Niben101Scf00313g07005.1	CDS	6	39	15.38	s17_2	123	1678	122	297
Niben101Scf00313	750465	A_G	Niben101Scf00313g07005.1	CDS	11	111	9.91	s17_2	633	1678	212	720
Niben101Scf00313	750719	A_G	Niben101Scf00313g07005.1	CDS	42	197	21.32	s17_2	887	1678	466	466
Niben101Scf00313	824794	A_G	Niben101Scf00313g08016.1	CDS	10	55	18.18	s17_2	465	963	464	498
Niben101Scf00313	824915	A_G	Niben101Scf00313g08016.1	CDS	17	55	30.91	s17_2	586	963	585	377
Niben101Scf00313	825200	A_G	Niben101Scf00313g08016.1	CDS	8	46	17.39	s17_2	871	963	870	92
Niben101Scf00313	831886	A_G	Niben101Scf00313g08009.1	CDS	6	51	11.76	s17_2	162	621	116	88
Niben101Scf00314	59830	A_G	Niben101Scf00314g00005.1	CDS	8	63	12.7	s17_2	1832	2206	88	15
Niben101Scf00314	59854	A_G	Niben101Scf00314g00005.1	CDS	10	54	18.52	s17_2	1808	2206	64	39
Niben101Scf00314	120036	A_G	Niben101Scf00314g01006.1	3'UTR	8	74	10.81	s17_2	1312	1725	129	413
Niben101Scf00314	124125	A_G	Niben101Scf00314g01006.1	CDS	2	14	14.29	s17_2	192	1725	136	166
Niben101Scf00314	124139	A_G	Niben101Scf00314g01006.1	CDS	4	10	40	s17_2	178	1725	122	180
Niben101Scf00314	213873	A_G	Niben101Scf00314g02020.1	CDS	3	12	25	s17_2	910	1860	148	43
Niben101Scf00314	215418	A_G	Niben101Scf00314g02020.1	CDS	2	20	10	s17_2	1089	1860	37	146
Niben101Scf00314	230741	T_C	Niben101Scf00314g02021.1	CDS	8	12	66.67	s17_2	3417	4443	539	261
Niben101Scf00314	230877	C_T	Niben101Scf00314g02021.1	CDS	11	15	73.33	s17_2	3553	4443	675	125
Niben101Scf00314	230887	A_G	Niben101Scf00314g02021.1	CDS	4	15	26.67	s17_2	3563	4443	685	115
Niben101Scf00315	11538	A_G	Niben101Scf00315g00001.1	3'UTR	5	42	11.9	s17_2	598	1031	202	433
Niben101Scf00315	13021	A_G	Niben101Scf00315g00020.1	3'UTR	5	44	11.36	s17_2	1342	1475	213	133
Niben101Scf00315	348263	A_G	Niben101Scf00315g03008.1	CDS	2	15	13.33	s17_2	697	2524	101	202
Niben101Scf00316	237435	A_G	Niben101Scf00316g01005.1	intron	2	11	18.18	s17_2		183
Niben101Scf00316	237436	A_G	Niben101Scf00316g01005.1	intron	2	11	18.18	s17_2		183
Niben101Scf00316	239846	A_G	Niben101Scf00316g01005.1	intron	3	15	20	s17_2		183
Niben101Scf00316	239847	A_G	Niben101Scf00316g01005.1	intron	5	15	33.33	s17_2		183
Niben101Scf00317	254400	A_G	Niben101Scf00317g02010.1	CDS	10	98	10.2	s17_2	6283	6935	652	160
Niben101Scf00317	375220	A_G	Niben101Scf00317g04007.1	CDS	4	10	40	s17_2	302	1031	129	34
Niben101Scf00317	600393	A_G	Niben101Scf00317g06016.1	CDS	5	42	11.9	s17_2	4627	5543	132	372
Niben101Scf00317	600862	A_G	Niben101Scf00317g06016.1	3'UTR	13	53	24.53	s17_2	5096	5543	96	447
Niben101Scf00317	651308	A_G	Niben101Scf00317g06017.1	3'UTR	11	18	61.11	s17_2	1943	2639	204	696
Niben101Scf00317	651401	A_G	Niben101Scf00317g06017.1	3'UTR	4	22	18.18	s17_2	2036	2639	297	603
Niben101Scf00317	658911	A_G	Niben101Scf00317g06018.1	CDS	4	26	15.38	s17_2	681	2190	32	284
Niben101Scf00317	785312	A_G	Niben101Scf00317g07008.1	3'UTR	13	61	21.31	s17_2	1914	2249	7	335
Niben101Scf00317	1096984	A_G	Niben101Scf00317g11001.1	CDS	6	28	21.43	s17_2	762	952	130	10
Niben101Scf00317	1145299	A_G	Niben101Scf00317g11005.1	intron	3	18	16.67	s17_2		324
Niben101Scf00317	1145638	T_C	Niben101Scf00317g11018.1	CDS	4	24	16.67	s17_2	114	1827	113	452
Niben101Scf00317	1145638	A_G	Niben101Scf00317g11005.1	intron	4	24	16.67	s17_2		324	452	113
Niben101Scf00317	1152969	A_G	Niben101Scf00317g11005.1	intron	11	87	12.64	s17_2		324
Niben101Scf00317	1210437	G_C	Niben101Scf00317g11002.1	CDS	6	40	15	s17_2	1245	1857	1244	560
Niben101Scf00317	1210689	T_A	Niben101Scf00317g11002.1	CDS	5	46	10.87	s17_2	1497	1857	1496	308
Niben101Scf00317	1210692	C_T	Niben101Scf00317g11002.1	CDS	4	47	8.51	s17_2	1500	1857	1499	305
Niben101Scf00318	7759	A_G	Niben101Scf00318g00016.1	CDS	7	28	25	s17_2	838	2522	29	106
Niben101Scf00318	989100	A_G	Niben101Scf00318g10005.1	3'UTR	32	208	15.38	s17_2	1961	2904	121	943
Niben101Scf00318	991100	A_G	Niben101Scf00318g10005.1	CDS	22	134	16.42	s17_2	705	2904	229	299
Niben101Scf00318	992108	A_G	Niben101Scf00318g10005.1	CDS	19	93	20.43	s17_2	186	2904	185	289
Niben101Scf00318	1037833	A_G	Niben101Scf00318g11015.1	CDS	4	20	20	s17_2	2393	2415	85	22
Niben101Scf00319	85716	A_G	Niben101Scf00319g00006.1	CDS	5	20	25	s17_2	1668	1845	362	177
Niben101Scf00319	85918	A_G	Niben101Scf00319g00006.1	CDS	2	17	11.76	s17_2	1466	1845	160	379
Niben101Scf00321	53567	A_G	Niben101Scf00321g00010.1	3'UTR	9	71	12.68	s17_2	2626	3112	89	486
Niben101Scf00321	165215	A_G	Niben101Scf00321g01010.1	5'UTR	2	19	10.53	s17_2	168	1636	167	45
Niben101Scf00321	165215	T_C	Niben101Scf00321g01008.1	intron	2	19	10.53	s17_2		1112	45	167
Niben101Scf00321	176748	T_C	Niben101Scf00321g01002.1	3'UTR	4	24	16.67	s17_2	2388	2776	184	388
Niben101Scf00321	178265	A_G	Niben101Scf00321g01018.1	intron	54	291	18.56	s17_2		1547
Niben101Scf00321	201034	A_G	Niben101Scf00321g02011.1	CDS	3	11	27.27	s17_2	1320	1646	163	10
Niben101Scf00321	254388	G_T	Niben101Scf00321g02012.1	CDS	6	13	46.15	s17_2	2003	2633	461	276
Niben101Scf00321	254401	A_G	Niben101Scf00321g02012.1	CDS	5	15	33.33	s17_2	1990	2633	448	289
Niben101Scf00321	344385	A_G	Niben101Scf00321g03006.1	CDS	3	15	20	s17_2	1300	1467	1299	167
Niben101Scf00321	344536	C_G	Niben101Scf00321g03006.1	CDS	8	25	32	s17_2	1149	1467	1148	318
Niben101Scf00321	438738	A_G	Niben101Scf00321g04014.1	intron	3	15	20	s17_2		1594
Niben101Scf00321	522481	A_G	Niben101Scf00321g05002.1	CDS	13	114	11.4	s17_2	1772	3245	110	75
Niben101Scf00321	559695	A_G	Niben101Scf00321g05003.1	CDS	2	12	16.67	s17_2	562	931	341	279
Niben101Scf00321	594733	A_G	Niben101Scf00321g05030.1	3'UTR	12	41	29.27	s17_2	1392	1406	184	14
Niben101Scf00321	594963	A_G	Niben101Scf00321g05030.1	3'UTR	65	366	17.76	s17_2	1183	1406	151	24
Niben101Scf00321	595095	A_G	Niben101Scf00321g05030.1	3'UTR	22	209	10.53	s17_2	1051	1406	19	156
Niben101Scf00321	603926	A_G	Niben101Scf00321g05030.1	5'UTR	5	19	26.32	s17_2	175	1406	174	31
Niben101Scf00322	3789	A_G	Niben101Scf00322g00002.1	CDS	3	25	12	s17_2	1183	1869	32	342
Niben101Scf00322	8615	C_G	Niben101Scf00322g00002.1	5'UTR	7	11	63.64	s17_2	591	1869	117	165
Niben101Scf00324	43461	T_G	Niben101Scf00324g00004.1	CDS	14	21	66.67	s17_2	865	1375	134	76
Niben101Scf00324	60455	G_T	Niben101Scf00324g00002.1	CDS	14	77	18.18	s17_2	135	1098	134	953
Niben101Scf00324	75810	T_A	Niben101Scf00324g01020.1	3'UTR	2	10	20	s17_2	502	690	201	188
Niben101Scf00324	75853	A_C	Niben101Scf00324g01020.1	3'UTR	2	15	13.33	s17_2	459	690	158	231
Niben101Scf00324	126074	A_G	Niben101Scf00324g01010.1	intron	32	81	39.51	s17_2		702
Niben101Scf00324	126737	G_T	Niben101Scf00324g01010.1	CDS	19	54	35.19	s17_2	135	702	134	554
Niben101Scf00324	214075	A_G	Niben101Scf00324g02022.1	3'UTR	60	435	13.79	s17_2	881	1142	23	106
Niben101Scf00326	221537	A_G	Niben101Scf00326g01011.1	5'UTR	3	19	15.79	s17_2	1134	3533	1055	881
Niben101Scf00326	221995	A_G	Niben101Scf00326g01011.1	5'UTR	2	17	11.76	s17_2	1592	3533	1513	423
Niben101Scf00326	222526	A_G	Niben101Scf00326g01011.1	intron	3	11	27.27	s17_2		3533
Niben101Scf00326	227091	A_G	Niben101Scf00326g01011.1	CDS	3	13	23.08	s17_2	2611	3533	310	922
Niben101Scf00327	39405	G_A	Niben101Scf00327g00004.1	CDS	39	47	82.98	s17_2	1662	1758	1	96
Niben101Scf00327	126837	A_C	Niben101Scf00327g01037.1	intron	2	12	16.67	s17_2		2291
Niben101Scf00327	140979	G_A	Niben101Scf00327g01035.1	CDS	23	26	88.46	s17_2	478	1371	91	669
Niben101Scf00327	141015	T_C	Niben101Scf00327g01035.1	CDS	21	24	87.5	s17_2	514	1371	127	633
Niben101Scf00327	141292	A_G	Niben101Scf00327g01035.1	CDS	2	15	13.33	s17_2	791	1371	404	356
Niben101Scf00327	162231	A_G	Niben101Scf00327g01011.1	CDS	3	25	12	s17_2	859	1574	137	111
Niben101Scf00327	162234	A_G	Niben101Scf00327g01011.1	CDS	3	25	12	s17_2	856	1574	134	114
Niben101Scf00327	167453	A_G	Niben101Scf00327g01011.1	5'UTR	7	30	23.33	s17_2	421	1574	222	98
Niben101Scf00328	831734	A_G	Niben101Scf00328g07006.1	3'UTR	81	635	12.76	s17_2	1167	1320	53	14
Niben101Scf00328	831759	A_G	Niben101Scf00328g07006.1	3'UTR	73	557	13.11	s17_2	1142	1320	28	39
Niben101Scf00328	831807	A_G	Niben101Scf00328g07006.1	CDS	38	430	8.84	s17_2	1094	1320	73	19
Niben101Scf00328	832259	A_G	Niben101Scf00328g07006.1	intron	3	18	16.67	s17_2		1320
Niben101Scf00331	202501	A_G	Niben101Scf00331g02005.1	3'UTR	35	114	30.7	s17_2	237	326	11	89
Niben101Scf00332	31408	A_G	Niben101Scf00332g00006.1	CDS	2	10	20	s17_2	709	1564	341	694
Niben101Scf00332	31521	A_G	Niben101Scf00332g00006.1	CDS	9	25	36	s17_2	822	1564	454	581
Niben101Scf00332	31605	A_G	Niben101Scf00332g00006.1	CDS	3	20	15	s17_2	906	1564	538	497
Niben101Scf00332	74675	A_G	Niben101Scf00332g00007.1	3'UTR	9	40	22.5	s17_2	2140	2532	116	392
Niben101Scf00332	74697	A_G	Niben101Scf00332g00007.1	3'UTR	8	45	17.78	s17_2	2162	2532	138	370
Niben101Scf00332	115775	A_G	Niben101Scf00332g01013.1	CDS	3	19	15.79	s17_2	994	2783	104	297
Niben101Scf00332	241501	C_T	Niben101Scf00332g02013.1	CDS	6	47	12.77	s17_2	2705	3369	277	396
Niben101Scf00332	241502	A_G	Niben101Scf00332g02013.1	CDS	6	47	12.77	s17_2	2706	3369	278	395
Niben101Scf00332	507074	A_G	Niben101Scf00332g05012.1	3'UTR	7	29	24.14	s17_2	1027	1391	193	364
Niben101Scf00332	507123	A_G	Niben101Scf00332g05012.1	3'UTR	7	33	21.21	s17_2	978	1391	144	413
Niben101Scf00332	548898	A_G	Niben101Scf00332g05017.1	3'UTR	6	36	16.67	s17_2	2158	2522	93	364
Niben101Scf00332	624037	A_G	Niben101Scf00332g06012.1	CDS	20	55	36.36	s17_2	2473	2484	195	11
Niben101Scf00332	624178	A_G	Niben101Scf00332g06012.1	CDS	16	31	51.61	s17_2	2332	2484	54	152
Niben101Scf00332	625072	A_G	Niben101Scf00332g06012.1	CDS	2	19	10.53	s17_2	1923	2484	116	294
Niben101Scf00332	632115	A_G	Niben101Scf00332g06030.1	3'UTR	12	30	40	s17_2	1520	1732	443	212
Niben101Scf00332	632116	A_G	Niben101Scf00332g06030.1	3'UTR	10	31	32.26	s17_2	1519	1732	442	213
Niben101Scf00332	632415	A_G	Niben101Scf00332g06030.1	3'UTR	3	30	10	s17_2	1220	1732	143	512
Niben101Scf00332	632713	A_G	Niben101Scf00332g06030.1	CDS	2	14	14.29	s17_2	1015	1732	646	18
Niben101Scf00332	632769	A_G	Niben101Scf00332g06030.1	CDS	6	20	30	s17_2	959	1732	590	74
Niben101Scf00332	633267	A_G	Niben101Scf00332g06030.1	CDS	2	13	15.38	s17_2	461	1732	92	572
Niben101Scf00332	662440	A_G	Niben101Scf00332g06019.1	CDS	4	38	10.53	s17_2	203	1574	35	126
Niben101Scf00332	664664	A_G	Niben101Scf00332g06019.1	CDS	2	16	12.5	s17_2	606	1574	42	23
Niben101Scf00332	665137	A_G	Niben101Scf00332g06019.1	3'UTR	16	30	53.33	s17_2	1079	1574	449	495
Niben101Scf00332	665151	A_G	Niben101Scf00332g06019.1	3'UTR	17	26	65.38	s17_2	1093	1574	463	481
Niben101Scf00332	665308	A_G	Niben101Scf00332g06019.1	3'UTR	3	11	27.27	s17_2	1250	1574	620	324
Niben101Scf00332	665391	A_G	Niben101Scf00332g06019.1	3'UTR	2	11	18.18	s17_2	1333	1574	703	241
Niben101Scf00332	693718	G_C	Niben101Scf00332g07022.1	CDS	2	22	9.09	s17_2	744	1673	239	501
Niben101Scf00332	693720	T_C	Niben101Scf00332g07022.1	CDS	2	22	9.09	s17_2	742	1673	237	503
Niben101Scf00332	1059283	A_G	Niben101Scf00332g10003.1	3'UTR	34	194	17.53	s17_2	1382	1833	171	451
Niben101Scf00332	1059326	A_G	Niben101Scf00332g10003.1	3'UTR	85	323	26.32	s17_2	1339	1833	128	494
Niben101Scf00332	1381318	A_G	Niben101Scf00332g12011.1	CDS	3	21	14.29	s17_2	416	2333	161	669
Niben101Scf00337	74619	A_G	Niben101Scf00337g01007.1	3'UTR	23	53	43.4	s17_2	1389	1950	25	561
Niben101Scf00337	74621	A_G	Niben101Scf00337g01007.1	3'UTR	13	57	22.81	s17_2	1387	1950	23	563
Niben101Scf00337	271531	A_G	Niben101Scf00337g02007.1	intron	2	12	16.67	s17_2		189
Niben101Scf00337	325263	A_G	Niben101Scf00337g03005.1	3'UTR	52	155	33.55	s17_2	1157	1537	231	380
Niben101Scf00337	695364	A_G	Niben101Scf00337g07012.1	3'UTR	4	34	11.76	s17_2	1130	1283	165	153
Niben101Scf00338	329448	A_G	Niben101Scf00338g03002.1	3'UTR	53	110	48.18	s17_2	795	1030	13	37
Niben101Scf00338	329607	A_G	Niben101Scf00338g03002.1	intron	8	55	14.55	s17_2		1030
Niben101Scf00338	464915	A_G	Niben101Scf00338g04003.1	CDS	23	77	29.87	s17_2	126	210	125	84
Niben101Scf00338	464941	A_G	Niben101Scf00338g04003.1	CDS	10	69	14.49	s17_2	152	210	151	58
Niben101Scf00338	619754	A_G	Niben101Scf00338g06005.1	CDS	28	246	11.38	s17_2	866	1141	304	72
Niben101Scf00338	619946	A_G	Niben101Scf00338g06005.1	3'UTR	9	71	12.68	s17_2	1058	1141	119	83
Niben101Scf00338	863172	A_G	Niben101Scf00338g08018.1	intron	2	10	20	s17_2		1488
Niben101Scf00338	1122600	A_G	Niben101Scf00338g10014.1	CDS	5	19	26.32	s17_2	1490	1922	169	38
Niben101Scf00339	88871	A_G	Niben101Scf00339g01005.1	3'UTR	2	11	18.18	s17_2	2093	2461	415	368
Niben101Scf00339	88884	A_G	Niben101Scf00339g01005.1	3'UTR	2	11	18.18	s17_2	2080	2461	402	381
Niben101Scf00339	89342	A_G	Niben101Scf00339g01005.1	CDS	2	12	16.67	s17_2	1622	2461	43	55
Niben101Scf00339	92813	A_G	Niben101Scf00339g01005.1	CDS	2	13	15.38	s17_2	946	2461	74	117
Niben101Scf00339	316751	A_G	Niben101Scf00339g03014.1	5'UTR	3	31	9.68	s17_2	1159	3152	1046	107
Niben101Scf00339	565459	A_G	Niben101Scf00339g05026.1	3'UTR	14	63	22.22	s17_2	1196	1387	209	191
Niben101Scf00339	565664	A_G	Niben101Scf00339g05026.1	3'UTR	158	349	45.27	s17_2	991	1387	4	396
Niben101Scf00339	565721	A_G	Niben101Scf00339g05026.1	CDS	55	398	13.82	s17_2	934	1387	254	52
Niben101Scf00339	714862	A_G	Niben101Scf00339g07002.1	3'UTR	2	18	11.11	s17_2	2625	2863	488	238
Niben101Scf00339	715310	A_G	Niben101Scf00339g07002.1	3'UTR	3	17	17.65	s17_2	2177	2863	40	686
Niben101Scf00339	720161	A_G	Niben101Scf00339g07002.1	CDS	2	10	20	s17_2	627	2863	173	556
Niben101Scf00339	720204	A_G	Niben101Scf00339g07002.1	CDS	2	12	16.67	s17_2	584	2863	130	599
Niben101Scf00339	722433	A_G	Niben101Scf00339g07002.1	CDS	6	11	54.55	s17_2	295	2863	144	158
Niben101Scf00339	747295	A_G	Niben101Scf00339g07001.1	CDS	21	120	17.5	s17_2	458	793	79	49
Niben101Scf00339	1067379	A_G	Niben101Scf00339g10009.1	CDS	5	12	41.67	s17_2	4821	7006	508	1907
Niben101Scf00339	1067655	A_G	Niben101Scf00339g10009.1	CDS	2	12	16.67	s17_2	5097	7006	784	1631
Niben101Scf00339	1067657	A_G	Niben101Scf00339g10009.1	CDS	2	12	16.67	s17_2	5099	7006	786	1629
Niben101Scf00339	1068890	A_G	Niben101Scf00339g10009.1	CDS	2	21	9.52	s17_2	6332	7006	2019	396
Niben101Scf00339	1069024	A_G	Niben101Scf00339g10009.1	CDS	10	27	37.04	s17_2	6466	7006	2153	262
Niben101Scf00339	1069224	A_G	Niben101Scf00339g10009.1	CDS	10	41	24.39	s17_2	6666	7006	2353	62
Niben101Scf00339	1967389	A_G	Niben101Scf00339g19009.1	CDS	3	13	23.08	s17_2	1450	1797	338	207
Niben101Scf00339	1967416	A_G	Niben101Scf00339g19009.1	CDS	7	13	53.85	s17_2	1477	1797	365	180
Niben101Scf00340	659736	A_G	Niben101Scf00340g06005.1	3'UTR	9	32	28.12	s17_2	1603	1918	47	315
Niben101Scf00340	659742	A_G	Niben101Scf00340g06005.1	3'UTR	10	30	33.33	s17_2	1597	1918	41	321
Niben101Scf00340	749687	A_G	Niben101Scf00340g07001.1	CDS	4	21	19.05	s17_2	616	1327	33	172
Niben101Scf00340	752880	A_G	Niben101Scf00340g07001.1	CDS	7	32	21.88	s17_2	839	1327	50	107
Niben101Scf00340	815072	G_T	Niben101Scf00340g07014.1	3'UTR	4	13	30.77	s17_2	2436	3116	281	680
Niben101Scf00340	815250	G_C	Niben101Scf00340g07014.1	3'UTR	16	28	57.14	s17_2	2614	3116	459	502
Niben101Scf00340	815258	C_T	Niben101Scf00340g07014.1	3'UTR	11	27	40.74	s17_2	2622	3116	467	494
Niben101Scf00340	815609	T_C	Niben101Scf00340g07014.1	3'UTR	13	33	39.39	s17_2	2973	3116	818	143
Niben101Scf00341	280149	A_G	Niben101Scf00341g02005.1	CDS	20	196	10.2	s17_2	2218	2627	88	72
Niben101Scf00341	285486	A_G	Niben101Scf00341g03009.1	CDS	4	40	10	s17_2	2514	2999	117	18
Niben101Scf00341	287400	A_G	Niben101Scf00341g03009.1	intron	13	39	33.33	s17_2		2999
Niben101Scf00341	289297	G_C	Niben101Scf00341g03009.1	CDS	17	52	32.69	s17_2	1655	2999	1654	373
Niben101Scf00341	289359	A_G	Niben101Scf00341g03009.1	CDS	29	55	52.73	s17_2	1593	2999	1592	435
Niben101Scf00341	289461	A_G	Niben101Scf00341g03009.1	CDS	19	76	25	s17_2	1491	2999	1490	537
Niben101Scf00341	289493	C_A	Niben101Scf00341g03009.1	CDS	51	70	72.86	s17_2	1459	2999	1458	569
Niben101Scf00341	289654	C_T	Niben101Scf00341g03009.1	CDS	18	64	28.12	s17_2	1298	2999	1297	730
Niben101Scf00341	289818	C_T	Niben101Scf00341g03009.1	CDS	14	35	40	s17_2	1134	2999	1133	894
Niben101Scf00341	289872	C_T	Niben101Scf00341g03009.1	CDS	4	20	20	s17_2	1080	2999	1079	948
Niben101Scf00341	289895	A_G	Niben101Scf00341g03009.1	CDS	2	18	11.11	s17_2	1057	2999	1056	971
Niben101Scf00341	417214	A_G	Niben101Scf00341g04004.1	3'UTR	2	20	10	s17_2	1420	1765	63	345
Niben101Scf00343	185457	A_G	Niben101Scf00343g01004.1	CDS	4	12	33.33	s17_2	748	1125	747	377
Niben101Scf00343	220028	A_G	Niben101Scf00343g02001.1	intron	6	29	20.69	s17_2		2048
Niben101Scf00343	220050	A_G	Niben101Scf00343g02001.1	intron	13	31	41.94	s17_2		2048
Niben101Scf00343	220265	A_G	Niben101Scf00343g02001.1	intron	5	21	23.81	s17_2		2048
Niben101Scf00343	545947	T_C	Niben101Scf00343g05011.1	3'UTR	9	57	15.79	s17_2	2431	5264	673	2763
Niben101Scf00343	545947	A_G	Niben101Scf00343g05008.1	CDS	9	57	15.79	s17_2	2645	3072	2644	427
Niben101Scf00343	546515	T_C	Niben101Scf00343g05011.1	3'UTR	6	26	23.08	s17_2	2999	5264	1241	2195
Niben101Scf00343	546515	A_G	Niben101Scf00343g05008.1	CDS	6	26	23.08	s17_2	2077	3072	2076	995
Niben101Scf00343	546660	T_C	Niben101Scf00343g05011.1	3'UTR	3	26	11.54	s17_2	3144	5264	1386	2050
Niben101Scf00343	546660	A_G	Niben101Scf00343g05008.1	CDS	3	26	11.54	s17_2	1932	3072	1931	1140
Niben101Scf00345	259161	A_G	Niben101Scf00345g01021.1	3'UTR	64	578	11.07	s17_2	1263	1474	52	91
Niben101Scf00348	457904	T_C	Niben101Scf00348g04004.1	intron	8	43	18.6	s17_2		2607
Niben101Scf00348	457904	A_G	Niben101Scf00348g04008.1	3'UTR	8	43	18.6	s17_2	1169	1484	136	315
Niben101Scf00348	457975	T_C	Niben101Scf00348g04004.1	intron	22	68	32.35	s17_2		2607
Niben101Scf00348	457975	A_G	Niben101Scf00348g04008.1	3'UTR	22	68	32.35	s17_2	1098	1484	65	386
Niben101Scf00348	1058173	A_G	Niben101Scf00348g10005.1	CDS	10	17	58.82	s17_2	1381	1398	1380	17
Niben101Scf00348	1059577	A_G	Niben101Scf00348g10006.1	CDS	11	16	68.75	s17_2	412	429	411	17
Niben101Scf00348	1123293	T_C	Niben101Scf00348g11002.1	CDS	4	11	36.36	s17_2	445	2078	191	342
Niben101Scf00349	264142	A_G	Niben101Scf00349g02005.1	intron	10	21	47.62	s17_2		1249
Niben101Scf00349	702425	A_G	Niben101Scf00349g06007.1	CDS	26	163	15.95	s17_2	1916	3207	526	346
Niben101Scf00350	521936	A_G	Niben101Scf00350g05006.1	CDS	17	121	14.05	s17_2	980	1011	979	31
Niben101Scf00350	521957	A_G	Niben101Scf00350g05006.1	CDS	15	121	12.4	s17_2	959	1011	958	52
Niben101Scf00350	522689	A_G	Niben101Scf00350g05006.1	CDS	27	144	18.75	s17_2	227	1011	226	784
Niben101Scf00351	287684	A_G	Niben101Scf00351g03005.1	CDS	12	23	52.17	s17_2	2395	3407	320	272
Niben101Scf00351	287710	A_G	Niben101Scf00351g03005.1	CDS	15	26	57.69	s17_2	2421	3407	346	246
Niben101Scf00351	288029	A_G	Niben101Scf00351g03005.1	3'UTR	4	33	12.12	s17_2	2740	3407	72	667
Niben101Scf00351	600418	A_G	Niben101Scf00351g05003.1	3'UTR	8	79	10.13	s17_2	1469	1573	74	104
Niben101Scf00352	269616	A_G	Niben101Scf00352g02004.1	CDS	6	37	16.22	s17_2	52	690	51	638
Niben101Scf00352	422001	A_G	Niben101Scf00352g03003.1	CDS	9	30	30	s17_2	995	1307	150	5
Niben101Scf00352	422005	A_G	Niben101Scf00352g03003.1	CDS	4	29	13.79	s17_2	999	1307	154	1
Niben101Scf00355	105916	A_G	Niben101Scf00355g01008.1	3'UTR	3	25	12	s17_2	1482	1775	229	293
Niben101Scf00355	105944	A_G	Niben101Scf00355g01008.1	3'UTR	2	19	10.53	s17_2	1510	1775	257	265
Niben101Scf00355	308669	T_C	Niben101Scf00355g03001.1	CDS	10	50	20	s17_2	15	978	14	67
Niben101Scf00355	482262	A_G	Niben101Scf00355g04013.1	CDS	3	20	15	s17_2	721	2601	720	395
Niben101Scf00355	484698	A_G	Niben101Scf00355g04013.1	CDS	9	77	11.69	s17_2	2284	2601	215	270
Niben101Scf00355	484886	A_G	Niben101Scf00355g04013.1	CDS	16	72	22.22	s17_2	2472	2601	403	82
Niben101Scf00358	80988	A_G	Niben101Scf00358g00006.1	CDS	5	48	10.42	s17_2	1615	1639	860	24
Niben101Scf00360	119586	A_G	Niben101Scf00360g01005.1	3'UTR	94	417	22.54	s17_2	964	1335	24	371
Niben101Scf00360	119606	A_G	Niben101Scf00360g01005.1	3'UTR	51	476	10.71	s17_2	944	1335	4	391
Niben101Scf00360	565209	A_G	Niben101Scf00360g05009.1	CDS	3	18	16.67	s17_2	2343	2984	486	272
Niben101Scf00360	565446	A_G	Niben101Scf00360g05009.1	CDS	2	16	12.5	s17_2	2106	2984	249	509
Niben101Scf00361	190111	A_G	Niben101Scf00361g02004.1	CDS	8	66	12.12	s17_2	1598	1830	298	17
Niben101Scf00361	457928	A_G	Niben101Scf00361g04019.1	CDS	2	15	13.33	s17_2	1095	2863	208	983
Niben101Scf00362	75181	A_G	Niben101Scf00362g00007.1	CDS	2	10	20	s17_2	637	1452	189	68
Niben101Scf00363	45019	G_A	Niben101Scf00363g00011.1	3'UTR	4	13	30.77	s17_2	1224	1333	527	109
Niben101Scf00363	45039	C_G	Niben101Scf00363g00011.1	3'UTR	4	11	36.36	s17_2	1244	1333	547	89
Niben101Scf00366	1159124	A_G	Niben101Scf00366g10005.1	CDS	6	21	28.57	s17_2	528	1749	212	61
Niben101Scf00367	963015	A_G	Niben101Scf00367g09002.1	CDS	16	80	20	s17_2	407	1082	199	23
Niben101Scf00367	979848	A_G	Niben101Scf00367g09004.1	3'UTR	14	18	77.78	s17_2	1782	4923	1175	210
Niben101Scf00367	979860	T_C	Niben101Scf00367g09004.1	3'UTR	14	18	77.78	s17_2	1770	4923	1163	222
Niben101Scf00367	980066	T_C	Niben101Scf00367g09004.1	3'UTR	6	10	60	s17_2	1564	4923	957	428
Niben101Scf00367	980070	T_C	Niben101Scf00367g09004.1	3'UTR	6	10	60	s17_2	1560	4923	953	432
Niben101Scf00367	1005791	A_G	Niben101Scf00367g10003.1	intron	19	135	14.07	s17_2		920
Niben101Scf00367	1005815	A_C	Niben101Scf00367g10003.1	intron	41	103	39.81	s17_2		920
Niben101Scf00367	1005846	A_G	Niben101Scf00367g10003.1	intron	7	68	10.29	s17_2		920
Niben101Scf00367	1026408	A_G	Niben101Scf00367g10018.1	intron	16	129	12.4	s17_2		878
Niben101Scf00367	1026432	A_C	Niben101Scf00367g10018.1	intron	63	113	55.75	s17_2		878
Niben101Scf00367	1026463	A_G	Niben101Scf00367g10018.1	intron	9	81	11.11	s17_2		878
Niben101Scf00369	162299	G_A	Niben101Scf00369g01002.1	5'UTR	3	13	23.08	s17_2	123	2836	122	123
Niben101Scf00369	162321	A_G	Niben101Scf00369g01002.1	5'UTR	3	21	14.29	s17_2	145	2836	144	101
Niben101Scf00369	174718	A_G	Niben101Scf00369g01002.1	CDS	5	30	16.67	s17_2	2169	2836	29	153
Niben101Scf00369	229638	A_G	Niben101Scf00369g02017.1	3'UTR	2	13	15.38	s17_2	1915	2305	701	390
Niben101Scf00369	229638	T_C	Niben101Scf00369g02008.1	intron	2	13	15.38	s17_2		366	390	701
Niben101Scf00369	297654	A_G	Niben101Scf00369g03016.1	intron	6	44	13.64	s17_2		228
Niben101Scf00369	297727	A_G	Niben101Scf00369g03016.1	intron	3	28	10.71	s17_2		228
Niben101Scf00369	299282	A_G	Niben101Scf00369g03015.1	CDS	13	121	10.74	s17_2	503	1871	408	521
Niben101Scf00369	299541	A_G	Niben101Scf00369g03015.1	CDS	20	145	13.79	s17_2	762	1871	667	262
Niben101Scf00369	451846	G_A	Niben101Scf00369g04005.1	intron	2	12	16.67	s17_2		5338
Niben101Scf00369	451855	C_T	Niben101Scf00369g04005.1	intron	5	12	41.67	s17_2		5338
Niben101Scf00369	451883	G_A	Niben101Scf00369g04005.1	intron	3	15	20	s17_2		5338
Niben101Scf00369	451919	G_A	Niben101Scf00369g04005.1	intron	3	13	23.08	s17_2		5338
Niben101Scf00369	452043	C_T	Niben101Scf00369g04005.1	intron	3	24	12.5	s17_2		5338
Niben101Scf00369	780105	A_G	Niben101Scf00369g07017.1	3'UTR	239	534	44.76	s17_2	742	1026	14	284
Niben101Scf00369	780131	A_G	Niben101Scf00369g07017.1	CDS	159	490	32.45	s17_2	716	1026	66	11
Niben101Scf00369	800128	A_G	Niben101Scf00369g08005.1	3'UTR	26	236	11.02	s17_2	1055	1432	0	377
Niben101Scf00369	800170	A_G	Niben101Scf00369g08005.1	3'UTR	107	213	50.23	s17_2	1097	1432	42	335
Niben101Scf00369	853838	A_G	Niben101Scf00369g08006.1	CDS	11	31	35.48	s17_2	424	1759	261	23
Niben101Scf00369	859561	A_G	Niben101Scf00369g08006.1	3'UTR	47	271	17.34	s17_2	1299	1759	97	460
Niben101Scf00369	869775	A_G	Niben101Scf00369g08010.1	3'UTR	8	23	34.78	s17_2	1379	1747	212	368
Niben101Scf00369	869804	A_G	Niben101Scf00369g08010.1	3'UTR	3	19	15.79	s17_2	1408	1747	241	339
Niben101Scf00369	869913	A_G	Niben101Scf00369g08010.1	3'UTR	3	20	15	s17_2	1517	1747	350	230
Niben101Scf00369	870012	A_G	Niben101Scf00369g08010.1	3'UTR	5	10	50	s17_2	1616	1747	449	131
Niben101Scf00369	909211	A_G	Niben101Scf00369g09019.1	3'UTR	15	76	19.74	s17_2	1225	1912	51	474
Niben101Scf00369	976182	A_G	Niben101Scf00369g09017.1	3'UTR	81	378	21.43	s17_2	1688	2231	105	181
Niben101Scf00369	976253	A_G	Niben101Scf00369g09017.1	3'UTR	31	255	12.16	s17_2	1759	2231	176	110
Niben101Scf00369	1068605	A_G	Niben101Scf00369g11018.1	CDS	203	494	41.09	s17_2	522	983	110	7
Niben101Scf00369	1121790	A_G	Niben101Scf00369g11013.1	5'UTR	18	121	14.88	s17_2	277	2578	276	86
Niben101Scf00369	1126474	A_G	Niben101Scf00369g11013.1	intron	2	14	14.29	s17_2		2578
Niben101Scf00369	1126478	A_G	Niben101Scf00369g11013.1	intron	2	13	15.38	s17_2		2578
Niben101Scf00369	1129576	A_G	Niben101Scf00369g11013.1	CDS	20	146	13.7	s17_2	909	2578	115	269
Niben101Scf00369	1129646	A_C	Niben101Scf00369g11013.1	CDS	26	195	13.33	s17_2	979	2578	185	199
Niben101Scf00369	1130394	A_G	Niben101Scf00369g11013.1	CDS	42	309	13.59	s17_2	1412	2578	233	232
Niben101Scf00369	1130753	A_G	Niben101Scf00369g11013.1	3'UTR	32	242	13.22	s17_2	1771	2578	126	807
Niben101Scf00369	1222376	A_G	Niben101Scf00369g12009.1	3'UTR	45	145	31.03	s17_2	647	812	138	165
Niben101Scf00369	1366305	A_G	Niben101Scf00369g13007.1	3'UTR	85	347	24.5	s17_2	776	987	228	211
Niben101Scf00369	1770518	C_T	Niben101Scf00369g17002.1	intron	8	20	40	s17_2		1374
Niben101Scf00369	1770573	G_A	Niben101Scf00369g17002.1	intron	3	21	14.29	s17_2		1374
Niben101Scf00369	1770583	A_G	Niben101Scf00369g17002.1	intron	3	21	14.29	s17_2		1374
Niben101Scf00369	1805777	A_G	Niben101Scf00369g18019.1	CDS	46	178	25.84	s17_2	570	1300	45	137
Niben101Scf00369	1810772	A_G	Niben101Scf00369g18019.1	CDS	10	84	11.9	s17_2	726	1300	18	140
Niben101Scf00369	1862035	G_T	Niben101Scf00369g18022.1	intron	13	18	72.22	s17_2		488
Niben101Scf00369	1862218	A_C	Niben101Scf00369g18022.1	intron	5	29	17.24	s17_2		488
Niben101Scf00369	2521675	G_A	Niben101Scf00369g24005.1	CDS	3	11	27.27	s17_2	3512	4031	162	13
Niben101Scf00369	2522014	A_G	Niben101Scf00369g24005.1	CDS	28	157	17.83	s17_2	3653	4031	127	89
Niben101Scf00369	2522071	A_G	Niben101Scf00369g24005.1	CDS	55	200	27.5	s17_2	3710	4031	184	32
Niben101Scf00369	2547755	A_G	Niben101Scf00369g24006.1	CDS	21	134	15.67	s17_2	1079	2378	301	137
Niben101Scf00370	352250	A_G	Niben101Scf00370g03008.1	3'UTR	3	30	10	s17_2	1960	2262	154	302
Niben101Scf00370	352286	A_G	Niben101Scf00370g03008.1	3'UTR	6	34	17.65	s17_2	1924	2262	118	338
Niben101Scf00370	352528	A_G	Niben101Scf00370g03008.1	CDS	13	40	32.5	s17_2	1682	2262	80	123
Niben101Scf00370	386449	A_G	Niben101Scf00370g03023.1	3'UTR	20	123	16.26	s17_2	3190	4132	238	942
Niben101Scf00370	386449	T_C	Niben101Scf00370g03034.1	3'UTR	20	123	16.26	s17_2	1561	2129	408	568
Niben101Scf00370	523699	A_G	Niben101Scf00370g04028.1	3'UTR	12	92	13.04	s17_2	1132	1440	70	308
Niben101Scf00371	423533	A_G	Niben101Scf00371g03001.1	CDS	2	18	11.11	s17_2	2819	3308	172	366
Niben101Scf00371	468910	A_G	Niben101Scf00371g03003.1	CDS	4	42	9.52	s17_2	1314	2280	131	237
Niben101Scf00372	190352	A_G	Niben101Scf00372g02013.1	5'UTR	4	32	12.5	s17_2	1674	2374	1673	163
Niben101Scf00372	225992	A_G	Niben101Scf00372g02012.1	3'UTR	2	13	15.38	s17_2	1668	2091	174	423
Niben101Scf00372	225993	A_G	Niben101Scf00372g02012.1	3'UTR	2	13	15.38	s17_2	1669	2091	175	422
Niben101Scf00372	363059	A_G	Niben101Scf00372g03008.1	CDS	202	1818	11.11	s17_2	536	1019	336	29
Niben101Scf00372	363387	A_G	Niben101Scf00372g03008.1	3'UTR	2	20	10	s17_2	864	1019	298	155
Niben101Scf00372	502215	A_G	Niben101Scf00372g05019.1	3'UTR	10	43	23.26	s17_2	3622	3966	359	344
Niben101Scf00372	502255	A_G	Niben101Scf00372g05019.1	3'UTR	5	42	11.9	s17_2	3662	3966	399	304
Niben101Scf00375	136570	A_G	Niben101Scf00375g01018.1	intron	6	50	12	s17_2		1978
Niben101Scf00375	141922	A_G	Niben101Scf00375g01018.1	5'UTR	6	18	33.33	s17_2	150	1978	149	188
Niben101Scf00376	97105	A_G	Niben101Scf00376g01004.1	CDS	7	33	21.21	s17_2	391	1881	114	296
Niben101Scf00376	99644	A_G	Niben101Scf00376g01004.1	3'UTR	19	57	33.33	s17_2	1710	1881	314	171
Niben101Scf00376	377636	A_G	Niben101Scf00376g03007.1	3'UTR	3	17	17.65	s17_2	796	1146	82	350
Niben101Scf00377	25356	A_G	Niben101Scf00377g00001.1	3'UTR	8	27	29.63	s17_2	5685	6050	47	365
Niben101Scf00377	28717	A_G	Niben101Scf00377g00001.1	CDS	2	11	18.18	s17_2	4693	6050	72	320
Niben101Scf00378	55468	A_G	Niben101Scf00378g01009.1	3'UTR	34	83	40.96	s17_2	5039	5591	224	184
Niben101Scf00378	57815	A_G	Niben101Scf00378g01009.1	CDS	10	37	27.03	s17_2	3653	5591	985	1160
Niben101Scf00378	58142	A_G	Niben101Scf00378g01009.1	CDS	9	34	26.47	s17_2	3326	5591	658	1487
Niben101Scf00378	60907	T_C	Niben101Scf00378g01009.1	CDS	3	16	18.75	s17_2	1306	5591	203	1361
Niben101Scf00378	61021	C_T	Niben101Scf00378g00002.1	5'UTR	8	11	72.73	s17_2	83	428	82	123
Niben101Scf00378	61021	G_A	Niben101Scf00378g01009.1	CDS	8	11	72.73	s17_2	1192	5591	89	1475
Niben101Scf00380	3836	A_G	Niben101Scf00380g00001.1	CDS	3	28	10.71	s17_2	1711	3278	491	104
Niben101Scf00380	4124	C_T	Niben101Scf00380g00001.1	CDS	3	32	9.38	s17_2	1423	3278	203	392
Niben101Scf00380	172057	C_T	Niben101Scf00380g01005.1	CDS	77	115	66.96	s17_2	1699	2222	629	267
Niben101Scf00380	172397	A_G	Niben101Scf00380g01005.1	3'UTR	4	33	12.12	s17_2	2039	2222	72	183
Niben101Scf00381	129282	A_G	Niben101Scf00381g01002.1	CDS	2	15	13.33	s17_2	597	1532	372	51
Niben101Scf00381	131412	A_G	Niben101Scf00381g01002.1	CDS	7	63	11.11	s17_2	1149	1532	147	68
Niben101Scf00381	287574	A_G	Niben101Scf00381g03001.1	intron	2	10	20	s17_2		2050
Niben101Scf00381	289208	A_G	Niben101Scf00381g03001.1	CDS	11	38	28.95	s17_2	1747	2050	775	138
Niben101Scf00381	686799	A_G	Niben101Scf00381g07023.1	CDS	2	15	13.33	s17_2	1275	2944	75	165
Niben101Scf00381	768872	C_T	Niben101Scf00381g07022.1	CDS	23	54	42.59	s17_2	987	3252	143	1211
Niben101Scf00381	769001	T_C	Niben101Scf00381g07022.1	CDS	11	36	30.56	s17_2	1116	3252	272	1082
Niben101Scf00381	769004	A_G	Niben101Scf00381g07022.1	CDS	10	38	26.32	s17_2	1119	3252	275	1079
Niben101Scf00381	769793	A_G	Niben101Scf00381g07022.1	CDS	7	26	26.92	s17_2	1908	3252	1064	290
Niben101Scf00381	842492	A_G	Niben101Scf00381g08004.1	CDS	10	91	10.99	s17_2	452	468	451	16
Niben101Scf00381	907930	A_G	Niben101Scf00381g09020.1	3'UTR	11	69	15.94	s17_2	3791	4097	14	306
Niben101Scf00381	908175	A_G	Niben101Scf00381g09020.1	CDS	7	59	11.86	s17_2	3546	4097	666	230
Niben101Scf00381	908346	A_G	Niben101Scf00381g09020.1	CDS	11	36	30.56	s17_2	3375	4097	495	401
Niben101Scf00383	299461	T_C	Niben101Scf00383g03001.1	CDS	7	38	18.42	s17_2	1831	2782	72	482
Niben101Scf00383	299475	C_T	Niben101Scf00383g03001.1	CDS	7	38	18.42	s17_2	1845	2782	86	468
Niben101Scf00383	414777	A_G	Niben101Scf00383g04011.1	CDS	3	16	18.75	s17_2	1249	1963	268	421
Niben101Scf00383	415260	A_G	Niben101Scf00383g04011.1	3'UTR	3	22	13.64	s17_2	1732	1963	61	6
Niben101Scf00383	510962	A_G	Niben101Scf00383g04027.1	CDS	2	20	10	s17_2	1020	2850	62	209
Niben101Scf00388	7247	A_G	Niben101Scf00388g00001.1	CDS	2	14	14.29	s17_2	1125	4882	195	920
Niben101Scf00388	7269	C_G	Niben101Scf00388g00001.1	CDS	7	15	46.67	s17_2	1147	4882	217	898
Niben101Scf00388	51634	A_G	Niben101Scf00388g00005.1	CDS	7	33	21.21	s17_2	3680	3802	172	122
Niben101Scf00388	51659	A_G	Niben101Scf00388g00005.1	CDS	6	36	16.67	s17_2	3655	3802	147	147
Niben101Scf00388	52422	A_G	Niben101Scf00388g00005.1	CDS	5	24	20.83	s17_2	3063	3802	583	444
Niben101Scf00388	52452	A_G	Niben101Scf00388g00005.1	CDS	4	22	18.18	s17_2	3033	3802	553	474
Niben101Scf00388	52571	A_G	Niben101Scf00388g00005.1	CDS	3	17	17.65	s17_2	2914	3802	434	593
Niben101Scf00388	54357	A_G	Niben101Scf00388g00005.1	5'UTR	2	13	15.38	s17_2	1128	3802	1127	1351
Niben101Scf00388	923263	A_G	Niben101Scf00388g08010.1	3'UTR	10	70	14.29	s17_2	1597	2270	113	673
Niben101Scf00388	923522	A_G	Niben101Scf00388g08010.1	3'UTR	5	29	17.24	s17_2	1856	2270	372	414
Niben101Scf00390	4512	A_G	Niben101Scf00390g00002.1	CDS	10	26	38.46	s17_2	1918	1944	1917	26
Niben101Scf00390	91934	A_G	Niben101Scf00390g01009.1	3'UTR	10	72	13.89	s17_2	1255	1528	153	162
Niben101Scf00390	91984	A_G	Niben101Scf00390g01009.1	3'UTR	11	64	17.19	s17_2	1305	1528	203	112
Niben101Scf00390	96299	A_G	Niben101Scf00390g01010.1	CDS	134	438	30.59	s17_2	1436	1443	1078	7
Niben101Scf00390	96311	A_G	Niben101Scf00390g01010.1	CDS	97	527	18.41	s17_2	1424	1443	1066	19
Niben101Scf00390	96603	A_G	Niben101Scf00390g01010.1	CDS	85	556	15.29	s17_2	1132	1443	774	311
Niben101Scf00390	96976	A_G	Niben101Scf00390g01010.1	CDS	88	314	28.03	s17_2	759	1443	401	684
Niben101Scf00390	264831	A_G	Niben101Scf00390g02001.1	3'UTR	4	17	23.53	s17_2	1936	2068	325	132
Niben101Scf00390	485279	A_G	Niben101Scf00390g05023.1	CDS	2	19	10.53	s17_2	1381	3101	511	208
Niben101Scf00390	485362	A_G	Niben101Scf00390g05023.1	CDS	5	14	35.71	s17_2	1464	3101	594	125
Niben101Scf00393	191318	A_G	Niben101Scf00393g02001.1	CDS	4	22	18.18	s17_2	763	1535	284	222
Niben101Scf00393	191411	A_G	Niben101Scf00393g02001.1	CDS	11	20	55	s17_2	856	1535	377	129
Niben101Scf00393	221606	A_G	Niben101Scf00393g02008.1	3'UTR	20	75	26.67	s17_2	786	970	97	184
Niben101Scf00393	225281	A_G	Niben101Scf00393g02008.1	CDS	6	39	15.38	s17_2	439	970	83	181
Niben101Scf00393	364488	A_G	Niben101Scf00393g03007.1	CDS	2	11	18.18	s17_2	806	1209	145	28
Niben101Scf00394	12908	A_G	Niben101Scf00394g00001.1	3'UTR	68	173	39.31	s17_2	1265	1490	499	225
Niben101Scf00394	13124	A_G	Niben101Scf00394g00001.1	3'UTR	31	273	11.36	s17_2	1049	1490	283	441
Niben101Scf00394	14685	A_G	Niben101Scf00394g00001.1	CDS	26	88	29.55	s17_2	426	1490	225	191
Niben101Scf00394	14775	A_G	Niben101Scf00394g00001.1	CDS	49	101	48.51	s17_2	336	1490	135	281
Niben101Scf00394	333241	A_G	Niben101Scf00394g03001.1	CDS	9	70	12.86	s17_2	199	1964	46	269
Niben101Scf00395	241482	A_G	Niben101Scf00395g02017.1	CDS	21	66	31.82	s17_2	1305	1941	220	62
Niben101Scf00395	283185	G_T	Niben101Scf00395g02018.1	CDS	8	14	57.14	s17_2	2048	3143	1700	187
Niben101Scf00395	288885	A_G	Niben101Scf00395g02024.1	5'UTR	20	148	13.51	s17_2	818	1727	817	657
Niben101Scf00397	25962	A_G	Niben101Scf00397g00001.1	3'UTR	3	11	27.27	s17_2	2194	2828	342	634
Niben101Scf00397	122356	A_G	Niben101Scf00397g01009.1	CDS	7	19	36.84	s17_2	1133	1777	357	185
Niben101Scf00397	122480	A_G	Niben101Scf00397g01009.1	CDS	2	12	16.67	s17_2	1257	1777	481	61
Niben101Scf00397	124637	A_G	Niben101Scf00397g01008.1	3'UTR	12	69	17.39	s17_2	1482	1814	224	332
Niben101Scf00397	124807	A_G	Niben101Scf00397g01008.1	3'UTR	23	131	17.56	s17_2	1312	1814	54	502
Niben101Scf00397	1043669	A_G	Niben101Scf00397g11002.1	3'UTR	2	14	14.29	s17_2	1438	1649	228	211
Niben101Scf00398	287357	A_G	Niben101Scf00398g03004.1	5'UTR	17	76	22.37	s17_2	159	1867	158	34
Niben101Scf00398	288696	A_G	Niben101Scf00398g03004.1	CDS	4	24	16.67	s17_2	463	1867	14	159
Niben101Scf00398	288993	A_G	Niben101Scf00398g03004.1	CDS	8	73	10.96	s17_2	645	1867	22	146
Niben101Scf00398	289038	A_G	Niben101Scf00398g03004.1	CDS	16	75	21.33	s17_2	690	1867	67	101
Niben101Scf00398	291244	A_G	Niben101Scf00398g03004.1	3'UTR	153	406	37.68	s17_2	1341	1867	106	27
Niben101Scf00398	291259	A_G	Niben101Scf00398g03004.1	3'UTR	81	365	22.19	s17_2	1356	1867	121	12
Niben101Scf00398	291713	A_G	Niben101Scf00398g03004.1	3'UTR	2	10	20	s17_2	1663	1867	294	204
Niben101Scf00398	294097	A_G	Niben101Scf00398g03005.1	3'UTR	3	26	11.54	s17_2	2565	3281	92	716
Niben101Scf00398	297623	C_T	Niben101Scf00398g03005.1	CDS	2	16	12.5	s17_2	2075	3281	231	159
Niben101Scf00398	297640	C_G	Niben101Scf00398g03005.1	CDS	2	15	13.33	s17_2	2058	3281	214	176
Niben101Scf00398	665495	A_G	Niben101Scf00398g06002.1	CDS	2	15	13.33	s17_2	414	1098	413	257
Niben101Scf00398	666386	A_G	Niben101Scf00398g06014.1	CDS	2	13	15.38	s17_2	1	399	0	263
Niben101Scf00398	774226	A_G	Niben101Scf00398g07006.1	3'UTR	17	98	17.35	s17_2	1473	1777	424	304
Niben101Scf00398	774961	A_G	Niben101Scf00398g07006.1	intron	2	11	18.18	s17_2		1777
Niben101Scf00398	775375	A_G	Niben101Scf00398g07006.1	CDS	4	43	9.3	s17_2	823	1777	46	194
Niben101Scf00400	39881	A_G	Niben101Scf00400g00006.1	CDS	24	112	21.43	s17_2	970	1987	94	187
Niben101Scf00401	61873	A_G	Niben101Scf00401g00010.1	CDS	4	30	13.33	s17_2	1033	1497	99	110
Niben101Scf00401	161876	C_T	Niben101Scf00401g01014.1	3'UTR	26	31	83.87	s17_2	2701	3686	1692	985
Niben101Scf00401	161876	G_A	Niben101Scf00401g01012.1	CDS	26	31	83.87	s17_2	720	1878	719	1158
Niben101Scf00401	162002	T_C	Niben101Scf00401g01014.1	3'UTR	5	16	31.25	s17_2	2827	3686	1818	859
Niben101Scf00401	162002	A_G	Niben101Scf00401g01012.1	CDS	5	16	31.25	s17_2	594	1878	593	1284
Niben101Scf00401	162020	G_T	Niben101Scf00401g01014.1	3'UTR	3	13	23.08	s17_2	2845	3686	1836	841
Niben101Scf00401	162020	C_A	Niben101Scf00401g01012.1	CDS	3	13	23.08	s17_2	576	1878	575	1302
Niben101Scf00401	162122	G_A	Niben101Scf00401g01014.1	3'UTR	2	10	20	s17_2	2947	3686	1938	739
Niben101Scf00401	162122	C_T	Niben101Scf00401g01012.1	CDS	2	10	20	s17_2	474	1878	473	1404
Niben101Scf00401	162125	A_C	Niben101Scf00401g01014.1	3'UTR	3	11	27.27	s17_2	2950	3686	1941	736
Niben101Scf00401	162125	T_G	Niben101Scf00401g01012.1	CDS	3	11	27.27	s17_2	471	1878	470	1407
Niben101Scf00402	234139	A_G	Niben101Scf00402g02004.1	CDS	4	41	9.76	s17_2	852	2950	150	511
Niben101Scf00402	236878	A_G	Niben101Scf00402g02004.1	CDS	2	19	10.53	s17_2	1929	2950	36	176
Niben101Scf00402	238247	A_G	Niben101Scf00402g02004.1	intron	39	108	36.11	s17_2		2950
Niben101Scf00406	29649	A_G	Niben101Scf00406g00015.1	CDS	4	22	18.18	s17_2	2001	3094	466	151
Niben101Scf00406	550616	A_G	Niben101Scf00406g05012.1	CDS	3	24	12.5	s17_2	1328	3378	125	73
Niben101Scf00406	588177	A_G	Niben101Scf00406g05020.1	CDS	2	20	10	s17_2	704	1247	36	166
Niben101Scf00408	896314	A_G	Niben101Scf00408g09007.1	CDS	3	31	9.68	s17_2	154	1327	26	220
Niben101Scf00408	897816	A_G	Niben101Scf00408g09007.1	CDS	4	39	10.26	s17_2	405	1327	30	139
Niben101Scf00408	897868	A_G	Niben101Scf00408g09007.1	CDS	10	39	25.64	s17_2	457	1327	82	87
Niben101Scf00408	898521	A_G	Niben101Scf00408g09007.1	CDS	6	26	23.08	s17_2	783	1327	16	115
Niben101Scf00409	158565	A_G	Niben101Scf00409g01003.1	3'UTR	3	10	30	s17_2	2674	2866	425	192
Niben101Scf00409	158708	A_G	Niben101Scf00409g01003.1	3'UTR	3	15	20	s17_2	2531	2866	282	335
Niben101Scf00409	158840	A_G	Niben101Scf00409g01003.1	3'UTR	2	19	10.53	s17_2	2399	2866	150	467
Niben101Scf00409	166493	T_C	Niben101Scf00409g01003.1	CDS	3	12	25	s17_2	1086	2866	301	841
Niben101Scf00409	370942	A_G	Niben101Scf00409g03001.1	3'UTR	5	39	12.82	s17_2	843	1032	367	189
Niben101Scf00409	493728	A_G	Niben101Scf00409g04002.1	CDS	25	203	12.32	s17_2	1066	1143	1065	77
Niben101Scf00410	168038	A_G	Niben101Scf00410g01016.1	3'UTR	47	339	13.86	s17_2	959	1307	106	348
Niben101Scf00410	176749	A_G	Niben101Scf00410g01013.1	3'UTR	20	63	31.75	s17_2	899	1526	8	271
Niben101Scf00410	176765	A_G	Niben101Scf00410g01013.1	CDS	6	60	10	s17_2	883	1526	76	7
Niben101Scf00410	277494	A_G	Niben101Scf00410g02014.1	CDS	3	16	18.75	s17_2	1263	1620	27	62
Niben101Scf00411	43924	A_G	Niben101Scf00411g00006.1	CDS	5	28	17.86	s17_2	2099	5324	53	129
Niben101Scf00412	5129	A_G	Niben101Scf00412g00001.1	3'UTR	2	11	18.18	s17_2	693	1060	149	367
Niben101Scf00414	26797	A_G	Niben101Scf00414g00002.1	3'UTR	9	86	10.47	s17_2	2770	3432	65	662
Niben101Scf00414	393354	A_G	Niben101Scf00414g04001.1	intron	13	99	13.13	s17_2		945
Niben101Scf00414	393391	A_G	Niben101Scf00414g04001.1	intron	36	107	33.64	s17_2		945
Niben101Scf00414	393492	A_G	Niben101Scf00414g04001.1	CDS	15	129	11.63	s17_2	565	945	287	80
Niben101Scf00414	487492	A_G	Niben101Scf00414g05002.1	CDS	4	22	18.18	s17_2	503	1203	502	700
Niben101Scf00414	590397	A_G	Niben101Scf00414g06008.1	CDS	19	133	14.29	s17_2	364	1689	57	65
Niben101Scf00415	15493	A_G	Niben101Scf00415g00002.1	CDS	13	91	14.29	s17_2	1717	2604	329	408
Niben101Scf00415	15989	A_G	Niben101Scf00415g00002.1	3'UTR	66	164	40.24	s17_2	2213	2604	87	391
Niben101Scf00415	15990	A_G	Niben101Scf00415g00002.1	3'UTR	20	164	12.2	s17_2	2214	2604	88	390
Niben101Scf00415	33069	A_G	Niben101Scf00415g00003.1	3'UTR	35	288	12.15	s17_2	1186	1666	108	480
Niben101Scf00415	33170	A_G	Niben101Scf00415g00003.1	3'UTR	25	208	12.02	s17_2	1287	1666	209	379
Niben101Scf00415	88898	A_G	Niben101Scf00415g01005.1	CDS	16	68	23.53	s17_2	1563	1768	256	1
Niben101Scf00415	88902	A_G	Niben101Scf00415g01005.1	3'UTR	15	65	23.08	s17_2	1567	1768	2	201
Niben101Scf00416	11688	A_G	Niben101Scf00416g00004.1	5'UTR	4	37	10.81	s17_2	124	2549	123	270
Niben101Scf00416	11724	A_G	Niben101Scf00416g00004.1	5'UTR	15	74	20.27	s17_2	160	2549	159	234
Niben101Scf00416	11856	A_G	Niben101Scf00416g00004.1	5'UTR	9	58	15.52	s17_2	292	2549	291	102
Niben101Scf00416	18720	A_G	Niben101Scf00416g00004.1	CDS	10	38	26.32	s17_2	2178	2549	42	158
Niben101Scf00416	20069	A_G	Niben101Scf00416g00004.1	CDS	25	121	20.66	s17_2	2520	2549	120	29
Niben101Scf00419	23414	A_G	Niben101Scf00419g00005.1	3'UTR	5	25	20	s17_2	706	2112	411	1406
Niben101Scf00419	124554	A_G	Niben101Scf00419g01007.1	CDS	36	213	16.9	s17_2	1066	1447	332	4
Niben101Scf00419	1183763	A_G	Niben101Scf00419g11019.1	CDS	5	19	26.32	s17_2	1815	3100	289	1
Niben101Scf00419	1183893	A_G	Niben101Scf00419g11019.1	intron	5	25	20	s17_2		3100
Niben101Scf00419	1185704	A_G	Niben101Scf00419g11019.1	CDS	3	26	11.54	s17_2	1977	3100	150	1
Niben101Scf00419	1185834	A_G	Niben101Scf00419g11019.1	intron	4	34	11.76	s17_2		3100
Niben101Scf00420	287632	A_G	Niben101Scf00420g02001.1	3'UTR	7	23	30.43	s17_2	752	866	35	114
Niben101Scf00420	630504	A_G	Niben101Scf00420g06006.1	3'UTR	11	38	28.95	s17_2	1236	1862	29	597
Niben101Scf00420	630759	A_G	Niben101Scf00420g06006.1	3'UTR	22	193	11.4	s17_2	1491	1862	284	342
Niben101Scf00420	878730	A_G	Niben101Scf00420g09002.1	intron	8	35	22.86	s17_2		2691
Niben101Scf00420	878946	A_G	Niben101Scf00420g09002.1	CDS	17	50	34	s17_2	2408	2691	309	47
Niben101Scf00420	879013	A_G	Niben101Scf00420g09002.1	CDS	6	34	17.65	s17_2	2341	2691	242	114
Niben101Scf00421	105939	A_G	Niben101Scf00421g01021.1	CDS	9	51	17.65	s17_2	1535	2157	34	79
Niben101Scf00421	106035	A_G	Niben101Scf00421g01021.1	3'UTR	19	160	11.88	s17_2	1631	2157	16	526
Niben101Scf00421	106111	A_G	Niben101Scf00421g01021.1	3'UTR	16	102	15.69	s17_2	1707	2157	92	450
Niben101Scf00421	106163	A_G	Niben101Scf00421g01021.1	3'UTR	22	82	26.83	s17_2	1759	2157	144	398
Niben101Scf00421	133193	A_G	Niben101Scf00421g01029.1	3'UTR	2	15	13.33	s17_2	1784	3601	340	1817
Niben101Scf00421	133193	T_C	Niben101Scf00421g01025.1	CDS	2	15	13.33	s17_2	1141	1410	347	120
Niben101Scf00425	295979	A_G	Niben101Scf00425g03029.1	3'UTR	5	43	11.63	s17_2	1152	1762	178	610
Niben101Scf00425	447040	A_G	Niben101Scf00425g03034.1	CDS	2	16	12.5	s17_2	526	1783	64	68
Niben101Scf00426	148253	A_G	Niben101Scf00426g01004.1	CDS	36	172	20.93	s17_2	608	895	278	65
Niben101Scf00426	284800	A_G	Niben101Scf00426g02002.1	3'UTR	3	14	21.43	s17_2	1381	1560	12	179
Niben101Scf00428	15575	A_G	Niben101Scf00428g00001.1	3'UTR	46	102	45.1	s17_2	2109	2653	114	544
Niben101Scf00428	15586	A_G	Niben101Scf00428g00001.1	3'UTR	24	109	22.02	s17_2	2098	2653	103	555
Niben101Scf00428	26923	A_G	Niben101Scf00428g00001.1	CDS	2	16	12.5	s17_2	340	2653	175	216
[truncated: 24,031 more rows]
