# Supplementary material for: Proximity editing to identify RNAs in phase-separated RNA binding protein condensates
Source: Cell Discov. 2021 Aug 24;7:72. doi: 10.1038/s41421-021-00288-9 (PMC8382829; doi:10.1038/s41421-021-00288-9)
Supplement: Supplementary file 6 — Supplementary Table S5 [file 41421_2021_288_MOESM6_ESM.xlsx]

## Sheet: Table instruction
Supplementary Table S5 RNV detection in transgenic Arabidopsis.
Table S5a	meta_table.txt file for HyperADARcd-AtUBP1c in transgenic Arabidopsis
Table S5b	all.RNV.txt file for HyperADARcd-AtUBP1c in transgenic Arabidopsis
Table S5c	Target RNA of AtUBP1c in RIP-chip list
Table S5d	GO terms of AtUBP1c target genes by HyperADARcd
Table S5e	meta_table.txt file for AtMRK3-HyperADARcd
Table S5f	all.RNV.txt file for AtMRK3-HyperADARcd
Table S5g	meta_table.txt file for AtGRP7-HyperADARcd
Table S5h	all.RNV.txt file for AtGRP7-HyperADARcd
Table S5i	GO terms for AtGRP7 target genes by HyperADARcd

## Sheet: Table S5a
Sample_name	A_C	A_G	A_T	C_A	C_G	C_T	G_A	G_C	G_T	T_A	T_C	T_G
AtUBP1c	6	1667	19	16	5	24	22	3	15	39	91	3

## Sheet: Table S5b
Chromosome	Locus	RNV_types	Transcript	Gene_feature	RNV_number	RNVplusReference	RNV_rate	Sample_name	Position_in_mRNA	mRNA_length	Lrange	Rrange
Chr1	115497	A_G	AT1G01290.1	3'UTR	2	10	20	AtUBP1c	1111	2021	200	910
Chr1	237517	A_G	AT1G01650.1	CDS	6	28	21.43	AtUBP1c	389	2229	130	13
Chr1	331930	A_G	AT1G01960.1	CDS	20	145	13.79	AtUBP1c	4593	5825	253	396
Chr1	343055	A_G	AT1G01990.1	3'UTR	2	13	15.38	AtUBP1c	1346	1483	406	137
Chr1	347986	A_G	AT1G02010.1	5'UTR	2	14	14.29	AtUBP1c	374	2803	373	59
Chr1	375647	A_G	AT1G02080.1	CDS	3	22	13.64	AtUBP1c	1485	7461	119	72
Chr1	381546	A_G	AT1G02080.1	CDS	8	59	13.56	AtUBP1c	4714	7461	141	88
Chr1	413453	A_G	AT1G02170.1	3'UTR	6	43	13.95	AtUBP1c	1350	1451	26	101
Chr1	493646	A_G	AT1G02420.1	5'UTR	3	17	17.65	AtUBP1c	8	1520	7	36
Chr1	572662	A_G	AT1G02660.1	CDS	6	25	24	AtUBP1c	2006	2842	97	475
Chr1	588854	T_C	AT1G02700.1	CDS	2	10	20	AtUBP1c	730	1356	191	378
Chr1	588899	T_C	AT1G02700.1	CDS	2	11	18.18	AtUBP1c	775	1356	236	333
Chr1	686307	A_G	AT1G02990.3	CDS	5	33	15.15	AtUBP1c	659	4379	117	251
Chr1	701621	A_G	AT1G03030.1	CDS	3	22	13.64	AtUBP1c	257	1458	0	60
Chr1	717298	A_G	AT1G03060.1	CDS	11	48	22.92	AtUBP1c	7169	11304	1364	1638
Chr1	723839	A_G	AT1G03060.1	CDS	8	42	19.05	AtUBP1c	1362	11304	280	873
Chr1	787668	A_G	AT1G03220.1	CDS	19	126	15.08	AtUBP1c	837	1891	525	776
Chr1	791507	A_G	AT1G03230.1	3'UTR	2	10	20	AtUBP1c	1688	1870	92	182
Chr1	808600	A_G	AT1G03290.1	CDS	22	127	17.32	AtUBP1c	417	4386	68	614
Chr1	808921	A_G	AT1G03290.1	CDS	60	282	21.28	AtUBP1c	738	4386	389	293
Chr1	836252	A_G	AT1G03380.1	CDS	11	71	15.49	AtUBP1c	486	4183	97	76
Chr1	836299	A_G	AT1G03380.1	CDS	8	52	15.38	AtUBP1c	533	4183	144	29
Chr1	845975	A_G	AT1G03410.1	CDS	5	17	29.41	AtUBP1c	1709	2652	599	23
Chr1	892148	A_G	AT1G03560.1	CDS	4	24	16.67	AtUBP1c	345	2338	262	1720
Chr1	894369	A_G	AT1G03590.1	3'UTR	5	29	17.24	AtUBP1c	2088	2219	110	131
Chr1	902776	A_G	AT1G03610.1	3'UTR	7	50	14	AtUBP1c	1603	1897	103	294
Chr1	1009568	C_A	AT1G03940.1	CDS	6	33	18.18	AtUBP1c	1578	1918	1383	26
Chr1	1009577	A_C	AT1G03940.1	CDS	10	38	26.32	AtUBP1c	1569	1918	1374	35
Chr1	1009689	C_A	AT1G03940.1	CDS	29	65	44.62	AtUBP1c	1457	1918	1262	147
Chr1	1060559	A_G	AT1G04100.1	CDS	3	14	21.43	AtUBP1c	847	1308	235	75
Chr1	1188010	A_C	AT1G04400.2	5'UTR	3	11	27.27	AtUBP1c	312	2422	63	108
Chr1	1402747	A_G	AT1G04945.3	3'UTR	6	25	24	AtUBP1c	2241	2532	95	291
Chr1	1428511	A_G	AT1G05000.2	3'UTR	4	16	25	AtUBP1c	983	1341	117	358
Chr1	1484052	T_A	AT1G05140.1	3'UTR	4	12	33.33	AtUBP1c	1507	1514	45	7
Chr1	1489161	A_G	AT1G05160.1	CDS	4	23	17.39	AtUBP1c	866	2136	225	252
Chr1	1509353	A_G	AT1G05205.1	CDS	9	60	15	AtUBP1c	367	617	83	1
Chr1	1631221	A_G	AT1G05520.1	CDS	7	29	24.14	AtUBP1c	2572	2944	51	95
Chr1	1649379	A_G	AT1G05570.1	CDS	10	66	15.15	AtUBP1c	4992	6536	47	753
Chr1	1681531	A_G	AT1G05620.1	3'UTR	4	28	14.29	AtUBP1c	1378	1557	3	179
Chr1	1703766	A_G	AT1G05680.1	CDS	4	19	21.05	AtUBP1c	991	1755	146	570
Chr1	1956075	A_G	AT1G06410.1	CDS	31	217	14.29	AtUBP1c	944	3401	662	1307
Chr1	1957220	A_G	AT1G06410.1	CDS	48	294	16.33	AtUBP1c	2089	3401	1807	162
Chr1	2013019	A_G	AT1G06570.1	CDS	8	42	19.05	AtUBP1c	441	1338	440	722
Chr1	2049369	G_A	AT1G06680.1	3'UTR	44	213	20.66	AtUBP1c	1281	1351	182	70
Chr1	2049371	T_A	AT1G06680.1	3'UTR	39	207	18.84	AtUBP1c	1283	1351	184	68
Chr1	2069033	A_G	AT1G06730.1	CDS	2	12	16.67	AtUBP1c	799	1997	48	243
Chr1	2188614	A_G	AT1G07130.1	3'UTR	2	13	15.38	AtUBP1c	839	958	203	119
Chr1	2266636	A_G	AT1G07380.1	CDS	5	19	26.32	AtUBP1c	1262	2496	107	163
Chr1	2274728	A_G	AT1G07390.3	3'UTR	2	12	16.67	AtUBP1c	3326	3418	73	92
Chr1	2306742	A_G	AT1G07510.1	CDS	4	26	15.38	AtUBP1c	1785	6715	44	438
Chr1	2310075	T_C	AT1G07510.1	3'UTR	8	32	25	AtUBP1c	4391	6715	694	2324
Chr1	2310075	A_G	AT1G07520.1	CDS	8	32	25	AtUBP1c	1731	2242	1730	357
Chr1	2354386	A_G	AT1G07640.3	3'UTR	4	12	33.33	AtUBP1c	1742	3097	320	1355
Chr1	2396159	T_C	AT1G07725.1	CDS	6	48	12.5	AtUBP1c	1114	2472	937	910
Chr1	2457149	A_G	AT1G07920.1	3'UTR	207	956	21.65	AtUBP1c	1686	1858	147	172
Chr1	2633717	A_G	AT1G08350.2	CDS	5	30	16.67	AtUBP1c	1331	2013	182	305
Chr1	2669924	T_C	AT1G08450.1	intron	2	14	14.29	AtUBP1c		1615
Chr1	2693086	A_G	AT1G08510.1	CDS	88	532	16.54	AtUBP1c	842	2241	323	174
Chr1	2719311	T_C	AT1G08590.1	CDS	2	14	14.29	AtUBP1c	774	3743	452	2637
Chr1	2805849	A_G	AT1G08760.1	CDS	7	47	14.89	AtUBP1c	806	2895	371	615
Chr1	2814699	A_G	AT1G08800.1	CDS	7	32	21.88	AtUBP1c	2655	4536	59	1121
Chr1	2815498	A_G	AT1G08800.1	CDS	13	84	15.48	AtUBP1c	2015	4536	1580	580
Chr1	2815851	A_G	AT1G08800.1	CDS	16	99	16.16	AtUBP1c	1662	4536	1227	933
Chr1	2829256	T_A	AT1G08830.1	3'UTR	11	34	32.35	AtUBP1c	814	873	202	59
Chr1	2829256	A_T	AT1G08840.2	intron	11	34	32.35	AtUBP1c		4340	59	202
Chr1	2829258	T_A	AT1G08830.1	3'UTR	11	34	32.35	AtUBP1c	816	873	204	57
Chr1	2829258	A_T	AT1G08840.2	intron	11	34	32.35	AtUBP1c		4340	57	204
Chr1	2881782	A_G	AT1G08960.1	CDS	8	35	22.86	AtUBP1c	1738	2190	669	95
Chr1	2949068	A_G	AT1G09150.1	3'UTR	5	38	13.16	AtUBP1c	1122	1213	159	91
Chr1	2949069	A_G	AT1G09150.1	3'UTR	5	37	13.51	AtUBP1c	1123	1213	160	90
Chr1	2972908	A_G	AT1G09210.1	3'UTR	17	55	30.91	AtUBP1c	1931	2201	308	270
Chr1	2972992	A_G	AT1G09210.1	3'UTR	16	92	17.39	AtUBP1c	1847	2201	224	354
Chr1	3196189	A_G	AT1G09840.1	CDS	2	14	14.29	AtUBP1c	1658	2128	13	75
Chr1	3230713	A_G	AT1G09932.1	3'UTR	41	247	16.6	AtUBP1c	1018	1281	2	263
Chr1	3367074	A_G	AT1G10280.1	CDS	6	26	23.08	AtUBP1c	1346	1927	362	279
Chr1	3377049	A_G	AT1G10290.1	CDS	44	280	15.71	AtUBP1c	3046	3460	170	71
Chr1	3524137	A_G	AT1G10650.1	CDS	6	49	12.24	AtUBP1c	1585	1736	524	15
Chr1	3550484	A_G	AT1G10690.1	CDS	10	60	16.67	AtUBP1c	365	929	84	248
Chr1	3550553	A_G	AT1G10690.1	CDS	6	36	16.67	AtUBP1c	296	929	15	317
Chr1	3570642	A_G	AT1G10740.1	5'UTR	8	30	26.67	AtUBP1c	412	2240	411	175
Chr1	3664929	A_G	AT1G10960.1	3'UTR	155	1147	13.51	AtUBP1c	743	854	37	111
Chr1	3682563	A_G	AT1G11050.1	CDS	8	35	22.86	AtUBP1c	885	2491	671	1206
Chr1	3793687	A_G	AT1G11290.1	CDS	3	21	14.29	AtUBP1c	402	2921	196	2233
Chr1	3836988	A_G	AT1G11390.1	CDS	3	22	13.64	AtUBP1c	468	2576	88	1238
Chr1	3967554	C_T	AT1G11750.2	5'UTR	4	28	14.29	AtUBP1c	72	1338	71	54
Chr1	4008500	A_G	AT1G11880.1	CDS	2	13	15.38	AtUBP1c	1172	1790	141	88
Chr1	4037996	A_G	AT1G11950.1	CDS	2	11	18.18	AtUBP1c	636	3217	314	237
Chr1	4141529	G_A	AT1G12210.1	CDS	3	15	20	AtUBP1c	606	2993	581	2076
Chr1	4141529	C_T	AT1G12211.1	3'UTR	3	15	20	AtUBP1c	2481	3135	1951	654
Chr1	4222708	A_G	AT1G12400.1	3'UTR	7	45	15.56	AtUBP1c	562	729	104	167
Chr1	4226570	A_G	AT1G12420.1	3'UTR	14	95	14.74	AtUBP1c	1723	2054	102	331
Chr1	4303345	A_G	AT1G12640.1	3'UTR	2	13	15.38	AtUBP1c	1871	1936	240	65
Chr1	4303346	A_G	AT1G12640.1	3'UTR	2	13	15.38	AtUBP1c	1870	1936	239	66
Chr1	4303595	A_G	AT1G12640.1	CDS	15	110	13.64	AtUBP1c	1621	1936	128	9
Chr1	4323820	A_G	AT1G12700.1	intron	5	16	31.25	AtUBP1c		1809
Chr1	4435422	A_G	AT1G12990.1	CDS	35	170	20.59	AtUBP1c	1417	2097	967	130
Chr1	4491342	A_G	AT1G13170.2	CDS	5	33	15.15	AtUBP1c	1154	3116	292	61
Chr1	4492182	A_G	AT1G13170.2	CDS	6	36	16.67	AtUBP1c	406	3116	96	455
Chr1	4492349	A_G	AT1G13170.2	5'UTR	8	39	20.51	AtUBP1c	239	3116	238	70
Chr1	4499249	A_G	AT1G13190.1	intron	12	75	16	AtUBP1c		2307
Chr1	4510136	A_G	AT1G13210.1	CDS	13	103	12.62	AtUBP1c	3056	4194	50	141
Chr1	4544998	A_G	AT1G13270.1	5'UTR	8	49	16.33	AtUBP1c	110	1438	109	0
Chr1	4645248	A_G	AT1G13580.2	CDS	3	11	27.27	AtUBP1c	1147	1751	59	125
Chr1	4678125	A_G	AT1G13640.1	CDS	19	109	17.43	AtUBP1c	1441	2562	1019	849
Chr1	4679731	A_G	AT1G13640.1	5'UTR	7	47	14.89	AtUBP1c	132	2562	131	135
Chr1	4746209	A_G	AT1G13860.4	CDS	17	87	19.54	AtUBP1c	565	2629	47	416
Chr1	4759466	T_C	AT1G13920.1	intron	2	10	20	AtUBP1c		1081
Chr1	4777039	A_G	AT1G13960.1	CDS	2	11	18.18	AtUBP1c	757	2261	417	29
Chr1	4777929	A_G	AT1G13960.1	CDS	21	137	15.33	AtUBP1c	973	2261	186	487
Chr1	4927311	A_G	AT1G14400.1	CDS	86	442	19.46	AtUBP1c	817	1642	111	17
Chr1	4962032	A_G	AT1G14510.1	3'UTR	14	93	15.05	AtUBP1c	1259	1697	138	438
Chr1	4992641	A_G	AT1G14580.1	3'UTR	2	13	15.38	AtUBP1c	1859	2023	198	164
Chr1	5008418	A_G	AT1G14610.1	3'UTR	15	83	18.07	AtUBP1c	3458	3723	83	265
Chr1	5040074	A_G	AT1G14670.1	CDS	82	407	20.15	AtUBP1c	1747	2270	94	125
Chr1	5118207	A_G	AT1G14850.1	CDS	4	14	28.57	AtUBP1c	3984	5093	300	57
Chr1	5176177	A_G	AT1G15020.2	5'UTR	2	11	18.18	AtUBP1c	303	2329	302	71
Chr1	5178044	A_G	AT1G15030.1	CDS	11	74	14.86	AtUBP1c	541	1670	149	51
Chr1	5242432	A_G	AT1G15230.1	3'UTR	4	17	23.53	AtUBP1c	831	1190	296	359
Chr1	5415183	A_G	AT1G15750.1	CDS	38	334	11.38	AtUBP1c	3693	4059	116	97
Chr1	5441254	A_G	AT1G15800.1	3'UTR	5	13	38.46	AtUBP1c	1122	1304	170	182
Chr1	5463611	A_G	AT1G15890.1	CDS	3	15	20	AtUBP1c	2303	2933	2205	350
Chr1	5463849	A_G	AT1G15890.1	CDS	2	13	15.38	AtUBP1c	2541	2933	2443	112
Chr1	5463851	A_G	AT1G15890.1	CDS	2	13	15.38	AtUBP1c	2543	2933	2445	110
Chr1	5687285	A_G	AT1G16640.1	CDS	4	12	33.33	AtUBP1c	395	837	90	248
Chr1	5702383	A_G	AT1G16680.1	5'UTR	9	45	20	AtUBP1c	231	2797	230	546
Chr1	5703836	A_G	AT1G16680.1	CDS	19	90	21.11	AtUBP1c	1393	2797	164	332
Chr1	5727178	A_G	AT1G16730.1	CDS	2	13	15.38	AtUBP1c	229	952	134	330
Chr1	5740967	A_G	AT1G16780.1	CDS	7	40	17.5	AtUBP1c	1764	2795	159	278
Chr1	5776442	A_G	AT1G16890.3	3'UTR	36	220	16.36	AtUBP1c	754	1019	107	265
Chr1	5840434	A_G	AT1G17080.1	3'UTR	14	103	13.59	AtUBP1c	698	863	23	165
Chr1	5863673	A_G	AT1G17147.1	CDS	4	14	28.57	AtUBP1c	387	951	277	19
Chr1	5911230	A_G	AT1G17270.1	CDS	2	11	18.18	AtUBP1c	466	2044	394	873
Chr1	5997931	A_G	AT1G17455.1	5'UTR	3	13	23.08	AtUBP1c	389	1057	45	0
Chr1	6150251	A_G	AT1G17870.1	CDS	4	15	26.67	AtUBP1c	1544	1856	143	215
Chr1	6282356	A_G	AT1G18265.1	CDS	4	14	28.57	AtUBP1c	993	1116	824	18
Chr1	6282981	A_G	AT1G18265.1	CDS	5	21	23.81	AtUBP1c	368	1116	199	643
Chr1	6347700	A_G	AT1G18440.1	3'UTR	4	20	20	AtUBP1c	901	1119	13	218
Chr1	6443002	A_G	AT1G18700.4	CDS	9	43	20.93	AtUBP1c	2218	2387	96	44
Chr1	6501911	A_G	AT1G18840.1	CDS	10	43	23.26	AtUBP1c	1544	2548	311	718
Chr1	6531954	A_G	AT1G18900.3	CDS	8	35	22.86	AtUBP1c	2599	3156	2176	382
Chr1	6532469	A_G	AT1G18900.3	CDS	4	26	15.38	AtUBP1c	3011	3156	29	72
Chr1	6663366	A_G	AT1G19270.1	CDS	6	47	12.77	AtUBP1c	688	2434	39	146
Chr1	6727457	A_G	AT1G19430.1	CDS	6	40	15	AtUBP1c	616	2970	76	772
Chr1	6752181	A_G	AT1G19490.1	CDS	3	13	23.08	AtUBP1c	1302	1939	515	228
Chr1	6780919	A_G	AT1G19600.1	3'UTR	18	90	20	AtUBP1c	1287	1590	20	303
Chr1	6807908	A_G	AT1G19690.1	3'UTR	10	57	17.54	AtUBP1c	1156	1349	16	193
Chr1	6895229	A_G	AT1G19870.1	3'UTR	16	83	19.28	AtUBP1c	2835	3055	170	220
Chr1	6958082	A_G	AT1G20070.1	3'UTR	32	92	34.78	AtUBP1c	1067	1139	161	72
Chr1	6958083	A_G	AT1G20070.1	3'UTR	17	99	17.17	AtUBP1c	1066	1139	160	73
Chr1	6958373	A_G	AT1G20070.1	CDS	127	485	26.19	AtUBP1c	776	1139	452	129
Chr1	6958431	A_G	AT1G20070.1	CDS	129	562	22.95	AtUBP1c	718	1139	394	187
Chr1	6958459	A_G	AT1G20070.1	CDS	71	503	14.12	AtUBP1c	690	1139	366	215
Chr1	6958761	A_G	AT1G20070.1	CDS	139	424	32.78	AtUBP1c	388	1139	64	517
Chr1	7084517	A_G	AT1G20440.1	3'UTR	2	13	15.38	AtUBP1c	2212	2320	204	108
Chr1	7092956	A_G	AT1G20460.1	CDS	10	53	18.87	AtUBP1c	848	1334	170	37
Chr1	7149716	A_G	AT1G20630.1	3'UTR	18	110	16.36	AtUBP1c	1762	2226	106	464
Chr1	7178652	A_G	AT1G20693.1	3'UTR	75	393	19.08	AtUBP1c	814	1057	164	243
Chr1	7264979	A_G	AT1G20880.1	5'UTR	5	34	14.71	AtUBP1c	577	2242	576	144
Chr1	7410680	A_G	AT1G21160.1	CDS	5	39	12.82	AtUBP1c	2401	4186	368	179
Chr1	7485661	C_T	AT1G21370.1	3'UTR	2	13	15.38	AtUBP1c	1707	1712	209	5
Chr1	7485661	G_A	AT1G21380.1	3'UTR	2	13	15.38	AtUBP1c	1998	2023	144	25
Chr1	7493510	A_G	AT1G21400.1	CDS	12	84	14.29	AtUBP1c	168	2038	18	215
Chr1	7494931	A_G	AT1G21400.1	CDS	3	17	17.65	AtUBP1c	713	2038	8	149
Chr1	7534363	A_G	AT1G21520.1	3'UTR	22	184	11.96	AtUBP1c	565	909	169	344
Chr1	7534364	A_G	AT1G21520.1	3'UTR	22	182	12.09	AtUBP1c	564	909	168	345
Chr1	7534537	A_G	AT1G21520.1	CDS	93	500	18.6	AtUBP1c	391	909	196	4
Chr1	7612527	A_G	AT1G21670.1	3'UTR	3	18	16.67	AtUBP1c	2287	2481	6	194
Chr1	7791881	A_G	AT1G22070.1	3'UTR	57	256	22.27	AtUBP1c	1733	1991	59	258
Chr1	7827054	A_G	AT1G22170.1	CDS	2	13	15.38	AtUBP1c	495	1413	131	211
Chr1	7984133	A_G	AT1G22590.2	3'UTR	12	67	17.91	AtUBP1c	2041	2215	130	174
Chr1	8121794	A_G	AT1G22930.1	CDS	66	368	17.93	AtUBP1c	3571	3928	366	60
Chr1	8242728	A_G	AT1G23220.1	CDS	21	117	17.95	AtUBP1c	360	902	114	116
Chr1	8537113	A_G	AT1G24140.1	CDS	11	70	15.71	AtUBP1c	668	1782	172	982
Chr1	8557710	A_G	AT1G24170.1	CDS	44	316	13.92	AtUBP1c	1357	1852	922	259
Chr1	8643461	A_G	AT1G24360.1	3'UTR	2	14	14.29	AtUBP1c	1376	1418	177	42
Chr1	8770091	A_G	AT1G24800.1	CDS	36	135	26.67	AtUBP1c	581	2043	350	951
Chr1	8770793	C_T	AT1G24800.1	CDS	33	165	20	AtUBP1c	1283	2043	1052	249
Chr1	8770898	A_T	AT1G24800.1	CDS	30	183	16.39	AtUBP1c	1388	2043	1157	144
Chr1	8784470	A_G	AT1G24881.1	CDS	44	156	28.21	AtUBP1c	435	1599	350	951
Chr1	8785172	C_T	AT1G24881.1	CDS	38	184	20.65	AtUBP1c	1137	1599	1052	249
Chr1	8785277	A_T	AT1G24881.1	CDS	34	198	17.17	AtUBP1c	1242	1599	1157	144
Chr1	8806999	A_G	AT1G25055.1	CDS	40	132	30.3	AtUBP1c	393	1550	350	951
Chr1	8807473	C_T	AT1G25055.1	CDS	25	132	18.94	AtUBP1c	867	1550	824	477
Chr1	8807701	C_T	AT1G25055.1	CDS	37	165	22.42	AtUBP1c	1095	1550	1052	249
Chr1	8807806	A_T	AT1G25055.1	CDS	30	188	15.96	AtUBP1c	1200	1550	1157	144
Chr1	8878719	A_G	AT1G25320.1	CDS	3	16	18.75	AtUBP1c	930	2515	731	742
Chr1	8906506	A_G	AT1G25390.1	3'UTR	4	23	17.39	AtUBP1c	2553	2945	133	392
Chr1	8911242	A_G	AT1G25400.1	3'UTR	3	16	18.75	AtUBP1c	1581	1727	220	146
Chr1	8911243	A_G	AT1G25400.1	3'UTR	5	16	31.25	AtUBP1c	1580	1727	219	147
Chr1	8946321	A_G	AT1G25470.1	5'UTR	3	12	25	AtUBP1c	31	1645	1	277
Chr1	9027666	A_G	AT1G26110.1	5'UTR	15	70	21.43	AtUBP1c	290	2510	289	109
Chr1	9064073	A_G	AT1G26200.1	CDS	2	14	14.29	AtUBP1c	962	1510	43	142
Chr1	9141755	A_G	AT1G26420.1	CDS	4	10	40	AtUBP1c	1582	1818	1549	40
Chr1	9261160	A_G	AT1G26770.2	intron	3	23	13.04	AtUBP1c		805
Chr1	9322443	A_G	AT1G26910.1	CDS	6	46	13.04	AtUBP1c	441	940	371	130
Chr1	9407396	A_G	AT1G27100.1	3'UTR	29	148	19.59	AtUBP1c	2015	2326	160	311
Chr1	9438080	G_T	AT1G27170.1	CDS	2	14	14.29	AtUBP1c	3463	4720	1094	504
Chr1	9438081	C_G	AT1G27170.1	CDS	2	14	14.29	AtUBP1c	3464	4720	1095	503
Chr1	9481797	A_G	AT1G27290.1	CDS	51	345	14.78	AtUBP1c	393	1228	9	402
Chr1	9487429	A_G	AT1G27320.1	5'UTR	20	107	18.69	AtUBP1c	541	4513	540	350
Chr1	9489421	A_G	AT1G27320.1	CDS	23	117	19.66	AtUBP1c	1962	4513	111	101
Chr1	9490979	A_G	AT1G27320.1	CDS	30	200	15	AtUBP1c	3043	4513	411	694
Chr1	9498136	A_G	AT1G27350.1	3'UTR	10	29	34.48	AtUBP1c	726	862	182	136
Chr1	9622839	A_G	AT1G27660.1	CDS	3	11	27.27	AtUBP1c	1087	2066	637	80
Chr1	9631765	A_G	AT1G27680.1	CDS	6	32	18.75	AtUBP1c	576	2144	135	77
Chr1	9733757	C_T	AT1G27940.1	CDS	2	10	20	AtUBP1c	3685	4012	1045	160
Chr1	9733766	A_T	AT1G27940.1	CDS	2	10	20	AtUBP1c	3676	4012	1036	169
Chr1	9847436	A_G	AT1G28190.1	CDS	6	48	12.5	AtUBP1c	580	1269	379	421
Chr1	9940359	A_G	AT1G28340.1	CDS	3	21	14.29	AtUBP1c	320	2459	32	1023
Chr1	9964083	A_G	AT1G28380.1	CDS	5	32	15.62	AtUBP1c	541	2347	19	219
Chr1	9966818	A_G	AT1G28390.2	intron	7	16	43.75	AtUBP1c		1680
Chr1	10052943	A_G	AT1G28600.1	CDS	95	439	21.64	AtUBP1c	276	1598	130	122
Chr1	10110004	A_G	AT1G28960.1	3'UTR	4	28	14.29	AtUBP1c	1144	1530	130	386
Chr1	10264468	A_G	AT1G29340.1	CDS	45	183	24.59	AtUBP1c	426	2875	56	2133
Chr1	10266084	A_G	AT1G29340.1	CDS	83	296	28.04	AtUBP1c	2042	2875	1672	517
Chr1	10291260	A_G	AT1G29400.1	CDS	66	236	27.97	AtUBP1c	2046	2880	837	66
Chr1	10291422	A_G	AT1G29400.1	CDS	79	449	17.59	AtUBP1c	1884	2880	675	228
Chr1	10292863	A_G	AT1G29400.1	CDS	5	36	13.89	AtUBP1c	785	2880	93	65
Chr1	10293176	A_G	AT1G29400.1	CDS	89	368	24.18	AtUBP1c	569	2880	317	122
Chr1	10300835	T_A	AT1G29418.1	5'UTR	6	36	16.67	AtUBP1c	205	672	204	50
Chr1	10380335	A_G	AT1G29690.1	CDS	3	18	16.67	AtUBP1c	1124	2268	108	75
Chr1	10459659	A_G	AT1G29880.1	3'UTR	48	241	19.92	AtUBP1c	2379	2581	2	202
Chr1	10475371	T_C	AT1G29920.1	CDS	150	249	60.24	AtUBP1c	599	1314	521	282
Chr1	10647052	A_G	AT1G30250.1	3'UTR	5	17	29.41	AtUBP1c	599	809	200	210
Chr1	10647319	A_G	AT1G30250.1	CDS	154	499	30.86	AtUBP1c	332	809	182	66
Chr1	10831884	A_G	AT1G30580.1	3'UTR	52	356	14.61	AtUBP1c	1435	1646	68	211
Chr1	10840563	T_C	AT1G30590.1	intron	10	69	14.49	AtUBP1c		2303
Chr1	10858542	A_G	AT1G30630.1	3'UTR	28	192	14.58	AtUBP1c	1032	1342	3	310
Chr1	10909530	T_C	AT1G30755.1	5'UTR	11	40	27.5	AtUBP1c	227	3091	226	756
Chr1	10909530	A_G	AT1G30757.1	3'UTR	11	40	27.5	AtUBP1c	440	694	138	254
Chr1	11221545	A_G	AT1G31350.1	CDS	15	71	21.13	AtUBP1c	1245	1480	1161	26
Chr1	11262001	A_G	AT1G31460.1	CDS	5	18	27.78	AtUBP1c	1364	1922	609	296
Chr1	11393306	A_G	AT1G31780.1	CDS	13	82	15.85	AtUBP1c	1180	2323	167	87
Chr1	11412986	A_G	AT1G31814.1	CDS	3	16	18.75	AtUBP1c	1517	2111	1420	1
Chr1	11534615	T_A	AT1G32060.1	3'UTR	27	140	19.29	AtUBP1c	1866	1890	208	24
Chr1	11534615	A_T	AT1G32070.2	intron	27	140	19.29	AtUBP1c		1058	24	208
Chr1	11534617	G_A	AT1G32060.1	3'UTR	13	91	14.29	AtUBP1c	1868	1890	210	22
Chr1	11534617	C_T	AT1G32070.2	intron	13	91	14.29	AtUBP1c		1058	22	210
Chr1	11557446	A_G	AT1G32127.1	CDS	6	35	17.14	AtUBP1c	703	1320	271	75
Chr1	11558494	A_G	AT1G32127.1	CDS	4	27	14.81	AtUBP1c	1112	1320	333	114
Chr1	11663206	A_G	AT1G32340.1	3'UTR	5	10	50	AtUBP1c	2406	2604	255	198
Chr1	11695251	A_G	AT1G32410.1	CDS	27	199	13.57	AtUBP1c	480	795	152	46
Chr1	11798410	A_G	AT1G32630.1	3'UTR	3	16	18.75	AtUBP1c	682	3631	66	2949
Chr1	11798410	T_C	AT1G32640.1	3'UTR	3	16	18.75	AtUBP1c	2998	3289	631	291
Chr1	11885825	A_G	AT1G32810.2	CDS	9	48	18.75	AtUBP1c	3688	3878	350	18
Chr1	11929120	A_G	AT1G32920.1	CDS	57	225	25.33	AtUBP1c	364	1237	219	17
Chr1	11931558	A_G	AT1G32928.1	CDS	6	21	28.57	AtUBP1c	410	653	226	28
Chr1	12002562	A_G	AT1G33102.1	CDS	4	15	26.67	AtUBP1c	444	768	69	29
Chr1	12002569	A_G	AT1G33102.1	CDS	4	17	23.53	AtUBP1c	437	768	62	36
Chr1	12002761	A_G	AT1G33102.1	5'UTR	4	16	25	AtUBP1c	245	768	244	129
Chr1	12092225	A_G	AT1G33360.1	CDS	10	43	23.26	AtUBP1c	446	2999	114	698
Chr1	12116023	A_G	AT1G33410.1	CDS	2	10	20	AtUBP1c	1569	4744	110	76
Chr1	12146283	A_G	AT1G33470.1	3'UTR	39	226	17.26	AtUBP1c	1173	2098	242	925
Chr1	12146927	A_G	AT1G33470.1	3'UTR	44	178	24.72	AtUBP1c	1817	2098	886	281
Chr1	12348382	A_G	AT1G33960.1	3'UTR	10	66	15.15	AtUBP1c	1322	1453	197	131
Chr1	13030957	A_G	AT1G35430.1	CDS	11	67	16.42	AtUBP1c	419	823	74	297
Chr1	13122571	A_G	AT1G35580.1	CDS	87	466	18.67	AtUBP1c	1699	2066	187	111
Chr1	13227111	A_G	AT1G35720.1	3'UTR	59	451	13.08	AtUBP1c	1262	1390	171	128
Chr1	13227166	C_A	AT1G35720.1	3'UTR	8	10	80	AtUBP1c	1317	1390	226	73
Chr1	13227166	G_T	AT1G35730.1	intron	8	10	80	AtUBP1c		1695	73	226
Chr1	13898400	A_G	AT1G36730.1	3'UTR	2	11	18.18	AtUBP1c	2096	2286	305	190
Chr1	16136404	A_G	AT1G42990.1	CDS	62	234	26.5	AtUBP1c	550	1231	108	342
Chr1	16617269	A_G	AT1G43850.1	5'UTR	3	19	15.79	AtUBP1c	282	3852	281	223
Chr1	16784352	T_C	AT1G44120.1	CDS	2	15	13.33	AtUBP1c	3651	6345	587	1966
Chr1	16873323	T_A	AT1G44575.1	3'UTR	37	263	14.07	AtUBP1c	1130	1231	128	101
Chr1	16873325	T_A	AT1G44575.1	3'UTR	39	213	18.31	AtUBP1c	1132	1231	130	99
Chr1	16914499	A_G	AT1G44800.1	CDS	2	12	16.67	AtUBP1c	1151	1656	35	157
Chr1	16942368	A_G	AT1G44835.2	3'UTR	6	34	17.65	AtUBP1c	1066	1221	30	155
Chr1	17167356	G_T	AT1G45249.3	CDS	12	62	19.35	AtUBP1c	231	1697	59	1014
Chr1	17192762	A_G	AT1G45688.1	CDS	92	641	14.35	AtUBP1c	1061	1613	245	108
Chr1	17265935	A_G	AT1G46768.1	3'UTR	4	16	25	AtUBP1c	890	1124	110	234
Chr1	17734228	A_G	AT1G48090.1	CDS	4	27	14.81	AtUBP1c	11707	12995	182	39
Chr1	17742130	A_G	AT1G48090.1	CDS	8	67	11.94	AtUBP1c	7025	12995	226	142
Chr1	17745758	A_G	AT1G48090.1	CDS	3	24	12.5	AtUBP1c	4991	12995	84	191
Chr1	17778938	A_G	AT1G48120.1	CDS	3	13	23.08	AtUBP1c	776	4558	488	269
Chr1	17940951	A_G	AT1G48520.1	CDS	3	16	18.75	AtUBP1c	781	2112	12	197
Chr1	17950815	A_G	AT1G48550.1	CDS	2	15	13.33	AtUBP1c	1059	1295	39	23
Chr1	17975301	A_G	AT1G48620.1	CDS	25	161	15.53	AtUBP1c	1278	2308	675	218
Chr1	17984555	A_G	AT1G48635.2	CDS	3	19	15.79	AtUBP1c	553	1571	158	32
Chr1	18071038	A_G	AT1G48860.1	CDS	10	56	17.86	AtUBP1c	544	2096	68	134
Chr1	18218095	A_G	AT1G49240.1	3'UTR	49	364	13.46	AtUBP1c	1561	1805	147	244
Chr1	18277269	A_G	AT1G49380.1	CDS	5	35	14.29	AtUBP1c	547	2123	13	206
Chr1	18285746	A_G	AT1G49410.1	3'UTR	3	20	15	AtUBP1c	335	775	17	440
Chr1	18356931	A_G	AT1G49600.1	3'UTR	3	21	14.29	AtUBP1c	1940	2065	304	125
Chr1	18455327	A_G	AT1G49850.1	CDS	11	80	13.75	AtUBP1c	927	1410	344	1
Chr1	18522912	A_G	AT1G50030.1	CDS	8	41	19.51	AtUBP1c	7633	8200	83	170
Chr1	18621169	A_G	AT1G50260.1	CDS	3	20	15	AtUBP1c	789	2601	474	313
Chr1	18879396	A_G	AT1G50940.1	CDS	9	33	27.27	AtUBP1c	316	1391	140	42
Chr1	19051165	A_G	AT1G51390.1	CDS	2	10	20	AtUBP1c	656	1298	156	19
Chr1	19561521	G_T	AT1G52500.2	CDS	3	15	20	AtUBP1c	742	1594	44	6
Chr1	19561521	C_A	AT1G52510.1	3'UTR	3	15	20	AtUBP1c	1459	1470	275	11
Chr1	19761944	A_G	AT1G53035.1	CDS	5	31	16.13	AtUBP1c	618	1012	374	78
Chr1	19919728	A_G	AT1G53390.1	CDS	8	50	16	AtUBP1c	653	3874	91	181
Chr1	20069092	T_C	AT1G53760.1	3'UTR	2	10	20	AtUBP1c	1139	1266	66	127
Chr1	20071411	A_G	AT1G53770.2	3'UTR	3	15	20	AtUBP1c	1905	2005	48	100
Chr1	20186806	A_G	AT1G54080.2	CDS	20	110	18.18	AtUBP1c	104	1720	18	113
Chr1	20191399	A_G	AT1G54090.1	CDS	16	93	17.2	AtUBP1c	1928	2429	1662	206
Chr1	20211055	A_G	AT1G54130.1	5'UTR	32	157	20.38	AtUBP1c	284	2734	283	121
Chr1	20358777	A_G	AT1G54510.1	CDS	2	13	15.38	AtUBP1c	1875	2333	506	174
Chr1	20381741	A_G	AT1G54570.1	CDS	25	72	34.72	AtUBP1c	1911	2756	239	124
Chr1	20402892	A_G	AT1G54630.1	CDS	4	31	12.9	AtUBP1c	275	943	27	29
Chr1	20577773	T_C	AT1G55160.3	intron	7	51	13.73	AtUBP1c		919
Chr1	20577773	A_G	AT1G55152.1	3'UTR	7	51	13.73	AtUBP1c	536	885	170	349
Chr1	20729789	A_G	AT1G55530.1	CDS	42	150	28	AtUBP1c	1116	1780	738	317
Chr1	20730095	A_G	AT1G55530.1	CDS	30	156	19.23	AtUBP1c	810	1780	432	623
Chr1	20731144	A_G	AT1G55530.1	5'UTR	4	22	18.18	AtUBP1c	213	1780	212	148
Chr1	20733103	A_G	AT1G55535.1	CDS	8	23	34.78	AtUBP1c	646	1525	105	225
Chr1	20890412	A_G	AT1G55860.1	CDS	7	41	17.07	AtUBP1c	2098	11404	1403	6357
Chr1	20892049	A_G	AT1G55860.1	CDS	2	10	20	AtUBP1c	669	11404	181	25
Chr1	20892161	A_G	AT1G55860.1	CDS	2	14	14.29	AtUBP1c	557	11404	69	137
Chr1	20895938	A_G	AT1G55870.1	CDS	2	13	15.38	AtUBP1c	357	2660	275	92
Chr1	20899740	A_G	AT1G55880.1	CDS	2	14	14.29	AtUBP1c	1033	1872	118	117
Chr1	21073800	C_G	AT1G56280.1	intron	59	74	79.73	AtUBP1c		1185
Chr1	21073802	T_A	AT1G56280.1	intron	39	55	70.91	AtUBP1c		1185
Chr1	21144198	A_G	AT1G56450.1	3'UTR	65	346	18.79	AtUBP1c	1090	1350	11	260
Chr1	21234111	A_G	AT1G56650.1	CDS	2	15	13.33	AtUBP1c	553	1109	98	397
Chr1	21371646	A_G	AT1G57700.1	CDS	2	14	14.29	AtUBP1c	973	2909	55	229
Chr1	21404549	A_G	AT1G57790.1	3'UTR	2	14	14.29	AtUBP1c	1177	1384	28	207
Chr1	21439445	A_G	AT1G57980.1	CDS	3	13	23.08	AtUBP1c	1299	1538	1143	1
Chr1	21439780	A_G	AT1G57980.1	CDS	4	18	22.22	AtUBP1c	964	1538	808	336
Chr1	21441613	A_G	AT1G57990.1	3'UTR	2	12	16.67	AtUBP1c	1424	1858	86	434
Chr1	21442158	A_G	AT1G57990.1	CDS	12	78	15.38	AtUBP1c	879	1858	714	458
Chr1	21577542	A_G	AT1G58230.1	CDS	3	22	13.64	AtUBP1c	7025	8256	313	58
Chr1	21580308	A_G	AT1G58235.1	3'UTR	10	71	14.08	AtUBP1c	459	1145	108	686
Chr1	21580418	A_G	AT1G58235.1	CDS	38	160	23.75	AtUBP1c	349	1145	223	1
Chr1	21784208	C_T	AT1G58807.1	3'UTR	60	164	36.59	AtUBP1c	3717	4090	414	373
Chr1	21820466	C_T	AT1G59124.1	3'UTR	50	156	32.05	AtUBP1c	3629	4002	812	373
Chr1	21860899	A_G	AT1G59510.1	CDS	2	10	20	AtUBP1c	1397	1755	1131	14
Chr1	21889899	A_G	AT1G59600.1	3'UTR	2	11	18.18	AtUBP1c	1149	1409	27	260
Chr1	21926900	A_G	AT1G59660.1	CDS	5	18	27.78	AtUBP1c	1534	3200	359	260
Chr1	21926973	A_G	AT1G59660.1	CDS	6	19	31.58	AtUBP1c	1607	3200	432	187
Chr1	21927023	A_G	AT1G59660.1	CDS	4	23	17.39	AtUBP1c	1657	3200	482	137
Chr1	22019310	A_G	AT1G59820.1	CDS	6	47	12.77	AtUBP1c	3433	4299	267	95
Chr1	22020864	A_G	AT1G59830.1	CDS	3	20	15	AtUBP1c	975	1462	17	156
Chr1	22028766	A_G	AT1G59840.1	intron	3	21	14.29	AtUBP1c		1246
Chr1	22028766	T_C	AT1G59850.1	intron	3	21	14.29	AtUBP1c		1551
Chr1	22028773	A_G	AT1G59840.1	intron	3	24	12.5	AtUBP1c		1246
Chr1	22028773	T_C	AT1G59850.1	CDS	3	24	12.5	AtUBP1c	1390	1551	504	5
Chr1	22095529	A_G	AT1G60010.1	3'UTR	34	232	14.66	AtUBP1c	839	1083	130	244
Chr1	22143939	A_G	AT1G60070.2	CDS	19	125	15.2	AtUBP1c	2337	3268	100	112
Chr1	22190067	A_G	AT1G60160.1	CDS	2	11	18.18	AtUBP1c	1140	2932	219	41
Chr1	22195265	A_G	AT1G60170.1	3'UTR	11	70	15.71	AtUBP1c	1699	1834	87	135
Chr1	22200358	G_A	AT1G60190.1	CDS	3	12	25	AtUBP1c	2093	2422	1955	105
Chr1	22264576	A_G	AT1G60430.1	3'UTR	6	40	15	AtUBP1c	935	1126	80	191
Chr1	22266821	A_G	AT1G60440.1	CDS	7	48	14.58	AtUBP1c	1172	1577	57	168
Chr1	22328246	A_G	AT1G60610.1	CDS	10	26	38.46	AtUBP1c	1468	1922	298	247
Chr1	22358202	A_G	AT1G60730.3	intron	12	48	25	AtUBP1c		1296
Chr1	22554252	G_T	AT1G61180.2	3'UTR	4	18	22.22	AtUBP1c	2982	3414	66	432
Chr1	22638143	A_G	AT1G61360.1	CDS	5	31	16.13	AtUBP1c	2327	2782	47	276
Chr1	22748457	A_G	AT1G61640.1	CDS	10	53	18.87	AtUBP1c	607	2344	378	930
Chr1	22949327	A_G	AT1G62085.1	CDS	3	13	23.08	AtUBP1c	1118	2324	815	570
Chr1	22960382	A_G	AT1G62120.1	CDS	3	11	27.27	AtUBP1c	1722	1965	1257	56
Chr1	23108530	A_G	AT1G62430.1	CDS	2	13	15.38	AtUBP1c	631	1950	240	13
Chr1	23209237	A_G	AT1G62680.1	CDS	2	14	14.29	AtUBP1c	751	2448	656	990
Chr1	23209242	A_G	AT1G62680.1	CDS	2	14	14.29	AtUBP1c	746	2448	651	995
Chr1	23325781	A_G	AT1G62970.1	3'UTR	3	16	18.75	AtUBP1c	2510	2917	29	407
Chr1	23427294	A_G	AT1G63170.1	3'UTR	3	16	18.75	AtUBP1c	1589	1703	220	114
Chr1	23456156	A_G	AT1G63240.1	3'UTR	2	14	14.29	AtUBP1c	2057	2502	31	445
Chr1	23538461	A_G	AT1G63470.1	CDS	2	14	14.29	AtUBP1c	782	1881	402	93
Chr1	23564017	A_G	AT1G63530.1	CDS	2	13	15.38	AtUBP1c	470	1956	363	558
Chr1	23636011	A_G	AT1G63720.1	3'UTR	4	24	16.67	AtUBP1c	1417	1683	110	266
Chr1	23636424	A_G	AT1G63720.1	CDS	8	31	25.81	AtUBP1c	1004	1683	669	302
Chr1	23644704	A_G	AT1G63730.1	CDS	5	17	29.41	AtUBP1c	2473	2901	606	428
Chr1	23668910	T_C	AT1G63800.1	intron	2	15	13.33	AtUBP1c		976
Chr1	23669665	A_G	AT1G63810.1	3'UTR	5	31	16.13	AtUBP1c	3365	3572	24	207
Chr1	23689957	A_G	AT1G63840.1	3'UTR	10	64	15.62	AtUBP1c	851	1205	33	354
Chr1	23890689	A_G	AT1G64380.1	3'UTR	2	10	20	AtUBP1c	1505	1624	291	119
Chr1	23891035	A_G	AT1G64380.1	CDS	11	68	16.18	AtUBP1c	1159	1624	953	54
Chr1	23916240	A_G	AT1G64400.1	CDS	2	10	20	AtUBP1c	1969	2384	173	9
Chr1	23942190	A_G	AT1G64450.1	CDS	2	15	13.33	AtUBP1c	711	1303	596	432
Chr1	23942190	T_C	AT1G64455.1	CDS	2	15	13.33	AtUBP1c	411	639	339	228
Chr1	23959883	A_G	AT1G64530.1	CDS	2	13	15.38	AtUBP1c	257	2906	63	150
Chr1	23959884	A_G	AT1G64530.1	CDS	2	13	15.38	AtUBP1c	258	2906	64	149
Chr1	23986162	A_G	AT1G64580.1	CDS	2	16	12.5	AtUBP1c	601	1973	487	1084
Chr1	23986167	A_G	AT1G64580.1	CDS	2	15	13.33	AtUBP1c	596	1973	482	1089
Chr1	24051270	G_A	AT1G64740.1	CDS	5	34	14.71	AtUBP1c	593	1652	156	43
Chr1	24133350	A_G	AT1G64960.1	CDS	4	21	19.05	AtUBP1c	2941	3795	268	699
Chr1	24134721	A_G	AT1G64970.1	CDS	17	107	15.89	AtUBP1c	867	1415	219	89
Chr1	24134725	A_G	AT1G64970.1	CDS	14	110	12.73	AtUBP1c	863	1415	215	93
Chr1	24234588	A_G	AT1G65250.1	CDS	7	33	21.21	AtUBP1c	309	1633	156	962
Chr1	24244910	A_G	AT1G65270.2	3'UTR	12	59	20.34	AtUBP1c	1434	1598	405	164
Chr1	24363689	A_G	AT1G65540.1	CDS	8	58	13.79	AtUBP1c	1680	2749	126	48
Chr1	24440466	A_G	AT1G65720.1	3'UTR	44	246	17.89	AtUBP1c	608	1422	4	814
Chr1	24445770	A_G	AT1G65730.1	CDS	4	14	28.57	AtUBP1c	1966	2487	748	352
Chr1	24493148	A_G	AT1G65845.1	3'UTR	5	17	29.41	AtUBP1c	640	777	183	137
Chr1	24526204	A_G	AT1G65920.1	CDS	4	10	40	AtUBP1c	2498	3344	1826	84
Chr1	24632560	A_G	AT1G66150.1	CDS	31	187	16.58	AtUBP1c	1223	3360	1057	1238
Chr1	24686276	T_A	AT1G66240.1	3'UTR	11	20	55	AtUBP1c	580	742	168	162
Chr1	24789047	A_G	AT1G66465.1	CDS	6	37	16.22	AtUBP1c	180	1302	96	15
Chr1	24949288	A_G	AT1G66880.1	CDS	7	36	19.44	AtUBP1c	478	4147	402	207
Chr1	24951823	A_G	AT1G66880.1	CDS	19	130	14.62	AtUBP1c	1629	4147	388	235
Chr1	25045508	A_G	AT1G67080.1	CDS	7	36	19.44	AtUBP1c	982	1339	29	103
Chr1	25103071	A_G	AT1G67140.3	CDS	2	14	14.29	AtUBP1c	5242	6954	23	287
Chr1	25327550	A_G	AT1G67580.1	3'UTR	18	81	22.22	AtUBP1c	2932	3200	176	268
Chr1	25329436	A_G	AT1G67580.1	CDS	15	87	17.24	AtUBP1c	2026	3200	1529	185
Chr1	25367160	A_G	AT1G67680.1	CDS	14	110	12.73	AtUBP1c	1253	2571	123	158
Chr1	25418681	T_C	AT1G67790.1	intron	5	24	20.83	AtUBP1c		1995
Chr1	25436283	A_G	AT1G67840.1	CDS	31	183	16.94	AtUBP1c	1530	2222	84	189
Chr1	25495926	T_A	AT1G68010.2	intron	18	90	20	AtUBP1c		1449
Chr1	25495927	C_A	AT1G68010.2	intron	15	84	17.86	AtUBP1c		1449
Chr1	25652559	A_G	AT1G68410.1	intron	6	48	12.5	AtUBP1c		2382
Chr1	25726457	A_G	AT1G68550.1	CDS	6	48	12.5	AtUBP1c	828	1830	327	647
Chr1	25754205	A_G	AT1G68580.2	CDS	19	114	16.67	AtUBP1c	903	2637	238	544
Chr1	25766772	A_G	AT1G68620.1	CDS	3	16	18.75	AtUBP1c	1055	1523	754	256
Chr1	25797747	A_G	AT1G68710.1	CDS	11	75	14.67	AtUBP1c	1123	4788	228	176
Chr1	25915517	A_G	AT1G68920.1	5'UTR	7	41	17.07	AtUBP1c	534	2429	533	102
Chr1	26069586	A_G	AT1G69340.1	CDS	3	21	14.29	AtUBP1c	1892	2149	17	58
Chr1	26090407	A_G	AT1G69410.1	3'UTR	3	22	13.64	AtUBP1c	961	1288	212	327
Chr1	26109906	A_G	AT1G69450.1	CDS	11	70	15.71	AtUBP1c	243	2278	100	333
Chr1	26327312	A_G	AT1G69900.1	CDS	8	49	16.33	AtUBP1c	654	1647	504	173
Chr1	26392438	A_G	AT1G70070.1	CDS	2	15	13.33	AtUBP1c	1261	3564	130	50
Chr1	26419581	A_G	AT1G70150.1	3'UTR	2	10	20	AtUBP1c	1211	1418	59	207
Chr1	26420956	A_G	AT1G70160.1	CDS	17	135	12.59	AtUBP1c	751	2023	29	336
Chr1	26479827	A_G	AT1G70300.1	CDS	3	10	30	AtUBP1c	1093	2996	109	204
Chr1	26496324	A_G	AT1G70320.1	CDS	21	114	18.42	AtUBP1c	4889	11639	4181	3531
Chr1	26501387	A_G	AT1G70320.1	5'UTR	8	56	14.29	AtUBP1c	266	11639	265	105
Chr1	26632798	A_G	AT1G70630.1	CDS	3	18	16.67	AtUBP1c	1186	2481	361	370
Chr1	26680478	A_G	AT1G70750.1	3'UTR	3	21	14.29	AtUBP1c	2605	3211	75	606
Chr1	26764528	A_G	AT1G70980.1	3'UTR	2	15	13.33	AtUBP1c	2148	2243	133	95
Chr1	26764531	A_G	AT1G70980.1	3'UTR	4	12	33.33	AtUBP1c	2151	2243	136	92
Chr1	26783134	A_G	AT1G71010.1	CDS	12	55	21.82	AtUBP1c	1087	5999	295	123
Chr1	26818233	A_G	AT1G71110.1	5'UTR	7	45	15.56	AtUBP1c	356	2282	355	10
Chr1	26849434	A_G	AT1G71220.2	CDS	14	111	12.61	AtUBP1c	3698	5068	233	119
Chr1	26885097	G_T	AT1G71330.1	CDS	2	10	20	AtUBP1c	73	975	72	158
Chr1	26885102	C_G	AT1G71330.1	CDS	2	10	20	AtUBP1c	68	975	67	163
Chr1	26887559	A_G	AT1G71340.1	5'UTR	13	66	19.7	AtUBP1c	806	2416	805	237
Chr1	26917677	A_G	AT1G71410.1	5'UTR	4	30	13.33	AtUBP1c	51	3286	50	161
Chr1	26936951	A_G	AT1G71500.1	CDS	293	1403	20.88	AtUBP1c	666	1242	149	111
Chr1	27064189	A_G	AT1G71900.1	3'UTR	18	94	19.15	AtUBP1c	1461	1802	135	341
Chr1	27099820	A_G	AT1G71980.1	CDS	24	152	15.79	AtUBP1c	1833	2215	528	61
Chr1	27158726	A_G	AT1G72175.1	CDS	2	14	14.29	AtUBP1c	383	1037	188	11
Chr1	27212023	A_G	AT1G72280.1	3'UTR	8	37	21.62	AtUBP1c	1608	1810	15	202
Chr1	27219155	A_G	AT1G72300.1	CDS	9	52	17.31	AtUBP1c	2111	3898	1811	1476
Chr1	27227424	A_G	AT1G72310.1	3'UTR	5	13	38.46	AtUBP1c	1760	1881	44	121
Chr1	27329429	A_G	AT1G72560.1	CDS	6	41	14.63	AtUBP1c	465	3941	38	1683
Chr1	27393001	G_A	AT1G72770.1	3'UTR	8	61	13.11	AtUBP1c	2345	2671	149	326
Chr1	27396467	A_G	AT1G72790.1	CDS	8	49	16.33	AtUBP1c	1870	2202	1619	66
Chr1	27405827	A_G	AT1G72830.2	CDS	3	14	21.43	AtUBP1c	1199	1565	258	128
Chr1	27409737	A_G	AT1G72840.2	CDS	2	15	13.33	AtUBP1c	3508	4049	210	233
Chr1	27526561	A_G	AT1G73200.1	CDS	12	66	18.18	AtUBP1c	258	2996	12	191
Chr1	27622891	A_G	AT1G73460.1	CDS	14	76	18.42	AtUBP1c	2756	4156	1200	159
Chr1	27755606	A_G	AT1G73820.1	3'UTR	5	32	15.62	AtUBP1c	780	932	133	152
Chr1	27796052	A_G	AT1G73930.1	CDS	3	10	30	AtUBP1c	1954	2650	1482	34
Chr1	27819867	A_G	AT1G73970.1	CDS	7	35	20	AtUBP1c	2678	2981	143	96
Chr1	27890820	A_G	AT1G74160.1	CDS	15	97	15.46	AtUBP1c	4000	4616	510	331
Chr1	27911165	A_G	AT1G74210.1	CDS	11	63	17.46	AtUBP1c	307	1417	29	154
Chr1	27957840	A_G	AT1G74360.1	CDS	15	95	15.79	AtUBP1c	3420	3694	3161	71
Chr1	28074076	A_G	AT1G74710.2	3'UTR	3	17	17.65	AtUBP1c	2078	2120	113	42
Chr1	28120503	A_G	AT1G74850.1	CDS	3	21	14.29	AtUBP1c	2075	3425	1811	23
Chr1	28144771	A_G	AT1G74930.1	CDS	2	15	13.33	AtUBP1c	921	1208	532	55
Chr1	28152673	A_G	AT1G74960.2	CDS	2	10	20	AtUBP1c	1919	2434	7	109
Chr1	28215979	A_G	AT1G75180.1	3'UTR	4	24	16.67	AtUBP1c	1400	1543	170	143
Chr1	28414395	A_G	AT1G75660.1	CDS	17	116	14.66	AtUBP1c	2788	3511	92	430
Chr1	28464107	A_G	AT1G75820.1	CDS	4	27	14.81	AtUBP1c	2865	3549	2545	44
Chr1	28525323	A_G	AT1G75990.1	CDS	19	80	23.75	AtUBP1c	975	1813	133	106
Chr1	28528150	A_G	AT1G76010.1	3'UTR	5	37	13.51	AtUBP1c	1644	1735	354	91
Chr1	28544595	A_G	AT1G76065.1	3'UTR	2	11	18.18	AtUBP1c	949	1206	303	257
Chr1	28635324	A_G	AT1G76340.1	CDS	10	68	14.71	AtUBP1c	1458	1901	982	136
Chr1	28640789	A_G	AT1G76350.1	CDS	7	36	19.44	AtUBP1c	983	3032	646	148
Chr1	28686378	A_G	AT1G76460.1	3'UTR	15	82	18.29	AtUBP1c	2013	2210	343	197
Chr1	28688678	A_G	AT1G76460.1	5'UTR	7	38	18.42	AtUBP1c	531	2210	530	171
Chr1	28730688	A_G	AT1G76570.1	CDS	20	77	25.97	AtUBP1c	1052	1215	233	66
Chr1	28757725	A_G	AT1G76620.1	CDS	8	57	14.04	AtUBP1c	860	2051	104	296
Chr1	28867089	A_G	AT1G76880.1	CDS	25	134	18.66	AtUBP1c	1250	2386	682	842
Chr1	28920400	A_G	AT1G76960.1	3'UTR	3	10	30	AtUBP1c	465	548	237	83
Chr1	28926026	A_G	AT1G76980.1	3'UTR	10	78	12.82	AtUBP1c	1366	1684	439	318
Chr1	28933042	A_G	AT1G76990.1	intron	9	69	13.04	AtUBP1c		2866
Chr1	28933054	A_G	AT1G76990.1	intron	10	81	12.35	AtUBP1c		2866
Chr1	29025654	A_G	AT1G77260.1	CDS	11	80	13.75	AtUBP1c	1280	2626	102	168
Chr1	29032805	A_G	AT1G77280.1	CDS	2	10	20	AtUBP1c	1523	2898	137	111
Chr1	29039309	A_G	AT1G77290.1	CDS	4	24	16.67	AtUBP1c	846	1754	85	506
Chr1	29120152	A_G	AT1G77490.1	3'UTR	5	33	15.15	AtUBP1c	1575	2516	105	941
Chr1	29148542	A_G	AT1G77590.1	CDS	12	61	19.67	AtUBP1c	2310	2692	123	41
Chr1	29160299	A_G	AT1G77600.3	CDS	2	14	14.29	AtUBP1c	1357	4706	152	73
Chr1	29167537	A_G	AT1G77610.1	3'UTR	15	109	13.76	AtUBP1c	1381	1617	50	236
Chr1	29186720	A_G	AT1G77660.1	CDS	4	22	18.18	AtUBP1c	1213	1933	780	97
Chr1	29192323	A_G	AT1G77680.1	CDS	60	234	25.64	AtUBP1c	3360	3963	224	135
Chr1	29193557	A_G	AT1G77680.1	CDS	22	164	13.41	AtUBP1c	2303	3963	1366	760
Chr1	29193747	A_G	AT1G77680.1	CDS	34	167	20.36	AtUBP1c	2113	3963	1176	950
Chr1	29194107	A_G	AT1G77680.1	CDS	35	172	20.35	AtUBP1c	1753	3963	816	1310
Chr1	29194155	A_G	AT1G77680.1	CDS	28	196	14.29	AtUBP1c	1705	3963	768	1358
Chr1	29196063	A_G	AT1G77680.1	5'UTR	20	136	14.71	AtUBP1c	228	3963	227	99
Chr1	29331930	A_G	AT1G78000.1	CDS	3	12	25	AtUBP1c	1874	2763	357	56
Chr1	29342584	T_C	AT1G78030.1	intron	17	94	18.09	AtUBP1c		800
Chr1	29486432	A_G	AT1G78380.1	3'UTR	7	17	41.18	AtUBP1c	1075	1120	226	45
Chr1	29550180	A_G	AT1G78570.1	CDS	31	242	12.81	AtUBP1c	402	2572	70	1495
Chr1	29652962	A_G	AT1G78880.1	3'UTR	16	115	13.91	AtUBP1c	1917	2246	105	329
Chr1	29653503	A_G	AT1G78880.1	CDS	13	68	19.12	AtUBP1c	1474	2246	67	144
Chr1	29674942	A_G	AT1G78920.1	CDS	5	33	15.15	AtUBP1c	1730	3173	166	21
Chr1	29725126	A_G	AT1G79010.1	3'UTR	33	223	14.8	AtUBP1c	776	1106	11	330
Chr1	29727649	A_G	AT1G79020.1	CDS	2	13	15.38	AtUBP1c	1615	2134	213	38
Chr1	29736906	T_A	AT1G79040.1	3'UTR	69	405	17.04	AtUBP1c	681	784	124	103
Chr1	29736908	T_A	AT1G79040.1	3'UTR	48	355	13.52	AtUBP1c	683	784	126	101
Chr1	29868640	A_G	AT1G79410.1	CDS	11	58	18.97	AtUBP1c	1145	1931	944	603
Chr1	29932758	A_G	AT1G79570.1	3'UTR	9	41	21.95	AtUBP1c	4273	4453	97	180
Chr1	29935399	A_G	AT1G79570.1	CDS	35	170	20.59	AtUBP1c	2570	4453	2141	657
Chr1	30111229	A_G	AT1G80040.3	5'UTR	9	71	12.68	AtUBP1c	52	1475	51	177
Chr1	30135559	A_G	AT1G80110.1	CDS	8	30	26.67	AtUBP1c	536	1405	93	149
Chr1	30164584	A_G	AT1G80210.1	CDS	7	46	15.22	AtUBP1c	629	1576	87	128
Chr1	30184446	A_G	AT1G80280.1	CDS	8	42	19.05	AtUBP1c	1992	2823	111	416
Chr1	30310249	A_G	AT1G80630.1	CDS	2	14	14.29	AtUBP1c	419	1972	366	1370
Chr1	30333580	A_G	AT1G80710.1	CDS	9	20	45	AtUBP1c	1614	1771	132	81
Chr1	30336987	A_G	AT1G80720.1	CDS	4	20	20	AtUBP1c	460	1070	218	104
Chr1	30394211	A_G	AT1G80870.1	CDS	3	18	16.67	AtUBP1c	2313	2500	2078	0
Chr1	30394212	A_G	AT1G80870.1	3'UTR	3	18	16.67	AtUBP1c	2314	2500	0	186
Chr1	30397977	A_G	AT1G80890.1	3'UTR	13	82	15.85	AtUBP1c	428	661	101	233
Chr2	91783	A_G	AT2G01130.1	CDS	2	11	18.18	AtUBP1c	1817	3987	66	128
Chr2	102454	A_G	AT2G01170.1	CDS	11	69	15.94	AtUBP1c	1573	1871	257	90
Chr2	149803	A_G	AT2G01290.1	CDS	35	251	13.94	AtUBP1c	783	1667	186	611
Chr2	193403	A_G	AT2G01440.1	3'UTR	3	12	25	AtUBP1c	3693	3932	546	239
Chr2	198138	A_G	AT2G01440.1	CDS	2	13	15.38	AtUBP1c	894	3932	429	56
Chr2	206110	A_G	AT2G01460.1	intron	5	37	13.51	AtUBP1c		3022
Chr2	223206	A_G	AT2G01490.1	3'UTR	17	94	18.09	AtUBP1c	1174	1777	18	603
Chr2	255879	A_G	AT2G01570.1	CDS	33	211	15.64	AtUBP1c	1690	2322	1465	298
Chr2	271987	A_G	AT2G01600.1	CDS	3	21	14.29	AtUBP1c	1608	2297	11	369
Chr2	284980	A_G	AT2G01650.1	CDS	17	121	14.05	AtUBP1c	1369	1757	104	129
Chr2	457103	A_G	AT2G01980.1	CDS	3	16	18.75	AtUBP1c	102	3772	33	192
Chr2	553327	A_G	AT2G02160.1	3'UTR	30	172	17.44	AtUBP1c	2322	2563	79	241
Chr2	584122	A_G	AT2G02220.1	CDS	9	44	20.45	AtUBP1c	3280	3605	3002	24
Chr2	584462	A_G	AT2G02220.1	CDS	13	92	14.13	AtUBP1c	2940	3605	2662	364
Chr2	585933	A_G	AT2G02220.1	CDS	12	59	20.34	AtUBP1c	1469	3605	1191	1835
Chr2	621921	A_G	AT2G02370.1	CDS	6	15	40	AtUBP1c	409	1714	80	168
Chr2	775235	A_G	AT2G02760.1	3'UTR	75	506	14.82	AtUBP1c	837	1504	85	667
Chr2	838790	A_G	AT2G02870.1	CDS	21	134	15.67	AtUBP1c	852	2460	412	991
Chr2	849288	A_G	AT2G02910.1	CDS	2	15	13.33	AtUBP1c	262	1757	83	124
Chr2	860435	A_G	AT2G02955.1	CDS	3	10	30	AtUBP1c	910	2456	169	699
Chr2	903709	A_G	AT2G03060.2	intron	3	14	21.43	AtUBP1c		1337
Chr2	1158782	A_G	AT2G03800.1	3'UTR	13	59	22.03	AtUBP1c	1166	1478	86	312
Chr2	1355084	A_G	AT2G04070.1	CDS	6	23	26.09	AtUBP1c	713	1716	373	171
Chr2	1401299	A_G	AT2G04160.1	3'UTR	8	29	27.59	AtUBP1c	2603	2634	150	31
Chr2	1577157	A_G	AT2G04530.1	CDS	3	23	13.04	AtUBP1c	464	1530	349	37
Chr2	1610937	A_G	AT2G04620.1	CDS	11	64	17.19	AtUBP1c	2024	2455	1965	431
Chr2	1610937	T_C	AT2G04621.1	intron	11	64	17.19	AtUBP1c		404	431	1965
Chr2	1899648	A_G	AT2G05230.1	3'UTR	5	43	11.63	AtUBP1c	2731	2911	169	180
Chr2	1913471	A_G	AT2G05250.1	3'UTR	7	39	17.95	AtUBP1c	2740	2920	173	180
Chr2	1915693	A_G	AT2G05250.1	CDS	7	43	16.28	AtUBP1c	518	2920	72	2048
Chr2	2354269	A_G	AT2G06040.1	CDS	2	11	18.18	AtUBP1c	1329	2655	1150	214
Chr2	2361246	A_T	AT2G06050.2	intron	4	11	36.36	AtUBP1c		1510
Chr2	2997247	T_C	AT2G07215.1	CDS	5	19	26.32	AtUBP1c	376	738	87	227
Chr2	2997341	T_C	AT2G07215.1	intron	4	23	17.39	AtUBP1c		738
Chr2	2997365	T_C	AT2G07215.1	intron	7	24	29.17	AtUBP1c		738
Chr2	3251890	C_T	AT2G07671.1	CDS	52	62	83.87	AtUBP1c	452	776	223	34
Chr2	3252031	C_T	AT2G07671.1	CDS	27	34	79.41	AtUBP1c	311	776	82	175
Chr2	3252061	C_T	AT2G07671.1	CDS	24	30	80	AtUBP1c	281	776	52	205
Chr2	3270030	C_T	AT2G07751.1	CDS	3	10	30	AtUBP1c	23	357	22	334
Chr2	3363614	C_T	AT2G07698.1	CDS	3	11	27.27	AtUBP1c	1931	2444	1092	414
Chr2	3426907	C_T	AT2G07718.1	CDS	3	15	20	AtUBP1c	2223	5799	644	297
Chr2	4305530	A_G	AT2G10931.1	CDS	3	22	13.64	AtUBP1c	358	1126	162	38
Chr2	4804531	A_G	AT2G11891.1	CDS	3	11	27.27	AtUBP1c	141	168	140	27
Chr2	5390392	A_G	AT2G13100.1	CDS	11	80	13.75	AtUBP1c	591	2273	186	759
Chr2	5692891	T_C	AT2G13660.1	5'UTR	7	36	19.44	AtUBP1c	126	856	125	1
Chr2	6280443	A_G	AT2G14680.2	intron	2	13	15.38	AtUBP1c		2298
Chr2	6303644	A_G	AT2G14720.1	CDS	39	248	15.73	AtUBP1c	723	2566	129	563
Chr2	6492822	A_G	AT2G15020.1	CDS	5	37	13.51	AtUBP1c	691	2088	464	1116
Chr2	6653964	A_G	AT2G15310.1	CDS	6	18	33.33	AtUBP1c	302	1216	17	130
Chr2	6759065	A_G	AT2G15480.1	CDS	2	13	15.38	AtUBP1c	636	2099	248	742
Chr2	6812645	A_G	AT2G15620.1	CDS	168	1211	13.87	AtUBP1c	1897	2193	719	21
Chr2	6932529	A_G	AT2G15900.1	CDS	6	42	14.29	AtUBP1c	3345	3607	116	6
Chr2	6932529	T_C	AT2G15910.1	3'UTR	6	42	14.29	AtUBP1c	1583	1706	387	123
Chr2	7100643	A_G	AT2G16390.1	CDS	3	14	21.43	AtUBP1c	2572	3104	1301	449
Chr2	7191297	T_C	AT2G16586.1	5'UTR	118	244	48.36	AtUBP1c	361	1135	360	351
Chr2	7255755	A_G	AT2G16720.1	CDS	4	17	23.53	AtUBP1c	1005	1287	460	86
Chr2	7279893	A_G	AT2G16770.1	CDS	5	25	20	AtUBP1c	434	1497	34	686
Chr2	7459689	A_G	AT2G17120.1	CDS	49	303	16.17	AtUBP1c	760	1450	533	124
Chr2	7469008	A_G	AT2G17150.1	CDS	3	23	13.04	AtUBP1c	1670	3665	214	794
Chr2	7571819	A_G	AT2G17440.1	CDS	5	31	16.13	AtUBP1c	831	2321	488	58
Chr2	7573028	A_G	AT2G17440.1	CDS	13	76	17.11	AtUBP1c	1661	2321	771	142
Chr2	7608642	A_G	AT2G17500.1	CDS	4	26	15.38	AtUBP1c	1138	1676	43	142
Chr2	7642478	A_G	AT2G17560.1	3'UTR	20	77	25.97	AtUBP1c	592	953	7	361
Chr2	7685753	A_G	AT2G17700.1	3'UTR	16	94	17.02	AtUBP1c	1833	2232	24	399
Chr2	7689242	A_G	AT2G17700.1	CDS	11	56	19.64	AtUBP1c	204	2232	36	166
Chr2	7716112	A_G	AT2G17760.1	CDS	10	66	15.15	AtUBP1c	1639	2032	39	157
Chr2	7789103	A_G	AT2G17930.1	CDS	4	17	23.53	AtUBP1c	8137	12118	58	1240
Chr2	7796793	A_G	AT2G17930.1	CDS	2	13	15.38	AtUBP1c	3246	12118	48	941
Chr2	7826331	A_G	AT2G17980.1	CDS	38	163	23.31	AtUBP1c	1997	2289	1779	73
Chr2	7865654	A_G	AT2G18090.1	CDS	12	72	16.67	AtUBP1c	1119	3285	253	1663
Chr2	7867415	A_G	AT2G18090.1	3'UTR	15	71	21.13	AtUBP1c	2880	3285	97	405
Chr2	7898117	A_G	AT2G18160.1	3'UTR	4	15	26.67	AtUBP1c	1126	1231	170	105
Chr2	7932012	A_G	AT2G18230.1	3'UTR	37	225	16.44	AtUBP1c	939	1028	126	89
Chr2	7934266	A_G	AT2G18230.1	5'UTR	3	11	27.27	AtUBP1c	88	1028	87	55
Chr2	8082561	A_G	AT2G18630.1	3'UTR	3	22	13.64	AtUBP1c	1789	2129	64	340
Chr2	8094771	A_G	AT2G18670.1	3'UTR	4	28	14.29	AtUBP1c	1114	1166	318	52
Chr2	8094771	A_G	AT2G18680.1	5'UTR	4	28	14.29	AtUBP1c	158	1166	157	8
Chr2	8095108	A_G	AT2G18680.1	CDS	11	41	26.83	AtUBP1c	495	1166	328	535
Chr2	8095597	A_G	AT2G18680.1	CDS	4	21	19.05	AtUBP1c	984	1166	817	46
Chr2	8098720	A_G	AT2G18690.1	3'UTR	21	94	22.34	AtUBP1c	1301	1974	101	673
Chr2	8125686	A_G	AT2G18750.1	intron	9	23	39.13	AtUBP1c		2700
Chr2	8125805	A_G	AT2G18750.1	5'UTR	16	40	40	AtUBP1c	471	2700	3	21
Chr2	8195049	A_G	AT2G18915.2	CDS	12	76	15.79	AtUBP1c	1807	2344	1333	257
Chr2	8196162	A_G	AT2G18915.2	CDS	11	78	14.1	AtUBP1c	694	2344	220	1370
Chr2	8205702	A_G	AT2G18940.1	CDS	8	60	13.33	AtUBP1c	777	2774	639	1829
Chr2	8222847	C_A	AT2G18960.1	intron	2	10	20	AtUBP1c		3548
Chr2	8222864	A_G	AT2G18960.1	intron	2	12	16.67	AtUBP1c		3548
Chr2	8364043	A_G	AT2G19280.1	CDS	3	15	20	AtUBP1c	1500	3462	1371	710
Chr2	8377085	A_G	AT2G19350.1	CDS	8	41	19.51	AtUBP1c	474	745	109	12
Chr2	8632197	A_G	AT2G20000.1	3'UTR	5	32	15.62	AtUBP1c	2762	3000	126	238
Chr2	8694773	A_G	AT2G20140.1	CDS	4	13	30.77	AtUBP1c	1437	1775	19	64
Chr2	8743235	A_G	AT2G20290.1	3'UTR	2	13	15.38	AtUBP1c	4522	4742	39	220
Chr2	8743238	A_G	AT2G20290.1	3'UTR	2	14	14.29	AtUBP1c	4519	4742	36	223
Chr2	8864421	A_G	AT2G20580.1	CDS	19	93	20.43	AtUBP1c	2739	3091	65	113
Chr2	8924932	C_A	AT2G20690.1	3'UTR	4	20	20	AtUBP1c	1164	1206	310	42
Chr2	8924932	G_T	AT2G20700.1	3'UTR	4	20	20	AtUBP1c	653	691	70	38
Chr2	8924934	T_A	AT2G20690.1	3'UTR	4	19	21.05	AtUBP1c	1166	1206	312	40
Chr2	8924934	A_T	AT2G20700.1	3'UTR	4	19	21.05	AtUBP1c	651	691	68	40
Chr2	9265319	A_G	AT2G21660.1	3'UTR	43	296	14.53	AtUBP1c	930	1165	157	235
Chr2	9504965	A_G	AT2G22400.1	CDS	6	37	16.22	AtUBP1c	2392	2698	57	142
Chr2	9732733	T_C	AT2G22850.1	CDS	2	12	16.67	AtUBP1c	880	1321	551	132
Chr2	9856539	A_G	AT2G23150.1	CDS	2	10	20	AtUBP1c	1626	2016	86	117
Chr2	9951706	A_G	AT2G23360.1	CDS	2	13	15.38	AtUBP1c	2238	3257	1662	291
Chr2	9960503	A_G	AT2G23390.1	3'UTR	12	71	16.9	AtUBP1c	1645	1776	64	131
Chr2	9962537	A_G	AT2G23390.1	CDS	26	176	14.77	AtUBP1c	730	1776	166	115
Chr2	10112282	A_G	AT2G23760.1	CDS	20	110	18.18	AtUBP1c	737	2408	454	502
Chr2	10283511	A_G	AT2G24180.1	CDS	49	261	18.77	AtUBP1c	1606	1830	527	78
Chr2	10283674	A_G	AT2G24180.1	3'UTR	10	63	15.87	AtUBP1c	1769	1830	84	61
Chr2	10283674	T_C	AT2G24190.2	3'UTR	10	63	15.87	AtUBP1c	1050	1103	65	53
Chr2	10339577	A_G	AT2G24290.1	CDS	4	20	20	AtUBP1c	352	1014	19	282
Chr2	10366653	A_G	AT2G24360.1	5'UTR	33	224	14.73	AtUBP1c	250	1882	249	62
Chr2	10374675	A_G	AT2G24390.1	3'UTR	22	159	13.84	AtUBP1c	545	868	20	323
Chr2	10383040	A_G	AT2G24420.1	3'UTR	22	116	18.97	AtUBP1c	1645	2010	72	365
Chr2	10724781	A_G	AT2G25180.1	CDS	6	40	15	AtUBP1c	1899	2291	855	128
Chr2	10763121	A_G	AT2G25280.1	CDS	4	31	12.9	AtUBP1c	792	1339	37	137
Chr2	10770875	A_G	AT2G25297.1	3'UTR	6	23	26.09	AtUBP1c	329	528	175	199
Chr2	10848111	A_G	AT2G25490.1	CDS	151	529	28.54	AtUBP1c	2316	3052	1768	93
Chr2	10848199	A_G	AT2G25490.1	CDS	110	454	24.23	AtUBP1c	2228	3052	1680	181
Chr2	10849840	A_G	AT2G25490.1	CDS	20	126	15.87	AtUBP1c	587	3052	39	1822
Chr2	10888719	A_G	AT2G25580.1	CDS	5	21	23.81	AtUBP1c	711	2503	617	1230
Chr2	10965484	A_G	AT2G25730.2	CDS	8	54	14.81	AtUBP1c	3411	8090	283	63
Chr2	10977854	A_G	AT2G25737.1	CDS	2	14	14.29	AtUBP1c	893	2090	84	116
Chr2	11002969	A_G	AT2G25790.1	CDS	5	19	26.32	AtUBP1c	2484	3269	2338	173
Chr2	11003024	A_G	AT2G25790.1	CDS	3	12	25	AtUBP1c	2539	3269	2393	118
Chr2	11116202	A_G	AT2G26100.1	3'UTR	10	72	13.89	AtUBP1c	1359	1688	9	329
Chr2	11457657	A_G	AT2G26870.1	CDS	8	30	26.67	AtUBP1c	1131	1862	164	540
Chr2	11748954	A_G	AT2G27490.1	CDS	3	20	15	AtUBP1c	652	1367	55	52
Chr2	11800591	A_G	AT2G27660.1	CDS	7	49	14.29	AtUBP1c	338	2512	259	1897
Chr2	11958873	A_G	AT2G28070.1	CDS	5	38	13.16	AtUBP1c	1942	2609	180	92
Chr2	12133465	A_G	AT2G28370.1	3'UTR	38	197	19.29	AtUBP1c	892	1199	17	307
Chr2	12275711	A_G	AT2G28630.1	3'UTR	7	46	15.22	AtUBP1c	1535	1867	7	39
Chr2	12289827	T_C	AT2G28650.1	CDS	4	11	36.36	AtUBP1c	1266	1941	1154	567
Chr2	12401115	A_G	AT2G28880.1	CDS	5	20	25	AtUBP1c	1454	3177	159	148
Chr2	12515801	A_G	AT2G29120.1	CDS	47	232	20.26	AtUBP1c	147	3146	92	190
Chr2	12752139	A_G	AT2G29910.1	CDS	9	52	17.31	AtUBP1c	969	1786	691	244
Chr2	12769180	A_G	AT2G29960.1	3'UTR	50	255	19.61	AtUBP1c	690	1551	2	224
Chr2	12777903	A_G	AT2G29970.1	CDS	6	47	12.77	AtUBP1c	1609	3687	55	185
Chr2	12826358	A_G	AT2G30050.1	CDS	18	133	13.53	AtUBP1c	1034	1360	818	90
Chr2	12826384	A_G	AT2G30050.1	CDS	24	137	17.52	AtUBP1c	1060	1360	844	64
Chr2	12903827	A_G	AT2G30250.1	CDS	8	56	14.29	AtUBP1c	1231	1776	100	61
Chr2	12934345	A_G	AT2G30350.2	CDS	5	29	17.24	AtUBP1c	1041	1237	585	108
Chr2	13001371	A_G	AT2G30505.1	CDS	3	13	23.08	AtUBP1c	1204	1905	715	250
Chr2	13001946	A_G	AT2G30505.1	CDS	2	10	20	AtUBP1c	629	1905	140	825
Chr2	13029073	A_G	AT2G30580.1	CDS	4	26	15.38	AtUBP1c	1175	2094	95	317
Chr2	13142041	A_G	AT2G30870.1	CDS	233	1730	13.47	AtUBP1c	497	1132	103	351
Chr2	13157355	A_G	AT2G30920.1	3'UTR	6	36	16.67	AtUBP1c	1140	1406	53	266
Chr2	13182351	A_G	AT2G30980.1	CDS	27	162	16.67	AtUBP1c	1341	1667	94	1
Chr2	13220634	A_G	AT2G31070.1	3'UTR	7	41	17.07	AtUBP1c	1894	2050	228	156
Chr2	13307226	A_G	AT2G31230.1	CDS	5	36	13.89	AtUBP1c	347	1142	181	550
Chr2	13322340	A_G	AT2G31260.1	CDS	14	55	25.45	AtUBP1c	3016	3523	776	49
Chr2	13322644	A_G	AT2G31260.1	CDS	10	70	14.29	AtUBP1c	2712	3523	472	353
Chr2	13383535	A_G	AT2G31390.1	3'UTR	12	71	16.9	AtUBP1c	1354	1466	99	112
Chr2	13419866	A_G	AT2G31510.1	CDS	2	15	13.33	AtUBP1c	941	2530	46	126
Chr2	13427603	A_G	AT2G31530.1	CDS	9	51	17.65	AtUBP1c	299	2101	164	333
Chr2	13438199	A_G	AT2G31570.1	3'UTR	19	84	22.62	AtUBP1c	670	895	11	225
Chr2	13532112	A_G	AT2G31820.1	CDS	24	143	16.78	AtUBP1c	2123	3359	416	450
Chr2	13644937	A_G	AT2G32090.1	CDS	2	13	15.38	AtUBP1c	288	971	16	214
Chr2	13652796	A_G	AT2G32120.1	CDS	3	11	27.27	AtUBP1c	831	2185	615	1076
Chr2	13684506	A_G	AT2G32240.1	3'UTR	39	245	15.92	AtUBP1c	4273	4480	107	207
Chr2	13809850	A_G	AT2G32530.1	CDS	10	48	20.83	AtUBP1c	605	2617	77	241
Chr2	13813220	A_G	AT2G32530.1	CDS	27	150	18	AtUBP1c	2265	2617	299	267
Chr2	13869842	A_G	AT2G32700.7	CDS	23	186	12.37	AtUBP1c	1572	3001	131	96
Chr2	13885529	A_G	AT2G32730.1	3'UTR	26	138	18.84	AtUBP1c	3310	3517	64	207
Chr2	14015842	A_G	AT2G33020.1	CDS	4	23	17.39	AtUBP1c	627	2672	208	1968
Chr2	14056518	A_G	AT2G33170.1	CDS	22	132	16.67	AtUBP1c	3951	4369	235	147
Chr2	14282059	A_G	AT2G33770.1	5'UTR	25	160	15.62	AtUBP1c	747	4176	262	467
Chr2	14282290	A_G	AT2G33770.1	5'UTR	7	44	15.91	AtUBP1c	516	4176	31	698
Chr2	14313021	A_G	AT2G33835.1	CDS	5	25	20	AtUBP1c	1132	2345	541	750
Chr2	14610189	A_G	AT2G34660.1	CDS	16	102	15.69	AtUBP1c	3732	5617	254	69
Chr2	14631780	A_G	AT2G34690.1	3'UTR	19	125	15.2	AtUBP1c	1061	1363	0	302
Chr2	14752648	A_G	AT2G35000.1	CDS	2	10	20	AtUBP1c	672	1779	297	839
Chr2	15296768	A_G	AT2G36460.1	3'UTR	14	95	14.74	AtUBP1c	1605	1760	160	155
Chr2	15297967	A_G	AT2G36460.1	CDS	72	345	20.87	AtUBP1c	491	1760	95	132
Chr2	15342638	A_G	AT2G36580.1	CDS	5	28	17.86	AtUBP1c	1572	2020	9	143
Chr2	15350547	A_G	AT2G36620.1	3'UTR	71	435	16.32	AtUBP1c	690	969	0	279
Chr2	15406826	A_G	AT2G36740.1	3'UTR	5	32	15.62	AtUBP1c	1510	1714	144	204
Chr2	15424469	A_G	AT2G36800.1	CDS	8	55	14.55	AtUBP1c	661	1958	511	976
Chr2	15525793	A_G	AT2G36960.3	CDS	3	11	27.27	AtUBP1c	1239	2814	23	215
Chr2	15557603	A_G	AT2G37040.1	CDS	32	192	16.67	AtUBP1c	2695	2931	1748	1
Chr2	15593702	A_G	AT2G37110.1	CDS	93	578	16.09	AtUBP1c	842	1173	212	24
Chr2	15613561	A_G	AT2G37170.1	3'UTR	124	641	19.34	AtUBP1c	1046	1205	62	159
Chr2	15643929	A_G	AT2G37250.1	3'UTR	2	10	20	AtUBP1c	1551	1765	610	214
Chr2	15665719	A_G	AT2G37310.1	CDS	2	11	18.18	AtUBP1c	1397	2316	1356	617
Chr2	15749525	A_G	AT2G37520.1	CDS	7	32	21.88	AtUBP1c	611	3373	90	503
Chr2	15749717	A_G	AT2G37520.1	5'UTR	5	29	17.24	AtUBP1c	419	3373	418	101
Chr2	15793633	G_A	AT2G37650.1	CDS	4	22	18.18	AtUBP1c	1089	2600	1010	1146
Chr2	16070114	A_G	AT2G38360.1	CDS	27	148	18.24	AtUBP1c	551	1279	388	274
Chr2	16192028	A_G	AT2G38720.1	CDS	2	10	20	AtUBP1c	1579	1653	159	74
Chr2	16214083	A_G	AT2G38780.1	CDS	9	63	14.29	AtUBP1c	1378	2530	197	27
Chr2	16214484	T_C	AT2G38780.1	3'UTR	6	38	15.79	AtUBP1c	1779	2530	373	751
Chr2	16214484	A_G	AT2G38790.1	3'UTR	6	38	15.79	AtUBP1c	781	1076	61	295
Chr2	16305501	A_G	AT2G39050.1	3'UTR	7	47	14.89	AtUBP1c	1251	1383	164	132
Chr2	16323719	A_G	AT2G39130.1	CDS	2	13	15.38	AtUBP1c	1600	2107	79	86
Chr2	16355391	A_G	AT2G39190.2	CDS	15	104	14.42	AtUBP1c	2263	2969	50	354
Chr2	16356290	A_G	AT2G39200.1	CDS	5	19	26.32	AtUBP1c	1842	2091	408	35
Chr2	16424812	A_G	AT2G39340.1	CDS	7	51	13.73	AtUBP1c	486	3740	46	853
Chr2	16430038	T_A	AT2G39340.1	3'UTR	2	12	16.67	AtUBP1c	3670	3740	266	70
Chr2	16430041	G_A	AT2G39340.1	3'UTR	2	11	18.18	AtUBP1c	3673	3740	269	67
Chr2	16471787	A_G	AT2G39450.1	CDS	14	81	17.28	AtUBP1c	1467	1694	304	43
Chr2	16496024	A_G	AT2G39518.1	3'UTR	2	14	14.29	AtUBP1c	738	943	4	205
Chr2	16496167	A_G	AT2G39518.1	CDS	4	20	20	AtUBP1c	595	943	80	138
Chr2	16496194	A_G	AT2G39518.1	CDS	2	12	16.67	AtUBP1c	568	943	53	165
Chr2	16504234	A_G	AT2G39550.1	3'UTR	4	26	15.38	AtUBP1c	1313	1458	89	145
Chr2	16612335	A_G	AT2G39805.2	CDS	15	48	31.25	AtUBP1c	220	1349	18	35
Chr2	16666216	A_G	AT2G39930.1	CDS	20	132	15.15	AtUBP1c	366	2890	138	191
Chr2	16677840	A_G	AT2G39950.1	CDS	12	88	13.64	AtUBP1c	1128	2426	117	1082
Chr2	16678251	A_G	AT2G39950.1	CDS	3	22	13.64	AtUBP1c	794	2426	27	216
Chr2	16925691	A_G	AT2G40520.1	3'UTR	20	122	16.39	AtUBP1c	1694	1917	15	223
Chr2	16971288	A_G	AT2G40670.2	intron	2	11	18.18	AtUBP1c		1016
Chr2	17095378	G_T	AT2G40960.1	5'UTR	3	13	23.08	AtUBP1c	214	1614	213	258
Chr2	17098013	A_G	AT2G40970.1	CDS	5	33	15.15	AtUBP1c	719	1182	505	241
Chr2	17122490	A_G	AT2G41040.1	CDS	15	100	15	AtUBP1c	819	1389	130	178
Chr2	17150856	A_G	AT2G41140.1	CDS	35	133	26.32	AtUBP1c	762	2443	364	118
Chr2	17179144	A_G	AT2G41220.1	CDS	9	51	17.65	AtUBP1c	1307	5733	316	126
Chr2	17222353	A_G	AT2G41310.1	CDS	2	15	13.33	AtUBP1c	514	2370	73	29
Chr2	17361759	A_G	AT2G41640.1	CDS	3	22	13.64	AtUBP1c	1151	1993	581	632
Chr2	17363207	A_G	AT2G41640.1	intron	30	201	14.93	AtUBP1c		1993
Chr2	17363207	A_G	AT2G41650.1	5'UTR	30	201	14.93	AtUBP1c	563	1793	562	730
Chr2	17385747	A_G	AT2G41700.1	CDS	16	110	14.55	AtUBP1c	4434	6106	126	137
Chr2	17388283	A_G	AT2G41700.1	CDS	4	18	22.22	AtUBP1c	3435	6106	120	58
Chr2	17492863	A_G	AT2G41900.1	CDS	57	421	13.54	AtUBP1c	1962	3021	1511	639
Chr2	17593633	A_G	AT2G42230.2	3'UTR	15	95	15.79	AtUBP1c	1881	2103	71	222
Chr2	17854095	A_G	AT2G42890.1	CDS	5	15	33.33	AtUBP1c	2680	3138	15	110
Chr2	17946228	G_A	AT2G43150.1	CDS	11	21	52.38	AtUBP1c	567	1411	335	303
Chr2	17946701	A_G	AT2G43150.1	3'UTR	14	101	13.86	AtUBP1c	957	1411	50	454
Chr2	17977699	A_G	AT2G43250.1	CDS	2	11	18.18	AtUBP1c	472	2509	80	1797
Chr2	17979238	A_G	AT2G43250.1	CDS	4	22	18.18	AtUBP1c	2011	2509	1619	258
Chr2	18097348	A_G	AT2G43630.1	3'UTR	32	140	22.86	AtUBP1c	1078	1218	3	140
Chr2	18110349	A_G	AT2G43680.1	CDS	22	155	14.19	AtUBP1c	1426	2735	869	66
Chr2	18110937	A_G	AT2G43680.1	CDS	7	44	15.91	AtUBP1c	1841	2735	18	650
Chr2	18152452	A_G	AT2G43820.1	CDS	35	204	17.16	AtUBP1c	375	1744	173	450
Chr2	18153058	A_G	AT2G43820.1	CDS	10	72	13.89	AtUBP1c	894	1744	68	657
Chr2	18153068	A_G	AT2G43820.1	CDS	11	80	13.75	AtUBP1c	904	1744	78	647
Chr2	18335646	A_G	AT2G44430.1	CDS	6	39	15.38	AtUBP1c	1655	2373	416	519
Chr2	18376360	A_G	AT2G44500.1	CDS	20	124	16.13	AtUBP1c	1932	2371	429	75
Chr2	18421349	A_G	AT2G44660.1	CDS	6	47	12.77	AtUBP1c	1098	1533	152	85
Chr2	18500058	A_G	AT2G44850.1	CDS	2	13	15.38	AtUBP1c	438	1203	138	765
Chr2	18628398	A_G	AT2G45190.1	3'UTR	3	11	27.27	AtUBP1c	969	1115	51	146
Chr2	18642015	A_G	AT2G45210.1	CDS	26	58	44.83	AtUBP1c	453	1177	131	357
Chr2	18770777	A_G	AT2G45540.2	CDS	9	55	16.36	AtUBP1c	1713	9625	1452	501
Chr2	18815124	A_G	AT2G45670.1	CDS	26	162	16.05	AtUBP1c	1729	2193	74	54
Chr2	18829606	A_G	AT2G45700.1	CDS	3	16	18.75	AtUBP1c	922	2610	129	65
Chr2	18857923	A_G	AT2G45790.1	3'UTR	9	71	12.68	AtUBP1c	1112	1207	169	95
Chr2	18857945	A_G	AT2G45790.1	3'UTR	5	31	16.13	AtUBP1c	1134	1207	191	73
Chr2	18857945	T_C	AT2G45800.1	3'UTR	5	31	16.13	AtUBP1c	1160	1164	207	4
Chr2	18881041	A_G	AT2G45880.1	CDS	3	10	30	AtUBP1c	1649	3272	194	78
Chr2	18911937	T_A	AT2G45960.3	3'UTR	6	33	18.18	AtUBP1c	1254	1299	192	45
Chr2	18911938	C_A	AT2G45960.3	3'UTR	3	28	10.71	AtUBP1c	1255	1299	193	44
Chr2	18917510	A_G	AT2G45980.1	3'UTR	22	137	16.06	AtUBP1c	1196	1434	169	238
Chr2	18955406	A_G	AT2G46110.1	CDS	2	13	15.38	AtUBP1c	810	1452	236	117
Chr2	18955409	A_G	AT2G46110.1	CDS	2	13	15.38	AtUBP1c	807	1452	233	120
Chr2	19055635	A_G	AT2G46420.1	CDS	23	56	41.07	AtUBP1c	1071	2150	76	109
Chr2	19090033	A_G	AT2G46505.1	CDS	41	280	14.64	AtUBP1c	744	1291	435	20
Chr2	19382366	A_G	AT2G47210.1	3'UTR	3	15	20	AtUBP1c	2088	2158	161	70
Chr2	19590596	A_G	AT2G47820.1	CDS	2	10	20	AtUBP1c	2742	2968	1643	33
Chr2	19595829	A_G	AT2G47850.1	5'UTR	16	98	16.33	AtUBP1c	301	2376	300	123
Chr2	19646995	A_G	AT2G48020.2	CDS	15	102	14.71	AtUBP1c	1800	2167	218	12
Chr2	19654817	A_G	AT2G48060.1	CDS	5	38	13.16	AtUBP1c	5039	7984	1404	1075
Chr2	19689797	A_G	AT2G48160.1	CDS	2	14	14.29	AtUBP1c	4325	4798	18	13
Chr3	13885	A_G	AT3G01050.1	CDS	22	155	14.19	AtUBP1c	348	1106	31	101
Chr3	58388	A_G	AT3G01170.1	CDS	20	116	17.24	AtUBP1c	844	1380	345	302
Chr3	152981	A_G	AT3G01400.1	CDS	10	56	17.86	AtUBP1c	1257	1539	1061	6
Chr3	241200	A_G	AT3G01640.1	3'UTR	22	101	21.78	AtUBP1c	1128	1379	1	251
Chr3	256725	G_A	AT3G01690.1	5'UTR	35	180	19.44	AtUBP1c	431	1861	430	27
Chr3	384347	A_G	AT3G02130.1	3'UTR	3	19	15.79	AtUBP1c	3998	4233	165	235
Chr3	395268	A_G	AT3G02160.1	CDS	3	15	20	AtUBP1c	1010	1736	653	540
Chr3	395275	A_G	AT3G02160.1	CDS	2	14	14.29	AtUBP1c	1017	1736	660	533
Chr3	445774	A_G	AT3G02260.1	CDS	4	18	22.22	AtUBP1c	2022	15465	1426	4614
Chr3	590739	A_G	AT3G02740.1	CDS	24	131	18.32	AtUBP1c	315	1742	178	69
Chr3	593001	A_G	AT3G02740.1	CDS	11	40	27.5	AtUBP1c	1515	1742	63	88
Chr3	594148	A_G	AT3G02750.3	CDS	5	27	18.52	AtUBP1c	1412	2276	438	8
Chr3	595733	A_G	AT3G02750.3	5'UTR	6	28	21.43	AtUBP1c	23	2276	22	275
Chr3	602660	A_G	AT3G02780.1	CDS	60	332	18.07	AtUBP1c	1631	1890	168	82
Chr3	687865	A_G	AT3G03050.1	5'UTR	2	12	16.67	AtUBP1c	563	4290	38	7
Chr3	690224	A_G	AT3G03050.1	CDS	13	71	18.31	AtUBP1c	2603	4290	343	1405
Chr3	805339	A_G	AT3G03380.1	CDS	4	29	13.79	AtUBP1c	2069	3735	450	26
Chr3	828739	A_G	AT3G03480.1	CDS	4	24	16.67	AtUBP1c	1089	1593	554	339
Chr3	838115	A_G	AT3G03520.1	CDS	6	27	22.22	AtUBP1c	1563	1873	203	143
Chr3	939443	A_G	AT3G03740.1	CDS	14	100	14	AtUBP1c	2228	3489	364	90
Chr3	967716	A_G	AT3G03790.3	CDS	21	111	18.92	AtUBP1c	3599	3932	83	120
Chr3	972126	A_G	AT3G03810.1	3'UTR	7	50	14	AtUBP1c	2460	2938	63	478
Chr3	975781	A_G	AT3G03810.1	CDS	3	20	15	AtUBP1c	546	2938	120	44
Chr3	997167	A_G	AT3G03870.2	CDS	10	71	14.08	AtUBP1c	1246	1489	103	13
Chr3	1080428	A_G	AT3G04110.1	3'UTR	3	10	30	AtUBP1c	2744	2820	191	76
Chr3	1093327	A_G	AT3G04160.2	CDS	3	15	20	AtUBP1c	1020	2610	969	406
Chr3	1110884	A_G	AT3G04220.1	CDS	5	21	23.81	AtUBP1c	1137	2604	516	591
Chr3	1168552	A_G	AT3G04400.1	3'UTR	2	14	14.29	AtUBP1c	756	927	243	171
Chr3	1178808	T_A	AT3G04440.1	CDS	3	10	30	AtUBP1c	119	1883	90	11
Chr3	1178808	A_T	AT3G04443.1	3'UTR	3	10	30	AtUBP1c	2003	2303	239	300
Chr3	1178912	C_A	AT3G04440.1	intron	3	12	25	AtUBP1c		1883
Chr3	1178912	G_T	AT3G04443.1	3'UTR	3	12	25	AtUBP1c	1899	2303	135	404
Chr3	1260709	A_G	AT3G04630.1	3'UTR	2	15	13.33	AtUBP1c	1143	1305	56	162
Chr3	1268011	A_G	AT3G04670.1	5'UTR	22	137	16.06	AtUBP1c	368	2154	367	319
Chr3	1339805	A_G	AT3G04860.1	CDS	4	15	26.67	AtUBP1c	736	1714	413	456
Chr3	1391587	A_G	AT3G05010.1	3'UTR	5	26	19.23	AtUBP1c	1260	1348	124	88
Chr3	1418139	A_G	AT3G05090.1	intron	10	48	20.83	AtUBP1c		2975
Chr3	1418139	T_C	AT3G05080.1	CDS	10	48	20.83	AtUBP1c	233	374	101	6
Chr3	1493519	A_G	AT3G05230.1	3'UTR	6	33	18.18	AtUBP1c	791	2669	66	1878
Chr3	1514728	A_G	AT3G05320.1	CDS	8	31	25.81	AtUBP1c	192	1522	167	1170
Chr3	1541937	A_G	AT3G05380.2	CDS	2	14	14.29	AtUBP1c	788	3610	76	183
Chr3	1543088	A_G	AT3G05380.2	CDS	3	23	13.04	AtUBP1c	1446	3610	56	209
Chr3	1544698	A_G	AT3G05380.2	CDS	3	13	23.08	AtUBP1c	2517	3610	21	167
Chr3	1606094	A_G	AT3G05530.1	3'UTR	10	56	17.86	AtUBP1c	1557	1706	100	149
Chr3	1619979	A_G	AT3G05580.1	5'UTR	7	47	14.89	AtUBP1c	724	2364	723	128
Chr3	1658614	A_G	AT3G05675.2	CDS	2	14	14.29	AtUBP1c	1658	2107	1124	189
Chr3	1676822	A_G	AT3G05690.1	3'UTR	9	21	42.86	AtUBP1c	1317	1633	99	316
Chr3	1676900	A_G	AT3G05690.1	3'UTR	4	21	19.05	AtUBP1c	1239	1633	21	394
Chr3	1676915	A_G	AT3G05690.1	3'UTR	5	25	20	AtUBP1c	1224	1633	6	409
Chr3	1756280	A_G	AT3G05880.1	intron	2	15	13.33	AtUBP1c		879
Chr3	1774013	A_G	AT3G05936.1	3'UTR	3	12	25	AtUBP1c	577	758	48	181
Chr3	1774017	A_G	AT3G05936.1	3'UTR	3	13	23.08	AtUBP1c	573	758	44	185
Chr3	1823234	A_G	AT3G06035.1	CDS	15	88	17.05	AtUBP1c	740	1070	461	62
Chr3	1969709	T_C	AT3G06435.1	3'UTR	2	10	20	AtUBP1c	1076	1749	392	673
Chr3	2241892	A_G	AT3G07080.1	CDS	3	12	25	AtUBP1c	891	1865	532	40
Chr3	2338289	A_G	AT3G07330.1	CDS	4	29	13.79	AtUBP1c	880	2784	653	48
Chr3	2370962	A_G	AT3G07400.1	CDS	10	61	16.39	AtUBP1c	2253	3453	216	123
Chr3	2396158	A_G	AT3G07520.1	CDS	11	71	15.49	AtUBP1c	1728	2816	173	133
Chr3	2397409	A_G	AT3G07520.1	CDS	14	79	17.72	AtUBP1c	680	2816	375	874
Chr3	2411600	A_G	AT3G07560.1	3'UTR	78	496	15.73	AtUBP1c	1208	1487	15	279
Chr3	2416466	A_G	AT3G07568.1	3'UTR	11	90	12.22	AtUBP1c	305	528	27	223
Chr3	2439615	A_G	AT3G07640.1	CDS	12	76	15.79	AtUBP1c	836	1159	82	46
Chr3	2445937	A_G	AT3G07660.1	CDS	22	152	14.47	AtUBP1c	2239	3400	208	289
Chr3	2447009	A_G	AT3G07660.1	CDS	9	56	16.07	AtUBP1c	1671	3400	94	200
Chr3	2450402	A_G	AT3G07660.1	5'UTR	21	127	16.54	AtUBP1c	258	3400	257	29
Chr3	2450436	A_G	AT3G07660.1	5'UTR	18	93	19.35	AtUBP1c	224	3400	223	63
Chr3	2494137	A_G	AT3G07810.2	CDS	62	277	22.38	AtUBP1c	1366	2451	828	420
Chr3	2494456	A_G	AT3G07810.2	CDS	24	138	17.39	AtUBP1c	1685	2451	1147	101
Chr3	2515509	A_G	AT3G07880.1	CDS	3	18	16.67	AtUBP1c	938	1412	42	35
Chr3	2523441	A_G	AT3G07910.1	CDS	9	68	13.24	AtUBP1c	271	794	39	74
Chr3	2605803	A_G	AT3G08580.1	CDS	531	3322	15.98	AtUBP1c	1099	1460	199	97
Chr3	2625290	A_G	AT3G08650.2	CDS	70	354	19.77	AtUBP1c	1326	2155	220	596
Chr3	2653293	A_G	AT3G08730.1	CDS	30	214	14.02	AtUBP1c	403	1990	70	535
Chr3	2697380	A_G	AT3G08860.1	CDS	2	11	18.18	AtUBP1c	1441	2334	132	93
Chr3	2698921	A_G	AT3G08860.1	CDS	5	11	45.45	AtUBP1c	500	2334	166	82
Chr3	2707735	A_G	AT3G08890.1	CDS	8	43	18.6	AtUBP1c	640	898	330	40
Chr3	2725229	T_A	AT3G08947.1	CDS	16	20	80	AtUBP1c	1543	3170	575	1196
Chr3	2757689	A_G	AT3G09032.1	CDS	2	13	15.38	AtUBP1c	661	1024	356	84
Chr3	2760071	A_G	AT3G09035.1	CDS	7	34	20.59	AtUBP1c	1260	1571	1004	12
Chr3	2785018	A_G	AT3G09090.1	CDS	9	47	19.15	AtUBP1c	1777	3283	49	207
Chr3	2790356	A_G	AT3G09100.2	CDS	2	13	15.38	AtUBP1c	1498	2824	95	67
Chr3	2997802	A_G	AT3G09770.1	CDS	18	129	13.95	AtUBP1c	454	1810	33	469
Chr3	3036478	A_G	AT3G09900.1	3'UTR	11	59	18.64	AtUBP1c	966	1449	98	483
Chr3	3044133	A_G	AT3G09920.1	5'UTR	2	10	20	AtUBP1c	857	3884	856	456
Chr3	3044135	A_G	AT3G09920.1	5'UTR	2	10	20	AtUBP1c	855	3884	854	458
Chr3	3169111	A_G	AT3G10250.1	CDS	8	51	15.69	AtUBP1c	711	1469	226	259
Chr3	3186734	A_G	AT3G10300.3	CDS	40	275	14.55	AtUBP1c	469	1647	298	362
Chr3	3233474	T_C	AT3G10405.1	3'UTR	2	14	14.29	AtUBP1c	1314	2331	503	1017
Chr3	3233474	A_G	AT3G10400.1	3'UTR	2	14	14.29	AtUBP1c	867	1083	52	216
Chr3	3233480	T_C	AT3G10405.1	3'UTR	3	18	16.67	AtUBP1c	1308	2331	497	1023
Chr3	3233480	A_G	AT3G10400.1	3'UTR	3	18	16.67	AtUBP1c	873	1083	58	210
Chr3	3339557	A_G	AT3G10690.1	3'UTR	10	54	18.52	AtUBP1c	3025	3190	54	165
Chr3	3381298	A_G	AT3G10800.1	CDS	16	114	14.04	AtUBP1c	2054	2377	319	132
Chr3	3452314	A_G	AT3G11010.1	CDS	114	765	14.9	AtUBP1c	1471	3053	1358	1326
Chr3	3463094	A_G	AT3G11040.1	CDS	2	13	15.38	AtUBP1c	1857	2238	495	218
Chr3	3471564	A_G	AT3G11080.1	CDS	2	15	13.33	AtUBP1c	1261	3294	1083	1748
Chr3	3471744	A_G	AT3G11080.1	CDS	7	25	28	AtUBP1c	1441	3294	1263	1568
Chr3	3473150	A_G	AT3G11080.1	CDS	2	15	13.33	AtUBP1c	2847	3294	2669	162
Chr3	3473159	A_G	AT3G11080.1	CDS	2	14	14.29	AtUBP1c	2856	3294	2678	153
Chr3	3476306	A_G	AT3G11100.1	3'UTR	4	22	18.18	AtUBP1c	1514	1633	183	119
Chr3	3508212	A_G	AT3G11200.1	3'UTR	8	38	21.05	AtUBP1c	1156	1372	174	216
Chr3	3547134	A_G	AT3G11320.1	CDS	6	36	16.67	AtUBP1c	1148	2006	29	117
Chr3	3558121	A_G	AT3G11340.1	CDS	11	49	22.45	AtUBP1c	1490	1730	849	28
Chr3	3603792	A_G	AT3G11440.1	CDS	4	17	23.53	AtUBP1c	853	2140	245	763
Chr3	3714974	A_G	AT3G11750.1	3'UTR	4	10	40	AtUBP1c	652	864	96	212
Chr3	3715116	A_G	AT3G11750.1	CDS	13	41	31.71	AtUBP1c	510	864	162	45
Chr3	3784273	A_G	AT3G11950.1	CDS	4	19	21.05	AtUBP1c	959	2038	825	86
Chr3	3850567	A_G	AT3G12080.1	CDS	8	64	12.5	AtUBP1c	1315	2258	144	44
Chr3	3993055	A_G	AT3G12580.1	CDS	9	55	16.36	AtUBP1c	582	2520	170	1568
Chr3	3996457	A_G	AT3G12590.1	3'UTR	4	31	12.9	AtUBP1c	3753	4545	15	792
Chr3	4131363	A_G	AT3G12940.1	CDS	5	36	13.89	AtUBP1c	1105	2637	549	495
Chr3	4133743	A_G	AT3G12950.1	CDS	10	36	27.78	AtUBP1c	1188	2342	48	452
Chr3	4183878	A_G	AT3G13060.2	3'UTR	12	52	23.08	AtUBP1c	2421	2518	245	97
Chr3	4199643	A_G	AT3G13080.1	CDS	51	264	19.32	AtUBP1c	2092	5278	1607	807
Chr3	4200429	A_G	AT3G13080.1	CDS	39	277	14.08	AtUBP1c	1306	5278	821	1593
Chr3	4213960	A_G	AT3G13100.1	CDS	3	14	21.43	AtUBP1c	571	4969	213	2153
Chr3	4213975	A_G	AT3G13100.1	CDS	2	11	18.18	AtUBP1c	556	4969	198	2168
Chr3	4298742	A_G	AT3G13290.1	CDS	3	13	23.08	AtUBP1c	1189	4791	68	150
Chr3	4307407	A_G	AT3G13300.1	CDS	53	305	17.38	AtUBP1c	2781	4621	1251	272
Chr3	4310712	A_G	AT3G13310.1	3'UTR	18	71	25.35	AtUBP1c	918	1086	114	168
Chr3	4318071	A_G	AT3G13320.1	3'UTR	6	37	16.22	AtUBP1c	1864	2280	73	416
Chr3	4385377	A_G	AT3G13460.1	CDS	76	394	19.29	AtUBP1c	2273	3087	61	103
Chr3	4386619	A_G	AT3G13460.1	CDS	66	160	41.25	AtUBP1c	1300	3087	36	557
Chr3	4387259	A_G	AT3G13460.1	CDS	130	441	29.48	AtUBP1c	786	3087	89	477
Chr3	4388329	A_G	AT3G13460.1	5'UTR	70	395	17.72	AtUBP1c	264	3087	263	108
Chr3	4409439	T_A	AT3G13520.1	3'UTR	6	13	46.15	AtUBP1c	515	810	169	295
Chr3	4409440	C_A	AT3G13520.1	3'UTR	6	13	46.15	AtUBP1c	516	810	170	294
Chr3	4493461	T_C	AT3G13700.1	5'UTR	7	27	25.93	AtUBP1c	277	1996	276	828
Chr3	4493461	T_C	AT3G13710.1	CDS	7	27	25.93	AtUBP1c	371	2294	97	469
Chr3	4522239	A_G	AT3G13772.1	CDS	26	169	15.38	AtUBP1c	1679	2386	630	527
Chr3	4571202	A_G	AT3G13870.1	5'UTR	3	14	21.43	AtUBP1c	154	3047	153	92
Chr3	4738217	A_G	AT3G14230.1	CDS	109	434	25.12	AtUBP1c	675	1644	237	601
Chr3	4760988	A_G	AT3G14270.1	CDS	23	130	17.69	AtUBP1c	5766	6234	129	197
Chr3	4832010	A_G	AT3G14440.1	CDS	9	41	21.95	AtUBP1c	2006	2730	1467	332
Chr3	4910276	A_G	AT3G14595.1	3'UTR	6	40	15	AtUBP1c	755	1000	49	245
Chr3	4946478	A_G	AT3G14720.1	CDS	9	63	14.29	AtUBP1c	786	2389	305	103
Chr3	4948281	A_G	AT3G14720.1	CDS	2	13	15.38	AtUBP1c	1771	2389	76	84
Chr3	4948770	A_G	AT3G14720.1	CDS	37	195	18.97	AtUBP1c	2117	2389	261	136
Chr3	4955552	A_G	AT3G14750.1	5'UTR	2	12	16.67	AtUBP1c	203	1595	202	178
Chr3	5258784	A_G	AT3G15534.1	5'UTR	2	13	15.38	AtUBP1c	70	640	69	91
Chr3	5291063	A_G	AT3G15610.1	3'UTR	28	140	20	AtUBP1c	1484	1700	12	216
Chr3	5292872	A_G	AT3G15610.1	5'UTR	13	101	12.87	AtUBP1c	370	1700	369	75
Chr3	5292879	A_G	AT3G15610.1	5'UTR	13	101	12.87	AtUBP1c	363	1700	362	82
Chr3	5338243	A_G	AT3G15760.1	3'UTR	15	64	23.44	AtUBP1c	691	1010	23	319
Chr3	5338371	A_G	AT3G15760.1	3'UTR	3	13	23.08	AtUBP1c	819	1010	151	191
Chr3	5506685	A_G	AT3G16240.1	CDS	136	869	15.65	AtUBP1c	824	1189	271	103
Chr3	5690344	A_G	AT3G16710.1	CDS	2	11	18.18	AtUBP1c	453	1652	324	1199
Chr3	5691036	C_T	AT3G16710.1	CDS	2	11	18.18	AtUBP1c	1145	1652	1016	507
Chr3	5706891	A_G	AT3G16770.1	3'UTR	9	63	14.29	AtUBP1c	1113	1306	122	193
Chr3	5873522	A_G	AT3G17205.1	5'UTR	19	123	15.45	AtUBP1c	472	4007	471	5
Chr3	6035986	A_G	AT3G17650.1	CDS	8	53	15.09	AtUBP1c	1242	2498	26	1101
Chr3	6056210	A_G	AT3G17710.1	CDS	7	35	20	AtUBP1c	716	1284	613	493
Chr3	6081746	T_C	AT3G17770.1	3'UTR	2	13	15.38	AtUBP1c	2261	2368	226	107
Chr3	6096310	A_G	AT3G17810.1	3'UTR	65	251	25.9	AtUBP1c	1591	1969	20	378
Chr3	6194303	T_A	AT3G18080.1	3'UTR	5	28	17.86	AtUBP1c	1843	1992	178	149
Chr3	6239574	A_G	AT3G18210.1	CDS	3	13	23.08	AtUBP1c	678	1756	87	89
Chr3	6239575	A_G	AT3G18210.1	CDS	3	13	23.08	AtUBP1c	677	1756	86	90
Chr3	6263972	A_G	AT3G18270.1	CDS	4	22	18.18	AtUBP1c	1457	1846	23	53
Chr3	6276909	A_G	AT3G18290.1	CDS	3	18	16.67	AtUBP1c	1843	4495	5	1227
Chr3	6330627	A_G	AT3G18440.1	CDS	9	48	18.75	AtUBP1c	1926	2115	679	25
Chr3	6454305	A_G	AT3G18750.1	3'UTR	4	20	20	AtUBP1c	1825	1973	1	148
Chr3	6461580	A_G	AT3G18770.1	CDS	6	27	22.22	AtUBP1c	1296	2453	930	398
Chr3	6524945	A_G	AT3G18930.1	CDS	13	83	15.66	AtUBP1c	1100	2460	400	835
Chr3	6527121	A_G	AT3G18940.1	CDS	5	18	27.78	AtUBP1c	929	1316	39	40
Chr3	6549179	A_G	AT3G18990.1	CDS	20	127	15.75	AtUBP1c	1411	1825	146	102
Chr3	6549929	A_G	AT3G18990.1	CDS	6	46	13.04	AtUBP1c	946	1825	398	49
Chr3	6551699	A_G	AT3G18990.1	5'UTR	6	46	13.04	AtUBP1c	357	1825	356	130
Chr3	6560823	T_C	AT3G19020.1	CDS	6	26	23.08	AtUBP1c	1555	3414	1221	1649
Chr3	6561459	T_C	AT3G19020.1	CDS	4	23	17.39	AtUBP1c	919	3414	585	2285
Chr3	6755379	A_G	AT3G19490.1	CDS	12	84	14.29	AtUBP1c	1509	2149	34	260
Chr3	6757077	A_G	AT3G19490.1	CDS	5	36	13.89	AtUBP1c	806	2149	101	75
Chr3	6872850	A_G	AT3G19780.1	CDS	8	28	28.57	AtUBP1c	1947	3418	930	375
Chr3	6936851	A_G	AT3G19930.1	3'UTR	62	277	22.38	AtUBP1c	2035	2381	9	346
Chr3	6949940	A_G	AT3G19960.2	CDS	13	70	18.57	AtUBP1c	487	4094	153	185
Chr3	6955005	A_G	AT3G19960.2	CDS	10	45	22.22	AtUBP1c	2705	4094	118	28
Chr3	6998432	A_G	AT3G20050.1	3'UTR	44	214	20.56	AtUBP1c	1919	2192	111	273
Chr3	7010182	A_G	AT3G20080.1	CDS	6	33	18.18	AtUBP1c	1330	2298	369	281
Chr3	7078706	A_G	AT3G20290.1	5'UTR	8	36	22.22	AtUBP1c	223	2151	32	50
Chr3	7099439	A_G	AT3G20350.1	3'UTR	5	25	20	AtUBP1c	2381	2740	66	359
Chr3	7225996	A_G	AT3G20660.1	CDS	5	16	31.25	AtUBP1c	1143	2102	443	725
Chr3	7309436	A_G	AT3G20870.1	3'UTR	2	15	13.33	AtUBP1c	1213	1374	62	161
Chr3	7321324	A_G	AT3G20890.1	3'UTR	3	21	14.29	AtUBP1c	1299	1778	269	479
Chr3	7413390	A_G	AT3G21150.1	CDS	2	14	14.29	AtUBP1c	338	1283	0	677
Chr3	7462141	A_G	AT3G21250.2	CDS	12	66	18.18	AtUBP1c	1211	5013	811	1140
Chr3	7623094	A_G	AT3G21650.1	CDS	8	45	17.78	AtUBP1c	962	2395	318	935
Chr3	7623744	A_G	AT3G21650.1	5'UTR	3	15	20	AtUBP1c	390	2395	389	119
Chr3	7644683	A_G	AT3G21700.3	CDS	11	45	24.44	AtUBP1c	419	1645	102	266
Chr3	7772140	A_G	AT3G22060.1	3'UTR	19	127	14.96	AtUBP1c	928	1145	2	217
Chr3	7792698	A_G	AT3G22110.1	3'UTR	17	74	22.97	AtUBP1c	1076	1225	120	149
Chr3	7840632	A_G	AT3G22220.1	CDS	4	27	14.81	AtUBP1c	2004	2867	1726	80
Chr3	7855795	A_G	AT3G22235.1	intron	4	25	16	AtUBP1c		670
Chr3	7876253	A_G	AT3G22270.1	CDS	17	88	19.32	AtUBP1c	1080	3639	401	1604
Chr3	7876831	A_G	AT3G22270.1	CDS	19	95	20	AtUBP1c	1658	3639	979	1026
Chr3	7977181	A_G	AT3G22520.1	CDS	21	97	21.65	AtUBP1c	1703	3170	973	225
Chr3	8006584	A_G	AT3G22600.1	3'UTR	53	223	23.77	AtUBP1c	1079	1414	126	335
Chr3	8114958	T_A	AT3G22890.1	3'UTR	5	29	17.24	AtUBP1c	1839	1905	223	66
Chr3	8114960	T_A	AT3G22890.1	3'UTR	5	29	17.24	AtUBP1c	1841	1905	225	64
Chr3	8136093	A_G	AT3G22942.1	3'UTR	3	23	13.04	AtUBP1c	1127	1238	425	111
Chr3	8152571	A_G	AT3G22970.1	5'UTR	77	356	21.63	AtUBP1c	534	1935	533	20
Chr3	8152945	A_G	AT3G22970.1	CDS	27	182	14.84	AtUBP1c	908	1935	353	51
Chr3	8153833	A_G	AT3G22970.1	CDS	51	346	14.74	AtUBP1c	1619	1935	469	48
Chr3	8255308	A_G	AT3G23150.1	CDS	2	14	14.29	AtUBP1c	653	3150	152	1614
Chr3	8255309	A_G	AT3G23150.1	CDS	2	13	15.38	AtUBP1c	654	3150	153	1613
Chr3	8260902	G_A	AT3G23160.1	CDS	6	23	26.09	AtUBP1c	1188	2316	752	843
Chr3	8412103	T_A	AT3G23450.1	3'UTR	8	51	15.69	AtUBP1c	2056	2146	261	90
Chr3	8412105	T_A	AT3G23450.1	3'UTR	6	46	13.04	AtUBP1c	2058	2146	263	88
Chr3	8513801	A_G	AT3G23660.2	CDS	2	15	13.33	AtUBP1c	2302	2646	11	135
Chr3	8637829	A_G	AT3G23910.1	CDS	4	29	13.79	AtUBP1c	896	1710	105	111
Chr3	8824391	C_T	AT3G24320.1	CDS	2	10	20	AtUBP1c	2544	3819	211	88
Chr3	8942471	A_G	AT3G24520.1	CDS	6	36	16.67	AtUBP1c	1322	1725	704	60
Chr3	9033531	A_G	AT3G24740.1	intron	3	13	23.08	AtUBP1c		1801
Chr3	9080409	A_G	AT3G24870.1	CDS	7	44	15.91	AtUBP1c	3114	6736	365	152
Chr3	9107873	T_C	AT3G24929.1	intron	27	131	20.61	AtUBP1c		1853
Chr3	9107873	A_G	AT3G24982.1	CDS	27	131	20.61	AtUBP1c	2099	3939	1064	959
Chr3	9110419	A_G	AT3G25010.1	CDS	43	292	14.73	AtUBP1c	2330	2692	2329	316
Chr3	9122990	A_G	AT3G25030.1	CDS	4	22	18.18	AtUBP1c	603	1175	340	412
Chr3	9265694	A_G	AT3G25510.1	CDS	2	13	15.38	AtUBP1c	2708	4400	568	1306
Chr3	9303515	A_G	AT3G25590.1	CDS	4	23	17.39	AtUBP1c	1769	2342	1244	27
Chr3	9305980	A_G	AT3G25597.1	5'UTR	2	12	16.67	AtUBP1c	285	1071	284	122
Chr3	9309814	A_G	AT3G25610.1	CDS	8	44	18.18	AtUBP1c	3063	4053	50	141
Chr3	9313184	A_G	AT3G25610.1	CDS	13	81	16.05	AtUBP1c	416	4053	169	229
Chr3	9427876	A_G	AT3G25805.1	CDS	6	37	16.22	AtUBP1c	402	1232	293	27
Chr3	9630256	A_G	AT3G26280.1	3'UTR	2	13	15.38	AtUBP1c	1656	1712	101	56
Chr3	9630257	A_G	AT3G26280.1	3'UTR	2	13	15.38	AtUBP1c	1655	1712	100	57
Chr3	9630465	A_G	AT3G26280.1	CDS	29	131	22.14	AtUBP1c	1447	1712	507	107
Chr3	9650523	A_G	AT3G26340.1	3'UTR	8	51	15.69	AtUBP1c	1046	1253	76	207
Chr3	9669770	A_G	AT3G26410.1	CDS	3	17	17.65	AtUBP1c	1247	1602	289	262
Chr3	9771985	A_G	AT3G26600.1	3'UTR	4	15	26.67	AtUBP1c	2320	2447	248	127
Chr3	9841358	A_G	AT3G26750.1	CDS	2	10	20	AtUBP1c	722	2155	361	1219
Chr3	9870426	A_G	AT3G26810.1	CDS	44	245	17.96	AtUBP1c	2380	2736	741	38
Chr3	9889514	A_G	AT3G26830.1	CDS	2	11	18.18	AtUBP1c	1500	1777	541	46
Chr3	9909022	A_G	AT3G26890.1	CDS	8	53	15.09	AtUBP1c	1941	2986	64	187
Chr3	9910664	A_G	AT3G26890.1	5'UTR	27	119	22.69	AtUBP1c	530	2986	128	200
Chr3	9915677	A_G	AT3G26910.2	CDS	4	15	26.67	AtUBP1c	2070	2489	849	48
Chr3	10061967	A_G	AT3G27250.1	CDS	6	28	21.43	AtUBP1c	959	1813	334	514
Chr3	10100662	A_G	AT3G27325.2	CDS	4	21	19.05	AtUBP1c	2775	3912	293	35
Chr3	10245463	A_G	AT3G27670.1	CDS	5	18	27.78	AtUBP1c	352	5902	125	267
Chr3	10245649	A_G	AT3G27670.1	CDS	5	15	33.33	AtUBP1c	538	5902	311	81
Chr3	10245920	A_G	AT3G27670.1	CDS	5	38	13.16	AtUBP1c	712	5902	92	258
Chr3	10331929	A_G	AT3G27870.1	CDS	3	19	15.79	AtUBP1c	1319	4169	522	814
Chr3	10408260	A_G	AT3G28007.1	CDS	6	34	17.65	AtUBP1c	1083	1270	159	17
Chr3	10435813	A_G	AT3G28040.1	CDS	16	103	15.53	AtUBP1c	890	3482	674	872
Chr3	10668552	A_G	AT3G28450.1	CDS	14	91	15.38	AtUBP1c	1418	2294	1193	624
Chr3	10672649	A_G	AT3G28460.1	3'UTR	3	13	23.08	AtUBP1c	1067	1503	23	83
Chr3	10739969	G_T	AT3G28660.1	CDS	2	14	14.29	AtUBP1c	962	2153	945	569
Chr3	10739970	T_A	AT3G28660.1	CDS	2	14	14.29	AtUBP1c	961	2153	944	570
Chr3	10849468	A_G	AT3G28850.1	CDS	4	22	18.18	AtUBP1c	1228	2046	799	487
Chr3	10897092	A_G	AT3G28890.1	CDS	8	53	15.09	AtUBP1c	1750	2293	1749	386
Chr3	10898362	A_G	AT3G28890.1	CDS	8	25	32	AtUBP1c	480	2293	479	1656
Chr3	10898542	A_G	AT3G28890.1	CDS	8	30	26.67	AtUBP1c	300	2293	299	1836
Chr3	11006064	A_G	AT3G29000.1	CDS	6	16	37.5	AtUBP1c	427	877	273	311
Chr3	11236274	A_G	AT3G29270.1	3'UTR	12	57	21.05	AtUBP1c	1205	1389	156	184
Chr3	11978847	G_T	AT3G30390.1	intron	6	10	60	AtUBP1c		1962
Chr3	14093786	A_G	AT3G33520.1	3'UTR	4	24	16.67	AtUBP1c	1383	1513	4	130
Chr3	15213987	A_G	AT3G43240.1	CDS	3	20	15	AtUBP1c	717	2952	56	135
Chr3	15239315	A_G	AT3G43300.1	CDS	6	38	15.79	AtUBP1c	2150	5616	29	594
Chr3	15515989	A_G	AT3G43600.1	CDS	2	14	14.29	AtUBP1c	1478	5082	1174	657
Chr3	15970484	A_G	AT3G44280.1	CDS	7	49	14.29	AtUBP1c	351	874	48	107
Chr3	16008565	A_G	AT3G44330.1	CDS	5	14	35.71	AtUBP1c	1024	2394	60	104
Chr3	16045570	A_C	AT3G44400.1	3'UTR	2	10	20	AtUBP1c	3812	4703	631	891
Chr3	16045581	A_G	AT3G44400.1	3'UTR	2	10	20	AtUBP1c	3801	4703	620	902
Chr3	16095072	T_G	AT3G44480.1	CDS	50	118	42.37	AtUBP1c	1014	4205	31	1076
Chr3	16188428	A_G	AT3G44610.1	CDS	6	30	20	AtUBP1c	1452	1751	214	162
Chr3	16291197	T_A	AT3G44735.1	3'UTR	4	15	26.67	AtUBP1c	681	731	190	50
Chr3	16362892	A_G	AT3G44820.1	CDS	9	56	16.07	AtUBP1c	1267	2870	807	1028
Chr3	16572907	A_G	AT3G45240.1	5'UTR	7	39	17.95	AtUBP1c	744	2235	53	4
Chr3	16653482	A_G	AT3G45400.1	3'UTR	3	14	21.43	AtUBP1c	1821	2067	2	246
Chr3	16668204	A_G	AT3G45443.1	3'UTR	5	37	13.51	AtUBP1c	818	1384	113	566
Chr3	16907542	A_G	AT3G46000.1	3'UTR	8	46	17.39	AtUBP1c	912	1120	200	208
Chr3	17090506	A_G	AT3G46440.1	CDS	2	14	14.29	AtUBP1c	694	1646	75	81
Chr3	17185018	A_G	AT3G46640.3	3'UTR	6	32	18.75	AtUBP1c	1182	1384	28	33
Chr3	17229942	G_C	AT3G46780.1	intron	3	14	21.43	AtUBP1c		1865
Chr3	17246658	A_G	AT3G46830.1	3'UTR	29	192	15.1	AtUBP1c	1034	1464	40	430
Chr3	17246758	A_G	AT3G46830.1	CDS	36	240	15	AtUBP1c	934	1464	429	59
Chr3	17254490	A_G	AT3G46845.1	3'UTR	13	70	18.57	AtUBP1c	641	736	169	95
Chr3	17254795	A_G	AT3G46845.1	CDS	26	161	16.15	AtUBP1c	336	736	27	135
Chr3	17400313	A_G	AT3G47250.1	CDS	82	539	15.21	AtUBP1c	1384	1820	1253	189
Chr3	17504505	T_C	AT3G47500.1	CDS	4	21	19.05	AtUBP1c	1278	1900	976	229
Chr3	17597093	A_G	AT3G47730.1	CDS	4	25	16	AtUBP1c	1453	3489	144	59
Chr3	17598074	A_G	AT3G47730.1	CDS	3	22	13.64	AtUBP1c	803	3489	178	53
Chr3	17708033	A_G	AT3G47965.1	3'UTR	2	14	14.29	AtUBP1c	407	522	62	115
Chr3	17708774	G_A	AT3G47965.1	5'UTR	51	92	55.43	AtUBP1c	145	522	144	64
Chr3	17708862	A_G	AT3G47965.1	5'UTR	33	72	45.83	AtUBP1c	57	522	56	152
Chr3	17751983	A_G	AT3G48070.2	intron	19	126	15.08	AtUBP1c		1477
Chr3	17785930	A_G	AT3G48160.2	3'UTR	2	11	18.18	AtUBP1c	1606	1836	83	230
Chr3	17785930	T_C	AT3G48170.1	3'UTR	2	11	18.18	AtUBP1c	1980	2056	359	76
Chr3	18018306	A_G	AT3G48630.1	CDS	13	44	29.55	AtUBP1c	341	421	159	72
Chr3	18018481	A_G	AT3G48630.1	intron	6	30	20	AtUBP1c		421
Chr3	18099862	A_G	AT3G48820.1	3'UTR	3	19	15.79	AtUBP1c	1656	1789	243	133
Chr3	18099863	A_G	AT3G48820.1	3'UTR	3	19	15.79	AtUBP1c	1655	1789	242	134
Chr3	18129158	A_G	AT3G48880.1	3'UTR	4	22	18.18	AtUBP1c	1390	1483	149	93
Chr3	18210190	A_G	AT3G49120.1	3'UTR	2	12	16.67	AtUBP1c	1379	1522	148	143
Chr3	18217585	A_G	AT3G49142.1	CDS	2	11	18.18	AtUBP1c	300	2097	263	1797
Chr3	18334337	A_G	AT3G49430.1	CDS	3	16	18.75	AtUBP1c	933	1458	120	31
Chr3	18566639	A_G	AT3G50070.1	CDS	5	24	20.83	AtUBP1c	196	1439	30	440
Chr3	18574338	A_G	AT3G50080.1	CDS	6	27	22.22	AtUBP1c	1715	1925	1550	18
Chr3	18875794	A_G	AT3G50780.1	CDS	9	43	20.93	AtUBP1c	1834	2229	803	132
Chr3	18897077	A_G	AT3G50840.1	CDS	4	10	40	AtUBP1c	1435	2218	1029	95
Chr3	18900017	A_G	AT3G50845.1	3'UTR	2	14	14.29	AtUBP1c	555	642	89	87
Chr3	18900022	A_G	AT3G50845.1	3'UTR	2	16	12.5	AtUBP1c	550	642	84	92
Chr3	18920227	A_G	AT3G50910.1	CDS	10	40	25	AtUBP1c	503	2110	38	727
Chr3	18945128	G_A	AT3G51000.1	3'UTR	5	18	27.78	AtUBP1c	1224	1327	129	103
Chr3	19033017	A_G	AT3G51260.1	3'UTR	6	36	16.67	AtUBP1c	1184	1301	270	117
Chr3	19051271	A_G	AT3G51320.1	CDS	3	15	20	AtUBP1c	377	2105	174	1418
Chr3	19071569	A_G	AT3G51370.1	CDS	44	229	19.21	AtUBP1c	1523	2086	151	85
Chr3	19089841	A_G	AT3G51440.1	CDS	5	32	15.62	AtUBP1c	743	1329	255	55
Chr3	19150917	A_G	AT3G51630.1	CDS	33	203	16.26	AtUBP1c	1466	2499	159	168
Chr3	19152138	A_G	AT3G51630.1	3'UTR	4	19	21.05	AtUBP1c	2444	2499	213	55
Chr3	19202103	A_G	AT3G51770.2	CDS	15	91	16.48	AtUBP1c	2271	3833	1895	155
Chr3	19309507	A_G	AT3G52050.3	3'UTR	6	28	21.43	AtUBP1c	1729	1873	108	144
Chr3	19369525	A_G	AT3G52220.1	3'UTR	39	193	20.21	AtUBP1c	863	1026	54	163
Chr3	19381257	A_G	AT3G52250.1	CDS	15	66	22.73	AtUBP1c	3523	5635	741	1843
Chr3	19452315	A_G	AT3G52480.1	3'UTR	2	10	20	AtUBP1c	898	1262	162	364
Chr3	19506684	A_G	AT3G52590.1	3'UTR	28	164	17.07	AtUBP1c	679	927	2	248
Chr3	19514987	A_G	AT3G52640.2	3'UTR	9	46	19.57	AtUBP1c	2388	2502	90	114
Chr3	19570497	A_G	AT3G52800.1	3'UTR	109	415	26.27	AtUBP1c	999	1212	178	213
Chr3	19627227	A_G	AT3G52930.1	3'UTR	60	232	25.86	AtUBP1c	1563	2042	155	479
Chr3	19682146	A_G	AT3G53090.1	CDS	4	19	21.05	AtUBP1c	2054	3731	46	276
Chr3	19710679	A_G	AT3G53180.1	CDS	33	199	16.58	AtUBP1c	2484	3079	115	117
Chr3	19799216	A_G	AT3G53400.1	CDS	29	92	31.52	AtUBP1c	1110	2030	690	710
Chr3	19800030	A_G	AT3G53400.1	3'UTR	7	43	16.28	AtUBP1c	1924	2030	103	106
Chr3	19838108	T_C	AT3G53510.1	CDS	6	40	15	AtUBP1c	1876	2836	1413	806
Chr3	19839634	T_C	AT3G53510.1	5'UTR	8	17	47.06	AtUBP1c	350	2836	349	112
Chr3	19878265	A_G	AT3G53610.1	5'UTR	2	12	16.67	AtUBP1c	405	1355	1	0
Chr3	19890948	A_G	AT3G53670.1	5'UTR	11	86	12.79	AtUBP1c	528	1398	527	56
Chr3	19891135	A_G	AT3G53670.1	CDS	12	95	12.63	AtUBP1c	628	1398	31	256
Chr3	19891903	A_G	AT3G53670.1	CDS	8	37	21.62	AtUBP1c	897	1398	12	311
Chr3	19903422	A_G	AT3G53710.1	3'UTR	12	85	14.12	AtUBP1c	1783	1958	229	175
Chr3	20098740	A_G	AT3G54280.2	CDS	5	34	14.71	AtUBP1c	3109	6632	87	356
Chr3	20102458	A_G	AT3G54280.2	CDS	5	16	31.25	AtUBP1c	5715	6632	227	36
Chr3	20132379	A_G	AT3G54363.1	CDS	2	14	14.29	AtUBP1c	157	468	156	140
Chr3	20132415	A_G	AT3G54363.1	CDS	2	12	16.67	AtUBP1c	121	468	120	176
Chr3	20146988	A_G	AT3G54420.1	CDS	14	72	19.44	AtUBP1c	806	2084	360	46
Chr3	20146988	T_C	AT3G54430.1	3'UTR	14	72	19.44	AtUBP1c	1158	1520	235	362
Chr3	20154234	A_G	AT3G54440.3	CDS	9	52	17.31	AtUBP1c	999	3613	65	174
Chr3	20297851	A_G	AT3G54810.2	CDS	27	184	14.67	AtUBP1c	882	1858	355	385
Chr3	20303746	A_G	AT3G54820.1	3'UTR	27	177	15.25	AtUBP1c	1227	1790	7	563
Chr3	20401034	A_G	AT3G55050.1	CDS	4	23	17.39	AtUBP1c	1203	1650	888	44
Chr3	20450175	A_G	AT3G55160.1	CDS	3	12	25	AtUBP1c	2226	6791	2225	996
Chr3	20450200	A_G	AT3G55160.1	CDS	3	11	27.27	AtUBP1c	2201	6791	2200	1021
Chr3	20507274	A_G	AT3G55320.1	3'UTR	9	45	20	AtUBP1c	4484	4766	116	282
Chr3	20509365	A_G	AT3G55320.1	CDS	12	57	21.05	AtUBP1c	2720	4766	606	175
Chr3	20556273	A_G	AT3G55440.1	3'UTR	61	377	16.18	AtUBP1c	1351	1638	194	287
Chr3	20575038	A_G	AT3G55500.1	3'UTR	55	263	20.91	AtUBP1c	965	1251	34	286
Chr3	20575368	A_G	AT3G55500.1	CDS	4	21	19.05	AtUBP1c	635	1251	14	295
Chr3	20852474	A_C	AT3G56210.5	3'UTR	5	24	20.83	AtUBP1c	1527	1616	235	89
Chr3	20852577	G_C	AT3G56210.5	3'UTR	31	136	22.79	AtUBP1c	1424	1616	132	192
Chr3	20853670	T_C	AT3G56210.5	3'UTR	70	231	30.3	AtUBP1c	1072	1616	324	177
Chr3	21020659	A_G	AT3G56760.1	3'UTR	8	33	24.24	AtUBP1c	2111	2269	1	158
Chr3	21075060	A_G	AT3G56930.1	CDS	2	15	13.33	AtUBP1c	1189	2239	158	75
Chr3	21096241	C_T	AT3G57010.1	CDS	4	14	28.57	AtUBP1c	909	1550	201	387
Chr3	21220034	A_G	AT3G57340.1	CDS	29	194	14.95	AtUBP1c	1178	1629	859	244
Chr3	21319269	A_G	AT3G57570.2	CDS	5	21	23.81	AtUBP1c	1980	2750	40	186
Chr3	21395183	A_G	AT3G57750.1	3'UTR	2	11	18.18	AtUBP1c	1221	1326	128	105
Chr3	21444003	A_G	AT3G57910.1	3'UTR	3	14	21.43	AtUBP1c	962	3142	34	2180
Chr3	21658501	A_G	AT3G58570.1	CDS	8	57	14.04	AtUBP1c	1202	2641	160	82
Chr3	21703593	A_G	AT3G58670.1	3'UTR	10	54	18.52	AtUBP1c	1126	1334	99	208
Chr3	21727347	A_G	AT3G58750.1	CDS	35	187	18.72	AtUBP1c	791	2482	111	134
Chr3	21800384	A_G	AT3G59000.1	CDS	4	25	16	AtUBP1c	766	1882	627	311
Chr3	21810491	A_G	AT3G59020.2	3'UTR	2	14	14.29	AtUBP1c	3856	4109	481	253
Chr3	21829232	A_G	AT3G59060.2	CDS	13	77	16.88	AtUBP1c	1206	2282	471	255
Chr3	21837229	A_G	AT3G59080.1	CDS	8	42	19.05	AtUBP1c	824	2215	417	1190
Chr3	21864932	A_G	AT3G59140.1	CDS	7	31	22.58	AtUBP1c	3693	4868	228	66
Chr3	21864949	A_G	AT3G59140.1	CDS	7	42	16.67	AtUBP1c	3676	4868	211	83
Chr3	21865074	A_G	AT3G59140.1	CDS	8	37	21.62	AtUBP1c	3551	4868	86	208
Chr3	21865623	A_G	AT3G59140.1	CDS	6	39	15.38	AtUBP1c	3171	4868	447	128
Chr3	21867000	A_G	AT3G59140.1	CDS	13	57	22.81	AtUBP1c	2037	4868	1701	278
Chr3	21867540	A_G	AT3G59140.1	CDS	8	39	20.51	AtUBP1c	1497	4868	1161	818
Chr3	21868254	A_G	AT3G59140.1	CDS	11	43	25.58	AtUBP1c	783	4868	447	1532
Chr3	21868710	A_G	AT3G59140.1	5'UTR	5	28	17.86	AtUBP1c	327	4868	326	8
Chr3	21964679	A_G	AT3G59430.1	CDS	2	15	13.33	AtUBP1c	1534	2063	906	68
Chr3	22097695	A_G	AT3G59810.1	3'UTR	14	87	16.09	AtUBP1c	458	729	28	271
Chr3	22132930	A_G	AT3G59910.1	CDS	28	128	21.88	AtUBP1c	473	2501	103	501
Chr3	22166523	A_G	AT3G60030.1	CDS	29	196	14.8	AtUBP1c	2777	3634	417	149
Chr3	22168719	A_G	AT3G60030.1	CDS	3	18	16.67	AtUBP1c	1178	3634	85	96
Chr3	22201169	A_G	AT3G60110.1	3'UTR	8	26	30.77	AtUBP1c	2400	2682	9	282
Chr3	22223703	A_G	AT3G60160.1	3'UTR	11	67	16.42	AtUBP1c	4851	5290	125	439
Chr3	22225925	A_G	AT3G60160.1	CDS	10	49	20.41	AtUBP1c	3217	5290	540	95
Chr3	22266852	A_G	AT3G60240.4	CDS	17	136	12.5	AtUBP1c	4418	5526	2311	432
Chr3	22330812	A_G	AT3G60400.1	3'UTR	6	25	24	AtUBP1c	1765	2291	42	526
Chr3	22331983	A_G	AT3G60410.1	CDS	18	126	14.29	AtUBP1c	557	1613	371	534
Chr3	22375007	A_G	AT3G60540.1	3'UTR	4	25	16	AtUBP1c	481	624	124	143
Chr3	22412194	A_G	AT3G60630.1	CDS	11	70	15.71	AtUBP1c	470	2424	173	1698
Chr3	22431670	A_G	AT3G60680.1	CDS	3	16	18.75	AtUBP1c	1711	2147	1424	75
Chr3	22496286	A_G	AT3G60880.2	CDS	16	84	19.05	AtUBP1c	1189	1600	671	256
Chr3	22552458	A_T	AT3G60961.1	3'UTR	26	31	83.87	AtUBP1c	528	599	112	71
Chr3	22552987	A_G	AT3G60966.1	CDS	16	51	31.37	AtUBP1c	428	1109	269	150
Chr3	22553137	A_G	AT3G60966.1	CDS	7	52	13.46	AtUBP1c	578	1109	419	0
Chr3	22604143	A_G	AT3G61060.2	CDS	6	41	14.63	AtUBP1c	939	1374	233	193
Chr3	22604143	T_C	AT3G61070.1	intron	6	41	14.63	AtUBP1c		1241	193	233
Chr3	22650737	A_G	AT3G61190.1	3'UTR	2	13	15.38	AtUBP1c	900	1183	99	283
Chr3	22650749	A_G	AT3G61190.1	3'UTR	2	14	14.29	AtUBP1c	888	1183	87	295
Chr3	22692436	A_G	AT3G61310.1	CDS	8	38	21.05	AtUBP1c	715	4959	9	447
Chr3	22692450	A_G	AT3G61310.1	5'UTR	9	39	23.08	AtUBP1c	701	4959	700	4
Chr3	22704351	A_G	AT3G61350.1	CDS	2	14	14.29	AtUBP1c	1202	1332	571	23
Chr3	22704351	T_C	AT3G61360.1	3'UTR	2	14	14.29	AtUBP1c	1791	1838	278	47
Chr3	22735262	A_G	AT3G61430.1	3'UTR	35	170	20.59	AtUBP1c	1424	1556	148	132
Chr3	22752374	G_A	AT3G61480.1	CDS	11	43	25.58	AtUBP1c	1297	3246	102	121
Chr3	22837592	A_G	AT3G61700.2	CDS	11	68	16.18	AtUBP1c	925	2051	76	112
Chr3	22891194	A_G	AT3G61830.1	3'UTR	2	11	18.18	AtUBP1c	2106	2367	14	261
Chr3	22891198	A_G	AT3G61830.1	3'UTR	2	11	18.18	AtUBP1c	2110	2367	18	257
Chr3	23092127	A_G	AT3G62420.1	CDS	59	380	15.53	AtUBP1c	724	1265	157	283
Chr3	23092656	A_G	AT3G62420.1	5'UTR	47	239	19.67	AtUBP1c	195	1265	194	371
Chr3	23148077	A_G	AT3G62590.1	CDS	4	11	36.36	AtUBP1c	2283	2442	405	104
Chr3	23148154	A_G	AT3G62590.1	CDS	3	15	20	AtUBP1c	2206	2442	328	181
Chr3	23148341	A_G	AT3G62590.1	CDS	5	16	31.25	AtUBP1c	2019	2442	141	368
Chr3	23149271	A_G	AT3G62590.1	CDS	6	18	33.33	AtUBP1c	1251	2442	246	146
Chr3	23232663	A_G	AT3G62830.1	CDS	50	274	18.25	AtUBP1c	392	1819	124	493
Chr3	23314161	A_G	AT3G63090.1	CDS	3	18	16.67	AtUBP1c	734	1635	544	670
Chr3	23432588	A_G	AT3G63460.1	CDS	6	42	14.29	AtUBP1c	2597	3827	52	103
Chr3	23432988	A_G	AT3G63460.1	CDS	29	147	19.73	AtUBP1c	2367	3827	95	118
Chr3	23433336	A_G	AT3G63460.1	CDS	7	55	12.73	AtUBP1c	2100	3827	14	171
Chr4	83938	A_G	AT4G00200.1	CDS	2	12	16.67	AtUBP1c	491	1625	166	149
Chr4	110077	A_G	AT4G00240.1	CDS	2	15	13.33	AtUBP1c	929	3201	641	546
Chr4	148017	A_G	AT4G00335.1	3'UTR	3	13	23.08	AtUBP1c	872	1279	54	407
Chr4	185714	A_G	AT4G00430.1	3'UTR	5	39	12.82	AtUBP1c	1442	1871	428	429
Chr4	194536	A_G	AT4G00440.2	5'UTR	13	71	18.31	AtUBP1c	658	3708	657	131
Chr4	254868	A_G	AT4G00590.1	CDS	2	12	16.67	AtUBP1c	1239	1413	77	12
Chr4	254869	A_G	AT4G00590.1	CDS	2	12	16.67	AtUBP1c	1240	1413	78	11
Chr4	286273	A_G	AT4G00700.1	CDS	4	21	19.05	AtUBP1c	398	3611	13	2715
Chr4	286495	A_G	AT4G00700.1	CDS	8	32	25	AtUBP1c	620	3611	235	2493
Chr4	290801	A_G	AT4G00710.1	5'UTR	7	45	15.56	AtUBP1c	932	2803	106	5
Chr4	293191	A_G	AT4G00710.1	3'UTR	26	174	14.94	AtUBP1c	2502	2803	94	301
Chr4	299844	A_G	AT4G00730.1	CDS	34	252	13.49	AtUBP1c	2815	3398	268	103
Chr4	416022	A_G	AT4G00960.1	CDS	3	18	16.67	AtUBP1c	982	1172	159	158
Chr4	420888	A_G	AT4G00970.1	CDS	3	18	16.67	AtUBP1c	1512	2299	110	133
Chr4	434961	A_G	AT4G01010.1	CDS	2	10	20	AtUBP1c	1996	2660	365	29
Chr4	439613	A_G	AT4G01020.1	CDS	3	20	15	AtUBP1c	623	5634	527	432
Chr4	442153	A_G	AT4G01020.1	CDS	7	28	25	AtUBP1c	2789	5634	368	1402
Chr4	443458	A_G	AT4G01020.1	CDS	2	15	13.33	AtUBP1c	4094	5634	1673	97
Chr4	470646	A_G	AT4G01090.1	3'UTR	4	22	18.18	AtUBP1c	2851	2991	187	140
Chr4	479576	A_G	AT4G01100.2	CDS	26	174	14.94	AtUBP1c	1357	1415	69	14
Chr4	537129	A_G	AT4G01280.2	3'UTR	7	45	15.56	AtUBP1c	1234	1659	274	425
Chr4	682276	A_G	AT4G01575.1	CDS	3	10	30	AtUBP1c	326	740	198	236
Chr4	705010	A_G	AT4G01650.1	CDS	2	10	20	AtUBP1c	721	1279	17	150
Chr4	748149	A_G	AT4G01720.1	CDS	24	135	17.78	AtUBP1c	1545	1950	574	70
Chr4	754718	A_G	AT4G01740.1	CDS	4	30	13.33	AtUBP1c	1221	1959	817	738
Chr4	1042971	A_G	AT4G02370.1	3'UTR	74	334	22.16	AtUBP1c	737	1049	9	312
Chr4	1201113	A_G	AT4G02715.1	3'UTR	2	11	18.18	AtUBP1c	2053	2496	15	443
Chr4	1201388	A_G	AT4G02715.1	3'UTR	34	169	20.12	AtUBP1c	1858	2496	781	179
Chr4	1220151	T_C	AT4G02740.1	CDS	2	10	20	AtUBP1c	571	1707	155	20
Chr4	1227812	A_G	AT4G02760.3	CDS	4	18	22.22	AtUBP1c	449	2433	45	332
Chr4	1310538	A_G	AT4G02940.1	CDS	22	149	14.77	AtUBP1c	1894	2394	331	161
Chr4	1310614	A_G	AT4G02940.1	CDS	23	135	17.04	AtUBP1c	1970	2394	407	85
Chr4	1324561	A_G	AT4G03000.1	intron	2	10	20	AtUBP1c		2861
Chr4	1324563	A_G	AT4G03000.1	intron	2	10	20	AtUBP1c		2861
Chr4	1384504	A_G	AT4G03115.1	CDS	4	25	16	AtUBP1c	368	1913	99	137
Chr4	1465299	A_G	AT4G03320.1	CDS	4	23	17.39	AtUBP1c	396	1271	140	521
Chr4	1511957	A_G	AT4G03420.1	5'UTR	6	41	14.63	AtUBP1c	361	2040	360	268
Chr4	1513677	A_G	AT4G03420.1	3'UTR	51	255	20	AtUBP1c	1645	2040	82	395
Chr4	1578615	A_G	AT4G03550.1	CDS	17	102	16.67	AtUBP1c	5010	6041	868	580
Chr4	1612471	A_G	AT4G03635.1	CDS	4	20	20	AtUBP1c	509	1155	77	142
Chr4	2233898	A_G	AT4G04490.1	CDS	5	23	21.74	AtUBP1c	792	2268	740	79
Chr4	2429286	A_G	AT4G04770.1	CDS	74	417	17.75	AtUBP1c	614	2100	499	955
Chr4	2440850	A_G	AT4G04800.1	CDS	15	104	14.42	AtUBP1c	498	853	71	87
Chr4	2473567	A_G	AT4G04885.1	CDS	5	31	16.13	AtUBP1c	995	3252	102	1088
Chr4	2475900	A_G	AT4G04885.1	3'UTR	3	13	23.08	AtUBP1c	3127	3252	482	125
Chr4	2581741	A_G	AT4G05040.1	CDS	6	30	20	AtUBP1c	2318	2867	296	33
Chr4	2619809	A_G	AT4G05100.1	3'UTR	2	11	18.18	AtUBP1c	1179	1317	18	138
Chr4	2818226	A_G	AT4G05530.1	3'UTR	12	90	13.33	AtUBP1c	1062	1354	151	292
Chr4	5171259	A_G	AT4G08180.1	CDS	3	10	30	AtUBP1c	1322	3261	29	410
Chr4	5171304	A_G	AT4G08180.1	CDS	9	52	17.31	AtUBP1c	1367	3261	74	365
Chr4	5172768	A_G	AT4G08180.1	CDS	11	81	13.58	AtUBP1c	2305	3261	107	123
Chr4	5255307	A_G	AT4G08330.1	3'UTR	6	34	17.65	AtUBP1c	751	938	76	187
Chr4	5377194	A_G	AT4G08460.1	3'UTR	3	23	13.04	AtUBP1c	1485	1561	183	76
Chr4	5377279	A_G	AT4G08460.1	3'UTR	13	90	14.44	AtUBP1c	1400	1561	98	161
Chr4	5410749	A_G	AT4G08510.1	5'UTR	7	22	31.82	AtUBP1c	497	2863	496	273
Chr4	5412675	A_G	AT4G08510.1	CDS	4	30	13.33	AtUBP1c	2175	2863	507	203
Chr4	5566125	A_G	AT4G08700.1	CDS	9	42	21.43	AtUBP1c	1131	1483	954	127
Chr4	5638451	A_G	AT4G08850.1	CDS	84	503	16.7	AtUBP1c	2502	3808	2045	802
Chr4	5725219	A_G	AT4G08920.1	CDS	66	464	14.22	AtUBP1c	1319	3018	156	1332
Chr4	6248091	A_G	AT4G09980.1	CDS	16	72	22.22	AtUBP1c	3063	3419	303	113
Chr4	6344700	A_G	AT4G10170.1	CDS	13	62	20.97	AtUBP1c	400	1310	113	651
Chr4	6386103	A_G	AT4G10300.1	3'UTR	9	66	13.64	AtUBP1c	675	811	156	136
Chr4	6524447	A_G	AT4G10570.1	CDS	3	20	15	AtUBP1c	2502	3476	457	76
Chr4	6539681	A_G	AT4G10590.2	CDS	4	27	14.81	AtUBP1c	2441	3460	457	76
Chr4	6614622	A_G	AT4G10730.1	CDS	5	31	16.13	AtUBP1c	174	2612	43	188
Chr4	6703108	A_G	AT4G10925.1	CDS	6	33	18.18	AtUBP1c	818	1213	128	121
Chr4	6855857	A_G	AT4G11270.1	CDS	8	61	13.11	AtUBP1c	1625	4817	1396	1288
Chr4	6893131	A_G	AT4G11330.1	CDS	11	57	19.3	AtUBP1c	806	1786	147	185
Chr4	6947896	A_G	AT4G11420.1	CDS	56	340	16.47	AtUBP1c	3065	3485	449	62
Chr4	6956585	A_G	AT4G11440.1	CDS	3	14	21.43	AtUBP1c	1052	2272	735	390
Chr4	6986494	A_G	AT4G11521.1	3'UTR	20	64	31.25	AtUBP1c	978	1303	74	325
Chr4	7148693	A_G	AT4G11890.3	CDS	49	291	16.84	AtUBP1c	392	1363	78	132
Chr4	7149813	A_G	AT4G11890.3	3'UTR	19	107	17.76	AtUBP1c	1251	1363	40	112
Chr4	7194235	A_G	AT4G12000.1	CDS	6	47	12.77	AtUBP1c	659	2189	105	131
Chr4	7308023	A_G	AT4G12300.1	CDS	8	55	14.55	AtUBP1c	1747	2033	616	7
Chr4	7350113	C_A	AT4G12420.1	intron	4	21	19.05	AtUBP1c		2292
Chr4	7414285	A_G	AT4G12500.1	3'UTR	9	38	23.68	AtUBP1c	671	966	83	295
Chr4	7482967	A_G	AT4G12700.1	CDS	4	18	22.22	AtUBP1c	1600	2206	1361	324
Chr4	7511261	A_G	AT4G12770.1	CDS	10	80	12.5	AtUBP1c	327	3261	147	466
Chr4	7512243	A_G	AT4G12780.1	CDS	15	103	14.56	AtUBP1c	237	3320	43	582
Chr4	7589587	A_G	AT4G12980.1	3'UTR	5	33	15.15	AtUBP1c	1453	1793	82	340
Chr4	7668405	A_G	AT4G13200.1	CDS	36	201	17.91	AtUBP1c	529	867	96	113
Chr4	7686595	A_G	AT4G13250.1	CDS	77	506	15.22	AtUBP1c	412	1989	96	194
Chr4	7876703	A_G	AT4G13550.1	intron	9	54	16.67	AtUBP1c		2651
Chr4	7938543	A_G	AT4G13640.2	5'UTR	8	57	14.04	AtUBP1c	103	1294	102	45
Chr4	8004935	G_C	AT4G13810.1	3'UTR	3	11	27.27	AtUBP1c	2277	2443	126	166
Chr4	8005073	T_C	AT4G13810.1	CDS	56	126	44.44	AtUBP1c	2139	2443	1496	11
Chr4	8026791	C_A	AT4G13880.1	intron	2	11	18.18	AtUBP1c		2525
Chr4	8046104	A_T	AT4G13920.1	CDS	72	131	54.96	AtUBP1c	2302	2757	2243	432
Chr4	8046247	T_G	AT4G13920.1	CDS	48	119	40.34	AtUBP1c	2445	2757	2386	289
Chr4	8113981	A_G	AT4G14070.1	CDS	4	20	20	AtUBP1c	1515	2511	120	38
Chr4	8172175	A_G	AT4G14160.1	CDS	20	147	13.61	AtUBP1c	2002	2770	86	177
Chr4	8463218	A_T	AT4G14746.1	intron	2	13	15.38	AtUBP1c		1081
Chr4	8496290	A_G	AT4G14790.1	3'UTR	4	19	21.05	AtUBP1c	2185	2444	60	259
Chr4	8516158	T_C	AT4G14850.1	CDS	2	10	20	AtUBP1c	2078	2280	348	117
Chr4	8566254	A_G	AT4G14990.1	3'UTR	16	85	18.82	AtUBP1c	2729	3361	4	632
Chr4	8610300	A_G	AT4G15080.1	CDS	5	34	14.71	AtUBP1c	1419	3005	154	46
Chr4	8611688	A_G	AT4G15080.1	CDS	17	78	21.79	AtUBP1c	707	3005	180	206
Chr4	8667458	A_G	AT4G15210.1	CDS	49	398	12.31	AtUBP1c	1095	2066	31	178
Chr4	8668424	A_G	AT4G15210.1	CDS	117	863	13.56	AtUBP1c	527	2066	294	107
Chr4	8818540	A_G	AT4G15415.2	CDS	11	82	13.41	AtUBP1c	1398	2511	833	357
Chr4	8887128	A_G	AT4G15560.1	CDS	11	78	14.1	AtUBP1c	2421	2960	14	126
Chr4	8976918	T_C	AT4G15765.1	intron	3	23	13.04	AtUBP1c		1195
Chr4	8977147	T_C	AT4G15765.1	CDS	3	16	18.75	AtUBP1c	65	1195	64	6
Chr4	8977195	T_C	AT4G15765.1	CDS	3	12	25	AtUBP1c	17	1195	16	54
Chr4	8985435	A_G	AT4G15800.1	3'UTR	14	66	21.21	AtUBP1c	649	1209	169	560
Chr4	9134389	A_G	AT4G16143.1	intron	7	53	13.21	AtUBP1c		2466
Chr4	9293561	A_G	AT4G16490.1	3'UTR	2	11	18.18	AtUBP1c	2308	2326	329	18
Chr4	9396970	A_G	AT4G16700.1	CDS	2	14	14.29	AtUBP1c	846	1732	85	156
Chr4	9427200	A_G	AT4G16760.1	CDS	20	158	12.66	AtUBP1c	1093	2596	117	81
Chr4	9452538	A_G	AT4G16790.1	CDS	18	71	25.35	AtUBP1c	763	1825	630	791
Chr4	9452541	A_G	AT4G16790.1	CDS	15	70	21.43	AtUBP1c	760	1825	627	794
Chr4	9452801	A_G	AT4G16790.1	CDS	27	127	21.26	AtUBP1c	500	1825	367	1054
Chr4	9452951	A_G	AT4G16790.1	CDS	16	109	14.68	AtUBP1c	350	1825	217	1204
Chr4	9483127	C_A	AT4G16857.1	3'UTR	8	10	80	AtUBP1c	787	1346	168	138
Chr4	9483376	T_A	AT4G16857.1	CDS	7	13	53.85	AtUBP1c	538	1346	504	80
Chr4	9538802	C_A	AT4G16950.1	3'UTR	4	11	36.36	AtUBP1c	4685	5254	207	569
Chr4	9557813	T_A	AT4G16980.1	3'UTR	22	30	73.33	AtUBP1c	1031	1157	231	126
Chr4	9557813	A_T	AT4G16983.1	5'UTR	22	30	73.33	AtUBP1c	9	778	8	343
Chr4	9557815	T_A	AT4G16980.1	3'UTR	15	23	65.22	AtUBP1c	1033	1157	233	124
Chr4	9557815	A_T	AT4G16983.1	5'UTR	15	23	65.22	AtUBP1c	7	778	6	345
Chr4	9585864	A_G	AT4G17040.1	3'UTR	20	123	16.26	AtUBP1c	1102	1683	67	581
Chr4	9604804	A_G	AT4G17085.1	CDS	4	22	18.18	AtUBP1c	366	536	105	0
Chr4	9640508	A_G	AT4G17150.1	CDS	5	29	17.24	AtUBP1c	1574	2359	165	20
Chr4	9644877	A_G	AT4G17170.1	3'UTR	63	307	20.52	AtUBP1c	855	1158	30	303
Chr4	9672545	A_G	AT4G17250.1	CDS	12	77	15.58	AtUBP1c	1783	2713	1441	784
Chr4	9700351	A_G	AT4G17340.1	3'UTR	144	413	34.87	AtUBP1c	1232	1353	100	121
Chr4	9721551	A_G	AT4G17410.3	CDS	4	18	22.22	AtUBP1c	2992	3373	469	91
Chr4	9725715	A_G	AT4G17430.1	CDS	7	40	17.5	AtUBP1c	1043	2048	542	514
Chr4	9783941	A_G	AT4G17570.2	3'UTR	3	13	23.08	AtUBP1c	2306	2359	387	53
Chr4	9917958	A_G	AT4G17830.2	CDS	3	22	13.64	AtUBP1c	1350	1579	15	91
Chr4	10091214	A_G	AT4G18253.1	3'UTR	8	55	14.55	AtUBP1c	929	1042	59	113
Chr4	10099415	A_G	AT4G18270.1	CDS	6	40	15	AtUBP1c	1602	2344	131	51
Chr4	10158622	A_G	AT4G18380.1	CDS	5	32	15.62	AtUBP1c	816	1753	665	477
Chr4	10163212	A_G	AT4G18390.1	CDS	14	71	19.72	AtUBP1c	1607	1897	1097	0
Chr4	10163922	A_G	AT4G18390.1	CDS	21	84	25	AtUBP1c	897	1897	387	710
Chr4	10201675	A_G	AT4G18465.1	3'UTR	2	13	15.38	AtUBP1c	2254	2366	63	112
Chr4	10201675	T_C	AT4G18480.1	3'UTR	2	13	15.38	AtUBP1c	1605	1608	221	3
Chr4	10290712	A_G	AT4G18700.1	5'UTR	22	106	20.75	AtUBP1c	347	2261	346	132
Chr4	10322730	A_G	AT4G18810.2	CDS	17	131	12.98	AtUBP1c	1764	2072	38	102
Chr4	10348597	A_G	AT4G18880.1	CDS	23	144	15.97	AtUBP1c	1229	2347	155	828
Chr4	10349021	A_G	AT4G18880.1	CDS	16	83	19.28	AtUBP1c	882	2347	30	191
Chr4	10431877	A_G	AT4G19040.2	CDS	3	15	20	AtUBP1c	2487	2849	23	78
Chr4	10457545	A_G	AT4G19110.2	5'UTR	38	225	16.89	AtUBP1c	832	2544	392	76
Chr4	10477460	A_G	AT4G19160.2	5'UTR	24	142	16.9	AtUBP1c	277	2215	276	311
Chr4	10479812	A_G	AT4G19160.2	CDS	5	32	15.62	AtUBP1c	1815	2215	21	135
Chr4	10523607	A_G	AT4G19230.2	3'UTR	8	54	14.81	AtUBP1c	1641	1995	40	354
Chr4	10630193	A_G	AT4G19500.1	3'UTR	18	119	15.13	AtUBP1c	4208	4448	52	240
Chr4	10697866	A_G	AT4G19660.1	CDS	22	110	20	AtUBP1c	946	2293	377	141
Chr4	10810896	A_G	AT4G19950.1	CDS	3	13	23.08	AtUBP1c	1054	1366	919	46
Chr4	10814875	A_G	AT4G19960.1	CDS	10	55	18.18	AtUBP1c	995	2804	62	198
Chr4	10957671	A_G	AT4G20300.2	intron	9	34	26.47	AtUBP1c		1935
Chr4	10978970	A_G	AT4G20320.1	CDS	6	30	20	AtUBP1c	2168	2662	144	28
Chr4	10979276	A_G	AT4G20320.1	3'UTR	2	11	18.18	AtUBP1c	2474	2662	277	188
Chr4	11127926	A_G	AT4G20740.1	CDS	2	15	13.33	AtUBP1c	1787	2777	1775	408
Chr4	11180576	A_G	AT4G20880.1	CDS	11	66	16.67	AtUBP1c	474	2058	30	1187
Chr4	11241020	A_G	AT4G21060.1	intron	5	13	38.46	AtUBP1c		2226
Chr4	11273508	A_G	AT4G21120.1	CDS	4	29	13.79	AtUBP1c	1851	2342	445	267
Chr4	11273617	A_G	AT4G21120.1	CDS	21	47	44.68	AtUBP1c	1960	2342	554	158
Chr4	11273723	A_G	AT4G21120.1	CDS	7	43	16.28	AtUBP1c	2066	2342	660	52
Chr4	11310925	A_G	AT4G21215.2	CDS	4	26	15.38	AtUBP1c	906	1483	46	35
Chr4	11310947	A_G	AT4G21215.2	CDS	2	11	18.18	AtUBP1c	884	1483	24	57
Chr4	11394492	A_G	AT4G21390.1	CDS	3	21	14.29	AtUBP1c	2768	2965	283	34
Chr4	11394493	A_G	AT4G21390.1	CDS	3	20	15	AtUBP1c	2767	2965	282	35
Chr4	11396162	A_G	AT4G21390.1	CDS	3	19	15.79	AtUBP1c	1565	2965	1312	86
Chr4	11450674	A_G	AT4G21530.1	5'UTR	2	10	20	AtUBP1c	123	2670	122	68
Chr4	11477603	A_G	AT4G21580.1	3'UTR	41	199	20.6	AtUBP1c	1180	1414	88	234
Chr4	11575246	A_G	AT4G21810.1	3'UTR	34	155	21.94	AtUBP1c	1085	1235	98	150
Chr4	11657207	A_G	AT4G21990.1	3'UTR	25	130	19.23	AtUBP1c	1586	1785	76	199
Chr4	11666655	A_G	AT4G22010.1	3'UTR	5	23	21.74	AtUBP1c	2061	2122	191	61
Chr4	11860990	A_G	AT4G22540.1	CDS	6	45	13.33	AtUBP1c	2512	2928	149	21
Chr4	11968613	A_G	AT4G22780.1	3'UTR	8	49	16.33	AtUBP1c	1680	2021	82	341
Chr4	12061751	A_G	AT4G23010.3	CDS	9	38	23.68	AtUBP1c	666	1685	141	60
Chr4	12121937	A_G	AT4G23140.2	CDS	79	592	13.34	AtUBP1c	555	2225	540	303
Chr4	12121949	A_G	AT4G23140.2	CDS	101	648	15.59	AtUBP1c	567	2225	552	291
Chr4	12138734	A_G	AT4G23180.1	CDS	49	292	16.78	AtUBP1c	740	2328	563	271
Chr4	12142887	A_G	AT4G23190.1	CDS	2	10	20	AtUBP1c	947	2425	823	20
Chr4	12147187	A_G	AT4G23200.1	CDS	3	11	27.27	AtUBP1c	855	2432	747	48
Chr4	12164327	A_G	AT4G23250.1	intron	3	10	30	AtUBP1c		2061
Chr4	12285336	A_G	AT4G23540.1	CDS	2	15	13.33	AtUBP1c	1064	3596	487	59
Chr4	12313117	C_A	AT4G23600.1	3'UTR	7	30	23.33	AtUBP1c	1779	1874	231	95
Chr4	12313119	T_A	AT4G23600.1	3'UTR	4	27	14.81	AtUBP1c	1781	1874	233	93
Chr4	12402202	A_G	AT4G23840.1	CDS	5	19	26.32	AtUBP1c	1176	2293	430	182
Chr4	12411423	A_G	AT4G23860.1	3'UTR	11	51	21.57	AtUBP1c	1643	1898	86	255
Chr4	12465283	A_G	AT4G24000.1	CDS	4	24	16.67	AtUBP1c	2216	2608	702	188
Chr4	12488626	A_G	AT4G24040.1	CDS	2	13	15.38	AtUBP1c	587	2321	384	328
Chr4	12551684	A_G	AT4G24190.1	3'UTR	3	11	27.27	AtUBP1c	2897	3029	217	132
Chr4	12563509	T_C	AT4G24210.1	5'UTR	3	12	25	AtUBP1c	231	1204	230	148
Chr4	12604054	A_G	AT4G24330.1	CDS	11	74	14.86	AtUBP1c	1419	1961	24	206
Chr4	12655270	A_G	AT4G24490.1	3'UTR	8	21	38.1	AtUBP1c	2228	2439	59	211
Chr4	12668285	A_G	AT4G24530.1	CDS	7	37	18.92	AtUBP1c	1289	2216	129	141
Chr4	12687407	A_G	AT4G24570.1	CDS	16	77	20.78	AtUBP1c	949	1192	861	80
Chr4	12743911	A_G	AT4G24690.1	CDS	90	662	13.6	AtUBP1c	2061	2742	446	111
Chr4	12884623	A_G	AT4G25100.1	3'UTR	51	207	24.64	AtUBP1c	859	1182	25	323
Chr4	13085707	A_G	AT4G25670.1	CDS	69	417	16.55	AtUBP1c	724	1213	290	276
Chr4	13090706	A_G	AT4G25690.1	CDS	62	167	37.13	AtUBP1c	1093	1590	290	285
Chr4	13099368	A_G	AT4G25710.1	CDS	2	13	15.38	AtUBP1c	258	1524	163	1009
Chr4	13155637	A_G	AT4G25880.1	CDS	19	109	17.43	AtUBP1c	441	3211	119	375
Chr4	13189077	A_G	AT4G25970.1	CDS	12	66	18.18	AtUBP1c	1972	2330	63	62
Chr4	13372581	A_G	AT4G26480.1	3'UTR	13	97	13.4	AtUBP1c	1683	1842	303	159
Chr4	13380767	A_G	AT4G26490.1	CDS	2	15	13.33	AtUBP1c	359	1032	342	464
Chr4	13427117	A_G	AT4G26610.1	CDS	19	102	18.63	AtUBP1c	1873	2158	772	71
Chr4	13427117	T_C	AT4G26620.1	3'UTR	19	102	18.63	AtUBP1c	1986	2074	481	88
Chr4	13446966	A_G	AT4G26650.1	CDS	23	138	16.67	AtUBP1c	1413	2562	589	515
Chr4	13470301	A_G	AT4G26720.1	3'UTR	14	87	16.09	AtUBP1c	1346	1617	95	271
Chr4	13501251	A_G	AT4G26850.1	5'UTR	319	1696	18.81	AtUBP1c	451	2191	450	105
Chr4	13568749	A_G	AT4G27020.1	CDS	7	38	18.42	AtUBP1c	1541	1923	70	145
Chr4	13661919	A_G	AT4G27270.1	CDS	10	72	13.89	AtUBP1c	366	1003	120	142
Chr4	13680801	A_G	AT4G27320.1	5'UTR	2	10	20	AtUBP1c	146	1369	145	83
Chr4	13724186	G_A	AT4G27435.1	CDS	2	10	20	AtUBP1c	480	1302	96	109
Chr4	13724187	T_C	AT4G27435.1	CDS	2	10	20	AtUBP1c	481	1302	97	108
Chr4	13738024	A_G	AT4G27480.1	CDS	2	13	15.38	AtUBP1c	570	1722	293	280
Chr4	13738230	A_G	AT4G27480.1	CDS	3	20	15	AtUBP1c	364	1722	87	486
Chr4	13801619	A_G	AT4G27640.1	CDS	15	67	22.39	AtUBP1c	1027	3650	116	387
Chr4	13813369	A_G	AT4G27657.1	3'UTR	7	54	12.96	AtUBP1c	381	713	56	332
Chr4	13813370	A_G	AT4G27657.1	3'UTR	6	52	11.54	AtUBP1c	382	713	57	331
Chr4	13923999	A_G	AT4G27990.1	CDS	70	340	20.59	AtUBP1c	777	1182	648	8
Chr4	13924002	A_G	AT4G27990.1	CDS	83	344	24.13	AtUBP1c	774	1182	645	11
Chr4	13938656	A_C	AT4G28030.1	intron	6	13	46.15	AtUBP1c		1040
Chr4	14028362	A_G	AT4G28350.1	CDS	3	10	30	AtUBP1c	1786	2046	1785	260
Chr4	14295245	A_G	AT4G29000.1	CDS	16	65	24.62	AtUBP1c	1259	2720	205	148
Chr4	14296782	A_G	AT4G29000.1	3'UTR	5	38	13.16	AtUBP1c	2436	2720	179	284
Chr4	14301987	A_G	AT4G29010.1	CDS	10	68	14.71	AtUBP1c	301	2705	29	67
Chr4	14603277	G_T	AT4G29860.1	3'UTR	2	15	13.33	AtUBP1c	1286	2025	18	298
Chr4	14619060	A_G	AT4G29900.1	intron	4	26	15.38	AtUBP1c		3874
Chr4	14756325	A_G	AT4G30160.2	CDS	2	13	15.38	AtUBP1c	1358	3462	10	246
Chr4	14759160	A_G	AT4G30160.2	CDS	19	139	13.67	AtUBP1c	2955	3462	89	146
Chr4	14759683	A_G	AT4G30160.2	intron	8	49	16.33	AtUBP1c		3462
Chr4	14759987	A_G	AT4G30160.2	intron	13	39	33.33	AtUBP1c		3462
Chr4	14800572	A_G	AT4G30210.1	CDS	50	224	22.32	AtUBP1c	2269	2619	74	6
Chr4	14807081	A_G	AT4G30230.1	CDS	4	11	36.36	AtUBP1c	831	1175	705	77
Chr4	14850356	A_G	AT4G30350.1	CDS	26	146	17.81	AtUBP1c	2606	3498	717	617
Chr4	14857223	A_G	AT4G30360.1	CDS	5	30	16.67	AtUBP1c	586	2769	316	440
Chr4	14964329	A_G	AT4G30700.1	CDS	3	10	30	AtUBP1c	695	2531	666	1712
Chr4	15020366	A_G	AT4G30845.1	3'UTR	3	15	20	AtUBP1c	454	597	46	143
Chr4	15020366	T_C	AT4G30850.1	intron	3	15	20	AtUBP1c		1429	143	46
Chr4	15020367	A_G	AT4G30845.1	3'UTR	3	15	20	AtUBP1c	455	597	47	142
Chr4	15020367	T_C	AT4G30850.1	intron	3	15	20	AtUBP1c		1429	142	47
Chr4	15132180	A_G	AT4G31120.1	3'UTR	4	23	17.39	AtUBP1c	2062	2231	4	169
Chr4	15132186	A_G	AT4G31120.1	CDS	3	22	13.64	AtUBP1c	2056	2231	82	1
Chr4	15141824	A_G	AT4G31140.1	CDS	3	16	18.75	AtUBP1c	757	2171	243	100
Chr4	15364782	A_G	AT4G31750.1	CDS	13	65	20	AtUBP1c	1119	2193	90	125
Chr4	15466173	A_G	AT4G31980.1	intron	7	35	20	AtUBP1c		2306
Chr4	15471090	A_G	AT4G31990.3	CDS	80	571	14.01	AtUBP1c	1554	1712	115	7
Chr4	15489054	A_G	AT4G32020.1	3'UTR	364	1646	22.11	AtUBP1c	1141	2135	432	994
Chr4	15489282	A_G	AT4G32020.1	3'UTR	106	363	29.2	AtUBP1c	1369	2135	660	766
Chr4	15504674	A_G	AT4G32070.1	CDS	5	38	13.16	AtUBP1c	2552	3102	151	12
Chr4	15570305	A_G	AT4G32250.1	CDS	10	64	15.62	AtUBP1c	2690	2951	901	20
Chr4	15576244	A_G	AT4G32270.1	CDS	4	26	15.38	AtUBP1c	297	1046	116	34
Chr4	15587888	A_G	AT4G32285.1	CDS	47	255	18.43	AtUBP1c	2344	2545	1885	22
Chr4	15728262	A_G	AT4G32610.1	3'UTR	5	25	20	AtUBP1c	1598	1776	113	178
Chr4	15749607	A_G	AT4G32640.1	CDS	6	35	17.14	AtUBP1c	3246	3972	119	60
Chr4	15759494	A_G	AT4G32670.1	3'UTR	2	15	13.33	AtUBP1c	2783	3034	32	251
Chr4	15759539	A_G	AT4G32670.1	CDS	4	21	19.05	AtUBP1c	2738	3034	365	12
Chr4	15775322	A_G	AT4G32700.2	CDS	2	12	16.67	AtUBP1c	4758	7232	694	438
Chr4	15845789	A_G	AT4G32840.1	CDS	2	14	14.29	AtUBP1c	1125	2070	72	184
Chr4	16015867	A_G	AT4G33210.1	3'UTR	21	104	20.19	AtUBP1c	3610	3837	103	227
Chr4	16029423	A_G	AT4G33240.1	3'UTR	9	53	16.98	AtUBP1c	6001	6178	80	177
Chr4	16031292	A_G	AT4G33240.1	CDS	15	88	17.05	AtUBP1c	4392	6178	520	919
Chr4	16086488	A_G	AT4G33430.2	3'UTR	8	24	33.33	AtUBP1c	2644	2821	165	177
Chr4	16136974	A_G	AT4G33565.1	CDS	17	96	17.71	AtUBP1c	226	1539	153	950
Chr4	16372406	A_G	AT4G34190.1	3'UTR	2	15	13.33	AtUBP1c	866	939	199	73
Chr4	16436609	A_G	AT4G34370.1	CDS	10	67	14.93	AtUBP1c	1701	2391	532	177
Chr4	16443685	A_G	AT4G34390.1	CDS	16	81	19.75	AtUBP1c	2140	3245	55	180
Chr4	16501987	A_G	AT4G34540.1	3'UTR	11	35	31.43	AtUBP1c	2618	2805	54	187
Chr4	16536881	A_G	AT4G34630.1	3'UTR	5	18	27.78	AtUBP1c	1084	1304	211	220
Chr4	16558613	A_G	AT4G34700.1	3'UTR	30	204	14.71	AtUBP1c	600	1021	72	421
Chr4	16577545	A_G	AT4G34750.1	5'UTR	8	47	17.02	AtUBP1c	366	1273	365	20
Chr4	16577985	A_G	AT4G34750.1	CDS	18	89	20.22	AtUBP1c	806	1273	419	33
Chr4	16617856	A_G	AT4G34881.1	5'UTR	73	517	14.12	AtUBP1c	249	966	248	35
Chr4	16618679	A_G	AT4G34890.1	3'UTR	9	49	18.37	AtUBP1c	4351	4457	56	106
Chr4	16650576	A_G	AT4G34960.1	CDS	14	72	19.44	AtUBP1c	942	1395	92	70
Chr4	16700616	A_G	AT4G35090.1	3'UTR	2	15	13.33	AtUBP1c	2089	2393	320	304
Chr4	16740242	A_G	AT4G35180.1	CDS	9	54	16.67	AtUBP1c	360	2335	143	125
Chr4	16755490	A_G	AT4G35230.1	CDS	37	239	15.48	AtUBP1c	1691	2089	89	165
Chr4	16761079	T_C	AT4G35240.1	3'UTR	3	17	17.65	AtUBP1c	3089	3219	254	130
Chr4	16763953	A_G	AT4G35240.1	CDS	11	67	16.42	AtUBP1c	608	3219	371	1000
Chr4	16780601	A_G	AT4G35270.1	CDS	8	50	16	AtUBP1c	623	3684	223	697
Chr4	16798339	A_G	AT4G35300.1	CDS	8	56	14.29	AtUBP1c	861	2672	505	61
Chr4	16875210	A_G	AT4G35540.1	CDS	5	14	35.71	AtUBP1c	1376	1764	1271	312
Chr4	16898674	A_G	AT4G35600.2	CDS	32	186	17.2	AtUBP1c	1469	1652	411	40
Chr4	17000324	A_G	AT4G35890.1	CDS	32	227	14.1	AtUBP1c	1828	2400	177	86
Chr4	17000437	A_G	AT4G35890.1	3'UTR	34	183	18.58	AtUBP1c	1941	2400	26	459
Chr4	17025429	A_G	AT4G35950.1	CDS	3	13	23.08	AtUBP1c	438	1160	85	13
Chr4	17040077	G_A	AT4G36010.1	intron	2	12	16.67	AtUBP1c		1589
Chr4	17061420	A_G	AT4G36080.1	CDS	2	14	14.29	AtUBP1c	10852	12133	96	182
Chr4	17061724	A_G	AT4G36080.1	CDS	3	10	30	AtUBP1c	10694	12133	367	61
Chr4	17071283	A_G	AT4G36080.1	CDS	3	11	27.27	AtUBP1c	4097	12133	865	124
Chr4	17094408	A_G	AT4G36120.1	CDS	3	18	16.67	AtUBP1c	2222	3383	1643	613
Chr4	17100079	A_G	AT4G36140.1	CDS	5	23	21.74	AtUBP1c	3872	5265	687	86
Chr4	17121459	A_G	AT4G36180.1	CDS	2	15	13.33	AtUBP1c	2397	3804	2239	646
Chr4	17122825	A_G	AT4G36180.1	CDS	2	11	18.18	AtUBP1c	1031	3804	873	2012
Chr4	17123540	A_G	AT4G36180.1	CDS	4	21	19.05	AtUBP1c	316	3804	158	2727
Chr4	17134251	A_G	AT4G36210.3	CDS	20	124	16.13	AtUBP1c	2076	2481	62	51
Chr4	17203207	A_G	AT4G36420.1	3'UTR	5	40	12.5	AtUBP1c	732	929	92	197
Chr4	17248179	A_G	AT4G36550.1	5'UTR	6	26	23.08	AtUBP1c	283	2600	282	138
Chr4	17329859	A_G	AT4G36760.1	CDS	21	107	19.63	AtUBP1c	1969	2318	47	120
Chr4	17352170	A_G	AT4G36840.1	CDS	9	43	20.93	AtUBP1c	904	1757	4	712
Chr4	17352791	A_G	AT4G36840.1	CDS	6	22	27.27	AtUBP1c	1525	1757	625	91
Chr4	17440797	A_G	AT4G36990.1	CDS	16	118	13.56	AtUBP1c	621	1783	137	81
Chr4	17441095	A_G	AT4G36990.1	CDS	5	37	13.51	AtUBP1c	727	1783	24	611
Chr4	17480909	A_G	AT4G37100.1	CDS	6	34	17.65	AtUBP1c	1239	2975	954	1736
Chr4	17510984	A_G	AT4G37200.1	CDS	13	73	17.81	AtUBP1c	309	1135	18	224
Chr4	17680711	A_G	AT4G37630.1	CDS	5	12	41.67	AtUBP1c	1224	1777	105	77
Chr4	17683132	A_G	AT4G37640.1	3'UTR	56	177	31.64	AtUBP1c	3435	3708	92	273
Chr4	17856891	A_G	AT4G37990.1	CDS	69	246	28.05	AtUBP1c	1034	1897	506	161
Chr4	17869902	A_G	AT4G38050.1	CDS	2	12	16.67	AtUBP1c	1992	2533	202	78
Chr4	17908395	A_G	AT4G38180.1	CDS	5	24	20.83	AtUBP1c	1349	2894	1009	1183
Chr4	17969185	A_G	AT4G38360.2	CDS	18	85	21.18	AtUBP1c	1207	1900	72	179
Chr4	18023376	T_C	AT4G38540.1	CDS	9	59	15.25	AtUBP1c	188	1490	41	105
Chr4	18024977	A_G	AT4G38540.1	3'UTR	2	12	16.67	AtUBP1c	1440	1490	149	50
Chr4	18044144	A_G	AT4G38600.1	CDS	32	165	19.39	AtUBP1c	4336	6955	597	944
Chr4	18069734	A_G	AT4G38670.1	3'UTR	2	14	14.29	AtUBP1c	1271	1541	121	270
Chr4	18069844	A_G	AT4G38670.1	3'UTR	5	17	29.41	AtUBP1c	1161	1541	11	380
Chr4	18071990	A_G	AT4G38680.1	3'UTR	18	133	13.53	AtUBP1c	1193	1734	249	541
Chr4	18072254	A_G	AT4G38680.1	CDS	56	366	15.3	AtUBP1c	929	1734	597	14
Chr4	18083483	A_G	AT4G38740.1	3'UTR	103	516	19.96	AtUBP1c	1148	1236	136	88
Chr4	18085034	A_G	AT4G38760.1	CDS	5	25	20	AtUBP1c	5949	6331	81	1
Chr4	18213737	A_G	AT4G39080.1	CDS	30	231	12.99	AtUBP1c	1941	3032	90	93
Chr4	18274022	A_G	AT4G39260.1	3'UTR	68	314	21.66	AtUBP1c	912	1105	143	193
Chr4	18382858	A_G	AT4G39560.1	3'UTR	5	27	18.52	AtUBP1c	1028	1627	81	599
Chr4	18384311	A_G	AT4G39570.1	CDS	2	13	15.38	AtUBP1c	1238	1549	1130	57
Chr4	18469373	A_G	AT4G39800.1	3'UTR	2	12	16.67	AtUBP1c	1977	2095	285	118
Chr4	18501564	A_G	AT4G39860.1	3'UTR	2	11	18.18	AtUBP1c	1442	1520	91	78
Chr4	18503173	A_G	AT4G39870.1	CDS	3	20	15	AtUBP1c	1050	1754	572	17
Chr4	18576694	A_G	AT4G40070.1	CDS	2	13	15.38	AtUBP1c	479	1559	161	810
Chr5	107234	A_G	AT5G01260.2	3'UTR	7	47	14.89	AtUBP1c	1446	1666	188	220
Chr5	211211	A_G	AT5G01540.1	3'UTR	7	43	16.28	AtUBP1c	2262	2494	73	232
Chr5	313506	A_G	AT5G01820.1	CDS	22	86	25.58	AtUBP1c	1900	2216	1245	83
Chr5	464669	A_G	AT5G02260.1	CDS	11	78	14.1	AtUBP1c	757	1361	138	171
Chr5	548994	A_G	AT5G02480.1	CDS	77	408	18.87	AtUBP1c	1559	2561	842	684
Chr5	550125	A_G	AT5G02490.1	3'UTR	10	24	41.67	AtUBP1c	2395	2485	170	90
Chr5	550129	A_G	AT5G02490.1	3'UTR	6	35	17.14	AtUBP1c	2391	2485	166	94
Chr5	551698	A_G	AT5G02490.1	CDS	90	281	32.03	AtUBP1c	822	2485	345	1402
Chr5	551784	A_G	AT5G02490.1	CDS	41	292	14.04	AtUBP1c	736	2485	259	1488
Chr5	603074	A_G	AT5G02670.1	CDS	37	69	53.62	AtUBP1c	1092	1444	217	103
Chr5	760008	A_G	AT5G03190.2	CDS	17	81	20.99	AtUBP1c	1453	1827	1165	140
Chr5	760281	A_G	AT5G03190.2	3'UTR	8	39	20.51	AtUBP1c	1726	1827	132	101
Chr5	789375	A_G	AT5G03280.1	CDS	2	15	13.33	AtUBP1c	1090	4851	14	198
Chr5	889642	A_G	AT5G03540.3	CDS	17	98	17.35	AtUBP1c	77	2286	36	122
Chr5	899702	A_G	AT5G03555.1	CDS	21	99	21.21	AtUBP1c	597	2134	451	1348
Chr5	983985	A_G	AT5G03740.1	3'UTR	25	154	16.23	AtUBP1c	1044	1348	23	304
Chr5	1012522	A_G	AT5G03800.1	CDS	3	14	21.43	AtUBP1c	1157	2913	1062	1628
Chr5	1093002	A_G	AT5G04040.1	CDS	7	42	16.67	AtUBP1c	3098	3300	910	1
Chr5	1212432	A_G	AT5G04320.2	3'UTR	3	16	18.75	AtUBP1c	1799	1945	55	146
Chr5	1289697	A_G	AT5G04510.1	3'UTR	11	57	19.3	AtUBP1c	1882	2093	15	211
Chr5	1322036	A_G	AT5G04590.1	CDS	10	46	21.74	AtUBP1c	2114	3325	67	91
Chr5	1355250	A_T	AT5G04700.1	CDS	2	12	16.67	AtUBP1c	1124	2407	109	321
Chr5	1355251	C_G	AT5G04700.1	CDS	2	12	16.67	AtUBP1c	1123	2407	108	322
Chr5	1571225	A_G	AT5G05310.3	intron	2	10	20	AtUBP1c		1657
Chr5	1571280	A_G	AT5G05310.3	CDS	2	12	16.67	AtUBP1c	10	1657	9	92
Chr5	1580394	A_G	AT5G05340.1	CDS	5	19	26.32	AtUBP1c	372	1304	90	101
Chr5	1589342	A_G	AT5G05360.1	3'UTR	3	11	27.27	AtUBP1c	735	1036	163	301
Chr5	1955502	A_G	AT5G06390.1	3'UTR	4	11	36.36	AtUBP1c	2176	2470	320	294
Chr5	1971388	A_G	AT5G06460.1	CDS	3	22	13.64	AtUBP1c	744	3507	75	719
Chr5	2019529	A_G	AT5G06600.1	3'UTR	11	84	13.1	AtUBP1c	3649	4094	15	445
Chr5	2153534	A_G	AT5G06950.1	CDS	3	18	16.67	AtUBP1c	1002	1867	211	60
Chr5	2265294	A_G	AT5G07220.1	3'UTR	3	12	25	AtUBP1c	1455	1516	250	61
Chr5	2265322	A_G	AT5G07220.1	3'UTR	6	18	33.33	AtUBP1c	1427	1516	222	89
Chr5	2465572	A_G	AT5G07740.1	CDS	16	101	15.84	AtUBP1c	1303	6208	470	233
Chr5	2486141	A_G	AT5G07790.1	3'UTR	5	24	20.83	AtUBP1c	2421	2811	33	390
Chr5	2511811	A_G	AT5G07860.1	CDS	8	69	11.59	AtUBP1c	455	1657	362	114
Chr5	2577322	A_G	AT5G08040.1	3'UTR	26	168	15.48	AtUBP1c	438	754	35	316
Chr5	2626030	A_G	AT5G08160.1	CDS	36	220	16.36	AtUBP1c	1180	1651	101	127
Chr5	2719111	A_G	AT5G08430.1	intron	5	18	27.78	AtUBP1c		2670
Chr5	2892573	A_G	AT5G09330.1	3'UTR	19	135	14.07	AtUBP1c	2044	2279	49	235
Chr5	2893901	A_G	AT5G09330.1	CDS	12	76	15.79	AtUBP1c	992	2279	32	393
Chr5	2894701	A_G	AT5G09330.1	CDS	21	155	13.55	AtUBP1c	532	2279	7	149
Chr5	2943749	A_G	AT5G09460.1	3'UTR	2	16	12.5	AtUBP1c	2535	2546	687	11
Chr5	2943750	A_G	AT5G09460.1	3'UTR	2	16	12.5	AtUBP1c	2534	2546	686	12
Chr5	3056036	A_G	AT5G09820.2	3'UTR	7	38	18.42	AtUBP1c	1074	1492	53	418
Chr5	3135682	A_G	AT5G10020.1	CDS	8	59	13.56	AtUBP1c	2251	3710	1049	588
Chr5	3265657	A_G	AT5G10370.1	CDS	2	14	14.29	AtUBP1c	4104	5635	1673	97
Chr5	3267986	A_G	AT5G10380.1	CDS	111	626	17.73	AtUBP1c	352	1179	167	738
Chr5	3285373	T_C	AT5G10450.4	intron	2	13	15.38	AtUBP1c		1531
Chr5	3303591	A_G	AT5G10490.1	CDS	2	13	15.38	AtUBP1c	492	2446	115	45
Chr5	3465110	A_G	AT5G10960.1	CDS	136	626	21.73	AtUBP1c	899	2103	529	304
Chr5	3546625	A_G	AT5G11150.1	CDS	12	67	17.91	AtUBP1c	939	1364	90	0
Chr5	3758216	T_A	AT5G11670.1	3'UTR	5	23	21.74	AtUBP1c	2308	2434	175	126
Chr5	3758218	T_A	AT5G11670.1	3'UTR	2	19	10.53	AtUBP1c	2310	2434	177	124
Chr5	3813663	A_G	AT5G11840.1	CDS	59	348	16.95	AtUBP1c	846	1207	171	53
Chr5	3915861	A_G	AT5G12110.1	3'UTR	3	15	20	AtUBP1c	831	1866	128	1035
Chr5	3915861	T_C	AT5G12120.1	3'UTR	3	15	20	AtUBP1c	2615	2800	367	185
Chr5	3923142	A_G	AT5G12140.1	3'UTR	34	167	20.36	AtUBP1c	486	1037	32	551
Chr5	3940680	A_G	AT5G12190.1	3'UTR	22	119	18.49	AtUBP1c	757	956	50	199
Chr5	3974451	A_G	AT5G12290.1	CDS	5	27	18.52	AtUBP1c	1887	2219	43	77
Chr5	4006628	A_G	AT5G12370.1	CDS	18	34	52.94	AtUBP1c	992	2815	14	154
Chr5	4028143	A_G	AT5G12430.1	3'UTR	7	31	22.58	AtUBP1c	4426	4595	331	169
Chr5	4033120	A_G	AT5G12430.1	CDS	10	55	18.18	AtUBP1c	1563	4595	966	874
Chr5	4136619	T_A	AT5G13030.1	3'UTR	5	18	27.78	AtUBP1c	2142	2211	157	69
Chr5	4136619	A_T	AT5G13050.1	3'UTR	5	18	27.78	AtUBP1c	1208	1271	292	63
Chr5	4136621	T_A	AT5G13030.1	3'UTR	2	13	15.38	AtUBP1c	2144	2211	159	67
Chr5	4136621	A_T	AT5G13050.1	3'UTR	2	13	15.38	AtUBP1c	1206	1271	290	65
Chr5	4149063	A_G	AT5G13070.1	3'UTR	13	91	14.29	AtUBP1c	729	1057	0	328
Chr5	4208234	A_G	AT5G13200.1	3'UTR	2	11	18.18	AtUBP1c	1271	1326	154	55
Chr5	4270845	A_G	AT5G13320.1	CDS	18	95	18.95	AtUBP1c	1824	2043	508	51
Chr5	4462358	A_G	AT5G13820.1	CDS	2	16	12.5	AtUBP1c	945	2673	492	222
Chr5	4462363	A_G	AT5G13820.1	CDS	2	16	12.5	AtUBP1c	950	2673	497	217
Chr5	4472426	A_G	AT5G13850.1	CDS	53	320	16.56	AtUBP1c	449	969	103	250
Chr5	4616081	A_G	AT5G14310.1	CDS	18	119	15.13	AtUBP1c	919	1981	489	310
Chr5	4659901	A_G	AT5G14450.1	CDS	6	41	14.63	AtUBP1c	1084	1358	114	133
Chr5	4719129	A_G	AT5G14640.1	3'UTR	2	10	20	AtUBP1c	1759	1894	220	135
Chr5	4726962	A_G	AT5G14660.1	3'UTR	2	14	14.29	AtUBP1c	967	1288	34	321
Chr5	4762586	G_A	AT5G14740.1	3'UTR	34	61	55.74	AtUBP1c	1523	1603	203	80
Chr5	4762588	T_A	AT5G14740.1	3'UTR	18	41	43.9	AtUBP1c	1525	1603	205	78
Chr5	4889648	A_G	AT5G15090.1	CDS	71	446	15.92	AtUBP1c	1002	1357	293	7
Chr5	4938243	A_G	AT5G15210.1	CDS	9	65	13.85	AtUBP1c	965	1743	446	369
Chr5	4938689	A_G	AT5G15210.1	CDS	8	47	17.02	AtUBP1c	519	1743	0	815
Chr5	5052029	A_G	AT5G15540.1	CDS	3	21	14.29	AtUBP1c	3340	6168	69	230
Chr5	5080586	A_G	AT5G15610.1	CDS	7	50	14	AtUBP1c	622	1755	138	74
Chr5	5183688	A_G	AT5G15870.1	CDS	14	80	17.5	AtUBP1c	1261	2582	1190	1047
Chr5	5202249	A_G	AT5G15930.1	CDS	3	13	23.08	AtUBP1c	1326	1529	85	1
Chr5	5359474	G_T	AT5G16380.1	3'UTR	2	13	15.38	AtUBP1c	941	1108	255	167
Chr5	5565431	A_G	AT5G16910.1	3'UTR	2	12	16.67	AtUBP1c	4272	4501	140	229
Chr5	5568588	A_G	AT5G16930.1	CDS	6	28	21.43	AtUBP1c	201	2419	10	316
Chr5	5690900	A_G	AT5G17300.1	CDS	3	20	15	AtUBP1c	1256	1930	77	465
Chr5	5805016	A_G	AT5G17610.1	CDS	3	15	20	AtUBP1c	456	1029	16	29
Chr5	5895888	A_G	AT5G17840.1	CDS	8	45	17.78	AtUBP1c	692	927	55	9
Chr5	5939344	A_G	AT5G17920.1	3'UTR	189	1073	17.61	AtUBP1c	2628	3149	148	521
Chr5	5973997	A_G	AT5G18040.1	3'UTR	10	50	20	AtUBP1c	957	1187	21	230
Chr5	5982338	A_G	AT5G18070.1	CDS	4	28	14.29	AtUBP1c	1570	2367	1221	449
Chr5	6126190	A_G	AT5G18460.1	CDS	5	33	15.15	AtUBP1c	1458	2010	62	315
Chr5	6304332	A_G	AT5G18900.1	3'UTR	14	93	15.05	AtUBP1c	1098	1259	76	161
Chr5	6344887	T_C	AT5G19000.2	intron	11	88	12.5	AtUBP1c		1705
Chr5	6344887	A_G	AT5G19010.1	3'UTR	11	88	12.5	AtUBP1c	2504	2621	208	117
Chr5	6425513	G_A	AT5G19140.1	intron	4	11	36.36	AtUBP1c		1215
Chr5	6425513	C_T	AT5G19150.1	intron	4	11	36.36	AtUBP1c		1373
Chr5	6467850	G_A	AT5G19230.1	CDS	2	13	15.38	AtUBP1c	192	1190	3	487
Chr5	6468282	A_G	AT5G19230.1	CDS	6	37	16.22	AtUBP1c	624	1190	435	55
Chr5	6472942	T_A	AT5G19250.1	3'UTR	5	11	45.45	AtUBP1c	881	928	133	47
Chr5	6506645	A_G	AT5G19320.1	CDS	7	51	13.73	AtUBP1c	588	2141	302	1335
Chr5	6543641	A_G	AT5G19400.1	CDS	42	224	18.75	AtUBP1c	2719	3919	1551	621
Chr5	6549984	A_G	AT5G19420.2	CDS	6	36	16.67	AtUBP1c	1990	3988	1101	1025
Chr5	6650270	A_G	AT5G19680.1	CDS	9	52	17.31	AtUBP1c	470	1558	110	120
Chr5	6699136	A_G	AT5G19820.1	CDS	5	28	17.86	AtUBP1c	1792	4016	75	89
Chr5	6737797	A_G	AT5G19930.1	3'UTR	4	24	16.67	AtUBP1c	1033	1318	74	285
Chr5	6746083	A_G	AT5G19960.1	CDS	2	11	18.18	AtUBP1c	1115	1413	21	50
Chr5	6746248	A_G	AT5G19960.1	3'UTR	3	18	16.67	AtUBP1c	1280	1413	114	133
Chr5	6897248	A_G	AT5G20410.1	CDS	5	20	25	AtUBP1c	701	1911	92	242
Chr5	7006769	A_G	AT5G20700.1	CDS	451	2867	15.73	AtUBP1c	734	1757	234	370
Chr5	7123009	T_C	AT5G20970.1	5'UTR	2	11	18.18	AtUBP1c	210	1082	209	122
Chr5	7123009	A_G	AT5G20980.1	intron	2	11	18.18	AtUBP1c		2746	122	209
Chr5	7123026	T_C	AT5G20970.1	5'UTR	2	12	16.67	AtUBP1c	227	1082	226	105
Chr5	7123026	A_G	AT5G20980.1	intron	2	12	16.67	AtUBP1c		2746	105	226
Chr5	7156400	A_G	AT5G21070.1	CDS	11	69	15.94	AtUBP1c	338	1370	44	103
Chr5	7314891	A_G	AT5G22090.1	3'UTR	30	198	15.15	AtUBP1c	1742	2050	111	308
Chr5	7360739	A_G	AT5G22220.2	5'UTR	4	17	23.53	AtUBP1c	205	2009	204	9
Chr5	7363439	A_G	AT5G22220.2	CDS	5	25	20	AtUBP1c	1189	2009	48	222
Chr5	7437983	A_G	AT5G22450.1	CDS	10	55	18.18	AtUBP1c	3232	4089	66	189
Chr5	7544942	A_G	AT5G22690.1	3'UTR	5	31	16.13	AtUBP1c	3378	3692	53	314
Chr5	7706891	T_A	AT5G23010.1	3'UTR	10	14	71.43	AtUBP1c	1724	1729	121	5
Chr5	7762466	A_G	AT5G23110.1	CDS	2	14	14.29	AtUBP1c	3863	14494	2599	3366
Chr5	7766641	A_G	AT5G23110.1	CDS	4	24	16.67	AtUBP1c	7823	14494	593	881
Chr5	7868038	A_G	AT5G23380.1	CDS	3	13	23.08	AtUBP1c	254	1192	172	63
Chr5	7870907	A_G	AT5G23390.1	CDS	3	23	13.04	AtUBP1c	2227	2725	42	188
Chr5	7874758	A_G	AT5G23395.1	3'UTR	5	23	21.74	AtUBP1c	915	1101	89	186
Chr5	7913039	A_G	AT5G23460.1	5'UTR	4	29	13.79	AtUBP1c	388	966	387	32
Chr5	7939338	A_G	AT5G23540.1	CDS	108	496	21.77	AtUBP1c	1068	1334	190	1
Chr5	7971780	A_G	AT5G23660.1	3'UTR	23	159	14.47	AtUBP1c	1213	1346	155	133
Chr5	8115225	A_G	AT5G24010.1	CDS	4	29	13.79	AtUBP1c	1472	2876	1315	1159
Chr5	8130166	A_G	AT5G24060.2	3'UTR	11	63	17.46	AtUBP1c	1624	1811	106	187
Chr5	8467825	A_G	AT5G24710.1	CDS	4	31	12.9	AtUBP1c	349	4688	95	36
Chr5	8481071	A_G	AT5G24740.1	CDS	6	28	21.43	AtUBP1c	3829	10517	1306	246
Chr5	8558421	A_G	AT5G24890.1	CDS	27	137	19.71	AtUBP1c	975	1659	335	64
Chr5	8632609	A_G	AT5G25050.1	CDS	3	20	15	AtUBP1c	1074	2260	148	111
Chr5	8633435	A_G	AT5G25050.1	CDS	8	36	22.22	AtUBP1c	1668	2260	215	393
Chr5	8633435	T_C	AT5G25060.1	3'UTR	8	36	22.22	AtUBP1c	3858	4179	783	321
Chr5	8633930	A_G	AT5G25050.1	3'UTR	3	16	18.75	AtUBP1c	2163	2260	101	97
Chr5	8633930	T_C	AT5G25060.1	3'UTR	3	16	18.75	AtUBP1c	3363	4179	288	816
Chr5	8751415	A_G	AT5G25250.1	CDS	68	364	18.68	AtUBP1c	1492	1713	1036	15
Chr5	8794324	T_C	AT5G25340.1	3'UTR	4	21	19.05	AtUBP1c	960	1326	112	78
Chr5	8794324	A_G	AT5G25350.1	3'UTR	4	21	19.05	AtUBP1c	2857	2929	517	72
Chr5	8794325	T_C	AT5G25340.1	3'UTR	5	22	22.73	AtUBP1c	961	1326	113	77
Chr5	8794325	A_G	AT5G25350.1	3'UTR	5	22	22.73	AtUBP1c	2856	2929	516	73
Chr5	8794528	T_C	AT5G25340.1	3'UTR	45	159	28.3	AtUBP1c	1070	1326	31	256
Chr5	8794528	A_G	AT5G25350.1	3'UTR	45	159	28.3	AtUBP1c	2653	2929	313	276
Chr5	8794746	T_C	AT5G25340.1	3'UTR	173	311	55.63	AtUBP1c	1288	1326	249	38
Chr5	8794746	A_G	AT5G25350.1	3'UTR	173	311	55.63	AtUBP1c	2435	2929	95	494
Chr5	8795593	A_G	AT5G25350.1	CDS	91	447	20.36	AtUBP1c	1588	2929	1095	751
Chr5	8796460	A_G	AT5G25350.1	CDS	81	532	15.23	AtUBP1c	721	2929	228	1618
Chr5	8796681	A_G	AT5G25350.1	CDS	3	17	17.65	AtUBP1c	500	2929	7	1839
Chr5	8796917	A_G	AT5G25350.1	5'UTR	3	14	21.43	AtUBP1c	433	2929	432	34
Chr5	8801510	A_G	AT5G25360.1	CDS	3	14	21.43	AtUBP1c	580	1018	239	5
Chr5	8882007	A_G	AT5G25500.1	CDS	2	14	14.29	AtUBP1c	1145	1680	889	373
Chr5	8884094	A_G	AT5G25510.1	CDS	17	115	14.78	AtUBP1c	626	2157	231	914
Chr5	8907115	G_A	AT5G25590.1	CDS	2	10	20	AtUBP1c	2113	2694	382	431
Chr5	9038277	A_G	AT5G25900.1	CDS	5	12	41.67	AtUBP1c	1785	1931	316	1
Chr5	9041009	A_G	AT5G25910.1	CDS	3	11	27.27	AtUBP1c	2068	2436	794	368
Chr5	9054004	G_T	AT5G25930.1	3'UTR	6	23	26.09	AtUBP1c	3264	3403	25	139
Chr5	9077046	A_G	AT5G25990.1	intron	3	15	20	AtUBP1c		306
Chr5	9077046	T_C	AT5G25995.1	3'UTR	3	15	20	AtUBP1c	216	296	26	80
Chr5	9164615	A_G	AT5G26220.1	5'UTR	3	12	25	AtUBP1c	270	1131	269	1
Chr5	9243572	A_G	AT5G26340.1	3'UTR	4	12	33.33	AtUBP1c	2406	2580	278	174
Chr5	9255432	A_G	AT5G26360.1	3'UTR	58	318	18.24	AtUBP1c	1934	2313	128	379
Chr5	9255597	A_G	AT5G26360.1	CDS	58	403	14.39	AtUBP1c	1769	2313	149	36
Chr5	9620965	A_G	AT5G27300.1	CDS	3	11	27.27	AtUBP1c	156	1874	155	14
Chr5	9693344	A_G	AT5G27460.1	CDS	6	20	30	AtUBP1c	1423	1592	1120	82
Chr5	9694222	A_G	AT5G27460.1	CDS	8	45	17.78	AtUBP1c	545	1592	242	960
Chr5	9817309	A_G	AT5G27720.1	3'UTR	8	49	16.33	AtUBP1c	678	987	4	309
Chr5	9831785	T_A	AT5G27760.1	3'UTR	5	15	33.33	AtUBP1c	662	749	225	87
Chr5	9831786	T_A	AT5G27760.1	3'UTR	4	14	28.57	AtUBP1c	663	749	226	86
Chr5	10044140	A_G	AT5G28050.2	3'UTR	53	276	19.2	AtUBP1c	827	1053	68	226
Chr5	10326940	T_G	AT5G28350.1	3'UTR	12	28	42.86	AtUBP1c	3730	4164	158	434
Chr5	10342681	T_C	AT5G28390.1	CDS	16	24	66.67	AtUBP1c	160	543	63	144
Chr5	10345984	C_T	AT5G28400.1	CDS	12	46	26.09	AtUBP1c	1749	2922	54	191
Chr5	10346232	A_C	AT5G28400.1	CDS	18	47	38.3	AtUBP1c	1553	2922	55	141
Chr5	10347268	C_G	AT5G28400.1	CDS	16	47	34.04	AtUBP1c	604	2922	338	893
Chr5	10940559	A_G	AT5G28919.1	5'UTR	16	139	11.51	AtUBP1c	527	1739	526	24
Chr5	10940559	T_C	AT5G28920.1	3'UTR	16	139	11.51	AtUBP1c	1326	1850	65	524
Chr5	12086841	A_G	AT5G32470.1	CDS	5	35	14.29	AtUBP1c	802	2422	205	85
Chr5	12550806	A_G	AT5G33280.1	CDS	2	15	13.33	AtUBP1c	1200	2691	19	1109
Chr5	13590684	A_G	AT5G35370.1	CDS	11	51	21.57	AtUBP1c	588	2839	498	2120
Chr5	13765403	A_G	AT5G35590.1	3'UTR	67	411	16.3	AtUBP1c	875	1202	13	327
Chr5	14065341	T_C	AT5G35926.1	CDS	2	10	20	AtUBP1c	962	1944	103	256
Chr5	14119285	A_G	AT5G35970.1	CDS	8	23	34.78	AtUBP1c	2945	3475	17	225
Chr5	14135968	A_G	AT5G35980.1	CDS	12	74	16.22	AtUBP1c	3446	3829	60	16
Chr5	14913475	A_G	AT5G37540.1	CDS	7	40	17.5	AtUBP1c	817	1791	613	715
Chr5	14979236	A_G	AT5G37710.1	CDS	8	40	20	AtUBP1c	671	2133	77	624
Chr5	14979236	T_C	AT5G37715.1	intron	8	40	20	AtUBP1c		105	624	77
Chr5	15305484	C_T	AT5G38290.2	3'UTR	2	15	13.33	AtUBP1c	1024	1137	102	113
Chr5	15635535	A_G	AT5G39050.1	CDS	66	334	19.76	AtUBP1c	1092	2037	939	470
Chr5	15692682	G_A	AT5G39190.1	3'UTR	4	19	21.05	AtUBP1c	947	1087	88	140
Chr5	15725147	A_G	AT5G39250.1	CDS	10	56	17.86	AtUBP1c	432	1656	287	471
Chr5	15817385	A_G	AT5G39500.1	CDS	10	68	14.71	AtUBP1c	2231	4997	1083	2525
Chr5	15818167	A_G	AT5G39500.1	CDS	14	65	21.54	AtUBP1c	3013	4997	1865	1743
Chr5	15845877	A_G	AT5G39570.1	CDS	200	1252	15.97	AtUBP1c	1198	1512	139	83
Chr5	15854152	A_G	AT5G39600.1	3'UTR	4	28	14.29	AtUBP1c	743	966	35	223
Chr5	15858598	A_G	AT5G39610.1	CDS	3	16	18.75	AtUBP1c	1112	1312	373	7
Chr5	15912278	A_G	AT5G39760.1	CDS	41	139	29.5	AtUBP1c	929	1511	735	269
Chr5	16065623	A_G	AT5G40170.1	CDS	28	169	16.57	AtUBP1c	2006	2770	1934	444
Chr5	16083363	A_G	AT5G40240.2	CDS	4	20	20	AtUBP1c	723	1496	138	111
Chr5	16111050	A_G	AT5G40300.1	CDS	10	66	15.15	AtUBP1c	417	1315	272	209
Chr5	16228421	A_G	AT5G40500.1	CDS	10	69	14.49	AtUBP1c	488	760	82	97
Chr5	16241284	A_G	AT5G40550.1	5'UTR	5	24	20.83	AtUBP1c	217	1349	216	0
Chr5	16280132	A_G	AT5G40640.1	CDS	2	14	14.29	AtUBP1c	1938	2230	126	126
Chr5	16314606	A_G	AT5G40760.1	3'UTR	22	134	16.42	AtUBP1c	1876	2081	49	205
Chr5	16379439	A_G	AT5G40880.1	5'UTR	10	39	25.64	AtUBP1c	547	2154	546	41
Chr5	16582100	A_G	AT5G41410.1	CDS	27	129	20.93	AtUBP1c	1563	2631	216	175
Chr5	16690566	A_G	AT5G41740.2	CDS	2	13	15.38	AtUBP1c	1616	3724	21	272
Chr5	16771751	A_G	AT5G41900.1	3'UTR	3	10	30	AtUBP1c	1697	1845	183	148
Chr5	16793959	A_G	AT5G41980.1	CDS	4	10	40	AtUBP1c	346	1393	194	930
Chr5	16801906	C_T	AT5G42010.1	5'UTR	2	12	16.67	AtUBP1c	200	2949	199	124
Chr5	16801907	G_T	AT5G42010.1	5'UTR	2	12	16.67	AtUBP1c	201	2949	200	123
Chr5	16804602	A_G	AT5G42010.1	CDS	4	18	22.22	AtUBP1c	2309	2949	368	155
Chr5	16804882	A_G	AT5G42010.1	3'UTR	2	16	12.5	AtUBP1c	2589	2949	124	360
Chr5	16807698	A_G	AT5G42020.1	CDS	233	1076	21.65	AtUBP1c	2219	2575	506	1
Chr5	16952633	A_G	AT5G42390.1	CDS	60	419	14.32	AtUBP1c	3927	4647	77	14
Chr5	16958421	A_G	AT5G42400.1	CDS	3	10	30	AtUBP1c	1805	5142	59	198
Chr5	17172268	T_C	AT5G42820.2	intron	37	248	14.92	AtUBP1c		1495
Chr5	17172268	A_G	AT5G42825.1	3'UTR	37	248	14.92	AtUBP1c	462	994	10	532
Chr5	17248384	A_G	AT5G43010.1	3'UTR	5	20	25	AtUBP1c	1565	1659	178	94
Chr5	17452836	A_G	AT5G43420.1	CDS	8	40	20	AtUBP1c	1349	1637	1046	81
Chr5	17457536	A_G	AT5G43450.1	CDS	16	51	31.37	AtUBP1c	1140	1552	36	215
Chr5	17515305	A_G	AT5G43600.1	3'UTR	7	48	14.58	AtUBP1c	1667	1875	24	208
Chr5	17540640	A_G	AT5G43670.1	CDS	4	21	19.05	AtUBP1c	1027	2944	49	1615
Chr5	17573878	A_G	AT5G43745.1	CDS	4	12	33.33	AtUBP1c	576	2839	241	12
Chr5	17705028	A_G	AT5G44005.1	3'UTR	3	19	15.79	AtUBP1c	766	951	180	185
Chr5	17731627	A_G	AT5G44060.1	CDS	14	85	16.47	AtUBP1c	623	1294	418	34
Chr5	17815416	A_G	AT5G44230.1	CDS	4	24	16.67	AtUBP1c	1152	2452	1080	893
Chr5	17971332	A_G	AT5G44574.1	3'UTR	5	18	27.78	AtUBP1c	898	1022	77	124
Chr5	18335833	A_G	AT5G45275.1	CDS	3	16	18.75	AtUBP1c	598	2140	132	802
Chr5	18349922	A_G	AT5G45290.2	3'UTR	7	34	20.59	AtUBP1c	2136	2276	88	140
Chr5	18351974	A_G	AT5G45290.2	CDS	1	13	7.69	AtUBP1c	525	2276	118	82
Chr5	18351981	A_G	AT5G45290.2	CDS	2	14	14.29	AtUBP1c	518	2276	111	89
Chr5	18354875	A_G	AT5G45300.1	CDS	2	15	13.33	AtUBP1c	866	2286	53	150
Chr5	18365155	A_G	AT5G45330.1	CDS	3	16	18.75	AtUBP1c	899	2151	386	492
Chr5	18365231	A_G	AT5G45330.1	CDS	2	15	13.33	AtUBP1c	823	2151	310	568
Chr5	18389437	A_G	AT5G45370.2	CDS	6	37	16.22	AtUBP1c	1909	2634	193	248
Chr5	18393774	A_G	AT5G45380.1	CDS	8	46	17.39	AtUBP1c	1355	2742	20	218
Chr5	18394819	A_G	AT5G45380.1	CDS	5	20	25	AtUBP1c	1976	2742	402	28
Chr5	18545384	A_G	AT5G45720.1	CDS	3	16	18.75	AtUBP1c	1958	3758	1245	479
Chr5	18567439	A_G	AT5G45780.1	CDS	3	10	30	AtUBP1c	1721	2274	280	111
Chr5	18689876	A_G	AT5G46080.1	CDS	3	18	16.67	AtUBP1c	982	1497	845	153
Chr5	18954542	A_G	AT5G46710.1	5'UTR	4	23	17.39	AtUBP1c	151	1125	150	57
Chr5	18979266	A_G	AT5G46780.1	CDS	18	110	16.36	AtUBP1c	314	1231	30	683
Chr5	18979875	A_G	AT5G46780.1	CDS	17	91	18.68	AtUBP1c	923	1231	639	74
Chr5	19077669	A_G	AT5G47010.1	CDS	33	150	22	AtUBP1c	3347	4547	238	105
Chr5	19120858	A_G	AT5G47070.1	5'UTR	4	11	36.36	AtUBP1c	246	2026	245	329
Chr5	19147397	C_A	AT5G47140.1	3'UTR	2	15	13.33	AtUBP1c	2014	2274	93	260
Chr5	19180369	A_G	AT5G47230.1	CDS	3	18	16.67	AtUBP1c	489	1302	297	605
Chr5	19233730	A_G	AT5G47420.1	CDS	2	13	15.38	AtUBP1c	545	1306	167	11
Chr5	19353258	A_G	AT5G47790.1	3'UTR	10	31	32.26	AtUBP1c	1893	2130	678	237
Chr5	19572499	A_G	AT5G48300.1	CDS	65	505	12.87	AtUBP1c	1593	1898	58	58
Chr5	19600223	A_G	AT5G48370.1	CDS	11	35	31.43	AtUBP1c	486	1693	289	64
Chr5	19619165	A_G	AT5G48400.2	CDS	2	14	14.29	AtUBP1c	2701	3044	311	81
Chr5	19874627	A_G	AT5G49020.1	CDS	2	11	18.18	AtUBP1c	1681	2028	15	56
Chr5	20046548	A_G	AT5G49430.1	5'UTR	6	37	16.22	AtUBP1c	155	5814	154	181
Chr5	20052575	A_G	AT5G49450.1	CDS	3	12	25	AtUBP1c	747	907	430	7
Chr5	20093005	A_G	AT5G49520.1	3'UTR	8	54	14.81	AtUBP1c	1580	1921	137	341
Chr5	20188297	A_G	AT5G49680.2	CDS	3	21	14.29	AtUBP1c	8059	8329	111	10
Chr5	20288297	A_G	AT5G49890.1	3'UTR	11	64	17.19	AtUBP1c	2740	2982	105	242
Chr5	20327502	A_G	AT5G49960.1	CDS	2	11	18.18	AtUBP1c	380	3057	185	72
Chr5	20327507	A_G	AT5G49960.1	CDS	2	13	15.38	AtUBP1c	375	3057	180	77
Chr5	20330833	A_G	AT5G49970.1	CDS	28	191	14.66	AtUBP1c	1005	1975	114	128
Chr5	20521760	A_G	AT5G50390.1	CDS	2	14	14.29	AtUBP1c	1453	2527	1220	554
Chr5	20521765	A_G	AT5G50390.1	CDS	2	14	14.29	AtUBP1c	1448	2527	1215	559
Chr5	20532236	A_G	AT5G50420.1	CDS	9	61	14.75	AtUBP1c	621	2175	399	874
Chr5	20755169	A_G	AT5G51050.1	CDS	4	31	12.9	AtUBP1c	1458	2228	473	78
Chr5	20764785	A_G	AT5G51070.1	CDS	100	764	13.09	AtUBP1c	690	3504	306	334
Chr5	20869180	A_G	AT5G51350.1	CDS	4	19	21.05	AtUBP1c	1669	3176	1441	935
Chr5	20876315	A_G	AT5G51380.1	CDS	3	14	21.43	AtUBP1c	484	1763	370	801
Chr5	20974201	A_G	AT5G51630.1	CDS	2	11	18.18	AtUBP1c	4367	5850	1137	66
Chr5	20976004	A_G	AT5G51640.1	CDS	12	71	16.9	AtUBP1c	1049	1873	218	603
Chr5	21070776	A_G	AT5G51830.1	CDS	3	14	21.43	AtUBP1c	1088	1796	171	26
Chr5	21164944	A_G	AT5G52070.1	3'UTR	4	14	28.57	AtUBP1c	1199	1820	120	621
Chr5	21318748	A_T	AT5G52530.1	CDS	17	95	17.89	AtUBP1c	854	3254	257	1058
Chr5	21319577	A_G	AT5G52530.1	CDS	28	150	18.67	AtUBP1c	1683	3254	1086	229
Chr5	21321598	A_G	AT5G52540.1	3'UTR	10	61	16.39	AtUBP1c	1538	1708	73	170
Chr5	21484048	A_G	AT5G52990.1	5'UTR	2	10	20	AtUBP1c	130	1467	129	139
Chr5	21522614	A_G	AT5G53080.1	CDS	6	32	18.75	AtUBP1c	1374	1914	150	181
Chr5	21548640	A_G	AT5G53140.1	5'UTR	107	443	24.15	AtUBP1c	244	2171	243	156
Chr5	21549312	A_G	AT5G53140.1	CDS	77	446	17.26	AtUBP1c	531	2171	84	199
Chr5	21648065	A_G	AT5G53360.1	5'UTR	9	52	17.31	AtUBP1c	243	1459	242	209
Chr5	21683721	T_C	AT5G53430.1	3'UTR	12	35	34.29	AtUBP1c	4164	4565	554	401
Chr5	21683721	A_G	AT5G53440.1	CDS	12	35	34.29	AtUBP1c	3807	4384	722	42
Chr5	21758530	A_G	AT5G53550.1	CDS	61	380	16.05	AtUBP1c	2109	2529	691	246
Chr5	22045674	A_G	AT5G54280.2	5'UTR	3	14	21.43	AtUBP1c	442	4403	119	81
Chr5	22087765	A_G	AT5G54390.1	3'UTR	15	78	19.23	AtUBP1c	1336	1665	24	329
Chr5	22125879	A_G	AT5G54500.2	CDS	38	245	15.51	AtUBP1c	485	967	204	58
Chr5	22198497	A_G	AT5G54650.1	CDS	6	39	15.38	AtUBP1c	2540	3507	216	641
Chr5	22199609	A_G	AT5G54650.1	CDS	7	39	17.95	AtUBP1c	1742	3507	470	145
Chr5	22275555	A_G	AT5G54830.1	CDS	9	42	21.43	AtUBP1c	2471	3262	2161	562
Chr5	22308141	A_G	AT5G54940.1	intron	3	13	23.08	AtUBP1c		658
Chr5	22396437	A_G	AT5G55200.1	3'UTR	9	40	22.5	AtUBP1c	1166	1301	101	135
Chr5	22396437	T_C	AT5G55210.1	3'UTR	9	40	22.5	AtUBP1c	849	860	269	11
Chr5	22405418	A_G	AT5G55230.2	intron	2	14	14.29	AtUBP1c		2224
Chr5	22422986	A_G	AT5G55290.1	3'UTR	20	143	13.99	AtUBP1c	558	871	50	313
Chr5	22495173	A_G	AT5G55530.1	CDS	170	399	42.61	AtUBP1c	1389	2280	734	483
Chr5	22515721	A_G	AT5G55580.1	CDS	6	36	16.67	AtUBP1c	331	2257	120	158
Chr5	22523562	A_G	AT5G55600.1	CDS	17	82	20.73	AtUBP1c	1771	3264	371	408
Chr5	22530627	A_G	AT5G55620.1	CDS	69	351	19.66	AtUBP1c	621	981	254	51
Chr5	22530699	A_G	AT5G55620.1	3'UTR	50	322	15.53	AtUBP1c	693	981	20	288
Chr5	22554882	A_G	AT5G55700.1	3'UTR	3	20	15	AtUBP1c	1915	1997	179	82
Chr5	22554882	T_C	AT5G55710.1	3'UTR	3	20	15	AtUBP1c	1009	1013	112	4
Chr5	22728171	A_G	AT5G56140.1	3'UTR	66	236	27.97	AtUBP1c	1411	1713	238	302
Chr5	22730835	A_G	AT5G56150.1	CDS	6	33	18.18	AtUBP1c	570	1050	14	129
Chr5	22750658	A_G	AT5G56210.1	3'UTR	3	14	21.43	AtUBP1c	1986	2182	1	196
Chr5	22750801	A_G	AT5G56210.1	CDS	5	26	19.23	AtUBP1c	1843	2182	517	141
Chr5	22760921	A_G	AT5G56240.2	CDS	11	75	14.67	AtUBP1c	2416	3674	993	833
Chr5	22770951	A_G	AT5G56250.2	CDS	17	120	14.17	AtUBP1c	820	3238	354	618
Chr5	22820155	A_G	AT5G56350.1	3'UTR	35	226	15.49	AtUBP1c	1971	2190	98	219
Chr5	22877093	A_G	AT5G56500.1	3'UTR	4	22	18.18	AtUBP1c	2138	2452	126	314
Chr5	22924339	A_G	AT5G56630.1	CDS	9	56	16.07	AtUBP1c	536	2200	28	73
Chr5	22989339	A_G	AT5G56860.1	3'UTR	5	29	17.24	AtUBP1c	1667	1790	290	123
Chr5	23068599	A_G	AT5G57010.1	CDS	4	14	28.57	AtUBP1c	688	2011	392	92
Chr5	23069602	A_G	AT5G57010.1	CDS	2	11	18.18	AtUBP1c	1273	2011	146	186
Chr5	23070067	A_G	AT5G57010.1	CDS	4	21	19.05	AtUBP1c	1647	2011	187	136
Chr5	23241539	A_G	AT5G57360.2	5'UTR	13	86	15.12	AtUBP1c	113	2226	112	57
Chr5	23397030	A_G	AT5G57740.1	CDS	2	13	15.38	AtUBP1c	621	2236	115	79
Chr5	23500495	A_G	AT5G58070.1	3'UTR	37	215	17.21	AtUBP1c	838	1272	16	434
Chr5	23638449	A_G	AT5G58470.1	3'UTR	8	47	17.02	AtUBP1c	1505	2387	116	1
Chr5	23695929	A_G	AT5G58620.1	3'UTR	8	41	19.51	AtUBP1c	2287	2580	146	293
Chr5	23695930	A_G	AT5G58620.1	3'UTR	10	40	25	AtUBP1c	2288	2580	147	292
Chr5	23725202	A_G	AT5G58730.1	CDS	11	70	15.71	AtUBP1c	384	1546	122	762
Chr5	23773068	A_G	AT5G58870.1	CDS	27	164	16.46	AtUBP1c	906	2969	651	182
Chr5	23785232	A_G	AT5G58900.1	5'UTR	4	26	15.38	AtUBP1c	281	1885	280	564
Chr5	23785233	A_G	AT5G58900.1	5'UTR	4	26	15.38	AtUBP1c	280	1885	279	565
Chr5	23794135	A_G	AT5G58920.1	3'UTR	18	82	21.95	AtUBP1c	720	830	120	110
Chr5	23841649	A_G	AT5G59050.1	CDS	3	21	14.29	AtUBP1c	1072	1764	179	43
Chr5	23874732	A_G	AT5G59140.1	CDS	9	67	13.43	AtUBP1c	337	758	42	36
Chr5	23972082	A_G	AT5G59440.3	CDS	8	39	20.51	AtUBP1c	501	1177	273	87
Chr5	23990447	A_G	AT5G59510.1	CDS	3	11	27.27	AtUBP1c	693	1070	358	76
Chr5	24015658	A_G	AT5G59613.1	3'UTR	79	526	15.02	AtUBP1c	672	856	503	184
Chr5	24107429	A_G	AT5G59840.1	3'UTR	12	57	21.05	AtUBP1c	1026	1240	20	214
Chr5	24107430	A_G	AT5G59840.1	3'UTR	8	57	14.04	AtUBP1c	1025	1240	19	215
Chr5	24130531	A_G	AT5G59920.1	CDS	9	60	15	AtUBP1c	2041	2591	1775	357
Chr5	24260423	T_C	AT5G60280.1	5'UTR	2	12	16.67	AtUBP1c	199	2312	198	139
Chr5	24340192	A_G	AT5G60550.1	CDS	16	72	22.22	AtUBP1c	550	1950	57	230
Chr5	24353891	A_G	AT5G60580.2	intron	4	15	26.67	AtUBP1c		1872
Chr5	24554864	A_G	AT5G61010.1	CDS	38	243	15.64	AtUBP1c	1121	3300	252	1667
Chr5	24555949	A_G	AT5G61010.1	CDS	104	353	29.46	AtUBP1c	2206	3300	1337	582
Chr5	24756382	A_G	AT5G61560.1	CDS	2	15	13.33	AtUBP1c	2650	3036	61	124
Chr5	24869955	A_G	AT5G61940.1	CDS	2	13	15.38	AtUBP1c	1801	3333	1800	170
Chr5	24893037	A_G	AT5G61970.1	CDS	26	181	14.36	AtUBP1c	1995	2324	188	42
Chr5	24910615	A_G	AT5G62000.1	5'UTR	8	53	15.09	AtUBP1c	407	3832	406	243
Chr5	24935827	A_G	AT5G62090.1	CDS	19	140	13.57	AtUBP1c	2474	3338	190	606
Chr5	24950586	A_G	AT5G62130.2	3'UTR	14	96	14.58	AtUBP1c	1717	2039	98	322
Chr5	24950589	A_G	AT5G62130.2	3'UTR	21	97	21.65	AtUBP1c	1714	2039	95	325
Chr5	24950808	A_G	AT5G62130.2	CDS	15	100	15	AtUBP1c	1495	2039	163	123
Chr5	24951667	A_G	AT5G62130.2	CDS	5	38	13.16	AtUBP1c	878	2039	193	68
Chr5	25069327	A_G	AT5G62430.1	CDS	7	26	26.92	AtUBP1c	1192	1426	774	29
Chr5	25077267	A_G	AT5G62460.1	3'UTR	3	20	15	AtUBP1c	1419	1542	194	123
Chr5	25137308	A_G	AT5G62620.1	CDS	8	52	15.38	AtUBP1c	607	2740	172	713
Chr5	25150579	A_G	AT5G62640.3	CDS	4	28	14.29	AtUBP1c	1034	1964	332	41
Chr5	25239081	A_G	AT5G62880.1	3'UTR	5	27	18.52	AtUBP1c	1063	1244	141	181
Chr5	25295517	A_G	AT5G63060.1	CDS	2	11	18.18	AtUBP1c	757	1102	136	16
Chr5	25347749	A_G	AT5G63190.1	CDS	20	123	16.26	AtUBP1c	1556	2607	979	814
Chr5	25466311	A_G	AT5G63620.1	3'UTR	18	61	29.51	AtUBP1c	1607	1790	68	183
Chr5	25480484	A_G	AT5G63640.1	CDS	2	14	14.29	AtUBP1c	1186	2288	19	271
Chr5	25481231	A_G	AT5G63640.1	3'UTR	10	69	14.49	AtUBP1c	1804	2288	9	484
Chr5	25481423	A_G	AT5G63640.1	3'UTR	4	18	22.22	AtUBP1c	1996	2288	201	292
Chr5	25481423	T_C	AT5G63650.1	3'UTR	4	18	22.22	AtUBP1c	1595	1684	207	89
Chr5	25516304	A_G	AT5G63760.1	CDS	5	30	16.67	AtUBP1c	1425	1741	614	49
Chr5	25516604	A_G	AT5G63760.1	CDS	8	45	17.78	AtUBP1c	1125	1741	314	349
Chr5	25565262	A_G	AT5G63880.2	3'UTR	5	23	21.74	AtUBP1c	902	1074	3	172
Chr5	25572002	A_G	AT5G63910.1	3'UTR	6	30	20	AtUBP1c	1655	1878	50	223
Chr5	25628092	A_G	AT5G64030.1	CDS	8	51	15.69	AtUBP1c	2733	3200	63	165
Chr5	25669072	A_G	AT5G64150.1	CDS	4	23	17.39	AtUBP1c	1546	1863	59	75
Chr5	25669073	A_G	AT5G64150.1	CDS	4	22	18.18	AtUBP1c	1545	1863	58	76
Chr5	25674182	A_G	AT5G64170.2	CDS	3	14	21.43	AtUBP1c	1412	2667	166	445
Chr5	25675315	A_G	AT5G64170.2	CDS	3	13	23.08	AtUBP1c	659	2667	256	276
Chr5	25681794	A_G	AT5G64200.1	3'UTR	12	47	25.53	AtUBP1c	1055	1457	54	61
Chr5	25697674	A_G	AT5G64250.2	CDS	29	181	16.02	AtUBP1c	1261	1581	146	51
Chr5	25749796	T_C	AT5G64400.2	CDS	10	28	35.71	AtUBP1c	420	980	171	151
Chr5	25750415	A_G	AT5G64400.2	intron	2	10	20	AtUBP1c		980
Chr5	25752578	A_G	AT5G64410.1	CDS	12	80	15	AtUBP1c	1248	2793	145	418
Chr5	25770278	A_G	AT5G64440.1	3'UTR	5	39	12.82	AtUBP1c	2043	2383	17	340
Chr5	25779495	A_G	AT5G64490.1	3'UTR	5	12	41.67	AtUBP1c	814	1084	180	270
Chr5	25779601	A_G	AT5G64490.1	3'UTR	2	10	20	AtUBP1c	708	1084	74	376
Chr5	25803562	A_G	AT5G64550.1	CDS	13	78	16.67	AtUBP1c	499	2533	136	1768
Chr5	26158514	A_G	AT5G65450.1	CDS	3	12	25	AtUBP1c	439	2282	104	485
Chr5	26158524	A_G	AT5G65450.1	CDS	2	13	15.38	AtUBP1c	449	2282	114	475
Chr5	26162462	T_C	AT5G65460.1	CDS	2	14	14.29	AtUBP1c	3261	3795	77	81
Chr5	26162463	T_C	AT5G65460.1	CDS	2	14	14.29	AtUBP1c	3260	3795	76	82
Chr5	26177705	A_G	AT5G65480.1	3'UTR	36	219	16.44	AtUBP1c	987	1199	270	212
Chr5	26363012	A_G	AT5G65910.1	CDS	34	149	22.82	AtUBP1c	477	1618	329	199
Chr5	26364345	A_G	AT5G65920.1	CDS	9	57	15.79	AtUBP1c	1721	2357	1312	22
Chr5	26416584	A_G	AT5G66052.1	3'UTR	89	522	17.05	AtUBP1c	459	799	148	340
Chr5	26416782	A_G	AT5G66052.1	3'UTR	42	299	14.05	AtUBP1c	657	799	346	142
Chr5	26416782	T_C	AT5G66053.1	CDS	42	299	14.05	AtUBP1c	26	147	25	121
Chr5	26515517	A_G	AT5G66380.1	CDS	2	15	13.33	AtUBP1c	284	1577	16	89
Chr5	26564605	T_C	AT5G66560.1	intron	6	19	31.58	AtUBP1c		2378
Chr5	26597285	A_G	AT5G66631.1	CDS	4	12	33.33	AtUBP1c	1079	2096	1078	907
Chr5	26603970	A_G	AT5G66650.1	CDS	3	10	30	AtUBP1c	3043	3922	287	243
Chr5	26641782	A_G	AT5G66730.1	3'UTR	13	59	22.03	AtUBP1c	2490	2686	131	196
Chr5	26662354	A_G	AT5G66770.1	CDS	7	46	15.22	AtUBP1c	2044	2609	1631	123
Chr5	26667025	A_G	AT5G66790.1	CDS	11	62	17.74	AtUBP1c	1846	2630	746	362
Chr5	26698185	A_G	AT5G66850.1	CDS	22	161	13.66	AtUBP1c	1156	2815	445	208
Chr5	26698472	A_G	AT5G66850.1	CDS	20	133	15.04	AtUBP1c	869	2815	158	495
Chr5	26733263	A_G	AT5G66950.1	5'UTR	7	41	17.07	AtUBP1c	469	3381	468	69
Chr5	26865310	A_G	AT5G67340.1	CDS	3	22	13.64	AtUBP1c	516	2818	212	69
Chr5	26937078	A_G	AT5G67500.2	CDS	120	771	15.56	AtUBP1c	947	1311	261	45
Chr5	26944252	A_G	AT5G67540.2	3'UTR	9	41	21.95	AtUBP1c	1804	2028	0	224

## Sheet: Table S5c
gene_ID
AT1G25470
AT1G68550
AT1G75390
AT2G07741
AT2G07751
AT2G12290
AT4G19700
AT2G18160
AT2G37480
AT3G02470
AT3G16410
AT3G16390
AT3G16400
AT3G22970
AT3G25570
AT3G51300
AT3G51290
AT3G53670
AT3G62420
AT4G09000
AT1G35160
AT4G19110
AT4G34590
AT5G41990
AT5G49450
AT5G50660
AT5G50560
AT5G50670
AT5G50570
AT5G53590
AT5G60550
AT5G64550
AT1G13740
AT3G18780
AT1G74500
AT4G37580
AT4G16760
AT1G23490
AT3G62290
AT3G57390
AT3G02910
AT1G76010
AT1G29250
AT2G02470
AT5G37710
AT4G12230
AT5G18120
AT4G37450
AT4G09030
AT3G13520
AT5G11740
AT2G46330
AT2G23130
AT3G61640
AT1G55330
AT5G40730
AT5G18690
AT2G47930
AT5G10430
AT4G16980
AT5G53480
AT2G05810
AT1G63470
AT4G12080
AT3G55560
AT5G49460
AT1G58080
AT3G18770
AT1G34310
AT1G77850
AT2G33310
AT3G59900
AT3G07390
AT3G61950
AT1G09250
AT1G06850
AT2G42380
AT1G58110
AT2G21320
AT4G39070
AT2G23760
AT5G42100
AT1G12990
AT1G12100
AT2G45180
AT5G64080
AT3G61460
AT1G01640
AT5G06850
AT2G28710
AT5G55990
AT3G10190
AT3G55470
AT1G17120
AT4G25990
AT2G41140
AT5G47110
AT1G68795
AT1G70895
AT4G18510
AT3G25905
AT3G24770
AT4G13195
AT1G15530
AT2G27730
AT5G59030
AT3G46900
AT4G32290
AT1G21090
AT1G47230
AT2G21830
AT2G02680
AT2G26710
AT2G29090
AT4G23750
AT2G46310
AT5G55910
AT2G37590
AT4G25210
AT4G00390
AT1G18700
AT1G29160
AT5G67190
AT1G76880
AT5G53870
AT4G31840
AT1G64640
AT2G25490
AT5G25350
AT2G22000
AT1G13880
AT1G35550
AT5G63050
AT2G24170
AT1G60550
AT2G20875
AT3G02740
AT5G22850
AT3G13460
AT1G48110
AT2G40610
AT3G52920
AT5G55730
AT2G45470
AT5G60490
AT5G49610
AT5G39250
AT4G28720
AT2G27775
AT1G57680
AT1G32120
AT5G64850
AT3G61590
AT4G25710
AT5G55120
AT3G62660
AT3G02885
AT3G24050
AT5G66320
AT4G32890
AT1G78300
AT2G39770
AT3G26650
AT4G29020
AT5G01075
AT3G03180
AT3G07270
AT3G17210
AT1G52740
AT4G40040
AT3G09480
AT5G39760
AT5G15210
AT4G37790
AT2G22800
AT5G53200
AT5G58900
AT1G09020
AT5G43460
AT1G04340
AT4G16830
AT3G06750
AT3G50570
AT2G22510
AT5G49280
AT1G12070
AT3G13810
AT3G25655
AT2G44940
AT1G36060
AT1G21910
AT4G39780
AT1G77640
AT4G36920
AT1G44830
AT4G16750
AT5G11590
AT5G25810
AT3G16490
AT1G31350
AT3G07660
AT4G08150
AT4G01410
AT1G17620
AT4G13340
AT4G18670
AT2G37050
AT1G67510
AT3G02880
AT2G38905
AT3G21220
AT1G70170
AT3G29770
AT5G58375
AT1G74660
AT3G61250
AT1G34670
AT3G47600
AT2G37630
AT3G56480
AT3G03070
AT4G25910
AT1G56430
AT5G50200
AT3G56620
AT2G05755
AT3G17440
AT5G63320
AT4G10925
AT5G60980
AT5G57100
AT5G17630
AT1G24170
AT5G60850
AT1G17370
AT1G54080
AT3G06770
AT5G62130
AT5G58730
AT4G27600
AT3G53000
AT2G03890
AT2G06925
AT3G16140
AT4G23470
AT5G05850
AT5G62350
AT5G58650
AT2G46420
AT1G53380
AT4G12690
AT5G11000
AT1G49780
AT5G13760
AT1G06450
AT1G80690
AT1G55190
AT3G13720
AT5G49700
AT1G20900
AT1G49245
AT5G56230
AT5G60460
AT3G60540
AT5G06640
AT2G24980
AT4G13390
AT4G08410
AT5G06630
AT1G23720
AT5G11990
AT3G22070
AT4G38770
AT2G45450
AT5G38210
AT1G64300
AT1G28390
AT3G22750
AT4G13020
AT3G07070
AT3G61160
AT4G02010
AT2G34650
AT5G40960
AT4G20300
AT5G11970
AT2G15440
AT3G63210
AT5G51670
AT3G23160
AT5G46230
AT3G15040
AT5G03230
AT3G21650
AT1G59830
AT1G10430
AT3G55050
AT3G11410
AT2G42810
AT1G68765
AT2G40330
AT3G05490
AT4G15800
AT5G67070
AT3G16570
AT1G02130
AT1G53910
AT1G10470
AT2G01290
AT3G58700
AT2G40010
AT5G48760
AT3G04400
AT4G31985
AT1G77940
AT2G36160
AT1G07770
AT3G61110
AT2G37950
AT5G41400
AT4G17245
AT3G18930
AT3G60080
AT5G63760
AT1G74370
AT5G20885
AT1G69330
AT3G61550
AT3G56580
AT5G40140
AT4G11360
AT1G07750
AT4G12640
AT1G22330
AT3G07810
AT1G76460
AT2G22090
AT1G78260
AT5G59510
AT1G54500
AT3G15640
AT4G09800
AT3G53370
AT4G38860
AT5G18060
AT4G38840
AT4G36110
AT2G45210
AT3G61900
AT4G34760
AT2G16580
AT1G75580
AT4G34750
AT1G10650
AT1G60610
AT1G32050
AT5G63660
AT3G48570
AT2G47270
AT4G01575
AT4G00720
AT1G09840
AT4G13520
AT2G43810
AT3G01090
AT4G29160
AT3G07760
AT4G12970
AT1G79990
AT1G71880
AT2G35605
AT5G08430
AT3G51660
AT2G31070
AT3G47620
AT3G61200
AT5G11930
AT3G44020
AT1G20840
AT4G32330
AT4G24200
AT1G11880
AT5G54760
AT3G16640
AT5G50810
AT1G64220
AT3G05850
AT2G14530
AT5G41700
AT2G02760
AT4G04620
AT5G54980
AT3G55390
AT5G44060
AT5G26790
AT2G28330
AT3G25870
AT1G75860
AT5G55790
AT4G32680
AT3G14060
AT3G13980
AT3G07510
AT4G35320
AT1G28070
AT5G55620
AT5G22270
AT1G54120
AT1G52720
AT1G15350
AT1G48330
AT5G40460
AT3G08670
AT5G06190
AT1G03730
AT4G23870
AT3G26800
AT3G51940
AT2G04795
AT1G67050
AT1G04000
AT1G21830
AT4G16410
AT4G28100
AT5G25240
AT1G16170
AT1G50020
AT1G04330
AT3G13674
AT1G20070
AT2G17300
AT1G68490
AT1G71970
AT2G15000
AT5G26230
AT5G48830
AT3G24506
AT1G79970
AT2G25250
AT4G10810
AT4G28290
AT1G47970
AT5G10310
AT3G13175
AT1G49500
AT4G33960
AT1G12845
AT3G13480
AT1G53035
AT2G31090
AT3G03210
AT2G40530
AT4G37295
AT5G24313
AT3G44430
AT1G35430
AT5G18250
AT4G12990
AT3G18800
AT3G52710
AT1G31335
AT1G32690
AT1G15400
AT5G62900
AT2G04900
AT3G52360
AT3G14340
AT2G28570
AT3G51750
AT3G19660
AT5G04790
AT5G60260
AT5G26270
AT5G49640
AT2G42110
AT1G71910
AT4G22190
AT2G14460
AT5G02550
AT3G57160
AT3G57320
AT4G33660
AT5G57340
AT5G50335
AT5G23460
AT5G02220
AT5G24570
AT5G49440
AT3G48185
AT1G27290
AT1G05205
AT1G06930
AT4G32860
AT1G08180
AT1G08390
AT2G41230
AT1G69050
AT5G02420
AT3G06890
AT4G38100
AT1G65295
AT1G21840
AT2G42400
AT4G30160
AT3G22160
AT4G05070
AT4G01720
AT1G67030
AT2G41940
AT1G15250
AT1G05250
AT1G05240
AT1G07740
AT1G07730
AT1G09980
AT1G58350
AT1G25150
AT1G24881
AT1G24800
AT1G25055
AT1G25211
AT2G03480
AT1G13860
AT2G05250
AT2G05230
AT2G15350
AT2G15370
AT2G27800
AT5G27300
AT3G02230
AT5G15650
AT3G10280
AT2G46720
AT3G13290
AT3G13300
AT3G15820
AT3G15830
AT3G24300
AT3G24290
AT3G32030
AT3G45240
AT4G12510
AT4G12520
AT4G22590
AT5G09460
AT5G18860
AT5G18890
AT5G46900
AT5G46890
AT4G33240
AT1G77330
AT2G17370
AT5G43760
AT2G16280
AT5G13580
AT5G52860
AT1G49240
AT4G11380
AT1G31730
AT2G44660
AT5G38460
AT1G10740
AT1G80280
AT1G47480
AT1G64670
AT5G09220
AT5G04930
AT2G04660
AT5G38110
AT3G04080
AT5G18280
AT4G26320
AT5G56540
AT2G22470
AT5G53250
AT4G40090
AT2G14890
AT2G16500
AT4G34710
AT3G43240
AT1G61350
AT5G19820
AT1G71410
AT3G59020
AT1G12430
AT2G45430
AT1G09620
AT2G41560
AT3G57330
AT3G61710
AT1G70940
AT2G01420
AT4G30080
AT3G61830
AT3G26810
AT4G12980
AT2G46370
AT4G12470
AT5G08130
AT5G48560
AT5G57150
AT3G07340
AT3G25710
AT2G40950
AT2G35940
AT3G50780
AT3G10650
AT5G46690
AT1G67730
AT2G10940
AT3G22600
AT4G22460
AT1G62500
AT3G43720
AT2G22125
AT3G03680
AT5G23060
AT1G21630
AT1G29020
AT1G51570
AT4G30320
AT4G25790
AT4G31470
AT3G62360
AT5G14310
AT1G06820
AT5G43320
AT1G08960
AT3G23000
AT2G41900
AT5G12850
AT2G46700
AT4G39350
AT4G15290
AT4G18780
AT5G05170
AT5G22740
AT1G23480
AT3G03050
AT5G16910
AT3G28180
AT4G31590
AT3G07330
AT2G01830
AT4G35440
AT5G57180
AT5G57130
AT4G34450
AT2G21390
AT1G62020
AT1G52360
AT5G60920
AT5G01090
AT3G55950
AT5G19380
AT3G27200
AT4G12420
AT2G32010
AT2G26760
AT5G42280
AT5G54040
AT1G14730
AT5G05690
AT4G39950
AT4G37310
AT4G31160
AT1G72730
AT3G58510
AT1G06080
AT5G50020
AT3G56930
AT5G02410
AT2G45440
AT5G43740
AT2G39430
AT5G44680
AT5G28040
AT3G58580
AT5G54830
AT5G57710
AT2G25520
AT3G21550
AT5G28300
AT4G32140
AT1G77610
AT5G25090
AT2G25060
AT1G30360
AT5G35160
AT5G37310
AT4G12650
AT5G25100
AT2G01970
AT1G14670
AT4G19040
AT5G04670
AT5G09410
AT2G03200
AT2G17760
AT3G20015
AT1G01300
AT5G61020
AT3G56640
AT1G69530
AT2G03090
AT3G29030
AT5G02260
AT1G21310
AT2G04780
AT2G29980
AT1G08510
AT5G56380
AT5G54650
AT1G60995
AT1G79090
AT5G60570
AT1G74510
AT1G14330
AT5G25830
AT5G56860
AT2G20570
AT2G02970
AT3G50400
AT2G03980
AT5G33370
AT3G07160
AT2G36850
AT5G64050
AT4G00400
AT4G38710
AT4G32920
AT1G70710
AT2G32990
AT5G62220
AT1G08280
AT1G75620
AT1G63100
AT3G60630
AT5G66770
AT2G01570
AT2G22840
AT2G36400
AT2G38840
AT4G30190
AT5G44020
AT3G62270
AT4G38600
AT5G02500
AT1G46264
AT5G50740
AT4G35060
AT5G20270
AT1G09870
AT4G32880
AT4G00730
AT4G21750
AT1G01060
AT3G43300
AT2G40230
AT3G54590
AT5G19800
AT1G02690
AT1G15690
AT1G06900
AT5G56730
AT4G30790
AT3G59690
AT3G52290
AT5G26820
AT5G60020
AT2G46140
AT2G25790
AT4G39400
AT3G28040
AT5G10020
AT1G75640
AT5G65700
AT1G34110
AT3G05990
AT5G23400
AT4G29240
AT3G03770
AT2G35620
AT2G24230
AT2G26730
AT1G51860
AT2G27060
AT3G23750
AT3G08680
AT2G01210
AT2G16250
AT1G27190
AT4G18640
AT1G51790
AT5G61480
AT2G01820
AT2G33170
AT1G12040
AT3G04290
AT5G58010
AT5G01460
AT5G52180
AT4G36480
AT3G05890
AT1G71890
AT1G19450
AT5G14120
AT2G11000
AT3G47520
AT3G51550
AT4G29140
AT1G71870
AT3G08040
AT1G59970
AT1G12640
AT5G12080
AT5G07290
AT2G36880
AT5G16600
AT4G01680
AT5G41140
AT5G13180
AT2G35020
AT1G53500
AT1G79750
AT5G23220
AT2G40900
AT4G01440
AT3G16690
AT1G60800
AT3G57660
AT2G23740
AT2G27810
AT1G14850
AT2G37090
AT3G25140
AT1G63000
AT1G12500
AT5G05820
AT1G21070
AT3G11320
AT3G61690
AT1G14020
AT3G21190
AT3G26370
AT3G03810
AT2G01630
AT4G08180
AT2G32100
AT5G19730
AT3G24670
AT4G24780
AT3G07010
AT1G04680
AT4G33220
AT5G23870
AT5G15980
AT5G40150
AT2G37040
AT5G52120
AT5G45070
AT5G14040
AT3G14270
AT3G14940
AT5G18070
AT1G17340
AT3G55010
AT1G26190
AT1G30440
AT4G25260
AT3G60680
AT2G31110
AT5G60660
AT1G15210
AT3G53480
AT3G45090
AT2G46620
AT2G23350
AT4G29720
AT4G23640
AT5G41410
AT1G47740
AT4G17800
AT2G35270
AT5G35190
AT3G54580
AT4G16140
AT3G62680
AT5G24260
AT4G22470
AT1G11390
AT1G18150
AT2G26830
AT5G61350
AT2G40120
AT4G35600
AT4G01330
AT1G10020
AT3G08600
AT1G67570
AT1G33800
AT1G27930
AT5G20700
AT4G23490
AT3G19540
AT4G18425
AT5G27210
AT4G15415
AT5G25510
AT1G17720
AT3G02750
AT5G53140
AT5G55260
AT5G02310
AT2G39140
AT1G30840
AT4G30670
AT1G30120
AT5G40390
AT3G29780
AT3G21700
AT5G54840
AT3G17840
AT5G45400
AT3G12280
AT1G26820
AT1G56070
AT4G30400
AT1G72310
AT5G01520
AT2G35000
AT2G34920
AT1G72200
AT3G21300
AT5G55550
AT3G54770
AT2G46780
AT1G27740
AT4G02270
AT4G25220
AT5G67400
AT5G10520
AT4G04900
AT3G10730
AT3G23810
AT4G19120
AT2G45750
AT5G64030
AT4G34050
AT1G02500
AT2G46690
AT5G50760
AT4G32300
AT4G01810
AT3G23660
AT4G32640
AT3G07100
AT4G14160
AT1G71820
AT3G60860
AT1G01960
AT2G22920
AT2G35770
AT1G69960
AT1G66970
AT2G03120
AT1G41830
AT1G12450
AT4G27840
AT1G23090
AT3G20050
AT5G51910
AT3G02530
AT5G26360
AT4G18390
AT4G29000
AT5G23030
AT3G51770
AT2G18940
AT5G65520
AT3G11540
AT1G53300
AT3G60220
AT3G63460
AT1G15750
AT1G04140
AT3G15610
AT5G24710
AT3G01380
AT3G46740
AT3G16620
AT5G15240
AT2G38120
AT1G10950
AT3G12560
AT2G42570
AT2G30010
AT1G48880
AT5G23860
AT5G61780
AT5G15400
AT3G23820
AT5G15490
AT3G29360
AT4G31600
AT5G44550
AT4G20390
AT5G15290
AT2G41830
AT5G67390
AT5G61340
AT2G37380
AT3G59670
AT4G34560
AT2G04280
AT3G50370
AT5G47020
AT2G35750
AT4G39840
AT3G11800
AT1G30750
AT5G66815
AT5G17910
AT3G21680
AT1G64405
AT5G13100
AT4G39420
AT5G48520
AT3G01730
AT1G01240
AT1G75140
AT2G28520
AT3G50080
AT2G41740
AT3G57410
AT3G15300
AT2G34190
AT5G57530
AT1G11545
AT5G60710
AT3G18640
AT2G25900
AT1G24625
AT5G23110
AT5G59520
AT1G03220
AT1G03230
AT1G14870
AT1G14880
AT3G28530
AT1G57990
AT1G57980
AT1G61250
AT1G11180
AT1G70780
AT2G18680
AT2G18670
AT2G32190
AT2G32210
AT2G40340
AT2G40350
AT4G16540
AT2G03020
AT4G25670
AT4G25690
AT4G36990
AT5G06290
AT5G05600
AT5G16200
AT5G21170
AT3G52800
AT2G27580
AT5G11650
AT2G39400
AT3G63010
AT4G13510
AT3G59910
AT4G11000
AT5G54720
AT3G03790
AT1G25560
AT1G19610
AT5G64310
AT1G35230
AT4G32630
AT2G44080
AT5G61440
AT2G45170
AT5G35735
AT4G27260
AT1G42990
AT1G03070
AT1G63720
AT3G27540
AT4G25700
AT1G62510
AT1G18400
AT2G37430
AT5G49480
AT4G17615
AT4G27280
AT3G25600
AT5G39670
AT3G10300
AT4G34150
AT1G35670
AT2G41010
AT1G66400
AT2G26190
AT5G04770
AT5G01810
AT2G19810
AT3G26740
AT5G61380
AT3G20800
AT3G14200
AT4G04330
AT2G40060
AT3G16860
AT2G23680
AT2G15970
AT5G09570
AT4G25490
AT4G25470
AT2G23430
AT1G49620
AT4G27460
AT2G17740
AT4G10040
AT1G20450
AT1G76180
AT2G18730
AT5G09470
AT1G66090
AT3G61850
AT4G20170
AT2G33830
AT1G28330
AT5G04760
AT1G31580
AT1G28370
AT5G61600
AT3G15210
AT5G47230
AT4G17490
AT3G59080
AT2G19350
AT4G38580
AT2G16365
AT3G12350
AT1G62540
AT3G19980
AT3G63160
AT5G43190
AT3G28340
AT1G75750
AT1G30040
AT5G07440
AT1G03850
AT4G31870
AT2G47730
AT1G69930
AT3G06780
AT4G18880
AT3G51910
AT5G62020
AT5G03720
AT1G20696
AT5G54640
AT5G17300
AT2G38250
AT1G70985
AT5G65660
AT3G26910
AT4G26750
AT1G55110
AT4G14550
AT1G04100
AT1G22190
AT3G60490
AT1G22985
AT1G74930
AT4G28140
AT1G27760
AT3G17860
AT1G72450
AT2G34600
AT1G30135
AT2G22540
AT1G77080
AT3G54200
AT2G15880
AT1G67100
AT4G30660
AT3G05880
AT1G75830
AT4G26850
AT1G24140
AT1G29400
AT3G09390
AT4G16690
AT5G58310
AT1G10210
AT5G20410
AT1G18570
AT2G16720
AT1G13300
AT4G18010
AT3G15500
AT1G77450
AT2G37540
AT2G17730
AT5G48180
AT5G45110
AT4G32850
AT1G27970
AT2G35710
AT3G26690
AT3G55430
AT3G06660
AT4G36010
AT3G55450
AT3G09405
AT1G34640
AT5G62150
AT5G51830
AT3G59480
AT1G63090
AT3G47420
AT3G52190
AT3G45040
AT2G01180
AT1G08650
AT2G46500
AT3G49780
AT2G26020
AT3G54810
AT1G66480
AT5G17870
AT1G76590
AT2G16630
AT5G05440
AT3G44260
AT5G03240
AT5G12880
AT4G14270
AT2G02800
AT1G66880
AT3G27560
AT5G02290
AT3G08760
AT5G47070
AT1G67470
AT3G19680
AT2G42670
AT1G77770
AT3G27880
AT1G74940
AT5G66650
AT3G28310
AT1G17830
AT4G26950
AT2G28400
AT5G45630
AT5G10740
AT2G28305
AT3G18250
AT1G13260
AT1G68840
AT1G78080
AT1G78895
AT5G14420
AT4G27470
AT1G14200
AT1G55530
AT1G63840
AT5G55970
AT5G56340
AT3G43430
AT5G47610
AT3G47160
AT3G30460
AT3G05200
AT3G48070
AT5G42200
AT5G66070
AT1G20823
AT2G35910
AT1G15100
AT4G35480
AT2G01150
AT4G14220
AT4G28703
AT5G40190
AT1G72800
AT2G16600
AT2G39705
AT3G05500
AT3G15530
AT4G26460
AT3G03840
AT1G72430
AT3G60690
AT3G12830
AT1G16510
AT5G47050
AT4G35750
AT3G10985
AT1G36370
AT5G43580
AT4G15410
AT5G11090
AT1G31440
AT1G23550
AT4G12000
AT2G19830
AT5G17850
AT5G61210
AT5G62740
AT3G02580
AT1G07420
AT5G66880
AT1G67810
AT3G52400
AT1G76970
AT3G57090
AT1G74950
AT1G70700
AT3G55620
AT3G02800
AT5G20620
AT2G18600
AT4G30440
AT4G19390
AT4G15610
AT3G23200
AT1G28760
AT2G01300
AT1G72240
AT5G12340
AT1G47400
AT5G56520
AT1G25400
AT1G19330
AT1G16840
AT1G15010
AT1G56060
AT3G57930
AT1G55170
AT1G52140
AT5G06280
AT2G44010
AT2G27830
AT4G27652
AT2G18210
AT5G08240
AT1G31130
AT1G05340
AT1G35210
AT5G15190
AT3G03020
AT3G47850
AT3G15630
AT5G05300
AT4G28460
AT1G17665
AT4G27657
AT2G15830
AT4G27654
AT3G15760
AT3G27770
AT1G75810
AT2G31945
AT5G64230
AT2G47950
AT2G18690
AT3G10930
AT5G19875
AT1G32920
AT2G25510
AT1G50290
AT2G37750
AT2G44360
AT1G68585
AT5G57510
AT1G44414
AT3G45730
AT4G19160
AT4G28085
AT2G25735
AT1G07500
AT4G28260
AT2G21185
AT5G24460
AT5G67600
AT2G35820
AT4G21560
AT5G46780
AT3G56880
AT1G78410
AT1G80450
AT5G06690
AT3G18035
AT3G63350
AT4G31550
AT5G49520
AT5G13080
AT4G30270
AT3G11230
AT1G59590
AT2G47680
AT1G32360
AT3G18290
AT2G22690
AT3G19580
AT1G03200
AT1G03240
AT1G06030
AT1G50390
AT1G07940
AT1G07930
AT5G60390
AT1G07920
AT1G08010
AT1G08000
AT1G09480
AT1G09490
AT1G16860
AT1G24822
AT1G25097
AT1G24996
AT1G29950
AT1G31880
AT2G21030
AT1G33100
AT1G33090
AT1G33730
AT1G33720
AT1G34490
AT1G34520
AT1G35625
AT1G35630
AT1G36730
AT1G52040
AT1G52030
AT1G59077
AT1G17450
AT1G59453
AT1G58766
AT1G60720
AT1G60830
AT1G60900
AT1G63340
AT1G62580
AT1G66690
AT1G66700
AT1G75630
AT1G19910
AT1G77530
AT1G77520
AT2G01390
AT2G01360
AT2G02000
AT2G02010
AT2G02770
AT3G11470
AT2G07776
AT2G07674
AT2G07675
AT2G07715
AT2G07719
AT2G07773
AT5G02360
AT2G13960
AT5G02320
AT2G17830
AT5G42460
AT2G20120
AT2G20130
AT2G25330
AT2G25320
AT2G31540
AT2G31550
AT2G33120
AT2G33110
AT2G43730
AT2G43740
AT3G07730
AT4G01170
AT3G10490
AT3G10480
AT3G18530
AT3G01450
AT3G20590
AT3G20600
AT3G28290
AT3G28300
AT3G43890
AT1G69150
AT3G44860
AT3G44870
AT3G46840
AT3G46850
AT3G51630
AT3G56450
AT3G56190
AT4G00290
AT4G00234
AT4G00320
AT5G41830
AT4G01640
AT2G34280
AT4G10150
AT4G10160
AT4G13500
AT2G05310
AT4G14103
AT4G14096
AT4G15070
AT5G48320
AT4G23140
AT4G23160
AT4G23350
AT4G23360
AT4G23370
AT4G27960
AT5G53300
AT4G33840
AT4G33830
AT4G34300
AT4G33930
AT4G38300
AT4G38650
AT5G02340
AT5G02330
AT5G08230
AT5G24950
AT5G24960
AT5G27960
AT5G26650
AT5G36770
AT5G36680
AT5G38010
AT5G37950
AT5G38250
AT5G38240
AT5G38430
AT5G38410
AT1G67090
AT5G38420
AT5G38550
AT5G38540
AT5G39690
AT3G56530
AT5G40880
AT5G49200
AT5G41160
AT4G08700
AT5G45430
AT5G46260
AT5G46490
AT5G61730
AT5G61690
AT1G22290
AT5G51690
AT2G26420
AT5G19840
AT1G48980
AT5G24340
AT4G34520
AT5G26680
AT5G11920
AT2G36320
AT4G24790
AT4G04910
AT3G56850
AT5G60740
AT1G59870
AT3G55090
AT2G37360
AT4G25750
AT3G25620
AT3G29575
AT4G34000
AT3G61770
AT5G59370
AT5G09810
AT2G04750
AT5G56180
AT2G17700
AT5G43590
AT4G27780
AT5G27630
AT3G51970
AT5G14670
AT3G61120
AT2G22630
AT2G45660
AT1G65360
AT2G03060
AT5G62165
AT1G18750
AT5G58890
AT5G62310
AT1G68580
AT5G10510
AT2G13360
AT3G24503
AT2G26800
AT2G36230
AT5G26210
AT1G14510
AT5G47330
AT3G44510
AT2G19550
AT5G47350
AT2G44970
AT4G31020
AT5G47340
AT3G48080
AT5G27320
AT5G20520
AT1G51300
AT2G24320
AT1G06800
AT4G33180
AT2G38290
AT5G50140
AT4G14390
AT4G14400
AT4G03500
AT5G51160
AT5G35830
AT1G11740
AT4G26120
AT1G03660
AT4G01500
AT3G53310
AT3G46770
AT3G11580
AT3G61970
AT2G36080
AT3G18990
AT3G03860
AT1G52180
AT5G18270
AT4G38560
AT3G58330
AT3G58280
AT4G35690
AT4G35710
AT3G51400
AT2G44690
AT3G30820
AT5G23850
AT3G57690
AT1G08680
AT5G61980
AT1G31280
AT5G01830
AT4G36550
AT1G60190
AT1G51350
AT3G03440
AT1G14300
AT3G03970
AT2G01690
AT1G72560
AT1G24330
AT5G14790
AT4G01510
AT1G16530
AT5G46640
AT3G04590
AT5G62260
AT5G51590
AT2G36560
AT4G17950
AT4G00200
AT1G63480
AT2G47000
AT3G27870
AT4G34720
AT5G47030
AT2G30660
AT4G14790
AT5G57110
AT1G13210
AT1G76530
AT5G16530
AT5G01990
AT5G49980
AT2G46530
AT5G13380
AT1G61660
AT3G26744
AT1G68920
AT1G10585
AT4G36930
AT2G40200
AT2G22750
AT4G38070
AT2G20100
AT5G65320
AT1G02340
AT1G22490
AT3G49760
AT1G13600
AT2G22850
AT1G14685
AT2G01930
AT1G06070
AT2G40620
AT4G10240
AT1G48440
AT4G18890
AT1G78700
AT1G62045
AT1G50530
AT4G23330
AT4G00280
AT1G43680
AT3G52550
AT1G50350
AT1G76870
AT5G03550
AT2G40435
AT1G77310
AT2G45870
AT1G23730
AT5G54570
AT3G57270
AT4G32105
AT4G38590
AT1G77410
AT1G47770
AT5G24480
AT1G61810
AT1G24470
AT2G21550
AT1G05450
AT1G73780
AT4G31050
AT1G80420
AT4G00020
AT4G33430
AT1G31240
AT4G30940
AT5G28770
AT4G11610
AT1G04150
AT1G68360
AT1G34370
AT3G49930
AT5G56200
AT1G26610
AT1G26590
AT3G60580
AT3G45260
AT4G25610
AT3G46070
AT5G04390
AT4G01840
AT1G67980
AT4G11800
AT3G09960
AT5G27840
AT4G23000
AT3G05580
AT5G10900
AT5G17860
AT1G03960
AT4G38810
AT2G32450
AT5G55530
AT3G17980
AT1G07310
AT4G15740
AT5G07300
AT3G51850
AT1G23240
AT1G73805
AT4G20780
AT5G44460
AT2G18750
AT5G10660
AT3G50770
AT5G26130
AT3G49790
AT4G13600
AT1G13830
AT1G09460
AT5G62180
AT2G44990
AT1G15280
AT5G01490
AT5G41610
AT3G17630
AT1G79400
AT5G36940
AT1G29230
AT2G29580
AT1G63820
AT3G25100
AT3G13784
AT2G20870
AT5G09870
AT2G21770
AT1G24070
AT2G32620
AT4G07960
AT5G05270
AT1G62970
AT5G16390
AT2G37390
AT3G48560
AT1G65470
AT4G31180
AT5G27800
AT5G05010
AT5G64800
AT1G69970
AT2G31085
AT1G26600
AT1G09790
AT2G42530
AT4G04960
AT5G60280
AT3G59730
AT2G43690
AT3G45440
AT5G55830
AT3G45390
AT1G70130
AT5G57660
AT3G22430
AT4G29560
AT2G06040
AT3G09180
AT3G16730
AT4G31570
AT1G12790
AT3G26750
AT3G54000
AT1G67800
AT5G52710
AT5G52740
AT3G21310
AT3G12180
AT5G64930
AT5G51990
AT4G24460
AT5G12170
AT1G54170
AT1G30820
AT1G59790
AT3G22640
AT5G56900
AT4G34490
AT1G15570
AT1G70210
AT5G65420
AT4G37630
AT4G19600
AT3G60550
AT1G76540
AT5G62430
AT1G69800
AT1G15330
AT1G63200
AT2G27420
AT3G57810
AT5G04250
AT5G17140
AT4G11550
AT1G53340
AT5G40590
AT1G66450
AT5G26190
AT5G37210
AT4G01760
AT4G01930
AT2G04680
AT5G59940
AT4G01920
AT3G11390
AT4G10370
AT3G26550
AT5G42840
AT2G37820
AT2G37780
AT5G43040
AT3G07000
AT2G02610
AT2G17590
AT4G23280
AT4G04500
AT3G45860
AT4G00970
AT2G26500
AT1G02410
AT1G11680
AT1G17060
AT3G20090
AT3G20110
AT4G15360
AT2G27010
AT4G19230
AT5G25140
AT3G26200
AT1G13100
AT2G34500
AT3G14640
AT2G46660
AT5G09970
AT4G39480
AT1G74550
AT1G75450
AT4G11140
AT1G19980
AT1G19270
AT3G08840
AT5G58760
AT4G17760
AT1G32300
AT1G08370
AT1G26110
AT3G03380
AT4G25480
AT3G50980
AT3G16240
AT2G20320
AT5G52530
AT5G05920
AT2G27490
AT3G10160
AT2G20900
AT5G27610
AT1G59620
AT1G15890
AT1G12220
AT5G43730
AT1G63350
AT1G58410
AT5G38350
AT1G72850
AT1G72870
AT1G72840
AT5G11250
AT4G11170
AT1G56540
AT2G17060
AT1G63730
AT5G45220
AT3G04220
AT5G38340
AT5G17680
AT1G58170
AT3G58090
AT1G64160
AT3G51710
AT3G47680
AT1G64800
AT1G80850
AT5G25480
AT1G08840
AT5G05130
AT2G42150
AT4G00130
AT3G08910
AT5G01390
AT2G37440
AT2G01900
AT2G46590
AT5G66940
AT1G64620
AT2G34140
AT4G00940
AT2G28510
AT1G23670
AT2G47230
AT5G23770
AT5G14620
AT1G79760
AT5G01200
AT1G14350
AT1G10290
AT5G22220
AT3G07080
AT4G27040
AT5G57920
AT4G30590
AT3G01070
AT1G08500
AT3G20570
AT3G54510
AT4G35870
AT5G15440
AT1G54270
[truncated: 12,326 more rows]

## Sheet: Table S5d
ID	Description	GeneRatio	BgRatio	pvalue	p.adjust	qvalue	gene_ID	Count
GO:0010498	proteasomal protein catabolic process	38/1132	322/21911	1.87492e-06	0.00174581	0.00149497	AT1G14400/AT1G32340/AT1G55860/AT1G56450/AT1G70320/AT1G71220/AT1G80630/AT2G02760/AT2G06040/AT2G20000/AT2G20580/AT2G25490/AT2G31510/AT2G32730/AT3G05530/AT3G22110/AT3G26340/AT3G26750/AT3G26810/AT3G50080/AT3G51260/AT3G51770/AT3G57340/AT4G02760/AT4G21530/AT4G21810/AT4G32670/AT4G33210/AT4G34370/AT5G23540/AT5G25350/AT5G35590/AT5G42020/AT5G43010/AT5G47420/AT5G51380/AT5G57360/AT5G63760	38
GO:1901361	organic cyclic compound catabolic process	35/1132	296/21911	4.51916e-06	0.00174581	0.00149497	AT1G02080/AT1G05620/AT1G06570/AT1G22170/AT1G26110/AT1G27320/AT1G28960/AT1G75660/AT1G77680/AT2G36460/AT2G36580/AT2G37040/AT3G13060/AT3G13290/AT3G13300/AT3G13460/AT3G17810/AT3G22270/AT3G52930/AT3G55440/AT4G02940/AT4G13250/AT4G14790/AT4G14990/AT4G32840/AT4G34890/AT5G10960/AT5G19400/AT5G27720/AT5G28050/AT5G43600/AT5G45330/AT5G47010/AT5G56350/AT5G56630	35
GO:0042493	response to drug	50/1132	494/21911	4.6482e-06	0.00174581	0.00149497	AT1G04100/AT1G05680/AT1G07520/AT1G13960/AT1G20630/AT1G22070/AT1G35580/AT1G42990/AT1G43850/AT1G50030/AT1G55870/AT1G64380/AT1G71220/AT2G01570/AT2G01980/AT2G20580/AT2G31230/AT2G32700/AT2G34690/AT2G35000/AT3G08580/AT3G21150/AT3G51440/AT3G52800/AT3G61190/AT4G01100/AT4G03550/AT4G05040/AT4G08920/AT4G15415/AT4G17410/AT4G18880/AT4G19040/AT4G19660/AT4G21120/AT4G24570/AT4G25100/AT4G35090/AT4G35890/AT5G06950…	50
GO:0019439	aromatic compound catabolic process	34/1132	285/21911	5.06853e-06	0.00174581	0.00149497	AT1G02080/AT1G05620/AT1G06570/AT1G22170/AT1G26110/AT1G27320/AT1G28960/AT1G75660/AT1G77680/AT2G36460/AT2G36580/AT2G37040/AT3G13060/AT3G13290/AT3G13300/AT3G13460/AT3G22270/AT3G52930/AT3G55440/AT4G02940/AT4G13250/AT4G14790/AT4G14990/AT4G32840/AT4G34890/AT5G10960/AT5G19400/AT5G27720/AT5G28050/AT5G43600/AT5G45330/AT5G47010/AT5G56350/AT5G56630	34
GO:0044270	cellular nitrogen compound catabolic process	33/1132	273/21911	5.23744e-06	0.00174581	0.00149497	AT1G02080/AT1G05620/AT1G22170/AT1G26110/AT1G27320/AT1G28960/AT1G75660/AT1G77680/AT2G36460/AT2G36580/AT3G13060/AT3G13290/AT3G13300/AT3G13460/AT3G17810/AT3G22270/AT3G52930/AT3G55440/AT4G02940/AT4G13250/AT4G14790/AT4G14990/AT4G32840/AT4G34890/AT5G10960/AT5G19400/AT5G27720/AT5G28050/AT5G43600/AT5G45330/AT5G47010/AT5G56350/AT5G56630	33
GO:0046700	heterocycle catabolic process	33/1132	273/21911	5.23744e-06	0.00174581	0.00149497	AT1G02080/AT1G05620/AT1G22170/AT1G26110/AT1G27320/AT1G28960/AT1G75660/AT1G77680/AT2G36460/AT2G36580/AT3G13060/AT3G13290/AT3G13300/AT3G13460/AT3G17810/AT3G22270/AT3G52930/AT3G55440/AT4G02940/AT4G13250/AT4G14790/AT4G14990/AT4G32840/AT4G34890/AT5G10960/AT5G19400/AT5G27720/AT5G28050/AT5G43600/AT5G45330/AT5G47010/AT5G56350/AT5G56630	33
GO:0043161	proteasome-mediated ubiquitin-dependent protein catabolic process	35/1132	302/21911	7.06722e-06	0.00201921	0.00172908	AT1G14400/AT1G32340/AT1G55860/AT1G56450/AT1G70320/AT1G80630/AT2G02760/AT2G06040/AT2G20000/AT2G20580/AT2G25490/AT2G31510/AT2G32730/AT3G22110/AT3G26340/AT3G26750/AT3G26810/AT3G50080/AT3G51260/AT3G51770/AT3G57340/AT4G02760/AT4G21530/AT4G21810/AT4G32670/AT4G33210/AT4G34370/AT5G23540/AT5G25350/AT5G35590/AT5G42020/AT5G43010/AT5G51380/AT5G57360/AT5G63760	35
GO:0034655	nucleobase-containing compound catabolic process	28/1132	221/21911	1.10105e-05	0.00264974	0.00226901	AT1G02080/AT1G05620/AT1G22170/AT1G26110/AT1G28960/AT1G75660/AT1G77680/AT2G36460/AT2G36580/AT3G13060/AT3G13290/AT3G13300/AT3G13460/AT3G22270/AT3G52930/AT3G55440/AT4G02940/AT4G14790/AT4G14990/AT4G32840/AT5G10960/AT5G19400/AT5G27720/AT5G28050/AT5G45330/AT5G47010/AT5G56350/AT5G56630	28
GO:0090693	plant organ senescence	22/1132	153/21911	1.30072e-05	0.00264974	0.00226901	AT1G05620/AT1G19270/AT1G27320/AT1G54130/AT1G67140/AT2G31070/AT2G39200/AT2G45210/AT3G11340/AT3G25010/AT3G52250/AT4G03550/AT4G15415/AT4G19040/AT4G34540/AT4G35890/AT5G03280/AT5G39610/AT5G51640/AT5G56860/AT5G62000/AT5G62620	22
GO:0090110	cargo loading into COPII-coated vesicle	6/1132	12/21911	1.32487e-05	0.00264974	0.00226901	AT1G05520/AT3G23660/AT3G63460/AT4G14160/AT4G32640/AT5G43670	6
GO:0010150	leaf senescence	21/1132	147/21911	2.24421e-05	0.00392112	0.00335772	AT1G05620/AT1G19270/AT1G27320/AT1G54130/AT1G67140/AT2G31070/AT2G39200/AT2G45210/AT3G11340/AT3G25010/AT3G52250/AT4G03550/AT4G15415/AT4G19040/AT4G34540/AT4G35890/AT5G03280/AT5G39610/AT5G51640/AT5G62000/AT5G62620	21
GO:0035459	cargo loading into vesicle	6/1132	13/21911	2.35267e-05	0.00392112	0.00335772	AT1G05520/AT3G23660/AT3G63460/AT4G14160/AT4G32640/AT5G43670	6
GO:0048194	Golgi vesicle budding	8/1132	27/21911	4.55458e-05	0.00700705	0.00600025	AT1G05520/AT1G59820/AT2G30050/AT3G23660/AT3G63460/AT4G14160/AT4G32640/AT5G43670	8
GO:0010243	response to organonitrogen compound	29/1132	255/21911	5.92203e-05	0.0081237	0.00695646	AT1G04100/AT1G07520/AT1G42990/AT1G43850/AT1G50030/AT1G64380/AT1G71220/AT2G29120/AT2G31230/AT2G32700/AT2G35000/AT3G04110/AT3G07520/AT3G21150/AT3G52800/AT3G57340/AT4G05530/AT4G18880/AT4G21810/AT4G32670/AT5G10380/AT5G25910/AT5G42020/AT5G43010/AT5G47230/AT5G47420/AT5G48400/AT5G49520/AT5G66850	29
GO:0051130	positive regulation of cellular component organization	17/1132	112/21911	6.09278e-05	0.0081237	0.00695646	AT1G26110/AT1G29400/AT1G60430/AT1G69410/AT2G16390/AT2G20000/AT2G42890/AT3G05530/AT3G52250/AT4G21530/AT5G15540/AT5G17920/AT5G43010/AT5G45330/AT5G54650/AT5G55230/AT5G61010	17
GO:0006402	mRNA catabolic process	16/1132	104/21911	8.42748e-05	0.0105343	0.00902073	AT1G02080/AT1G26110/AT1G75660/AT1G77680/AT3G13060/AT3G13290/AT3G13300/AT3G13460/AT3G22270/AT4G02940/AT4G14990/AT5G10960/AT5G19400/AT5G27720/AT5G45330/AT5G47010	16
GO:0051668	localization within membrane	6/1132	16/21911	9.601e-05	0.0105778	0.00905791	AT1G05520/AT3G23660/AT3G63460/AT4G14160/AT4G32640/AT5G43670	6
GO:0000956	nuclear-transcribed mRNA catabolic process	13/1132	74/21911	9.65085e-05	0.0105778	0.00905791	AT1G02080/AT1G26110/AT1G75660/AT1G77680/AT3G13290/AT3G13300/AT3G22270/AT4G14990/AT5G10960/AT5G19400/AT5G27720/AT5G45330/AT5G47010	13
GO:0048831	regulation of shoot system development	29/1132	264/21911	0.000110049	0.0105778	0.00905791	AT1G14400/AT1G19270/AT1G27320/AT1G43850/AT1G67140/AT2G31070/AT2G32700/AT2G45190/AT2G45210/AT2G45880/AT3G18990/AT3G21150/AT3G33520/AT3G52250/AT4G04885/AT4G08920/AT4G15415/AT4G18390/AT4G19040/AT4G31120/AT4G34540/AT4G35600/AT5G39610/AT5G42400/AT5G45300/AT5G49020/AT5G56860/AT5G62000/AT5G62620	29
GO:0007568	aging	22/1132	176/21911	0.000113796	0.0105778	0.00905791	AT1G05620/AT1G19270/AT1G27320/AT1G54130/AT1G67140/AT2G31070/AT2G39200/AT2G45210/AT3G11340/AT3G25010/AT3G52250/AT4G03550/AT4G15415/AT4G19040/AT4G34540/AT4G35890/AT5G03280/AT5G39610/AT5G51640/AT5G56860/AT5G62000/AT5G62620	22
GO:0090114	COPII-coated vesicle budding	7/1132	23/21911	0.00011386	0.0105778	0.00905791	AT1G05520/AT2G30050/AT3G23660/AT3G63460/AT4G14160/AT4G32640/AT5G43670	7
GO:0006900	vesicle budding from membrane	11/1132	56/21911	0.000116355	0.0105778	0.00905791	AT1G05520/AT1G59820/AT2G01600/AT2G30050/AT3G23660/AT3G63460/AT4G14160/AT4G32285/AT4G32640/AT5G43670/AT5G63880	11
GO:0010638	positive regulation of organelle organization	14/1132	87/21911	0.000140842	0.0122472	0.0104874	AT1G26110/AT1G29400/AT1G60430/AT2G16390/AT2G20000/AT2G42890/AT3G52250/AT4G21530/AT5G15540/AT5G17920/AT5G45330/AT5G54650/AT5G55230/AT5G61010	14
GO:0045332	phospholipid translocation	5/1132	12/21911	0.000212964	0.017747	0.015197	AT1G13210/AT1G59820/AT1G68710/AT3G25610/AT3G27870	5
GO:0071496	cellular response to external stimulus	26/1132	236/21911	0.000232831	0.0186265	0.0159501	AT1G05680/AT1G20630/AT1G21400/AT1G27320/AT1G43850/AT1G78000/AT1G78380/AT1G79410/AT2G32700/AT2G33770/AT3G03520/AT3G03740/AT3G08860/AT3G17810/AT3G18290/AT3G20660/AT3G51770/AT3G62420/AT4G08920/AT4G35090/AT4G39080/AT5G12140/AT5G20410/AT5G45380/AT5G49450/AT5G55580	26
GO:0015914	phospholipid transport	6/1132	19/21911	0.000284578	0.021321	0.0182575	AT1G13210/AT1G59820/AT1G68710/AT3G25610/AT3G27870/AT5G13070	6
GO:0006401	RNA catabolic process	17/1132	127/21911	0.000292308	0.021321	0.0182575	AT1G02080/AT1G26110/AT1G75660/AT1G77680/AT3G13060/AT3G13290/AT3G13300/AT3G13460/AT3G22270/AT4G02940/AT4G14790/AT4G14990/AT5G10960/AT5G19400/AT5G27720/AT5G45330/AT5G47010	17
GO:1901698	response to nitrogen compound	31/1132	307/21911	0.000298495	0.021321	0.0182575	AT1G04100/AT1G07520/AT1G42990/AT1G43850/AT1G50030/AT1G64380/AT1G71220/AT2G15620/AT2G16390/AT2G29120/AT2G31230/AT2G32700/AT2G35000/AT3G04110/AT3G07520/AT3G21150/AT3G52800/AT3G57340/AT4G05530/AT4G18880/AT4G21810/AT4G32670/AT5G10380/AT5G25910/AT5G42020/AT5G43010/AT5G47230/AT5G47420/AT5G48400/AT5G49520/AT5G66850	31
GO:0046677	response to antibiotic	28/1132	267/21911	0.00031119	0.0214614	0.0183777	AT1G05680/AT1G13960/AT1G20630/AT1G22070/AT1G35580/AT1G43850/AT1G50030/AT1G55870/AT1G71220/AT2G01570/AT2G01980/AT2G20580/AT2G32700/AT2G34690/AT3G51440/AT3G61190/AT4G03550/AT4G05040/AT4G15415/AT4G17410/AT4G19040/AT4G19660/AT4G25100/AT4G35090/AT4G35890/AT5G06950/AT5G39610/AT5G47010	28
GO:0034204	lipid translocation	5/1132	13/21911	0.000331362	0.0220908	0.0189167	AT1G13210/AT1G59820/AT1G68710/AT3G25610/AT3G27870	5
GO:0030001	metal ion transport	24/1132	216/21911	0.000350885	0.0226377	0.0193851	AT1G08960/AT1G15020/AT1G27320/AT1G35720/AT1G60160/AT1G70300/AT1G71900/AT2G01980/AT2G04620/AT2G23150/AT2G29120/AT2G48020/AT3G04110/AT3G07520/AT3G08650/AT3G13320/AT3G19490/AT3G20870/AT4G19960/AT4G29900/AT4G37640/AT5G48400/AT5G62000/AT5G66650	24
GO:0033962	cytoplasmic mRNA processing body assembly	6/1132	20/21911	0.000388855	0.0243034	0.0208114	AT1G03060/AT1G26110/AT3G22270/AT4G14990/AT5G27720/AT5G45330	6
GO:1900055	regulation of leaf senescence	9/1132	45/21911	0.000417713	0.0246713	0.0211264	AT1G19270/AT1G67140/AT2G45210/AT3G52250/AT4G15415/AT4G19040/AT4G34540/AT5G39610/AT5G62620	9
GO:0009620	response to fungus	33/1132	341/21911	0.000419411	0.0246713	0.0211264	AT1G13960/AT1G20440/AT1G28190/AT1G43850/AT1G59820/AT1G60010/AT1G74710/AT2G01650/AT2G16390/AT2G31260/AT2G32700/AT2G35000/AT3G02260/AT3G04220/AT3G22600/AT3G26830/AT3G28450/AT3G49120/AT3G51440/AT4G01090/AT4G03550/AT4G16760/AT4G19040/AT4G19230/AT4G19660/AT4G27320/AT4G33430/AT4G35230/AT5G03280/AT5G10380/AT5G25910/AT5G64250/AT5G66850	33
GO:0009409	response to cold	39/1132	430/21911	0.000489047	0.0268	0.0229493	AT1G20440/AT1G27320/AT1G33410/AT1G35720/AT1G46768/AT1G60170/AT1G74710/AT1G74960/AT1G77490/AT1G79410/AT2G21660/AT2G30250/AT2G33835/AT2G40970/AT3G02130/AT3G03050/AT3G05880/AT3G08730/AT3G18990/AT3G55160/AT3G61190/AT3G61350/AT4G04800/AT4G11890/AT4G24190/AT4G31120/AT4G31990/AT4G35090/AT4G38680/AT4G39260/AT5G01820/AT5G03740/AT5G04590/AT5G12140/AT5G15090/AT5G16910/AT5G18040/AT5G47230/AT5G58070	39
GO:1901703	protein localization involved in auxin polar transport	5/1132	14/21911	0.00049358	0.0268	0.0229493	AT1G13210/AT1G59820/AT1G68710/AT3G25610/AT5G03540	5
GO:0015748	organophosphate ester transport	9/1132	46/21911	0.0004958	0.0268	0.0229493	AT1G13210/AT1G59820/AT1G68710/AT3G08580/AT3G25610/AT3G27870/AT4G01100/AT5G13070/AT5G51050	9
GO:0014070	response to organic cyclic compound	32/1132	331/21911	0.000517811	0.0272532	0.0233373	AT1G13960/AT1G22070/AT1G43850/AT1G50030/AT1G55870/AT1G71220/AT2G01570/AT2G16390/AT2G20580/AT2G30980/AT2G32700/AT2G34690/AT3G03050/AT3G21650/AT3G51440/AT3G61190/AT4G00710/AT4G03550/AT4G05040/AT4G05530/AT4G08920/AT4G15415/AT4G19040/AT4G19660/AT4G30350/AT4G33430/AT4G35230/AT4G35890/AT4G38360/AT4G38740/AT5G06950/AT5G47010	32
GO:0006955	immune response	31/1132	323/21911	0.000709108	0.0360437	0.0308648	AT1G22070/AT1G28380/AT1G29340/AT1G29690/AT1G61360/AT1G71220/AT1G74710/AT2G02220/AT2G20580/AT2G21660/AT3G21650/AT3G26830/AT3G43300/AT3G49120/AT3G54420/AT3G57750/AT4G03550/AT4G08920/AT4G19660/AT4G21390/AT4G37990/AT4G38360/AT4G39260/AT5G01540/AT5G03280/AT5G06950/AT5G13320/AT5G39610/AT5G47070/AT5G61010/AT5G66850	31
GO:0021700	developmental maturation	24/1132	227/21911	0.000720875	0.0360437	0.0308648	AT1G48550/AT1G49240/AT2G01570/AT2G03060/AT2G20290/AT3G02130/AT3G05580/AT3G26810/AT3G56930/AT3G60630/AT3G62420/AT4G00730/AT4G05530/AT4G19230/AT4G21060/AT4G30160/AT5G03280/AT5G03740/AT5G13200/AT5G16910/AT5G23660/AT5G49680/AT5G58070/AT5G66730	24
GO:0010015	root morphogenesis	31/1132	325/21911	0.000785385	0.0366609	0.0313933	AT1G16890/AT1G48550/AT1G49240/AT2G04160/AT2G17500/AT2G20000/AT2G20140/AT2G20290/AT2G25180/AT3G02260/AT3G04630/AT3G05010/AT3G05090/AT3G05580/AT3G07880/AT3G13300/AT3G13870/AT3G53180/AT3G56930/AT3G60630/AT4G00730/AT4G05530/AT4G21060/AT4G30160/AT4G34390/AT5G03280/AT5G03540/AT5G16910/AT5G24740/AT5G49680/AT5G57740	31
GO:0006986	response to unfolded protein	9/1132	49/21911	0.000804685	0.0366609	0.0313933	AT1G09210/AT1G42990/AT2G32120/AT3G10800/AT3G12580/AT4G21810/AT5G02490/AT5G42020/AT5G47420	9
GO:0034620	cellular response to unfolded protein	9/1132	49/21911	0.000804685	0.0366609	0.0313933	AT1G09210/AT1G42990/AT2G32120/AT3G10800/AT3G12580/AT4G21810/AT5G02490/AT5G42020/AT5G47420	9
GO:0016071	mRNA metabolic process	41/1132	471/21911	0.000806541	0.0366609	0.0313933	AT1G02080/AT1G11290/AT1G12700/AT1G26110/AT1G29400/AT1G60170/AT1G70070/AT1G73820/AT1G75660/AT1G77680/AT2G21660/AT2G39340/AT2G42890/AT3G09100/AT3G10400/AT3G13060/AT3G13290/AT3G13300/AT3G13460/AT3G22270/AT3G49430/AT3G59810/AT4G02940/AT4G04885/AT4G09980/AT4G14990/AT4G17410/AT4G26480/AT4G30700/AT4G32270/AT4G39260/AT5G02670/AT5G10960/AT5G12190/AT5G19400/AT5G27720/AT5G45330/AT5G47010/AT5G56140/AT5G62640…	41
GO:0031668	cellular response to extracellular stimulus	24/1132	230/21911	0.000867682	0.0385636	0.0330227	AT1G05680/AT1G20630/AT1G21400/AT1G27320/AT1G78000/AT1G78380/AT1G79410/AT2G33770/AT3G03520/AT3G03740/AT3G08860/AT3G17810/AT3G18290/AT3G20660/AT3G51770/AT3G62420/AT4G08920/AT4G35090/AT4G39080/AT5G12140/AT5G20410/AT5G45380/AT5G49450/AT5G55580	24
GO:0000209	protein polyubiquitination	14/1132	104/21911	0.000918067	0.0399159	0.0341806	AT1G14400/AT1G16890/AT1G32340/AT1G55860/AT1G70320/AT2G02760/AT2G31510/AT3G17205/AT3G26750/AT3G53090/AT4G21530/AT4G34370/AT5G56150/AT5G63760	14
GO:0035967	cellular response to topologically incorrect protein	11/1132	72/21911	0.00111153	0.0472992	0.0405031	AT1G09210/AT1G42990/AT1G71220/AT2G32120/AT3G10800/AT3G12580/AT3G57340/AT4G21810/AT5G02490/AT5G42020/AT5G47420	11
GO:0009414	response to water deprivation	36/1132	406/21911	0.00118214	0.0487523	0.0417474	AT1G05680/AT1G19490/AT1G20440/AT1G27320/AT1G35720/AT1G46768/AT1G78380/AT1G79410/AT1G80710/AT2G18960/AT2G21660/AT2G25180/AT2G30580/AT2G30870/AT2G32700/AT2G37040/AT2G37170/AT2G39550/AT3G02130/AT3G03740/AT3G14440/AT3G20660/AT3G26830/AT3G61430/AT4G00430/AT4G08920/AT4G11890/AT4G17410/AT4G24190/AT4G34890/AT4G38680/AT5G01820/AT5G03740/AT5G12140/AT5G26340/AT5G58070	36
GO:0045087	innate immune response	29/1132	305/21911	0.0011976	0.0487523	0.0417474	AT1G22070/AT1G28380/AT1G29340/AT1G29690/AT1G61360/AT1G71220/AT1G74710/AT2G02220/AT2G20580/AT2G21660/AT3G21650/AT3G26830/AT3G43300/AT3G49120/AT3G54420/AT4G03550/AT4G08920/AT4G19660/AT4G21390/AT4G37990/AT4G38360/AT4G39260/AT5G01540/AT5G03280/AT5G06950/AT5G13320/AT5G39610/AT5G47070/AT5G66850	29
GO:0070838	divalent metal ion transport	15/1132	119/21911	0.00121881	0.0487523	0.0417474	AT1G35720/AT1G71900/AT2G04620/AT2G23150/AT2G29120/AT2G48020/AT3G04110/AT3G07520/AT3G08650/AT3G13320/AT3G20870/AT4G29900/AT4G37640/AT5G48400/AT5G66650	15
GO:0016192	vesicle-mediated transport	42/1132	499/21911	0.00135097	0.0523253	0.0448069	AT1G01960/AT1G02010/AT1G05520/AT1G10290/AT1G30630/AT1G31780/AT1G32410/AT1G48550/AT1G54090/AT1G59820/AT1G60070/AT2G01600/AT2G14720/AT2G15310/AT2G17980/AT2G30050/AT2G38360/AT2G39805/AT2G45980/AT3G09900/AT3G13870/AT3G20290/AT3G23660/AT3G43300/AT3G53610/AT3G63460/AT4G12770/AT4G12780/AT4G14160/AT4G17170/AT4G32285/AT4G32640/AT4G38360/AT5G03540/AT5G11150/AT5G12370/AT5G25250/AT5G39500/AT5G43670/AT5G59840…	42
GO:0010038	response to metal ion	38/1132	439/21911	0.00136046	0.0523253	0.0448069	AT1G07920/AT1G16890/AT1G20630/AT1G29880/AT1G30580/AT1G35720/AT1G43850/AT1G56450/AT1G78380/AT2G16770/AT2G21660/AT2G23150/AT2G30870/AT2G32240/AT2G32700/AT2G36460/AT2G39450/AT3G12580/AT3G22110/AT3G52930/AT3G55440/AT4G16760/AT4G17410/AT4G24190/AT4G24490/AT4G25100/AT4G31990/AT4G38740/AT4G39260/AT5G02490/AT5G17920/AT5G26220/AT5G35590/AT5G42020/AT5G51830/AT5G53550/AT5G62090/AT5G64250	38
GO:0072511	divalent inorganic cation transport	15/1132	121/21911	0.001445	0.0545282	0.0466934	AT1G35720/AT1G71900/AT2G04620/AT2G23150/AT2G29120/AT2G48020/AT3G04110/AT3G07520/AT3G08650/AT3G13320/AT3G20870/AT4G29900/AT4G37640/AT5G48400/AT5G66650	15
GO:0006812	cation transport	32/1132	353/21911	0.00151434	0.0560865	0.0480278	AT1G08960/AT1G15020/AT1G16780/AT1G27320/AT1G35720/AT1G60160/AT1G70300/AT1G71900/AT1G78920/AT2G01980/AT2G04620/AT2G18960/AT2G23150/AT2G29120/AT2G48020/AT3G04110/AT3G07520/AT3G08650/AT3G13320/AT3G19490/AT3G20870/AT4G01100/AT4G19960/AT4G21120/AT4G29900/AT4G37640/AT4G39080/AT5G48400/AT5G51050/AT5G55290/AT5G62000/AT5G66650	32
GO:0035966	response to topologically incorrect protein	11/1132	75/21911	0.00156508	0.0569121	0.0487347	AT1G09210/AT1G42990/AT1G71220/AT2G32120/AT3G10800/AT3G12580/AT3G57340/AT4G21810/AT5G02490/AT5G42020/AT5G47420	11
GO:0097035	regulation of membrane lipid distribution	5/1132	18/21911	0.0017771	0.0607496	0.0520209	AT1G13210/AT1G59820/AT1G68710/AT3G25610/AT3G27870	5
GO:0008219	cell death	20/1132	188/21911	0.00178642	0.0607496	0.0520209	AT1G02170/AT1G28380/AT1G29340/AT1G29690/AT1G71220/AT2G01290/AT2G34690/AT3G11440/AT3G16770/AT3G54420/AT4G08920/AT4G33430/AT4G35090/AT4G37990/AT4G38360/AT5G03280/AT5G10380/AT5G13320/AT5G39610/AT5G55580	20
GO:0009108	coenzyme biosynthetic process	22/1132	215/21911	0.00179184	0.0607496	0.0520209	AT1G01290/AT1G06570/AT1G22170/AT1G28960/AT1G60440/AT1G74710/AT2G27490/AT2G28880/AT2G30920/AT2G36460/AT2G36580/AT2G41040/AT2G45790/AT2G46110/AT3G11750/AT3G52930/AT3G55440/AT4G26850/AT4G32840/AT5G09820/AT5G56350/AT5G56630	22
GO:0009415	response to water	36/1132	416/21911	0.0018012	0.0607496	0.0520209	AT1G05680/AT1G19490/AT1G20440/AT1G27320/AT1G35720/AT1G46768/AT1G78380/AT1G79410/AT1G80710/AT2G18960/AT2G21660/AT2G25180/AT2G30580/AT2G30870/AT2G32700/AT2G37040/AT2G37170/AT2G39550/AT3G02130/AT3G03740/AT3G14440/AT3G20660/AT3G26830/AT3G61430/AT4G00430/AT4G08920/AT4G11890/AT4G17410/AT4G24190/AT4G34890/AT4G38680/AT5G01820/AT5G03740/AT5G12140/AT5G26340/AT5G58070	36
GO:0072594	establishment of protein localization to organelle	26/1132	271/21911	0.00184284	0.0607496	0.0520209	AT1G14850/AT1G48090/AT1G48635/AT1G59660/AT1G67680/AT2G14720/AT2G30050/AT2G31530/AT2G45980/AT3G05230/AT3G07560/AT3G07910/AT3G59020/AT3G60540/AT4G03320/AT4G16143/AT4G24690/AT4G27640/AT4G32250/AT4G38760/AT5G15540/AT5G19820/AT5G23395/AT5G24740/AT5G55200/AT5G61970	26
GO:0055082	cellular chemical homeostasis	21/1132	202/21911	0.00185286	0.0607496	0.0520209	AT1G07380/AT1G50030/AT1G65540/AT2G01980/AT2G18960/AT2G23150/AT2G29120/AT2G39450/AT3G04110/AT3G07520/AT3G13320/AT3G13772/AT3G18290/AT4G04770/AT4G08920/AT4G39080/AT5G48400/AT5G49450/AT5G56860/AT5G58070/AT5G66650	21
GO:2000024	regulation of leaf development	12/1132	89/21911	0.00204936	0.0644532	0.0551923	AT1G19270/AT1G67140/AT2G32700/AT2G45190/AT2G45210/AT3G52250/AT4G08920/AT4G15415/AT4G19040/AT4G34540/AT5G39610/AT5G62620	12
GO:0006913	nucleocytoplasmic transport	14/1132	113/21911	0.0020625	0.0644532	0.0551923	AT1G14850/AT1G33410/AT1G59660/AT1G63810/AT1G72560/AT2G02160/AT2G21660/AT2G30050/AT3G59020/AT4G16143/AT4G27640/AT4G38760/AT5G19320/AT5G19820	14
GO:0051169	nuclear transport	14/1132	113/21911	0.0020625	0.0644532	0.0551923	AT1G14850/AT1G33410/AT1G59660/AT1G63810/AT1G72560/AT2G02160/AT2G21660/AT2G30050/AT3G59020/AT4G16143/AT4G27640/AT4G38760/AT5G19320/AT5G19820	14
GO:0032787	monocarboxylic acid metabolic process	41/1132	498/21911	0.00229655	0.0693406	0.0593775	AT1G07380/AT1G08510/AT1G13580/AT1G22170/AT1G24360/AT1G28380/AT1G29690/AT1G50030/AT1G50940/AT1G54630/AT1G64400/AT1G67080/AT1G74710/AT1G74960/AT1G77590/AT2G01490/AT2G18750/AT2G28630/AT2G28880/AT2G36460/AT2G36580/AT2G37040/AT2G43820/AT2G45670/AT2G46110/AT3G03480/AT3G07560/AT3G14440/AT3G52930/AT3G55440/AT3G58750/AT4G14070/AT4G15560/AT4G16760/AT4G19230/AT4G29010/AT4G32840/AT5G20410/AT5G51830/AT5G56350…	41
GO:0051785	positive regulation of nuclear division	5/1132	19/21911	0.00231015	0.0693406	0.0593775	AT1G29400/AT2G20000/AT2G42890/AT4G21530/AT5G15540	5
GO:1905392	plant organ morphogenesis	40/1132	483/21911	0.00232291	0.0693406	0.0593775	AT1G14400/AT1G16890/AT1G19270/AT1G48550/AT1G49240/AT2G04160/AT2G17500/AT2G20000/AT2G20140/AT2G20290/AT2G23760/AT2G25180/AT2G31070/AT2G45190/AT3G02260/AT3G04630/AT3G05010/AT3G05090/AT3G05580/AT3G07880/AT3G11440/AT3G13300/AT3G13870/AT3G53180/AT3G56930/AT3G60630/AT4G00730/AT4G03550/AT4G05530/AT4G08920/AT4G18390/AT4G21060/AT4G30160/AT4G34390/AT5G03280/AT5G03540/AT5G16910/AT5G24740/AT5G49680/AT5G57740	40
GO:0006813	potassium ion transport	9/1132	57/21911	0.00243642	0.0716595	0.0613632	AT1G08960/AT1G15020/AT1G35720/AT1G60160/AT1G70300/AT2G01980/AT3G04110/AT4G19960/AT5G62000	9
GO:0071695	anatomical structure maturation	21/1132	208/21911	0.00264443	0.0756989	0.0648222	AT1G48550/AT1G49240/AT2G01570/AT2G20290/AT3G05580/AT3G56930/AT3G60630/AT3G62420/AT4G00730/AT4G05530/AT4G19230/AT4G21060/AT4G30160/AT5G03280/AT5G03740/AT5G13200/AT5G16910/AT5G23660/AT5G49680/AT5G58070/AT5G66730	21
GO:0042176	regulation of protein catabolic process	11/1132	80/21911	0.00264946	0.0756989	0.0648222	AT1G32340/AT1G55860/AT1G70320/AT1G75990/AT2G01570/AT2G20580/AT2G31510/AT2G32730/AT4G34370/AT5G47420/AT5G63760	11
GO:0009991	response to extracellular stimulus	27/1132	293/21911	0.00270387	0.0759067	0.0650001	AT1G03380/AT1G05680/AT1G20630/AT1G21400/AT1G27320/AT1G78000/AT1G78380/AT1G79410/AT2G33770/AT3G03520/AT3G03740/AT3G08860/AT3G17810/AT3G18290/AT3G20660/AT3G51770/AT3G62420/AT4G08920/AT4G35090/AT4G39080/AT5G12140/AT5G20410/AT5G20700/AT5G45380/AT5G49450/AT5G55580/AT5G63190	27
GO:0044089	positive regulation of cellular component biogenesis	9/1132	58/21911	0.00275432	0.0759067	0.0650001	AT1G26110/AT1G50030/AT1G60430/AT3G05530/AT5G43010/AT5G45330/AT5G54650/AT5G55230/AT5G61010	9
GO:0072330	monocarboxylic acid biosynthetic process	28/1132	308/21911	0.00277059	0.0759067	0.0650001	AT1G07380/AT1G08510/AT1G13580/AT1G22170/AT1G24360/AT1G50030/AT1G54630/AT1G64400/AT1G67080/AT1G74710/AT1G74960/AT2G18750/AT2G28630/AT2G28880/AT2G36460/AT2G36580/AT2G37040/AT2G46110/AT3G14440/AT3G52930/AT3G55440/AT4G14070/AT4G16760/AT4G29010/AT4G32840/AT5G51830/AT5G56350/AT5G56630	28
GO:0001666	response to hypoxia	25/1132	266/21911	0.00293684	0.0767432	0.0657164	AT1G03220/AT1G03610/AT1G32928/AT1G43850/AT1G59660/AT1G66880/AT1G68620/AT2G18670/AT2G32700/AT2G36460/AT2G36580/AT2G36800/AT3G13310/AT3G14230/AT3G18290/AT3G23150/AT3G52800/AT4G22780/AT4G24570/AT4G27657/AT5G19230/AT5G25250/AT5G54940/AT5G58070/AT5G66650	25
GO:0043068	positive regulation of programmed cell death	5/1132	20/21911	0.00295058	0.0767432	0.0657164	AT1G02170/AT3G11440/AT5G10380/AT5G13320/AT5G39610	5
GO:0072523	purine-containing compound catabolic process	5/1132	20/21911	0.00295058	0.0767432	0.0657164	AT1G05620/AT1G28960/AT4G34890/AT5G28050/AT5G43600	5
GO:0071407	cellular response to organic cyclic compound	17/1132	156/21911	0.00296062	0.0767432	0.0657164	AT1G22070/AT1G50030/AT2G01570/AT2G16390/AT2G30980/AT3G21650/AT4G00710/AT4G03550/AT4G05040/AT4G15415/AT4G19660/AT4G33430/AT4G35230/AT4G38360/AT4G38740/AT5G06950/AT5G47010	17
GO:0009651	response to salt stress	40/1132	490/21911	0.00299298	0.0767432	0.0657164	AT1G03060/AT1G05680/AT1G15020/AT1G27320/AT1G28380/AT1G30580/AT1G35720/AT1G55870/AT1G67580/AT1G79410/AT2G01570/AT2G01980/AT2G21660/AT2G30250/AT2G32700/AT2G37170/AT3G03740/AT3G05880/AT3G08730/AT3G14440/AT3G19490/AT3G20290/AT3G61430/AT4G11890/AT4G17340/AT4G17410/AT4G24190/AT5G01820/AT5G03280/AT5G03740/AT5G11150/AT5G14640/AT5G26340/AT5G39610/AT5G40550/AT5G49450/AT5G55580/AT5G58070/AT5G62090/AT5G62460	40
GO:0015931	nucleobase-containing compound transport	14/1132	118/21911	0.00309445	0.0776109	0.0664594	AT1G14850/AT1G33410/AT1G59660/AT1G63810/AT1G72560/AT1G76340/AT1G77610/AT2G02160/AT2G21660/AT3G08580/AT4G01100/AT4G23010/AT4G38760/AT5G51050	14
GO:0002376	immune system process	32/1132	370/21911	0.00316325	0.0776109	0.0664594	AT1G22070/AT1G28380/AT1G29340/AT1G29690/AT1G50030/AT1G61360/AT1G71220/AT1G74710/AT2G02220/AT2G20580/AT2G21660/AT3G21650/AT3G26830/AT3G43300/AT3G49120/AT3G54420/AT3G57750/AT4G03550/AT4G08920/AT4G19660/AT4G21390/AT4G37990/AT4G38360/AT4G39260/AT5G01540/AT5G03280/AT5G06950/AT5G13320/AT5G39610/AT5G47070/AT5G61010/AT5G66850	32
GO:0010053	root epidermal cell differentiation	16/1132	144/21911	0.00318949	0.0776109	0.0664594	AT1G16890/AT1G48550/AT1G49240/AT2G20290/AT3G05580/AT3G07880/AT3G13870/AT3G56930/AT3G60630/AT4G00730/AT4G05530/AT4G21060/AT4G30160/AT5G03280/AT5G16910/AT5G49680	16
GO:0052542	defense response by callose deposition	6/1132	29/21911	0.00320051	0.0776109	0.0664594	AT1G28380/AT4G03550/AT4G26850/AT5G03280/AT5G61010/AT5G66850	6
GO:0035556	intracellular signal transduction	37/1132	446/21911	0.00322085	0.0776109	0.0664594	AT1G01960/AT1G27320/AT1G50030/AT2G25490/AT2G29120/AT2G31230/AT2G40670/AT2G41140/AT2G41310/AT3G04110/AT3G07520/AT3G07880/AT3G11100/AT3G14720/AT3G16770/AT3G18750/AT3G23150/AT3G43300/AT3G45240/AT3G51630/AT3G55160/AT3G56760/AT4G11330/AT4G15800/AT4G19110/AT4G35950/AT5G03280/AT5G04510/AT5G19010/AT5G25350/AT5G39500/AT5G47230/AT5G48400/AT5G59920/AT5G60550/AT5G62880/AT5G66850	37
GO:0006904	vesicle docking involved in exocytosis	4/1132	13/21911	0.00348052	0.0801842	0.068663	AT1G02010/AT3G09900/AT3G53610/AT5G59840	4
GO:0007265	Ras protein signal transduction	4/1132	13/21911	0.00348052	0.0801842	0.068663	AT1G01960/AT3G07880/AT3G43300/AT5G39500	4
GO:0140029	exocytic process	4/1132	13/21911	0.00348052	0.0801842	0.068663	AT1G02010/AT3G09900/AT3G53610/AT5G59840	4
GO:0072503	cellular divalent inorganic cation homeostasis	9/1132	60/21911	0.00348801	0.0801842	0.068663	AT2G29120/AT3G04110/AT3G07520/AT3G13320/AT3G13772/AT4G08920/AT4G39080/AT5G48400/AT5G66650	9
GO:0006875	cellular metal ion homeostasis	15/1132	133/21911	0.00366489	0.0812667	0.06959	AT1G65540/AT2G23150/AT2G29120/AT2G39450/AT3G04110/AT3G07520/AT3G13320/AT3G13772/AT3G18290/AT4G04770/AT4G08920/AT4G39080/AT5G48400/AT5G58070/AT5G66650	15
GO:0051188	cofactor biosynthetic process	27/1132	300/21911	0.00374131	0.0812667	0.06959	AT1G01290/AT1G06570/AT1G22170/AT1G28960/AT1G60440/AT1G74710/AT2G25180/AT2G27490/AT2G28880/AT2G30920/AT2G36460/AT2G36580/AT2G41040/AT2G45790/AT2G46110/AT3G02780/AT3G11750/AT3G52930/AT3G55440/AT4G15560/AT4G26850/AT4G32840/AT5G09820/AT5G12290/AT5G56350/AT5G56630/AT5G56860	27
GO:0036293	response to decreased oxygen levels	25/1132	271/21911	0.00374778	0.0812667	0.06959	AT1G03220/AT1G03610/AT1G32928/AT1G43850/AT1G59660/AT1G66880/AT1G68620/AT2G18670/AT2G32700/AT2G36460/AT2G36580/AT2G36800/AT3G13310/AT3G14230/AT3G18290/AT3G23150/AT3G52800/AT4G22780/AT4G24570/AT4G27657/AT5G19230/AT5G25250/AT5G54940/AT5G58070/AT5G66650	25
GO:0007264	small GTPase mediated signal transduction	6/1132	30/21911	0.00382849	0.0812667	0.06959	AT1G01960/AT3G07880/AT3G43300/AT4G35950/AT5G39500/AT5G62880	6
GO:0030003	cellular cation homeostasis	17/1132	160/21911	0.00384751	0.0812667	0.06959	AT1G65540/AT2G01980/AT2G18960/AT2G23150/AT2G29120/AT2G39450/AT3G04110/AT3G07520/AT3G13320/AT3G13772/AT3G18290/AT4G04770/AT4G08920/AT4G39080/AT5G48400/AT5G58070/AT5G66650	17
GO:0034220	ion transmembrane transport	30/1132	345/21911	0.00386289	0.0812667	0.06959	AT1G08960/AT1G16780/AT1G35720/AT1G44800/AT1G60160/AT1G70300/AT1G77610/AT1G78920/AT2G01980/AT2G04620/AT2G18960/AT2G33770/AT3G08580/AT3G08650/AT3G13320/AT3G20870/AT4G08920/AT4G19960/AT4G21120/AT4G23010/AT4G24570/AT4G29900/AT4G37640/AT4G39080/AT5G15090/AT5G51050/AT5G55290/AT5G62000/AT5G66650/AT5G67500	30
GO:0070482	response to oxygen levels	25/1132	272/21911	0.00393072	0.0812667	0.06959	AT1G03220/AT1G03610/AT1G32928/AT1G43850/AT1G59660/AT1G66880/AT1G68620/AT2G18670/AT2G32700/AT2G36460/AT2G36580/AT2G36800/AT3G13310/AT3G14230/AT3G18290/AT3G23150/AT3G52800/AT4G22780/AT4G24570/AT4G27657/AT5G19230/AT5G25250/AT5G54940/AT5G58070/AT5G66650	25
GO:0015672	monovalent inorganic cation transport	15/1132	134/21911	0.00393502	0.0812667	0.06959	AT1G08960/AT1G15020/AT1G16780/AT1G35720/AT1G60160/AT1G70300/AT1G78920/AT2G01980/AT2G18960/AT3G04110/AT3G19490/AT4G19960/AT4G39080/AT5G55290/AT5G62000	15
GO:0006732	coenzyme metabolic process	28/1132	316/21911	0.00396804	0.0812667	0.06959	AT1G01290/AT1G06570/AT1G22170/AT1G28960/AT1G60440/AT1G74710/AT2G01290/AT2G27490/AT2G28880/AT2G30920/AT2G36460/AT2G36580/AT2G41040/AT2G45790/AT2G46110/AT3G11750/AT3G52930/AT3G55440/AT4G08920/AT4G15415/AT4G26850/AT4G32840/AT5G09820/AT5G40760/AT5G48370/AT5G49970/AT5G56350/AT5G56630	28
GO:0015711	organic anion transport	18/1132	174/21911	0.00398163	0.0812667	0.06959	AT1G13210/AT1G44800/AT1G59820/AT1G68710/AT1G77610/AT2G01170/AT3G08580/AT3G18440/AT3G19490/AT3G25610/AT3G27870/AT4G01100/AT4G21120/AT4G23010/AT4G24570/AT5G13070/AT5G51050/AT5G66380	18
GO:0009756	carbohydrate mediated signaling	7/1132	40/21911	0.0040227	0.0812667	0.06959	AT1G50030/AT1G56650/AT3G51770/AT5G03280/AT5G47010/AT5G49450/AT5G56860	7
GO:0010182	sugar mediated signaling pathway	7/1132	40/21911	0.0040227	0.0812667	0.06959	AT1G50030/AT1G56650/AT3G51770/AT5G03280/AT5G47010/AT5G49450/AT5G56860	7
GO:0098660	inorganic ion transmembrane transport	22/1132	231/21911	0.00432719	0.0865438	0.0741088	AT1G08960/AT1G16780/AT1G35720/AT1G60160/AT1G70300/AT1G78920/AT2G01980/AT2G04620/AT2G18960/AT2G33770/AT3G08650/AT3G13320/AT3G20870/AT4G19960/AT4G24570/AT4G29900/AT4G37640/AT4G39080/AT5G51050/AT5G55290/AT5G62000/AT5G66650	22
GO:0016042	lipid catabolic process	14/1132	123/21911	0.00451532	0.088581	0.0758533	AT1G07380/AT1G50940/AT2G26870/AT3G03520/AT3G07560/AT3G14440/AT3G58750/AT4G00240/AT4G13550/AT4G16760/AT4G19230/AT4G29010/AT5G04040/AT5G37710	14
GO:0046686	response to cadmium ion	28/1132	319/21911	0.00451763	0.088581	0.0758533	AT1G07920/AT1G20630/AT1G29880/AT1G30580/AT1G35720/AT1G56450/AT1G78380/AT2G21660/AT2G30870/AT2G32240/AT2G36460/AT3G12580/AT3G22110/AT3G52930/AT3G55440/AT4G16760/AT4G17410/AT4G24190/AT4G24490/AT4G25100/AT4G31990/AT4G38740/AT5G02490/AT5G17920/AT5G26220/AT5G42020/AT5G51830/AT5G64250	28
GO:0048767	root hair elongation	10/1132	74/21911	0.00462004	0.0897096	0.0768197	AT1G48550/AT1G49240/AT2G20290/AT3G05580/AT3G56930/AT3G60630/AT4G05530/AT4G30160/AT5G16910/AT5G49680	10
GO:0050832	defense response to fungus	23/1132	248/21911	0.00495711	0.095329	0.0816318	AT1G13960/AT1G20440/AT1G59820/AT1G74710/AT2G01650/AT2G16390/AT2G31260/AT2G35000/AT3G04220/AT3G22600/AT3G26830/AT3G28450/AT3G49120/AT4G01090/AT4G03550/AT4G19040/AT4G19230/AT4G19660/AT4G33430/AT4G35230/AT5G03280/AT5G25910/AT5G66850	23
GO:0031347	regulation of defense response	25/1132	278/21911	0.00519289	0.0989121	0.0847	AT1G02660/AT1G13960/AT1G50030/AT1G71220/AT1G72300/AT1G74710/AT2G02220/AT3G21650/AT3G26830/AT3G28450/AT3G49120/AT3G61190/AT3G62590/AT4G01090/AT4G03550/AT4G05040/AT4G08920/AT4G11890/AT4G15415/AT4G19040/AT5G01540/AT5G03280/AT5G13320/AT5G39610/AT5G66850	25
GO:0000302	response to reactive oxygen species	17/1132	165/21911	0.00525277	0.0991089	0.0848685	AT1G05680/AT1G20630/AT1G35580/AT1G56650/AT1G77490/AT2G01980/AT4G08920/AT4G17040/AT4G17410/AT4G18880/AT4G23140/AT4G25100/AT4G34890/AT4G35090/AT5G39610/AT5G55580/AT5G58070	17
GO:0080134	regulation of response to stress	34/1132	414/21911	0.005376	0.0999102	0.0855546	AT1G02660/AT1G13960/AT1G30580/AT1G50030/AT1G71220/AT1G72300/AT1G74710/AT1G80710/AT2G02220/AT2G32700/AT2G33835/AT3G21650/AT3G26830/AT3G28450/AT3G49120/AT3G61190/AT3G62590/AT4G01090/AT4G03550/AT4G05040/AT4G08920/AT4G11890/AT4G15415/AT4G17410/AT4G19040/AT4G31120/AT5G01540/AT5G03280/AT5G13320/AT5G39610/AT5G47420/AT5G58070/AT5G62090/AT5G66850	34
GO:0055086	nucleobase-containing small molecule metabolic process	38/1132	476/21911	0.00539515	0.0999102	0.0855546	AT1G05620/AT1G22170/AT1G27320/AT1G28960/AT1G29880/AT1G54130/AT1G60440/AT1G62430/AT1G78570/AT1G79010/AT2G01290/AT2G27490/AT2G36460/AT2G36580/AT2G45790/AT3G17810/AT3G26410/AT3G46440/AT3G52930/AT3G55440/AT3G62830/AT4G08920/AT4G15415/AT4G20320/AT4G32840/AT4G34700/AT4G34890/AT4G39080/AT5G03555/AT5G18070/AT5G28050/AT5G40760/AT5G43600/AT5G48370/AT5G49970/AT5G56350/AT5G56630/AT5G59440	38
GO:0048768	root hair cell tip growth	5/1132	23/21911	0.00563102	0.102632	0.0878851	AT1G48550/AT1G49240/AT3G05580/AT3G60630/AT5G49680	5
GO:0098655	cation transmembrane transport	21/1132	222/21911	0.00564474	0.102632	0.0878851	AT1G08960/AT1G16780/AT1G35720/AT1G60160/AT1G70300/AT1G78920/AT2G01980/AT2G04620/AT2G18960/AT3G08650/AT3G13320/AT3G20870/AT4G19960/AT4G21120/AT4G29900/AT4G37640/AT4G39080/AT5G51050/AT5G55290/AT5G62000/AT5G66650	21
GO:0009845	seed germination	18/1132	181/21911	0.00600153	0.106917	0.0915545	AT1G03060/AT1G27320/AT1G60170/AT1G74360/AT2G01570/AT2G32700/AT2G43820/AT2G45210/AT3G22942/AT3G33520/AT3G54810/AT4G29010/AT5G01540/AT5G13200/AT5G15090/AT5G39610/AT5G56860/AT5G66730	18
GO:0006606	protein import into nucleus	8/1132	54/21911	0.00621336	0.106917	0.0915545	AT1G14850/AT1G59660/AT2G30050/AT3G59020/AT4G16143/AT4G27640/AT4G38760/AT5G19820	8
GO:0042026	protein refolding	6/1132	33/21911	0.00626048	0.106917	0.0915545	AT2G29960/AT2G32120/AT3G12580/AT5G02490/AT5G42020/AT5G56500	6
GO:0048193	Golgi vesicle transport	18/1132	182/21911	0.00634842	0.106917	0.0915545	AT1G05520/AT1G10290/AT1G30630/AT1G31780/AT1G59820/AT1G60070/AT2G14720/AT2G17980/AT2G30050/AT3G13870/AT3G23660/AT3G63460/AT4G14160/AT4G17170/AT4G32640/AT5G12370/AT5G39500/AT5G43670	18
GO:0071456	cellular response to hypoxia	22/1132	239/21911	0.00643715	0.106917	0.0915545	AT1G03220/AT1G03610/AT1G32928/AT1G59660/AT1G66880/AT1G68620/AT2G18670/AT2G36460/AT2G36580/AT2G36800/AT3G13310/AT3G18290/AT3G23150/AT3G52800/AT4G22780/AT4G24570/AT4G27657/AT5G19230/AT5G25250/AT5G54940/AT5G58070/AT5G66650	22
GO:0046434	organophosphate catabolic process	13/1132	115/21911	0.00644105	0.106917	0.0915545	AT1G22170/AT1G28960/AT2G26870/AT2G36460/AT2G36580/AT3G03520/AT3G52930/AT3G55440/AT4G00240/AT4G32840/AT5G54390/AT5G56350/AT5G56630	13
GO:0009166	nucleotide catabolic process	9/1132	66/21911	0.00663468	0.106917	0.0915545	AT1G22170/AT1G28960/AT2G36460/AT2G36580/AT3G52930/AT3G55440/AT4G32840/AT5G56350/AT5G56630	9
GO:0009751	response to salicylic acid	17/1132	169/21911	0.00665646	0.106917	0.0915545	AT1G13960/AT1G22070/AT1G55870/AT1G71220/AT2G01570/AT2G20580/AT2G34690/AT3G51440/AT3G61190/AT4G03550/AT4G05040/AT4G15415/AT4G19040/AT4G19660/AT4G35890/AT5G06950/AT5G47010	17
GO:0006457	protein folding	18/1132	183/21911	0.00671143	0.106917	0.0915545	AT1G09210/AT1G15020/AT1G33360/AT1G72280/AT2G29960/AT2G32120/AT3G12580/AT3G20050/AT3G57340/AT4G24190/AT4G34960/AT4G38740/AT5G02490/AT5G23395/AT5G26360/AT5G42020/AT5G55200/AT5G56500	18
GO:0072593	reactive oxygen species metabolic process	14/1132	129/21911	0.00687265	0.106917	0.0915545	AT1G20630/AT1G56650/AT1G67080/AT1G77490/AT2G01570/AT2G01980/AT2G23150/AT3G49120/AT4G08920/AT4G15415/AT4G25100/AT4G34890/AT4G35090/AT5G12290	14
GO:0010043	response to zinc ion	7/1132	44/21911	0.00691595	0.106917	0.0915545	AT2G16770/AT2G21660/AT2G23150/AT3G55440/AT4G39260/AT5G17920/AT5G35590	7
GO:0031334	positive regulation of protein complex assembly	7/1132	44/21911	0.00691595	0.106917	0.0915545	AT1G26110/AT1G60430/AT3G05530/AT5G43010/AT5G45330/AT5G54650/AT5G55230	7
GO:0071804	cellular potassium ion transport	7/1132	44/21911	0.00691595	0.106917	0.0915545	AT1G08960/AT1G35720/AT1G60160/AT1G70300/AT2G01980/AT4G19960/AT5G62000	7
GO:0071805	potassium ion transmembrane transport	7/1132	44/21911	0.00691595	0.106917	0.0915545	AT1G08960/AT1G35720/AT1G60160/AT1G70300/AT2G01980/AT4G19960/AT5G62000	7
GO:0060918	auxin transport	13/1132	116/21911	0.00692078	0.106917	0.0915545	AT1G13210/AT1G13580/AT1G59820/AT1G68710/AT1G78570/AT3G02260/AT3G22942/AT3G25610/AT4G08920/AT4G26610/AT4G36760/AT5G03280/AT5G03540	13
GO:0006096	glycolytic process	8/1132	55/21911	0.00694959	0.106917	0.0915545	AT1G22170/AT2G36460/AT2G36580/AT3G52930/AT3G55440/AT4G32840/AT5G56350/AT5G56630	8
GO:0006757	ATP generation from ADP	8/1132	55/21911	0.00694959	0.106917	0.0915545	AT1G22170/AT2G36460/AT2G36580/AT3G52930/AT3G55440/AT4G32840/AT5G56350/AT5G56630	8
GO:0009135	purine nucleoside diphosphate metabolic process	8/1132	55/21911	0.00694959	0.106917	0.0915545	AT1G22170/AT2G36460/AT2G36580/AT3G52930/AT3G55440/AT4G32840/AT5G56350/AT5G56630	8
GO:0009179	purine ribonucleoside diphosphate metabolic process	8/1132	55/21911	0.00694959	0.106917	0.0915545	AT1G22170/AT2G36460/AT2G36580/AT3G52930/AT3G55440/AT4G32840/AT5G56350/AT5G56630	8
GO:0046031	ADP metabolic process	8/1132	55/21911	0.00694959	0.106917	0.0915545	AT1G22170/AT2G36460/AT2G36580/AT3G52930/AT3G55440/AT4G32840/AT5G56350/AT5G56630	8
GO:0051049	regulation of transport	14/1132	130/21911	0.00734678	0.111574	0.0955428	AT1G03060/AT1G13580/AT1G15020/AT1G27320/AT2G33770/AT3G09900/AT3G53610/AT4G08920/AT4G12770/AT4G12780/AT4G32250/AT5G59840/AT5G61010/AT5G62000	14
GO:0036294	cellular response to decreased oxygen levels	22/1132	242/21911	0.00741968	0.111574	0.0955428	AT1G03220/AT1G03610/AT1G32928/AT1G59660/AT1G66880/AT1G68620/AT2G18670/AT2G36460/AT2G36580/AT2G36800/AT3G13310/AT3G18290/AT3G23150/AT3G52800/AT4G22780/AT4G24570/AT4G27657/AT5G19230/AT5G25250/AT5G54940/AT5G58070/AT5G66650	22
GO:0071453	cellular response to oxygen levels	22/1132	242/21911	0.00741968	0.111574	0.0955428	AT1G03220/AT1G03610/AT1G32928/AT1G59660/AT1G66880/AT1G68620/AT2G18670/AT2G36460/AT2G36580/AT2G36800/AT3G13310/AT3G18290/AT3G23150/AT3G52800/AT4G22780/AT4G24570/AT4G27657/AT5G19230/AT5G25250/AT5G54940/AT5G58070/AT5G66650	22
GO:0019725	cellular homeostasis	23/1132	257/21911	0.00755533	0.112766	0.0965634	AT1G07380/AT1G50030/AT1G65540/AT2G01980/AT2G18960/AT2G23150/AT2G29120/AT2G39450/AT3G04110/AT3G07520/AT3G13320/AT3G13772/AT3G18290/AT3G61190/AT4G04770/AT4G08920/AT4G35090/AT4G39080/AT5G48400/AT5G49450/AT5G56860/AT5G58070/AT5G66650	23
GO:0006979	response to oxidative stress	37/1132	471/21911	0.00767833	0.113443	0.0971431	AT1G05680/AT1G07380/AT1G09210/AT1G20630/AT1G21520/AT1G35580/AT1G35720/AT1G43850/AT1G56650/AT1G77490/AT1G78380/AT2G01980/AT2G31570/AT2G32700/AT2G37040/AT3G21650/AT3G23910/AT3G49120/AT4G04800/AT4G08920/AT4G12000/AT4G17040/AT4G17410/AT4G18880/AT4G23140/AT4G23190/AT4G25100/AT4G34540/AT4G34890/AT4G35090/AT5G01820/AT5G03280/AT5G05340/AT5G18040/AT5G39610/AT5G55580/AT5G58070	37
GO:0042866	pyruvate biosynthetic process	8/1132	56/21911	0.00774979	0.113443	0.0971431	AT1G22170/AT2G36460/AT2G36580/AT3G52930/AT3G55440/AT4G32840/AT5G56350/AT5G56630	8
GO:0006801	superoxide metabolic process	4/1132	16/21911	0.00782757	0.113443	0.0971431	AT1G56650/AT1G67080/AT4G25100/AT4G34890	4
GO:0006814	sodium ion transport	4/1132	16/21911	0.00782757	0.113443	0.0971431	AT1G08960/AT2G01980/AT3G04110/AT3G19490	4
GO:0006873	cellular ion homeostasis	17/1132	172/21911	0.00789668	0.113621	0.0972957	AT1G65540/AT2G01980/AT2G18960/AT2G23150/AT2G29120/AT2G39450/AT3G04110/AT3G07520/AT3G13320/AT3G13772/AT3G18290/AT4G04770/AT4G08920/AT4G39080/AT5G48400/AT5G58070/AT5G66650	17
GO:0010499	proteasomal ubiquitin-independent protein catabolic process	5/1132	25/21911	0.00816324	0.116618	0.0998616	AT1G56450/AT3G22110/AT3G26340/AT3G51260/AT5G35590	5
GO:0009408	response to heat	23/1132	259/21911	0.00826271	0.117202	0.100362	AT1G20440/AT1G35720/AT1G49600/AT2G30250/AT2G32120/AT2G41140/AT3G10800/AT3G12580/AT3G16770/AT3G24520/AT3G61190/AT4G13550/AT4G17250/AT4G18880/AT4G26850/AT4G36990/AT5G01820/AT5G02490/AT5G03280/AT5G12140/AT5G18040/AT5G42020/AT5G58070	23
GO:0030968	endoplasmic reticulum unfolded protein response	6/1132	35/21911	0.00840625	0.117571	0.100678	AT1G09210/AT1G42990/AT3G10800/AT4G21810/AT5G42020/AT5G47420	6
GO:0051170	import into nucleus	8/1132	57/21911	0.00861728	0.117571	0.100678	AT1G14850/AT1G59660/AT2G30050/AT3G59020/AT4G16143/AT4G27640/AT4G38760/AT5G19820	8
GO:0071322	cellular response to carbohydrate stimulus	8/1132	57/21911	0.00861728	0.117571	0.100678	AT1G27320/AT1G50030/AT1G56650/AT3G51770/AT5G03280/AT5G47010/AT5G49450/AT5G56860	8
GO:1902531	regulation of intracellular signal transduction	8/1132	57/21911	0.00861728	0.117571	0.100678	AT1G01960/AT2G25490/AT3G23150/AT3G43300/AT3G55160/AT5G25350/AT5G39500/AT5G66850	8
GO:0009894	regulation of catabolic process	15/1132	146/21911	0.00863533	0.117571	0.100678	AT1G27320/AT1G32340/AT1G50030/AT1G55860/AT1G70320/AT1G75990/AT2G01570/AT2G20580/AT2G31510/AT2G32730/AT3G13060/AT3G13460/AT4G34370/AT5G47420/AT5G63760	15
GO:0009966	regulation of signal transduction	28/1132	335/21911	0.00864147	0.117571	0.100678	AT1G01960/AT1G50030/AT1G75820/AT1G78570/AT2G01570/AT2G25180/AT2G25490/AT2G39550/AT3G21650/AT3G23150/AT3G43300/AT3G44330/AT3G55160/AT3G59060/AT4G05040/AT4G11890/AT4G15415/AT4G19660/AT4G38360/AT5G03280/AT5G22090/AT5G25350/AT5G35980/AT5G39500/AT5G56860/AT5G62880/AT5G66730/AT5G66850	28
GO:0006816	calcium ion transport	9/1132	69/21911	0.00885808	0.119704	0.102504	AT1G35720/AT2G29120/AT3G04110/AT3G07520/AT3G13320/AT4G29900/AT4G37640/AT5G48400/AT5G66650	9
GO:0032879	regulation of localization	19/1132	203/21911	0.0091378	0.122365	0.104784	AT1G03060/AT1G13580/AT1G15020/AT1G27320/AT1G32410/AT2G30980/AT2G33770/AT3G09900/AT3G53610/AT4G08920/AT4G12770/AT4G12780/AT4G32250/AT5G03540/AT5G15540/AT5G59840/AT5G61010/AT5G62000/AT5G66850	19
GO:0048585	negative regulation of response to stimulus	21/1132	232/21911	0.00917741	0.122365	0.104784	AT1G13960/AT1G30580/AT1G50030/AT1G74710/AT2G01570/AT2G25490/AT2G32700/AT2G39550/AT3G21650/AT3G23150/AT3G28450/AT3G61190/AT4G15415/AT4G17410/AT4G38360/AT5G03280/AT5G22090/AT5G25350/AT5G56860/AT5G62090/AT5G62880	21
GO:0009914	hormone transport	13/1132	121/21911	0.00975964	0.129185	0.110623	AT1G13210/AT1G13580/AT1G59820/AT1G68710/AT1G78570/AT3G02260/AT3G22942/AT3G25610/AT4G08920/AT4G26610/AT4G36760/AT5G03280/AT5G03540	13
GO:0090627	plant epidermal cell differentiation	17/1132	176/21911	0.00983194	0.129185	0.110623	AT1G16890/AT1G48550/AT1G49240/AT2G20290/AT3G05580/AT3G07880/AT3G13870/AT3G50070/AT3G56930/AT3G60630/AT4G00730/AT4G05530/AT4G21060/AT4G30160/AT5G03280/AT5G16910/AT5G49680	17
GO:0035690	cellular response to drug	12/1132	108/21911	0.00988266	0.129185	0.110623	AT1G05680/AT1G22070/AT2G01570/AT4G03550/AT4G05040/AT4G08920/AT4G15415/AT4G19660/AT5G06950/AT5G47010/AT5G55580/AT5G66850	12
GO:0031669	cellular response to nutrient levels	18/1132	191/21911	0.0102617	0.133269	0.11412	AT1G20630/AT1G21400/AT1G27320/AT1G78000/AT2G33770/AT3G03520/AT3G08860/AT3G17810/AT3G18290/AT3G51770/AT3G62420/AT4G08920/AT4G35090/AT4G39080/AT5G20410/AT5G45380/AT5G49450/AT5G55580	18
GO:0044242	cellular lipid catabolic process	12/1132	109/21911	0.0105994	0.136461	0.116853	AT1G07380/AT1G50940/AT2G26870/AT3G03520/AT3G07560/AT3G14440/AT3G58750/AT4G00240/AT4G16760/AT4G19230/AT4G29010/AT5G04040	12
GO:0042742	defense response to bacterium	36/1132	466/21911	0.0108244	0.136461	0.116853	AT1G13960/AT1G22070/AT1G27320/AT1G59820/AT1G74710/AT2G23150/AT2G26870/AT2G34690/AT2G39050/AT3G28450/AT3G43300/AT3G48880/AT3G49120/AT3G57750/AT4G03550/AT4G08920/AT4G19660/AT4G23140/AT4G23180/AT4G23190/AT4G23200/AT4G23250/AT4G26850/AT4G28350/AT4G31750/AT4G33430/AT4G34390/AT4G35230/AT5G01540/AT5G03280/AT5G13320/AT5G15090/AT5G47010/AT5G49520/AT5G64440/AT5G66850	36
GO:0098662	inorganic cation transmembrane transport	19/1132	207/21911	0.0111197	0.136461	0.116853	AT1G08960/AT1G16780/AT1G35720/AT1G60160/AT1G70300/AT1G78920/AT2G01980/AT2G04620/AT2G18960/AT3G08650/AT3G13320/AT3G20870/AT4G19960/AT4G29900/AT4G37640/AT4G39080/AT5G55290/AT5G62000/AT5G66650	19
GO:0048764	trichoblast maturation	13/1132	123/21911	0.0111215	0.136461	0.116853	AT1G48550/AT1G49240/AT2G20290/AT3G05580/AT3G56930/AT3G60630/AT4G00730/AT4G05530/AT4G21060/AT4G30160/AT5G03280/AT5G16910/AT5G49680	13
GO:0048765	root hair cell differentiation	13/1132	123/21911	0.0111215	0.136461	0.116853	AT1G48550/AT1G49240/AT2G20290/AT3G05580/AT3G56930/AT3G60630/AT4G00730/AT4G05530/AT4G21060/AT4G30160/AT5G03280/AT5G16910/AT5G49680	13
GO:0061024	membrane organization	23/1132	266/21911	0.0111753	0.136461	0.116853	AT1G05520/AT1G07510/AT1G08350/AT1G13210/AT1G59820/AT1G68710/AT2G01600/AT2G30050/AT2G31530/AT2G34690/AT3G07910/AT3G13870/AT3G23660/AT3G25610/AT3G27870/AT3G63460/AT4G13200/AT4G14160/AT4G32285/AT4G32640/AT5G25250/AT5G43670/AT5G63880	23
GO:0031146	SCF-dependent proteasomal ubiquitin-dependent protein catabolic process	10/1132	84/21911	0.0111996	0.136461	0.116853	AT1G80630/AT2G06040/AT2G25490/AT3G26810/AT3G50080/AT4G02760/AT4G33210/AT5G25350/AT5G51380/AT5G57360	10
GO:0023051	regulation of signaling	28/1132	342/21911	0.0112317	0.136461	0.116853	AT1G01960/AT1G50030/AT1G75820/AT1G78570/AT2G01570/AT2G25180/AT2G25490/AT2G39550/AT3G21650/AT3G23150/AT3G43300/AT3G44330/AT3G55160/AT3G59060/AT4G05040/AT4G11890/AT4G15415/AT4G19660/AT4G38360/AT5G03280/AT5G22090/AT5G25350/AT5G35980/AT5G39500/AT5G56860/AT5G62880/AT5G66730/AT5G66850	28
GO:0009926	auxin polar transport	11/1132	97/21911	0.0114078	0.136461	0.116853	AT1G13210/AT1G13580/AT1G59820/AT1G68710/AT3G02260/AT3G22942/AT3G25610/AT4G26610/AT4G36760/AT5G03280/AT5G03540	11
GO:1901137	carbohydrate derivative biosynthetic process	38/1132	500/21911	0.0115515	0.136461	0.116853	AT1G07640/AT1G11880/AT1G12640/AT1G12990/AT1G22170/AT1G28960/AT1G54130/AT1G60440/AT1G71220/AT1G78570/AT2G26100/AT2G27490/AT2G36460/AT2G36580/AT2G39930/AT2G44660/AT2G45790/AT3G45400/AT3G46440/AT3G48820/AT3G52930/AT3G55440/AT3G62830/AT4G15415/AT4G15560/AT4G18270/AT4G20320/AT4G21060/AT4G32840/AT4G39080/AT5G12290/AT5G18070/AT5G20410/AT5G56350/AT5G56630/AT5G59440/AT5G62130/AT5G62620	38
GO:0018193	peptidyl-amino acid modification	32/1132	405/21911	0.0115754	0.136461	0.116853	AT1G71220/AT1G73460/AT1G75820/AT2G16390/AT2G29960/AT2G41140/AT2G44430/AT2G47210/AT3G08730/AT3G24870/AT3G33520/AT3G48630/AT3G52250/AT3G55440/AT3G56760/AT3G56930/AT3G60110/AT4G15080/AT4G17410/AT4G21060/AT4G31120/AT4G34960/AT4G38740/AT5G04510/AT5G14660/AT5G17920/AT5G18900/AT5G35980/AT5G40550/AT5G42400/AT5G49020/AT5G62620	32
GO:0072507	divalent inorganic cation homeostasis	9/1132	72/21911	0.0116043	0.136461	0.116853	AT2G29120/AT3G04110/AT3G07520/AT3G13320/AT3G13772/AT4G08920/AT4G39080/AT5G48400/AT5G66650	9
GO:0006887	exocytosis	8/1132	60/21911	0.0116564	0.136461	0.116853	AT1G02010/AT1G54090/AT3G09900/AT3G53610/AT5G03540/AT5G12370/AT5G59840/AT5G61010	8
GO:0009185	ribonucleoside diphosphate metabolic process	8/1132	60/21911	0.0116564	0.136461	0.116853	AT1G22170/AT2G36460/AT2G36580/AT3G52930/AT3G55440/AT4G32840/AT5G56350/AT5G56630	8
GO:0048469	cell maturation	13/1132	124/21911	0.0118554	0.136461	0.116853	AT1G48550/AT1G49240/AT2G20290/AT3G05580/AT3G56930/AT3G60630/AT4G00730/AT4G05530/AT4G21060/AT4G30160/AT5G03280/AT5G16910/AT5G49680	13
GO:0008285	negative regulation of cell proliferation	4/1132	18/21911	0.0121228	0.136461	0.116853	AT1G19270/AT3G08730/AT3G11440/AT5G62000	4
GO:0051865	protein autoubiquitination	4/1132	18/21911	0.0121228	0.136461	0.116853	AT2G30580/AT3G26750/AT5G10380/AT5G57740	4
GO:1900057	positive regulation of leaf senescence	4/1132	18/21911	0.0121228	0.136461	0.116853	AT1G19270/AT2G45210/AT4G34540/AT5G39610	4
GO:1905623	positive regulation of leaf development	4/1132	18/21911	0.0121228	0.136461	0.116853	AT1G19270/AT2G45210/AT4G34540/AT5G39610	4
GO:0016050	vesicle organization	12/1132	111/21911	0.0121527	0.136461	0.116853	AT1G05520/AT1G59820/AT2G01600/AT2G30050/AT3G23660/AT3G63460/AT4G14160/AT4G32285/AT4G32640/AT5G43670/AT5G61010/AT5G63880	12
GO:0010646	regulation of cell communication	28/1132	345/21911	0.0125196	0.136461	0.116853	AT1G01960/AT1G50030/AT1G75820/AT1G78570/AT2G01570/AT2G25180/AT2G25490/AT2G39550/AT3G21650/AT3G23150/AT3G43300/AT3G44330/AT3G55160/AT3G59060/AT4G05040/AT4G11890/AT4G15415/AT4G19660/AT4G38360/AT5G03280/AT5G22090/AT5G25350/AT5G35980/AT5G39500/AT5G56860/AT5G62880/AT5G66730/AT5G66850	28
GO:0042631	cellular response to water deprivation	6/1132	38/21911	0.0125441	0.136461	0.116853	AT1G05680/AT1G78380/AT1G79410/AT3G03740/AT3G20660/AT5G12140	6
GO:0010364	regulation of ethylene biosynthetic process	3/1132	10/21911	0.0125544	0.136461	0.116853	AT1G67140/AT3G51770/AT5G57740	3
GO:0031335	regulation of sulfur amino acid metabolic process	3/1132	10/21911	0.0125544	0.136461	0.116853	AT1G67140/AT3G51770/AT5G57740	3
GO:0046578	regulation of Ras protein signal transduction	3/1132	10/21911	0.0125544	0.136461	0.116853	AT1G01960/AT3G43300/AT5G39500	3
GO:0051056	regulation of small GTPase mediated signal transduction	3/1132	10/21911	0.0125544	0.136461	0.116853	AT1G01960/AT3G43300/AT5G39500	3
GO:0071324	cellular response to disaccharide stimulus	3/1132	10/21911	0.0125544	0.136461	0.116853	AT1G27320/AT1G50030/AT1G56650	3
GO:1900908	regulation of olefin metabolic process	3/1132	10/21911	0.0125544	0.136461	0.116853	AT1G67140/AT3G51770/AT5G57740	3
GO:1900911	regulation of olefin biosynthetic process	3/1132	10/21911	0.0125544	0.136461	0.116853	AT1G67140/AT3G51770/AT5G57740	3
GO:1902183	regulation of shoot apical meristem development	3/1132	10/21911	0.0125544	0.136461	0.116853	AT2G32700/AT2G45190/AT3G54280	3
GO:1901292	nucleoside phosphate catabolic process	9/1132	73/21911	0.0126477	0.136732	0.117085	AT1G22170/AT1G28960/AT2G36460/AT2G36580/AT3G52930/AT3G55440/AT4G32840/AT5G56350/AT5G56630	9
GO:0006888	ER to Golgi vesicle-mediated transport	11/1132	99/21911	0.0131792	0.141711	0.12135	AT1G05520/AT1G30630/AT2G17980/AT2G30050/AT3G13870/AT3G23660/AT3G63460/AT4G14160/AT4G17170/AT4G32640/AT5G43670	11
GO:0017038	protein import	15/1132	154/21911	0.0137036	0.146563	0.125504	AT1G14850/AT1G48635/AT1G59660/AT2G30050/AT3G07560/AT3G07910/AT3G59020/AT4G03320/AT4G16143/AT4G27640/AT4G32250/AT4G38760/AT5G19820/AT5G23395/AT5G55200	15
GO:0009142	nucleoside triphosphate biosynthetic process	11/1132	100/21911	0.0141394	0.150199	0.128618	AT1G22170/AT2G36460/AT2G36580/AT3G52930/AT3G55440/AT4G20320/AT4G32840/AT4G39080/AT5G56350/AT5G56630/AT5G59440	11
GO:0071462	cellular response to water stimulus	6/1132	39/21911	0.0141938	0.150199	0.128618	AT1G05680/AT1G78380/AT1G79410/AT3G03740/AT3G20660/AT5G12140	6
GO:0009649	entrainment of circadian clock	4/1132	19/21911	0.0147395	0.153536	0.131476	AT1G17455/AT4G08920/AT5G57360/AT5G64170	4
GO:0046834	lipid phosphorylation	4/1132	19/21911	0.0147395	0.153536	0.131476	AT1G71010/AT3G14270/AT4G33240/AT5G54390	4
GO:0046854	phosphatidylinositol phosphorylation	4/1132	19/21911	0.0147395	0.153536	0.131476	AT1G71010/AT3G14270/AT4G33240/AT5G54390	4
GO:0006605	protein targeting	21/1132	243/21911	0.0149335	0.154034	0.131902	AT1G48090/AT1G48635/AT1G67680/AT2G14720/AT2G31530/AT2G45980/AT3G05230/AT3G07560/AT3G07910/AT3G56930/AT3G60540/AT4G03320/AT4G15080/AT4G24690/AT4G32250/AT5G13850/AT5G23395/AT5G24740/AT5G55200/AT5G61010/AT5G61970	21
GO:0009132	nucleoside diphosphate metabolic process	9/1132	75/21911	0.0149413	0.154034	0.131902	AT1G22170/AT2G36460/AT2G36580/AT3G52930/AT3G55440/AT4G32840/AT5G56350/AT5G56630/AT5G59440	9
GO:0080147	root hair cell development	11/1132	101/21911	0.0151514	0.154192	0.132037	AT1G48550/AT1G49240/AT2G20290/AT3G05580/AT3G56930/AT3G60630/AT4G05530/AT4G21060/AT4G30160/AT5G16910/AT5G49680	11
GO:0072657	protein localization to membrane	14/1132	142/21911	0.0153115	0.154192	0.132037	AT1G08350/AT1G14670/AT1G14850/AT1G48635/AT1G67680/AT2G31530/AT3G07910/AT3G13772/AT3G56930/AT3G60540/AT4G15080/AT5G13850/AT5G25250/AT5G61970	14
GO:0010942	positive regulation of cell death	5/1132	29/21911	0.0153935	0.154192	0.132037	AT1G02170/AT3G11440/AT5G10380/AT5G13320/AT5G39610	5
GO:0006165	nucleoside diphosphate phosphorylation	8/1132	63/21911	0.0154192	0.154192	0.132037	AT1G22170/AT2G36460/AT2G36580/AT3G52930/AT3G55440/AT4G32840/AT5G56350/AT5G56630	8
GO:0006405	RNA export from nucleus	8/1132	63/21911	0.0154192	0.154192	0.132037	AT1G14850/AT1G33410/AT1G59660/AT1G63810/AT1G72560/AT2G02160/AT2G21660/AT4G38760	8
GO:0034504	protein localization to nucleus	8/1132	63/21911	0.0154192	0.154192	0.132037	AT1G14850/AT1G59660/AT2G30050/AT3G59020/AT4G16143/AT4G27640/AT4G38760/AT5G19820	8
GO:0072521	purine-containing compound metabolic process	22/1132	259/21911	0.0155468	0.154695	0.132468	AT1G05620/AT1G22170/AT1G28960/AT1G54130/AT1G60440/AT1G79010/AT2G27490/AT2G36460/AT2G36580/AT3G26410/AT3G52930/AT3G55440/AT4G15415/AT4G32840/AT4G34700/AT4G34890/AT4G39080/AT5G28050/AT5G43600/AT5G48370/AT5G56350/AT5G56630	22
GO:0071472	cellular response to salt stress	6/1132	40/21911	0.0159887	0.156157	0.13372	AT1G03060/AT1G05680/AT1G67580/AT1G79410/AT3G03740/AT5G62460	6
GO:0010054	trichoblast differentiation	13/1132	129/21911	0.016102	0.156157	0.13372	AT1G48550/AT1G49240/AT2G20290/AT3G05580/AT3G56930/AT3G60630/AT4G00730/AT4G05530/AT4G21060/AT4G30160/AT5G03280/AT5G16910/AT5G49680	13
GO:0010200	response to chitin	14/1132	143/21911	0.0161947	0.156157	0.13372	AT1G04100/AT1G07520/AT1G42990/AT1G64380/AT2G31230/AT2G35000/AT3G21150/AT3G52800/AT4G18880/AT5G10380/AT5G25910/AT5G47230/AT5G49520/AT5G66850	14
GO:0006754	ATP biosynthetic process	9/1132	76/21911	0.0161966	0.156157	0.13372	AT1G22170/AT2G36460/AT2G36580/AT3G52930/AT3G55440/AT4G32840/AT4G39080/AT5G56350/AT5G56630	9
GO:0015866	ADP transport	3/1132	11/21911	0.0166078	0.156157	0.13372	AT3G08580/AT4G01100/AT5G51050	3
GO:0015867	ATP transport	3/1132	11/21911	0.0166078	0.156157	0.13372	AT3G08580/AT4G01100/AT5G51050	3
GO:0017157	regulation of exocytosis	3/1132	11/21911	0.0166078	0.156157	0.13372	AT3G09900/AT3G53610/AT5G59840	3
GO:0018342	protein prenylation	3/1132	11/21911	0.0166078	0.156157	0.13372	AT2G39550/AT3G22942/AT4G24490	3
GO:0043270	positive regulation of ion transport	3/1132	11/21911	0.0166078	0.156157	0.13372	AT1G15020/AT4G08920/AT5G62000	3
GO:0097354	prenylation	3/1132	11/21911	0.0166078	0.156157	0.13372	AT2G39550/AT3G22942/AT4G24490	3
GO:1902115	regulation of organelle assembly	3/1132	11/21911	0.0166078	0.156157	0.13372	AT1G26110/AT5G45330/AT5G61010	3
GO:0033365	protein localization to organelle	26/1132	322/21911	0.0166307	0.156157	0.13372	AT1G14850/AT1G48090/AT1G48635/AT1G59660/AT1G67680/AT2G14720/AT2G30050/AT2G31530/AT2G45980/AT3G05230/AT3G07560/AT3G07910/AT3G59020/AT3G60540/AT4G03320/AT4G16143/AT4G24690/AT4G27640/AT4G32250/AT4G38760/AT5G15540/AT5G19820/AT5G23395/AT5G24740/AT5G55200/AT5G61970	26
GO:0000096	sulfur amino acid metabolic process	8/1132	64/21911	0.0168492	0.156736	0.134216	AT1G55880/AT1G67140/AT3G51770/AT4G15415/AT5G17920/AT5G20980/AT5G57740/AT5G63910	8
GO:0009626	plant-type hypersensitive response	8/1132	64/21911	0.0168492	0.156736	0.134216	AT1G28380/AT1G29340/AT1G29690/AT1G71220/AT3G54420/AT4G37990/AT4G38360/AT5G13320	8
GO:0006403	RNA localization	9/1132	77/21911	0.0175274	0.16024	0.137216	AT1G03060/AT1G14850/AT1G33410/AT1G59660/AT1G63810/AT1G72560/AT2G02160/AT2G21660/AT4G38760	9
GO:0009637	response to blue light	10/1132	90/21911	0.0176253	0.16024	0.137216	AT2G18915/AT3G21150/AT3G44610/AT3G59060/AT4G08920/AT4G18390/AT4G26610/AT4G38740/AT5G39760/AT5G57360	10
GO:0002790	peptide secretion	4/1132	20/21911	0.0176867	0.16024	0.137216	AT3G09900/AT3G53610/AT4G24190/AT5G59840	4
GO:0009306	protein secretion	4/1132	20/21911	0.0176867	0.16024	0.137216	AT3G09900/AT3G53610/AT4G24190/AT5G59840	4
GO:0006833	water transport	5/1132	30/21911	0.0177065	0.16024	0.137216	AT2G37170/AT3G16240/AT3G54820/AT3G61430/AT4G00430	5
GO:0042044	fluid transport	5/1132	30/21911	0.0177065	0.16024	0.137216	AT2G37170/AT3G16240/AT3G54820/AT3G61430/AT4G00430	5
GO:0044087	regulation of cellular component biogenesis	14/1132	145/21911	0.0180773	0.162858	0.139458	AT1G26110/AT1G50030/AT1G60430/AT3G05530/AT3G27250/AT4G08920/AT5G03540/AT5G19820/AT5G43010/AT5G45330/AT5G54650/AT5G55230/AT5G61010/AT5G62880	14
GO:0009863	salicylic acid mediated signaling pathway	8/1132	65/21911	0.0183721	0.164037	0.140467	AT1G22070/AT2G01570/AT4G03550/AT4G05040/AT4G15415/AT4G19660/AT5G06950/AT5G47010	8
GO:0034050	host programmed cell death induced by symbiont	8/1132	65/21911	0.0183721	0.164037	0.140467	AT1G28380/AT1G29340/AT1G29690/AT1G71220/AT3G54420/AT4G37990/AT4G38360/AT5G13320	8
GO:0034976	response to endoplasmic reticulum stress	11/1132	104/21911	0.0185149	0.164577	0.14093	AT1G09210/AT1G42990/AT1G71220/AT3G10800/AT3G57340/AT4G21810/AT4G24190/AT4G32670/AT5G42020/AT5G43010/AT5G47420	11
GO:0012501	programmed cell death	14/1132	146/21911	0.0190787	0.168838	0.144579	AT1G02170/AT1G28380/AT1G29340/AT1G29690/AT1G71220/AT3G11440/AT3G54420/AT4G08920/AT4G37990/AT4G38360/AT5G10380/AT5G13320/AT5G39610/AT5G55580	14
GO:2001252	positive regulation of chromosome organization	6/1132	42/21911	0.0200363	0.176531	0.151167	AT2G16390/AT2G20000/AT3G52250/AT4G21530/AT5G15540/AT5G17920	6
GO:0032940	secretion by cell	9/1132	79/21911	0.020425	0.179167	0.153423	AT1G02010/AT1G54090/AT3G09900/AT3G53610/AT4G24190/AT5G03540/AT5G12370/AT5G59840/AT5G61010	9
GO:0006874	cellular calcium ion homeostasis	7/1132	54/21911	0.0205171	0.179188	0.153442	AT2G29120/AT3G04110/AT3G07520/AT3G13320/AT4G08920/AT5G48400/AT5G66650	7
GO:0016569	covalent chromatin modification	18/1132	206/21911	0.0208218	0.180908	0.154914	AT1G11950/AT1G14400/AT1G60170/AT1G80210/AT2G02760/AT2G16390/AT2G44430/AT2G47210/AT3G24870/AT3G33520/AT3G52250/AT3G60110/AT4G17410/AT4G31120/AT5G17920/AT5G40550/AT5G42400/AT5G49020	18
GO:0002183	cytoplasmic translational initiation	4/1132	21/21911	0.0209754	0.180908	0.154914	AT1G09150/AT1G36730/AT4G11420/AT5G15610	4
GO:0010405	arabinogalactan protein metabolic process	3/1132	12/21911	0.0213065	0.180908	0.154914	AT4G21060/AT5G62620/AT5G67540	3
GO:0043486	histone exchange	3/1132	12/21911	0.0213065	0.180908	0.154914	AT2G36740/AT2G47210/AT3G33520	3
GO:0051046	regulation of secretion	3/1132	12/21911	0.0213065	0.180908	0.154914	AT3G09900/AT3G53610/AT5G59840	3
GO:1903530	regulation of secretion by cell	3/1132	12/21911	0.0213065	0.180908	0.154914	AT3G09900/AT3G53610/AT5G59840	3
GO:0019359	nicotinamide nucleotide biosynthetic process	8/1132	67/21911	0.0217089	0.180908	0.154914	AT1G22170/AT2G36460/AT2G36580/AT3G52930/AT3G55440/AT4G32840/AT5G56350/AT5G56630	8
GO:0046939	nucleotide phosphorylation	8/1132	67/21911	0.0217089	0.180908	0.154914	AT1G22170/AT2G36460/AT2G36580/AT3G52930/AT3G55440/AT4G32840/AT5G56350/AT5G56630	8
GO:0050657	nucleic acid transport	8/1132	67/21911	0.0217089	0.180908	0.154914	AT1G14850/AT1G33410/AT1G59660/AT1G63810/AT1G72560/AT2G02160/AT2G21660/AT4G38760	8
GO:0050658	RNA transport	8/1132	67/21911	0.0217089	0.180908	0.154914	AT1G14850/AT1G33410/AT1G59660/AT1G63810/AT1G72560/AT2G02160/AT2G21660/AT4G38760	8
GO:0051236	establishment of RNA localization	8/1132	67/21911	0.0217089	0.180908	0.154914	AT1G14850/AT1G33410/AT1G59660/AT1G63810/AT1G72560/AT2G02160/AT2G21660/AT4G38760	8
GO:0045787	positive regulation of cell cycle	6/1132	43/21911	0.0222994	0.184702	0.158163	AT1G29400/AT2G20000/AT2G42890/AT4G21530/AT5G15540/AT5G22220	6
GO:0031667	response to nutrient levels	21/1132	253/21911	0.022349	0.184702	0.158163	AT1G03380/AT1G20630/AT1G21400/AT1G27320/AT1G78000/AT2G33770/AT3G03520/AT3G08860/AT3G17810/AT3G18290/AT3G51770/AT3G62420/AT4G08920/AT4G35090/AT4G39080/AT5G20410/AT5G20700/AT5G45380/AT5G49450/AT5G55580/AT5G63190	21
GO:0006733	oxidoreduction coenzyme metabolic process	13/1132	135/21911	0.0226197	0.186073	0.159337	AT1G22170/AT2G01290/AT2G30920/AT2G36460/AT2G36580/AT2G41040/AT3G52930/AT3G55440/AT4G32840/AT5G40760/AT5G49970/AT5G56350/AT5G56630	13
GO:0090351	seedling development	18/1132	208/21911	0.0227008	0.186073	0.159337	AT1G03060/AT1G27320/AT1G60170/AT1G74360/AT2G01570/AT2G32700/AT2G43820/AT2G45210/AT3G22942/AT3G33520/AT3G54810/AT4G29010/AT5G01540/AT5G13200/AT5G15090/AT5G39610/AT5G56860/AT5G66730	18
GO:0009909	regulation of flower development	15/1132	164/21911	0.022978	0.187576	0.160624	AT1G14400/AT1G27320/AT1G43850/AT2G32700/AT2G45190/AT3G18990/AT3G21150/AT3G33520/AT4G04885/AT4G31120/AT4G35600/AT5G42400/AT5G49020/AT5G56860/AT5G62000	15
GO:0019363	pyridine nucleotide biosynthetic process	8/1132	68/21911	0.0235285	0.189746	0.162482	AT1G22170/AT2G36460/AT2G36580/AT3G52930/AT3G55440/AT4G32840/AT5G56350/AT5G56630	8
GO:0045089	positive regulation of innate immune response	8/1132	68/21911	0.0235285	0.189746	0.162482	AT1G71220/AT3G49120/AT4G03550/AT4G08920/AT5G01540/AT5G13320/AT5G39610/AT5G66850	8
GO:0051168	nuclear export	8/1132	68/21911	0.0235285	0.189746	0.162482	AT1G14850/AT1G33410/AT1G59660/AT1G63810/AT1G72560/AT2G02160/AT2G21660/AT4G38760	8
GO:0000160	phosphorelay signal transduction system	11/1132	108/21911	0.0238228	0.191347	0.163854	AT1G27320/AT2G25490/AT2G31230/AT2G40670/AT2G41310/AT3G11100/AT3G16770/AT3G23150/AT5G03280/AT5G25350/AT5G47230	11
GO:0048580	regulation of post-embryonic development	31/1132	413/21911	0.0244026	0.195221	0.16717	AT1G14400/AT1G19270/AT1G27320/AT1G43850/AT1G67580/AT2G01570/AT2G25180/AT2G32700/AT2G43820/AT2G45190/AT2G45210/AT3G18990/AT3G21150/AT3G24870/AT3G33520/AT3G51770/AT3G62420/AT4G04885/AT4G08920/AT4G18390/AT4G31120/AT4G35600/AT5G13200/AT5G15090/AT5G39610/AT5G42400/AT5G49020/AT5G56860/AT5G62000/AT5G62640/AT5G66730	31
GO:0071230	cellular response to amino acid stimulus	4/1132	22/21911	0.0246144	0.196131	0.16795	AT2G29120/AT3G04110/AT3G07520/AT5G48400	4
GO:0009201	ribonucleoside triphosphate biosynthetic process	10/1132	95/21911	0.024779	0.196659	0.168402	AT1G22170/AT2G36460/AT2G36580/AT3G52930/AT3G55440/AT4G20320/AT4G32840/AT4G39080/AT5G56350/AT5G56630	10
GO:0010817	regulation of hormone levels	31/1132	414/21911	0.0251241	0.198241	0.169757	AT1G05160/AT1G05680/AT1G13210/AT1G13580/AT1G28380/AT1G29690/AT1G59820/AT1G67140/AT1G68710/AT1G74710/AT1G78570/AT2G18750/AT2G36800/AT2G37040/AT2G43820/AT3G02260/AT3G22942/AT3G25610/AT3G51770/AT3G59060/AT4G05530/AT4G08920/AT4G16760/AT4G26610/AT4G29010/AT4G36760/AT5G03280/AT5G03540/AT5G17300/AT5G25900/AT5G57740	31
GO:0009250	glucan biosynthetic process	13/1132	137/21911	0.0251766	0.198241	0.169757	AT1G05570/AT1G27680/AT1G78880/AT2G31390/AT2G32530/AT2G39930/AT3G03050/AT4G03550/AT4G24000/AT5G16910/AT5G48300/AT5G51830/AT5G62880	13
GO:0051246	regulation of protein metabolic process	30/1132	399/21911	0.0259539	0.201927	0.172913	AT1G02080/AT1G26110/AT1G32340/AT1G55860/AT1G69410/AT1G70320/AT1G75990/AT2G01570/AT2G16390/AT2G20580/AT2G31510/AT2G31820/AT2G32730/AT3G05090/AT3G08730/AT3G13060/AT3G13460/AT3G48630/AT3G50070/AT3G52250/AT4G34370/AT4G37630/AT4G38740/AT5G04510/AT5G10960/AT5G17920/AT5G45330/AT5G47420/AT5G63760/AT5G66850	30
GO:0071229	cellular response to acid chemical	36/1132	497/21911	0.0262808	0.201927	0.172913	AT1G05680/AT1G15750/AT1G22070/AT1G27320/AT1G56650/AT1G78380/AT1G79410/AT2G01570/AT2G29120/AT2G39550/AT3G03740/AT3G04110/AT3G07520/AT3G09770/AT3G11440/AT3G20660/AT3G25010/AT4G03550/AT4G05040/AT4G11890/AT4G15415/AT4G19660/AT5G01540/AT5G03280/AT5G06600/AT5G06950/AT5G12140/AT5G22090/AT5G25900/AT5G35980/AT5G47010/AT5G48400/AT5G56860/AT5G62880/AT5G63910/AT5G66730	36
GO:0009970	cellular response to sulfate starvation	3/1132	13/21911	0.0266543	0.201927	0.172913	AT1G20630/AT1G78000/AT4G35090	3
GO:0010384	cell wall proteoglycan metabolic process	3/1132	13/21911	0.0266543	0.201927	0.172913	AT4G21060/AT5G62620/AT5G67540	3
GO:0010404	cell wall hydroxyproline-rich glycoprotein metabolic process	3/1132	13/21911	0.0266543	0.201927	0.172913	AT4G21060/AT5G62620/AT5G67540	3
GO:0015937	coenzyme A biosynthetic process	3/1132	13/21911	0.0266543	0.201927	0.172913	AT1G28960/AT1G60440/AT2G27490	3
GO:0019375	galactolipid biosynthetic process	3/1132	13/21911	0.0266543	0.201927	0.172913	AT1G12640/AT5G12290/AT5G20410	3
GO:0045840	positive regulation of mitotic nuclear division	3/1132	13/21911	0.0266543	0.201927	0.172913	AT2G20000/AT4G21530/AT5G15540	3
GO:0062033	positive regulation of mitotic sister chromatid segregation	3/1132	13/21911	0.0266543	0.201927	0.172913	AT2G20000/AT4G21530/AT5G15540	3
GO:1901001	negative regulation of response to salt stress	3/1132	13/21911	0.0266543	0.201927	0.172913	AT1G30580/AT2G32700/AT5G62090	3
GO:0055074	calcium ion homeostasis	7/1132	57/21911	0.0268401	0.202567	0.173461	AT2G29120/AT3G04110/AT3G07520/AT3G13320/AT4G08920/AT5G48400/AT5G66650	7
GO:0006090	pyruvate metabolic process	9/1132	83/21911	0.0272284	0.203581	0.17433	AT1G22170/AT2G36460/AT2G36580/AT3G52930/AT3G55440/AT4G15560/AT4G32840/AT5G56350/AT5G56630	9
GO:0052545	callose localization	6/1132	45/21911	0.0273276	0.203581	0.17433	AT1G28380/AT4G03550/AT4G26850/AT5G03280/AT5G61010/AT5G66850	6
GO:0002684	positive regulation of immune system process	8/1132	70/21911	0.0274835	0.203581	0.17433	AT1G71220/AT3G49120/AT4G03550/AT4G08920/AT5G01540/AT5G13320/AT5G39610/AT5G66850	8
GO:0031348	negative regulation of defense response	8/1132	70/21911	0.0274835	0.203581	0.17433	AT1G13960/AT1G50030/AT1G74710/AT3G21650/AT3G28450/AT3G61190/AT4G15415/AT5G03280	8
GO:0050778	positive regulation of immune response	8/1132	70/21911	0.0274835	0.203581	0.17433	AT1G71220/AT3G49120/AT4G03550/AT4G08920/AT5G01540/AT5G13320/AT5G39610/AT5G66850	8
GO:0006631	fatty acid metabolic process	20/1132	244/21911	0.0284546	0.204283	0.174931	AT1G07380/AT1G08510/AT1G13580/AT1G24360/AT1G50940/AT1G54630/AT1G64400/AT1G74960/AT1G77590/AT2G01490/AT2G28630/AT2G45670/AT3G03480/AT3G07560/AT3G58750/AT4G14070/AT4G16760/AT4G29010/AT5G20410/AT5G51830	20
GO:0031349	positive regulation of defense response	11/1132	111/21911	0.0284747	0.204283	0.174931	AT1G02660/AT1G71220/AT3G49120/AT3G62590/AT4G03550/AT4G08920/AT4G11890/AT5G01540/AT5G13320/AT5G39610/AT5G66850	11
GO:0006521	regulation of cellular amino acid metabolic process	4/1132	23/21911	0.028611	0.204283	0.174931	AT1G67140/AT3G51770/AT5G49450/AT5G57740	4
GO:0006613	cotranslational protein targeting to membrane	4/1132	23/21911	0.028611	0.204283	0.174931	AT1G67680/AT2G31530/AT3G60540/AT5G61970	4
GO:0006614	SRP-dependent cotranslational protein targeting to membrane	4/1132	23/21911	0.028611	0.204283	0.174931	AT1G67680/AT2G31530/AT3G60540/AT5G61970	4
GO:0033238	regulation of cellular amine metabolic process	4/1132	23/21911	0.028611	0.204283	0.174931	AT1G67140/AT3G51770/AT5G49450/AT5G57740	4
GO:0060147	regulation of posttranscriptional gene silencing	4/1132	23/21911	0.028611	0.204283	0.174931	AT1G75660/AT2G16390/AT3G27670/AT5G19820	4
GO:0009145	purine nucleoside triphosphate biosynthetic process	9/1132	84/21911	0.0291518	0.204283	0.174931	AT1G22170/AT2G36460/AT2G36580/AT3G52930/AT3G55440/AT4G32840/AT4G39080/AT5G56350/AT5G56630	9
GO:0009206	purine ribonucleoside triphosphate biosynthetic process	9/1132	84/21911	0.0291518	0.204283	0.174931	AT1G22170/AT2G36460/AT2G36580/AT3G52930/AT3G55440/AT4G32840/AT4G39080/AT5G56350/AT5G56630	9
GO:0071236	cellular response to antibiotic	9/1132	84/21911	0.0291518	0.204283	0.174931	AT1G05680/AT1G22070/AT2G01570/AT4G03550/AT4G05040/AT4G15415/AT4G19660/AT5G06950/AT5G47010	9
GO:0090068	positive regulation of cell cycle process	5/1132	34/21911	0.029208	0.204283	0.174931	AT1G29400/AT2G20000/AT2G42890/AT4G21530/AT5G15540	5
GO:0006475	internal protein amino acid acetylation	7/1132	58/21911	0.0292125	0.204283	0.174931	AT2G44430/AT2G47210/AT3G24870/AT3G33520/AT3G52250/AT3G60110/AT5G40550	7
GO:0016573	histone acetylation	7/1132	58/21911	0.0292125	0.204283	0.174931	AT2G44430/AT2G47210/AT3G24870/AT3G33520/AT3G52250/AT3G60110/AT5G40550	7
GO:0018393	internal peptidyl-lysine acetylation	7/1132	58/21911	0.0292125	0.204283	0.174931	AT2G44430/AT2G47210/AT3G24870/AT3G33520/AT3G52250/AT3G60110/AT5G40550	7
GO:0018394	peptidyl-lysine acetylation	7/1132	58/21911	0.0292125	0.204283	0.174931	AT2G44430/AT2G47210/AT3G24870/AT3G33520/AT3G52250/AT3G60110/AT5G40550	7
GO:0036503	ERAD pathway	7/1132	58/21911	0.0292125	0.204283	0.174931	AT1G71220/AT3G57340/AT4G21810/AT4G32670/AT5G42020/AT5G43010/AT5G47420	7
GO:0032350	regulation of hormone metabolic process	8/1132	71/21911	0.0296241	0.205723	0.176164	AT1G28380/AT1G29690/AT1G67140/AT2G18750/AT3G51770/AT3G59060/AT5G17300/AT5G57740	8
GO:0071446	cellular response to salicylic acid stimulus	8/1132	71/21911	0.0296241	0.205723	0.176164	AT1G22070/AT2G01570/AT4G03550/AT4G05040/AT4G15415/AT4G19660/AT5G06950/AT5G47010	8
GO:0019682	glyceraldehyde-3-phosphate metabolic process	6/1132	46/21911	0.0301011	0.207291	0.177507	AT2G01290/AT2G36460/AT3G52930/AT3G55440/AT4G15560/AT5G40760	6
GO:0044275	cellular carbohydrate catabolic process	6/1132	46/21911	0.0301011	0.207291	0.177507	AT1G35580/AT3G54440/AT3G55440/AT4G15210/AT4G24040/AT5G55700	6
GO:0046496	nicotinamide nucleotide metabolic process	11/1132	112/21911	0.0301609	0.207291	0.177507	AT1G22170/AT2G01290/AT2G36460/AT2G36580/AT3G52930/AT3G55440/AT4G32840/AT5G40760/AT5G49970/AT5G56350/AT5G56630	11
GO:0016570	histone modification	17/1132	200/21911	0.030517	0.209021	0.178988	AT1G11950/AT1G14400/AT1G80210/AT2G02760/AT2G16390/AT2G44430/AT2G47210/AT3G24870/AT3G33520/AT3G52250/AT3G60110/AT4G17410/AT4G31120/AT5G17920/AT5G40550/AT5G42400/AT5G49020	17
GO:0051247	positive regulation of protein metabolic process	14/1132	156/21911	0.031531	0.215228	0.184303	AT1G32340/AT1G55860/AT1G69410/AT1G70320/AT2G16390/AT2G31510/AT3G05090/AT3G08730/AT3G52250/AT4G34370/AT5G04510/AT5G17920/AT5G63760/AT5G66850	14
GO:0019362	pyridine nucleotide metabolic process	11/1132	113/21911	0.0319172	0.217124	0.185927	AT1G22170/AT2G01290/AT2G36460/AT2G36580/AT3G52930/AT3G55440/AT4G32840/AT5G40760/AT5G49970/AT5G56350/AT5G56630	11
GO:0048366	leaf development	30/1132	407/21911	0.0326485	0.219118	0.187634	AT1G05620/AT1G14400/AT1G19270/AT1G27320/AT1G54130/AT1G60160/AT1G67140/AT2G23760/AT2G31070/AT2G32700/AT2G39200/AT2G45190/AT2G45210/AT3G11340/AT3G13300/AT3G25010/AT3G52250/AT4G03550/AT4G08920/AT4G15415/AT4G18390/AT4G19040/AT4G19960/AT4G34540/AT4G35890/AT5G03280/AT5G39610/AT5G51640/AT5G62000/AT5G62620	30
GO:0006029	proteoglycan metabolic process	3/1132	14/21911	0.0326486	0.219118	0.187634	AT4G21060/AT5G62620/AT5G67540	3
GO:0015868	purine ribonucleotide transport	3/1132	14/21911	0.0326486	0.219118	0.187634	AT3G08580/AT4G01100/AT5G51050	3
GO:0046352	disaccharide catabolic process	3/1132	14/21911	0.0326486	0.219118	0.187634	AT1G35580/AT3G54440/AT4G24040	3
GO:0006644	phospholipid metabolic process	18/1132	217/21911	0.0327912	0.219339	0.187823	AT1G11880/AT1G12640/AT1G62430/AT1G71010/AT2G26870/AT2G45670/AT3G02780/AT3G03520/AT3G14270/AT4G00240/AT4G15560/AT4G16700/AT4G25970/AT4G33240/AT4G39800/AT5G54390/AT5G62130/AT5G63910	18
GO:0017148	negative regulation of translation	6/1132	47/21911	0.0330527	0.220351	0.18869	AT1G02080/AT1G26110/AT3G13060/AT3G13460/AT5G10960/AT5G45330	6
GO:0016579	protein deubiquitination	8/1132	73/21911	0.0342432	0.226136	0.193644	AT1G80210/AT3G05090/AT4G10570/AT4G10590/AT5G06600/AT5G23540/AT5G61940/AT5G65450	8
GO:1901615	organic hydroxy compound metabolic process	25/1132	328/21911	0.0342756	0.226136	0.193644	AT1G05160/AT1G06570/AT1G07380/AT1G28380/AT1G29690/AT1G50030/AT1G54570/AT1G64970/AT1G67080/AT1G74710/AT1G78570/AT2G16720/AT2G18750/AT2G36800/AT2G37040/AT2G43820/AT3G01640/AT3G14440/AT3G55440/AT4G19230/AT4G39800/AT5G49970/AT5G54390/AT5G58730/AT5G64440	25
GO:0010286	heat acclimation	7/1132	60/21911	0.0343727	0.226136	0.193644	AT1G20440/AT2G30250/AT2G41140/AT3G16770/AT4G17250/AT5G18040/AT5G58070	7
GO:1901264	carbohydrate derivative transport	7/1132	60/21911	0.0343727	0.226136	0.193644	AT1G76340/AT1G77610/AT2G34660/AT3G08580/AT4G01100/AT4G23010/AT5G51050	7
GO:0006066	alcohol metabolic process	12/1132	129/21911	0.0350212	0.229647	0.19665	AT1G07380/AT1G50030/AT1G54570/AT1G67080/AT3G01640/AT3G14440/AT3G55440/AT4G19230/AT4G39800/AT5G54390/AT5G58730/AT5G64440	12
GO:0033037	polysaccharide localization	6/1132	48/21911	0.0361856	0.231769	0.198467	AT1G28380/AT4G03550/AT4G26850/AT5G03280/AT5G61010/AT5G66850	6
GO:0051084	'de novo' posttranslational protein folding	6/1132	48/21911	0.0361856	0.231769	0.198467	AT2G32120/AT3G12580/AT3G57340/AT5G02490/AT5G42020/AT5G56500	6
GO:0051085	chaperone cofactor-dependent protein refolding	6/1132	48/21911	0.0361856	0.231769	0.198467	AT2G32120/AT3G12580/AT3G57340/AT5G02490/AT5G42020/AT5G56500	6
GO:0042278	purine nucleoside metabolic process	5/1132	36/21911	0.0363877	0.231769	0.198467	AT1G05620/AT1G54130/AT3G26410/AT4G15415/AT5G28050	5
GO:0060627	regulation of vesicle-mediated transport	5/1132	36/21911	0.0363877	0.231769	0.198467	AT3G09900/AT3G53610/AT4G12770/AT4G12780/AT5G59840	5
GO:0071417	cellular response to organonitrogen compound	5/1132	36/21911	0.0363877	0.231769	0.198467	AT2G29120/AT3G04110/AT3G07520/AT5G48400/AT5G66850	5
GO:1900150	regulation of defense response to fungus	5/1132	36/21911	0.0363877	0.231769	0.198467	AT1G13960/AT3G28450/AT4G01090/AT4G19040/AT5G66850	5
GO:1901661	quinone metabolic process	5/1132	36/21911	0.0363877	0.231769	0.198467	AT1G06570/AT1G74710/AT2G30920/AT2G41040/AT5G09820	5
GO:1901663	quinone biosynthetic process	5/1132	36/21911	0.0363877	0.231769	0.198467	AT1G06570/AT1G74710/AT2G30920/AT2G41040/AT5G09820	5
GO:0009933	meristem structural organization	8/1132	74/21911	0.0367261	0.233181	0.199677	AT1G15750/AT1G72560/AT1G75820/AT2G20000/AT2G45190/AT3G13300/AT4G24190/AT4G32700	8
GO:0009152	purine ribonucleotide biosynthetic process	13/1132	145/21911	0.0375561	0.235492	0.201656	AT1G22170/AT1G28960/AT1G54130/AT1G60440/AT2G27490/AT2G36460/AT2G36580/AT3G52930/AT3G55440/AT4G32840/AT4G39080/AT5G56350/AT5G56630	13
GO:0034404	nucleobase-containing small molecule biosynthetic process	11/1132	116/21911	0.0376198	0.235492	0.201656	AT1G22170/AT1G28960/AT1G54130/AT2G36460/AT2G36580/AT3G52930/AT3G55440/AT4G20320/AT4G32840/AT5G56350/AT5G56630	11
GO:0051050	positive regulation of transport	4/1132	25/21911	0.0376952	0.235492	0.201656	AT1G15020/AT4G08920/AT4G32250/AT5G62000	4
GO:0046903	secretion	9/1132	88/21911	0.037795	0.235492	0.201656	AT1G02010/AT1G54090/AT3G09900/AT3G53610/AT4G24190/AT5G03540/AT5G12370/AT5G59840/AT5G61010	9
GO:0098771	inorganic ion homeostasis	20/1132	252/21911	0.038036	0.235492	0.201656	AT1G65540/AT1G72300/AT2G01980/AT2G13100/AT2G18960/AT2G23150/AT2G29120/AT2G33770/AT2G39450/AT3G04110/AT3G07520/AT3G13320/AT3G13772/AT3G18290/AT4G04770/AT4G08920/AT4G39080/AT5G48400/AT5G58070/AT5G66650	20
GO:0002221	pattern recognition receptor signaling pathway	3/1132	15/21911	0.0392813	0.235492	0.201656	AT3G49120/AT5G01540/AT5G66850	3
GO:0005977	glycogen metabolic process	3/1132	15/21911	0.0392813	0.235492	0.201656	AT1G27680/AT2G39930/AT5G48300	3
GO:0006112	energy reserve metabolic process	3/1132	15/21911	0.0392813	0.235492	0.201656	AT1G27680/AT2G39930/AT5G48300	3
GO:0009313	oligosaccharide catabolic process	3/1132	15/21911	0.0392813	0.235492	0.201656	AT1G35580/AT3G54440/AT4G24040	3
GO:0015865	purine nucleotide transport	3/1132	15/21911	0.0392813	0.235492	0.201656	AT3G08580/AT4G01100/AT5G51050	3
GO:0019374	galactolipid metabolic process	3/1132	15/21911	0.0392813	0.235492	0.201656	AT1G12640/AT5G12290/AT5G20410	3
GO:0045995	regulation of embryonic development	3/1132	15/21911	0.0392813	0.235492	0.201656	AT1G50030/AT2G24360/AT2G32700	3
GO:0051503	adenine nucleotide transport	3/1132	15/21911	0.0392813	0.235492	0.201656	AT3G08580/AT4G01100/AT5G51050	3
GO:0051984	positive regulation of chromosome segregation	3/1132	15/21911	0.0392813	0.235492	0.201656	AT2G20000/AT4G21530/AT5G15540	3
GO:1900056	negative regulation of leaf senescence	3/1132	15/21911	0.0392813	0.235492	0.201656	AT4G15415/AT4G19040/AT5G62620	3
GO:1902182	shoot apical meristem development	3/1132	15/21911	0.0392813	0.235492	0.201656	AT2G32700/AT2G45190/AT3G54280	3
GO:1905622	negative regulation of leaf development	3/1132	15/21911	0.0392813	0.235492	0.201656	AT4G15415/AT4G19040/AT5G62620	3
GO:0006612	protein targeting to membrane	8/1132	75/21911	0.0393272	0.235492	0.201656	AT1G48635/AT1G67680/AT2G31530/AT3G56930/AT3G60540/AT4G15080/AT5G13850/AT5G61970	8
GO:0072525	pyridine-containing compound biosynthetic process	8/1132	75/21911	0.0393272	0.235492	0.201656	AT1G22170/AT2G36460/AT2G36580/AT3G52930/AT3G55440/AT4G32840/AT5G56350/AT5G56630	8
GO:0034249	negative regulation of cellular amide metabolic process	6/1132	49/21911	0.0395026	0.235836	0.20195	AT1G02080/AT1G26110/AT3G13060/AT3G13460/AT5G10960/AT5G45330	6
GO:0010029	regulation of seed germination	9/1132	89/21911	0.0402018	0.237348	0.203245	AT1G27320/AT2G01570/AT2G43820/AT2G45210/AT5G13200/AT5G15090/AT5G39610/AT5G56860/AT5G66730	9
GO:0010191	mucilage metabolic process	5/1132	37/21911	0.0403492	0.237348	0.203245	AT1G76880/AT2G23760/AT2G32700/AT5G03540/AT5G62620	5
GO:0034614	cellular response to reactive oxygen species	5/1132	37/21911	0.0403492	0.237348	0.203245	AT1G05680/AT1G56650/AT4G08920/AT4G25100/AT5G55580	5
GO:0042181	ketone biosynthetic process	5/1132	37/21911	0.0403492	0.237348	0.203245	AT1G06570/AT1G74710/AT2G30920/AT2G41040/AT5G09820	5
GO:0045926	negative regulation of growth	5/1132	37/21911	0.0403492	0.237348	0.203245	AT1G19270/AT3G11440/AT4G12770/AT4G12780/AT5G51350	5
GO:0005982	starch metabolic process	8/1132	76/21911	0.0420485	0.243055	0.208132	AT1G27680/AT1G67140/AT2G31390/AT2G39930/AT4G15210/AT5G48300/AT5G51830/AT5G55700	8
GO:0009742	brassinosteroid mediated signaling pathway	8/1132	76/21911	0.0420485	0.243055	0.208132	AT1G50030/AT2G30980/AT3G21650/AT4G00710/AT4G33430/AT4G35230/AT4G38360/AT4G38740	8
GO:0043401	steroid hormone mediated signaling pathway	8/1132	76/21911	0.0420485	0.243055	0.208132	AT1G50030/AT2G30980/AT3G21650/AT4G00710/AT4G33430/AT4G35230/AT4G38360/AT4G38740	8
GO:0048545	response to steroid hormone	8/1132	76/21911	0.0420485	0.243055	0.208132	AT1G50030/AT2G30980/AT3G21650/AT4G00710/AT4G33430/AT4G35230/AT4G38360/AT4G38740	8
GO:0051274	beta-glucan biosynthetic process	8/1132	76/21911	0.0420485	0.243055	0.208132	AT1G05570/AT1G78880/AT2G32530/AT3G03050/AT4G03550/AT4G24000/AT5G16910/AT5G62880	8
GO:0071383	cellular response to steroid hormone stimulus	8/1132	76/21911	0.0420485	0.243055	0.208132	AT1G50030/AT2G30980/AT3G21650/AT4G00710/AT4G33430/AT4G35230/AT4G38360/AT4G38740	8
GO:0006820	anion transport	23/1132	303/21911	0.042593	0.244502	0.209371	AT1G13210/AT1G44800/AT1G59820/AT1G68710/AT1G77610/AT1G78000/AT2G01170/AT2G33770/AT3G08580/AT3G18440/AT3G19490/AT3G25610/AT3G27870/AT4G01100/AT4G08920/AT4G21120/AT4G23010/AT4G24570/AT5G13070/AT5G15090/AT5G51050/AT5G66380/AT5G67500	23
GO:0007186	G protein-coupled receptor signaling pathway	4/1132	26/21911	0.0427879	0.244502	0.209371	AT3G05010/AT3G13290/AT3G22942/AT4G34390	4
GO:0042398	cellular modified amino acid biosynthetic process	4/1132	26/21911	0.0427879	0.244502	0.209371	AT2G28880/AT2G46110/AT3G11750/AT4G39800	4
GO:1902074	response to salt	4/1132	26/21911	0.0427879	0.244502	0.209371	AT1G11390/AT2G32700/AT2G41900/AT5G39610	4
GO:0006458	'de novo' protein folding	6/1132	50/21911	0.0430063	0.24505	0.20984	AT2G32120/AT3G12580/AT3G57340/AT5G02490/AT5G42020/AT5G56500	6
GO:0051187	cofactor catabolic process	7/1132	63/21911	0.0431897	0.245396	0.210136	AT1G20630/AT1G27320/AT1G28960/AT1G77490/AT4G13250/AT4G35090/AT5G26220	7
GO:0090407	organophosphate biosynthetic process	27/1132	369/21911	0.0441911	0.250374	0.2144	AT1G01290/AT1G11880/AT1G12640/AT1G22170/AT1G28960/AT1G29880/AT1G54130/AT1G60440/AT1G62430/AT2G27490/AT2G36460/AT2G36580/AT3G02780/AT3G52930/AT3G55440/AT4G15560/AT4G16700/AT4G20320/AT4G25970/AT4G32840/AT4G39080/AT4G39800/AT5G56350/AT5G56630/AT5G58730/AT5G59440/AT5G62130	27
GO:0016999	antibiotic metabolic process	14/1132	164/21911	0.0451029	0.254819	0.218205	AT1G20630/AT1G28380/AT1G29690/AT1G48860/AT1G74710/AT1G77490/AT2G18750/AT2G37040/AT2G43820/AT2G46505/AT3G58750/AT4G08920/AT4G35090/AT5G12290	14
GO:0030029	actin filament-based process	11/1132	120/21911	0.04628	0.257839	0.220791	AT1G60430/AT2G20290/AT3G13870/AT3G19960/AT3G33520/AT3G46000/AT4G30160/AT4G35950/AT5G54280/AT5G54650/AT5G62880	11
GO:0046034	ATP metabolic process	11/1132	120/21911	0.04628	0.257839	0.220791	AT1G22170/AT1G79010/AT2G36460/AT2G36580/AT3G52930/AT3G55440/AT4G32840/AT4G34700/AT4G39080/AT5G56350/AT5G56630	11
GO:0015936	coenzyme A metabolic process	3/1132	16/21911	0.0465399	0.257839	0.220791	AT1G28960/AT1G60440/AT2G27490	3
GO:0035435	phosphate ion transmembrane transport	3/1132	16/21911	0.0465399	0.257839	0.220791	AT2G33770/AT4G24570/AT5G51050	3
GO:0043967	histone H4 acetylation	3/1132	16/21911	0.0465399	0.257839	0.220791	AT2G47210/AT3G24870/AT5G40550	3
GO:0052482	defense response by cell wall thickening	3/1132	16/21911	0.0465399	0.257839	0.220791	AT4G03550/AT4G26850/AT5G03280	3
GO:0052544	defense response by callose deposition in cell wall	3/1132	16/21911	0.0465399	0.257839	0.220791	AT4G03550/AT4G26850/AT5G03280	3
GO:0006164	purine nucleotide biosynthetic process	13/1132	150/21911	0.0472005	0.260058	0.222692	AT1G22170/AT1G28960/AT1G54130/AT1G60440/AT2G27490/AT2G36460/AT2G36580/AT3G52930/AT3G55440/AT4G32840/AT4G39080/AT5G56350/AT5G56630	13
GO:0009141	nucleoside triphosphate metabolic process	13/1132	150/21911	0.0472005	0.260058	0.222692	AT1G22170/AT1G79010/AT2G36460/AT2G36580/AT3G52930/AT3G55440/AT4G20320/AT4G32840/AT4G34700/AT4G39080/AT5G56350/AT5G56630/AT5G59440	13
GO:0048878	chemical homeostasis	30/1132	421/21911	0.0474281	0.260594	0.223151	AT1G05160/AT1G07380/AT1G44800/AT1G50030/AT1G65540/AT1G72300/AT2G01980/AT2G13100/AT2G17500/AT2G18960/AT2G23150/AT2G29120/AT2G33770/AT2G39450/AT3G04110/AT3G07520/AT3G09770/AT3G13320/AT3G13772/AT3G18290/AT4G04770/AT4G08920/AT4G16760/AT4G33210/AT4G39080/AT5G48400/AT5G49450/AT5G56860/AT5G58070/AT5G66650	30
GO:0009873	ethylene-activated signaling pathway	8/1132	78/21911	0.0478578	0.262235	0.224556	AT2G25490/AT2G31230/AT3G11100/AT3G16770/AT3G23150/AT5G03280/AT5G25350/AT5G47230	8
GO:1900140	regulation of seedling development	9/1132	92/21911	0.0480378	0.262502	0.224784	AT1G27320/AT2G01570/AT2G43820/AT2G45210/AT5G13200/AT5G15090/AT5G39610/AT5G56860/AT5G66730	9
GO:0006829	zinc ion transport	4/1132	27/21911	0.0482482	0.262933	0.225153	AT2G04620/AT2G48020/AT3G08650/AT3G20870	4
GO:0009112	nucleobase metabolic process	5/1132	39/21911	0.0490281	0.265017	0.226938	AT3G17810/AT4G20320/AT4G34890/AT5G03555/AT5G43600	5
GO:0045047	protein targeting to ER	5/1132	39/21911	0.0490281	0.265017	0.226938	AT1G67680/AT2G31530/AT3G05230/AT3G60540/AT5G61970	5
GO:0072599	establishment of protein localization to endoplasmic reticulum	5/1132	39/21911	0.0490281	0.265017	0.226938	AT1G67680/AT2G31530/AT3G05230/AT3G60540/AT5G61970	5
GO:0007623	circadian rhythm	13/1132	151/21911	0.0493176	0.265148	0.227051	AT1G17455/AT2G18915/AT2G21660/AT2G41310/AT3G46640/AT3G54810/AT4G08920/AT4G25100/AT4G30350/AT5G17300/AT5G56860/AT5G57360/AT5G64170	13
GO:0048511	rhythmic process	13/1132	151/21911	0.0493176	0.265148	0.227051	AT1G17455/AT2G18915/AT2G21660/AT2G41310/AT3G46640/AT3G54810/AT4G08920/AT4G25100/AT4G30350/AT5G17300/AT5G56860/AT5G57360/AT5G64170	13
GO:0009968	negative regulation of signal transduction	10/1132	107/21911	0.0499946	0.268068	0.22955	AT2G01570/AT2G25490/AT2G39550/AT3G21650/AT3G23150/AT4G38360/AT5G22090/AT5G25350/AT5G56860/AT5G62880	10
GO:0009696	salicylic acid metabolic process	6/1132	52/21911	0.0505817	0.269571	0.230838	AT1G28380/AT1G29690/AT1G74710/AT2G18750/AT2G37040/AT2G43820	6
GO:0071470	cellular response to osmotic stress	6/1132	52/21911	0.0505817	0.269571	0.230838	AT1G03060/AT1G05680/AT1G67580/AT1G79410/AT3G03740/AT5G62460	6
GO:0009110	vitamin biosynthetic process	8/1132	79/21911	0.0509489	0.269571	0.230838	AT1G06570/AT1G64970/AT1G74710/AT2G28880/AT2G45790/AT2G46110/AT4G26850/AT5G32470	8
GO:0034599	cellular response to oxidative stress	8/1132	79/21911	0.0509489	0.269571	0.230838	AT1G05680/AT1G07380/AT1G56650/AT1G77490/AT4G04800/AT4G08920/AT4G25100/AT5G55580	8
GO:0071367	cellular response to brassinosteroid stimulus	8/1132	79/21911	0.0509489	0.269571	0.230838	AT1G50030/AT2G30980/AT3G21650/AT4G00710/AT4G33430/AT4G35230/AT4G38360/AT4G38740	8
GO:0050801	ion homeostasis	22/1132	293/21911	0.0512956	0.270689	0.231795	AT1G44800/AT1G65540/AT1G72300/AT2G01980/AT2G13100/AT2G18960/AT2G23150/AT2G29120/AT2G33770/AT2G39450/AT3G04110/AT3G07520/AT3G09770/AT3G13320/AT3G13772/AT3G18290/AT4G04770/AT4G08920/AT4G39080/AT5G48400/AT5G58070/AT5G66650	22
GO:0055065	metal ion homeostasis	15/1132	183/21911	0.0524685	0.274786	0.235304	AT1G65540/AT2G23150/AT2G29120/AT2G39450/AT3G04110/AT3G07520/AT3G13320/AT3G13772/AT3G18290/AT4G04770/AT4G08920/AT4G39080/AT5G48400/AT5G58070/AT5G66650	15
GO:0009733	response to auxin	25/1132	343/21911	0.0531813	0.274786	0.235304	AT1G04100/AT1G15750/AT1G33410/AT1G43850/AT1G50030/AT1G56650/AT1G78570/AT2G04160/AT2G17500/AT2G20000/AT2G32700/AT2G39550/AT3G02260/AT3G13300/AT3G26810/AT3G59060/AT4G05530/AT4G34750/AT5G17300/AT5G22220/AT5G39610/AT5G47230/AT5G54500/AT5G56860/AT5G57740	25
GO:0072329	monocarboxylic acid catabolic process	7/1132	66/21911	0.0533479	0.274786	0.235304	AT1G50940/AT2G37040/AT3G07560/AT3G58750/AT4G16760/AT4G19230/AT4G29010	7
GO:0072524	pyridine-containing compound metabolic process	11/1132	123/21911	0.0536045	0.274786	0.235304	AT1G22170/AT2G01290/AT2G36460/AT2G36580/AT3G52930/AT3G55440/AT4G32840/AT5G40760/AT5G49970/AT5G56350/AT5G56630	11
GO:0098657	import into cell	11/1132	123/21911	0.0536045	0.274786	0.235304	AT1G60070/AT2G01600/AT2G01980/AT2G04620/AT3G20290/AT4G12770/AT4G12780/AT4G21120/AT4G32285/AT5G25250/AT5G39500	11
GO:0002758	innate immune response-activating signal transduction	5/1132	40/21911	0.053748	0.274786	0.235304	AT1G71220/AT3G49120/AT4G03550/AT5G01540/AT5G66850	5
GO:0070588	calcium ion transmembrane transport	5/1132	40/21911	0.053748	0.274786	0.235304	AT1G35720/AT3G13320/AT4G29900/AT4G37640/AT5G66650	5
GO:0006766	vitamin metabolic process	9/1132	94/21911	0.0537874	0.274786	0.235304	AT1G06570/AT1G64970/AT1G74710/AT2G28880/AT2G45790/AT2G46110/AT4G26850/AT5G32470/AT5G49970	9
GO:0048509	regulation of meristem development	12/1132	138/21911	0.0539093	0.274786	0.235304	AT1G27320/AT1G33410/AT1G75820/AT2G25180/AT2G32700/AT2G45190/AT3G54280/AT4G08920/AT4G24190/AT5G24740/AT5G45780/AT5G62430	12
GO:0009833	plant-type primary cell wall biogenesis	4/1132	28/21911	0.0540743	0.274786	0.235304	AT2G32530/AT3G03050/AT4G24000/AT5G16910	4
GO:0051128	regulation of cellular component organization	31/1132	443/21911	0.0541657	0.274786	0.235304	AT1G10690/AT1G26110/AT1G29400/AT1G48620/AT1G50030/AT1G60430/AT1G69410/AT1G74160/AT2G03060/AT2G16390/AT2G20000/AT2G25790/AT2G32700/AT2G42890/AT3G05530/AT3G27250/AT3G52250/AT4G08920/AT4G12770/AT4G12780/AT4G21530/AT4G35950/AT5G15540/AT5G17920/AT5G43010/AT5G45330/AT5G49430/AT5G54650/AT5G55230/AT5G61010/AT5G62880	31
GO:0000380	alternative mRNA splicing, via spliceosome	3/1132	17/21911	0.0544076	0.274786	0.235304	AT2G21660/AT2G39340/AT4G39260	3
GO:0006625	protein targeting to peroxisome	3/1132	17/21911	0.0544076	0.274786	0.235304	AT1G48635/AT3G07560/AT5G23395	3
GO:0010105	negative regulation of ethylene-activated signaling pathway	3/1132	17/21911	0.0544076	0.274786	0.235304	AT2G25490/AT3G23150/AT5G25350	3
GO:0070298	negative regulation of phosphorelay signal transduction system	3/1132	17/21911	0.0544076	0.274786	0.235304	AT2G25490/AT3G23150/AT5G25350	3
GO:0072662	protein localization to peroxisome	3/1132	17/21911	0.0544076	0.274786	0.235304	AT1G48635/AT3G07560/AT5G23395	3
GO:0072663	establishment of protein localization to peroxisome	3/1132	17/21911	0.0544076	0.274786	0.235304	AT1G48635/AT3G07560/AT5G23395	3
GO:2000241	regulation of reproductive process	27/1132	377/21911	0.0547951	0.275469	0.235888	AT1G14400/AT1G19270/AT1G27320/AT1G29400/AT1G43850/AT1G67580/AT2G01570/AT2G03060/AT2G25180/AT2G25790/AT2G32700/AT2G42890/AT2G45190/AT3G18990/AT3G21150/AT3G24870/AT3G33520/AT3G62420/AT4G04885/AT4G31120/AT4G35600/AT5G22220/AT5G42400/AT5G49020/AT5G56860/AT5G62000/AT5G62640	27
GO:0055114	oxidation-reduction process	20/1132	263/21911	0.0548183	0.275469	0.235888	AT1G10960/AT1G27680/AT1G50940/AT1G79010/AT2G39930/AT2G46505/AT3G03380/AT3G07560/AT3G58750/AT4G01100/AT4G02940/AT4G16760/AT4G21990/AT4G29010/AT4G34700/AT4G38680/AT5G04590/AT5G15090/AT5G25900/AT5G48300	20
GO:0009260	ribonucleotide biosynthetic process	14/1132	169/21911	0.0554168	0.277778	0.237866	AT1G22170/AT1G28960/AT1G54130/AT1G60440/AT2G27490/AT2G36460/AT2G36580/AT3G52930/AT3G55440/AT4G20320/AT4G32840/AT4G39080/AT5G56350/AT5G56630	14
GO:0002682	regulation of immune system process	12/1132	139/21911	0.0563631	0.281501	0.241054	AT1G50030/AT1G71220/AT3G21650/AT3G26830/AT3G49120/AT3G57750/AT4G03550/AT4G08920/AT5G01540/AT5G13320/AT5G39610/AT5G66850	12
GO:0006520	cellular amino acid metabolic process	30/1132	428/21911	0.056441	0.281501	0.241054	AT1G06570/AT1G14610/AT1G21400/AT1G29880/AT1G35580/AT1G48520/AT1G48860/AT1G55880/AT1G67140/AT1G70980/AT2G03800/AT2G28880/AT2G37040/AT2G37250/AT2G41220/AT2G43820/AT3G09920/AT3G17810/AT3G51770/AT3G53180/AT3G60880/AT4G15415/AT4G17830/AT4G31990/AT5G17920/AT5G18900/AT5G20980/AT5G49450/AT5G57740/AT5G63910	30
GO:0042594	response to starvation	16/1132	201/21911	0.0574959	0.285408	0.244399	AT1G03380/AT1G20630/AT1G21400/AT1G27320/AT1G78000/AT2G33770/AT3G03520/AT3G18290/AT3G51770/AT3G62420/AT4G35090/AT5G20410/AT5G20700/AT5G45380/AT5G49450/AT5G63190	16
GO:0051273	beta-glucan metabolic process	8/1132	81/21911	0.0575097	0.285408	0.244399	AT1G05570/AT1G78880/AT2G32530/AT3G03050/AT4G03550/AT4G24000/AT5G16910/AT5G62880	8
GO:0007034	vacuolar transport	10/1132	110/21911	0.0582858	0.287831	0.246474	AT1G03060/AT1G10290/AT1G32410/AT1G48090/AT1G60070/AT2G14720/AT2G45980/AT4G24690/AT5G24740/AT5G63880	10
GO:0030036	actin cytoskeleton organization	10/1132	110/21911	0.0582858	0.287831	0.246474	AT1G60430/AT2G20290/AT3G13870/AT3G19960/AT3G46000/AT4G30160/AT4G35950/AT5G54280/AT5G54650/AT5G62880	10
GO:0019252	starch biosynthetic process	5/1132	41/21911	0.0587221	0.288842	0.24734	AT1G27680/AT2G31390/AT2G39930/AT5G48300/AT5G51830	5
GO:0009199	ribonucleoside triphosphate metabolic process	12/1132	140/21911	0.0588906	0.288842	0.24734	AT1G22170/AT1G79010/AT2G36460/AT2G36580/AT3G52930/AT3G55440/AT4G20320/AT4G32840/AT4G34700/AT4G39080/AT5G56350/AT5G56630	12
GO:0015893	drug transport	6/1132	54/21911	0.0589239	0.288842	0.24734	AT3G08580/AT4G01100/AT4G21120/AT4G24570/AT5G51050/AT5G66380	6
GO:0009581	detection of external stimulus	4/1132	29/21911	0.0602632	0.293578	0.251396	AT2G48060/AT3G59060/AT4G08920/AT4G38740	4
GO:0009582	detection of abiotic stimulus	4/1132	29/21911	0.0602632	0.293578	0.251396	AT2G48060/AT3G59060/AT4G08920/AT4G38740	4
GO:0040008	regulation of growth	19/1132	250/21911	0.0603304	0.293578	0.251396	AT1G19270/AT1G29400/AT1G50030/AT1G74160/AT2G03060/AT2G17500/AT2G20000/AT2G25180/AT2G25790/AT2G42890/AT3G11440/AT3G57750/AT4G08920/AT4G12770/AT4G12780/AT4G24190/AT5G24740/AT5G45780/AT5G51350	19
GO:0042180	cellular ketone metabolic process	13/1132	156/21911	0.0608837	0.294411	0.252108	AT1G06570/AT1G28380/AT1G29690/AT1G50030/AT1G67140/AT1G74710/AT2G18750/AT2G30920/AT2G41040/AT3G51770/AT5G09820/AT5G49450/AT5G57740	13
GO:0006473	protein acetylation	7/1132	68/21911	0.0608846	0.294411	0.252108	AT2G44430/AT2G47210/AT3G24870/AT3G33520/AT3G52250/AT3G60110/AT5G40550	7
GO:0043254	regulation of protein complex assembly	8/1132	82/21911	0.0609814	0.294411	0.252108	AT1G26110/AT1G60430/AT3G05530/AT3G27250/AT5G43010/AT5G45330/AT5G54650/AT5G55230	8
GO:0010648	negative regulation of cell communication	10/1132	111/21911	0.0612374	0.294411	0.252108	AT2G01570/AT2G25490/AT2G39550/AT3G21650/AT3G23150/AT4G38360/AT5G22090/AT5G25350/AT5G56860/AT5G62880	10
GO:0023057	negative regulation of signaling	10/1132	111/21911	0.0612374	0.294411	0.252108	AT2G01570/AT2G25490/AT2G39550/AT3G21650/AT3G23150/AT4G38360/AT5G22090/AT5G25350/AT5G56860/AT5G62880	10
GO:0009723	response to ethylene	14/1132	172/21911	0.0623232	0.298644	0.255734	AT1G13960/AT1G56650/AT2G01570/AT2G25490/AT2G31230/AT3G11100/AT3G16770/AT3G23150/AT3G51440/AT4G19040/AT5G03280/AT5G25350/AT5G39610/AT5G47230	14
GO:0010152	pollen maturation	3/1132	18/21911	0.0628646	0.298644	0.255734	AT2G03060/AT3G02130/AT3G26810	3
GO:0030050	vesicle transport along actin filament	3/1132	18/21911	0.0628646	0.298644	0.255734	AT2G20290/AT3G19960/AT5G54280	3
GO:0043574	peroxisomal transport	3/1132	18/21911	0.0628646	0.298644	0.255734	AT1G48635/AT3G07560/AT5G23395	3
GO:0071333	cellular response to glucose stimulus	3/1132	18/21911	0.0628646	0.298644	0.255734	AT1G50030/AT5G49450/AT5G56860	3
GO:1901699	cellular response to nitrogen compound	6/1132	55/21911	0.0633845	0.299331	0.256322	AT2G16390/AT2G29120/AT3G04110/AT3G07520/AT5G48400/AT5G66850	6
GO:0002757	immune response-activating signal transduction	5/1132	42/21911	0.0639499	0.299331	0.256322	AT1G71220/AT3G49120/AT4G03550/AT5G01540/AT5G66850	5
GO:0002764	immune response-regulating signaling pathway	5/1132	42/21911	0.0639499	0.299331	0.256322	AT1G71220/AT3G49120/AT4G03550/AT5G01540/AT5G66850	5
GO:0006635	fatty acid beta-oxidation	5/1132	42/21911	0.0639499	0.299331	0.256322	AT1G50940/AT3G07560/AT3G58750/AT4G16760/AT4G29010	5
GO:0009226	nucleotide-sugar biosynthetic process	5/1132	42/21911	0.0639499	0.299331	0.256322	AT1G78570/AT2G45790/AT3G46440/AT3G62830/AT5G18070	5
GO:0009648	photoperiodism	12/1132	142/21911	0.0641696	0.299331	0.256322	AT1G17455/AT1G59660/AT1G67580/AT3G24870/AT3G51630/AT4G08920/AT4G35090/AT5G47010/AT5G48300/AT5G56860/AT5G57360/AT5G62640	12
GO:0043543	protein acylation	12/1132	142/21911	0.0641696	0.299331	0.256322	AT2G15310/AT2G20140/AT2G44430/AT2G47210/AT3G22942/AT3G24870/AT3G33520/AT3G52250/AT3G56930/AT3G60110/AT4G15080/AT5G40550	12
GO:0009165	nucleotide biosynthetic process	17/1132	220/21911	0.0642715	0.299331	0.256322	AT1G22170/AT1G28960/AT1G29880/AT1G54130/AT1G60440/AT1G62430/AT2G27490/AT2G36460/AT2G36580/AT3G52930/AT3G55440/AT4G20320/AT4G32840/AT4G39080/AT5G56350/AT5G56630/AT5G59440	17
GO:0055080	cation homeostasis	18/1132	236/21911	0.0643562	0.299331	0.256322	AT1G65540/AT1G72300/AT2G01980/AT2G18960/AT2G23150/AT2G29120/AT2G39450/AT3G04110/AT3G07520/AT3G13320/AT3G13772/AT3G18290/AT4G04770/AT4G08920/AT4G39080/AT5G48400/AT5G58070/AT5G66650	18
GO:2000113	negative regulation of cellular macromolecule biosynthetic process	26/1132	367/21911	0.0648947	0.301136	0.257867	AT1G02080/AT1G15750/AT1G26110/AT1G43850/AT1G48620/AT1G60170/AT1G78880/AT2G32700/AT2G47210/AT3G13060/AT3G13460/AT3G21150/AT3G27250/AT3G48160/AT3G52250/AT4G36990/AT5G03740/AT5G04590/AT5G06950/AT5G10960/AT5G17920/AT5G45330/AT5G62000/AT5G62090/AT5G62430/AT5G63190	26
GO:0072522	purine-containing compound biosynthetic process	13/1132	158/21911	0.065979	0.305458	0.261569	AT1G22170/AT1G28960/AT1G54130/AT1G60440/AT2G27490/AT2G36460/AT2G36580/AT3G52930/AT3G55440/AT4G32840/AT4G39080/AT5G56350/AT5G56630	13
GO:0006835	dicarboxylic acid transport	4/1132	30/21911	0.0668104	0.30647	0.262435	AT3G18440/AT4G21120/AT4G24570/AT5G66380	4
GO:0010192	mucilage biosynthetic process	4/1132	30/21911	0.0668104	0.30647	0.262435	AT1G76880/AT2G32700/AT5G03540/AT5G62620	4
GO:0052386	cell wall thickening	4/1132	30/21911	0.0668104	0.30647	0.262435	AT2G18230/AT4G03550/AT4G26850/AT5G03280	4
GO:0070897	transcription preinitiation complex assembly	4/1132	30/21911	0.0668104	0.30647	0.262435	AT2G02955/AT3G05530/AT4G35540/AT5G43010	4
GO:0046390	ribose phosphate biosynthetic process	14/1132	174/21911	0.0672354	0.307333	0.263175	AT1G22170/AT1G28960/AT1G54130/AT1G60440/AT2G27490/AT2G36460/AT2G36580/AT3G52930/AT3G55440/AT4G20320/AT4G32840/AT4G39080/AT5G56350/AT5G56630	14
GO:0090558	plant epidermis development	21/1132	286/21911	0.0673288	0.307333	0.263175	AT1G03060/AT1G16890/AT1G48550/AT1G49240/AT2G20290/AT3G05580/AT3G07880/AT3G13870/AT3G50070/AT3G56930/AT3G60630/AT4G00730/AT4G05530/AT4G15415/AT4G21060/AT4G30160/AT4G38600/AT5G03280/AT5G16910/AT5G22220/AT5G49680	21
GO:0050776	regulation of immune response	11/1132	128/21911	0.0674597	0.307333	0.263175	AT1G71220/AT3G21650/AT3G26830/AT3G49120/AT3G57750/AT4G03550/AT4G08920/AT5G01540/AT5G13320/AT5G39610/AT5G66850	11
GO:0046885	regulation of hormone biosynthetic process	6/1132	56/21911	0.0680383	0.3091	0.264688	AT1G67140/AT2G18750/AT3G51770/AT3G59060/AT5G17300/AT5G57740	6
GO:0010558	negative regulation of macromolecule biosynthetic process	26/1132	369/21911	0.0682564	0.3091	0.264688	AT1G02080/AT1G15750/AT1G26110/AT1G43850/AT1G48620/AT1G60170/AT1G78880/AT2G32700/AT2G47210/AT3G13060/AT3G13460/AT3G21150/AT3G27250/AT3G48160/AT3G52250/AT4G36990/AT5G03740/AT5G04590/AT5G06950/AT5G10960/AT5G17920/AT5G45330/AT5G62000/AT5G62090/AT5G62430/AT5G63190	26
GO:0010431	seed maturation	8/1132	84/21911	0.0683112	0.3091	0.264688	AT2G01570/AT3G62420/AT4G19230/AT5G03740/AT5G13200/AT5G23660/AT5G58070/AT5G66730	8
GO:0030433	ubiquitin-dependent ERAD pathway	5/1132	43/21911	0.0694302	0.313455	0.268416	AT3G57340/AT4G21810/AT4G32670/AT5G42020/AT5G43010	5
GO:0009205	purine ribonucleoside triphosphate metabolic process	11/1132	129/21911	0.0704836	0.317033	0.27148	AT1G22170/AT1G79010/AT2G36460/AT2G36580/AT3G52930/AT3G55440/AT4G32840/AT4G34700/AT4G39080/AT5G56350/AT5G56630	11
GO:1901293	nucleoside phosphate biosynthetic process	17/1132	223/21911	0.0709345	0.317033	0.27148	AT1G22170/AT1G28960/AT1G29880/AT1G54130/AT1G60440/AT1G62430/AT2G27490/AT2G36460/AT2G36580/AT3G52930/AT3G55440/AT4G20320/AT4G32840/AT4G39080/AT5G56350/AT5G56630/AT5G59440	17
GO:0002238	response to molecule of fungal origin	3/1132	19/21911	0.0718881	0.317033	0.27148	AT1G59820/AT4G27320/AT5G10380	3
GO:0006862	nucleotide transport	3/1132	19/21911	0.0718881	0.317033	0.27148	AT3G08580/AT4G01100/AT5G51050	3
GO:0009862	systemic acquired resistance, salicylic acid mediated signaling pathway	3/1132	19/21911	0.0718881	0.317033	0.27148	AT1G22070/AT4G19660/AT5G06950	3
GO:0010048	vernalization response	3/1132	19/21911	0.0718881	0.317033	0.27148	AT2G33835/AT3G18990/AT4G31120	3
GO:0051445	regulation of meiotic cell cycle	3/1132	19/21911	0.0718881	0.317033	0.27148	AT1G29400/AT2G42890/AT5G22220	3
GO:0099518	vesicle cytoskeletal trafficking	3/1132	19/21911	0.0718881	0.317033	0.27148	AT2G20290/AT3G19960/AT5G54280	3
GO:1900457	regulation of brassinosteroid mediated signaling pathway	3/1132	19/21911	0.0718881	0.317033	0.27148	AT1G50030/AT3G21650/AT4G38360	3
GO:2000142	regulation of DNA-templated transcription, initiation	3/1132	19/21911	0.0718881	0.317033	0.27148	AT3G05530/AT3G27250/AT5G43010	3
GO:0071369	cellular response to ethylene stimulus	8/1132	85/21911	0.0721702	0.317033	0.27148	AT2G25490/AT2G31230/AT3G11100/AT3G16770/AT3G23150/AT5G03280/AT5G25350/AT5G47230	8
GO:0032270	positive regulation of cellular protein metabolic process	12/1132	145/21911	0.0726551	0.317033	0.27148	AT1G32340/AT1G69410/AT2G16390/AT2G31510/AT3G05090/AT3G08730/AT3G52250/AT4G34370/AT5G04510/AT5G17920/AT5G63760/AT5G66850	12
GO:0006972	hyperosmotic response	7/1132	71/21911	0.073352	0.317033	0.27148	AT1G05680/AT2G01570/AT3G05880/AT3G14440/AT3G20290/AT5G14640/AT5G58070	7
GO:0007033	vacuole organization	7/1132	71/21911	0.073352	0.317033	0.27148	AT1G03060/AT2G31260/AT3G11440/AT3G14270/AT3G18770/AT4G33240/AT4G38360	7
GO:0002213	defense response to insect	4/1132	31/21911	0.0737101	0.317033	0.27148	AT1G02660/AT1G74930/AT3G62590/AT4G16760	4
GO:0009692	ethylene metabolic process	4/1132	31/21911	0.0737101	0.317033	0.27148	AT1G67140/AT3G51770/AT3G59060/AT5G57740	4
GO:0009693	ethylene biosynthetic process	4/1132	31/21911	0.0737101	0.317033	0.27148	AT1G67140/AT3G51770/AT3G59060/AT5G57740	4
GO:0043449	cellular alkene metabolic process	4/1132	31/21911	0.0737101	0.317033	0.27148	AT1G67140/AT3G51770/AT3G59060/AT5G57740	4
GO:0043450	alkene biosynthetic process	4/1132	31/21911	0.0737101	0.317033	0.27148	AT1G67140/AT3G51770/AT3G59060/AT5G57740	4
GO:0048508	embryonic meristem development	4/1132	31/21911	0.0737101	0.317033	0.27148	AT1G15750/AT2G20000/AT3G02130/AT3G13300	4
GO:1900673	olefin metabolic process	4/1132	31/21911	0.0737101	0.317033	0.27148	AT1G67140/AT3G51770/AT3G59060/AT5G57740	4
GO:1900674	olefin biosynthetic process	4/1132	31/21911	0.0737101	0.317033	0.27148	AT1G67140/AT3G51770/AT3G59060/AT5G57740	4
GO:0030258	lipid modification	10/1132	115/21911	0.0740003	0.317598	0.271964	AT1G12640/AT1G50940/AT1G71010/AT3G07560/AT3G14270/AT3G58750/AT4G16760/AT4G29010/AT4G33240/AT5G54390	10
GO:0006898	receptor-mediated endocytosis	5/1132	44/21911	0.0751612	0.32189	0.275639	AT1G60070/AT2G01600/AT4G12770/AT4G12780/AT4G32285	5
GO:0006575	cellular modified amino acid metabolic process	12/1132	146/21911	0.0756366	0.322302	0.275993	AT1G48860/AT1G77290/AT1G78380/AT2G28880/AT2G30870/AT2G46110/AT3G11750/AT4G15415/AT4G39800/AT5G18900/AT5G26220/AT5G63910	12
GO:0031327	negative regulation of cellular biosynthetic process	27/1132	390/21911	0.0757364	0.322302	0.275993	AT1G02080/AT1G15750/AT1G26110/AT1G43850/AT1G48620/AT1G60170/AT1G78880/AT2G32700/AT2G47210/AT3G13060/AT3G13460/AT3G21150/AT3G27250/AT3G48160/AT3G52250/AT4G36990/AT5G03740/AT5G04590/AT5G06950/AT5G10960/AT5G17920/AT5G45330/AT5G57740/AT5G62000/AT5G62090/AT5G62430/AT5G63190	27
GO:0009636	response to toxic substance	16/1132	209/21911	0.075741	0.322302	0.275993	AT1G05680/AT1G20630/AT1G35580/AT1G43850/AT1G56650/AT1G78380/AT2G01980/AT2G03800/AT2G30870/AT2G32700/AT2G36800/AT4G17410/AT4G25100/AT4G35090/AT5G39610/AT5G58070	16
GO:0048532	anatomical structure arrangement	8/1132	86/21911	0.076159	0.323393	0.276926	AT1G15750/AT1G72560/AT1G75820/AT2G20000/AT2G45190/AT3G13300/AT4G24190/AT4G32700	8
GO:0007015	actin filament organization	9/1132	101/21911	0.0773386	0.327706	0.28062	AT1G60430/AT2G20290/AT3G19960/AT3G46000/AT4G30160/AT4G35950/AT5G54280/AT5G54650/AT5G62880	9
GO:0042542	response to hydrogen peroxide	7/1132	72/21911	0.0778186	0.328102	0.280959	AT1G05680/AT1G20630/AT1G35580/AT2G01980/AT4G17410/AT4G35090/AT5G39610	7
GO:0018208	peptidyl-proline modification	6/1132	58/21911	0.0779243	0.328102	0.280959	AT2G29960/AT4G21060/AT4G34960/AT4G38740/AT5G18900/AT5G62620	6
GO:0048481	plant ovule development	6/1132	58/21911	0.0779243	0.328102	0.280959	AT1G19270/AT1G43850/AT4G21530/AT5G41410/AT5G62000/AT5G62090	6
GO:0009743	response to carbohydrate	13/1132	163/21911	0.0799216	0.330438	0.282959	AT1G21400/AT1G27320/AT1G50030/AT1G56650/AT3G51770/AT4G17410/AT4G34390/AT5G01820/AT5G03280/AT5G20700/AT5G47010/AT5G49450/AT5G56860	13
GO:0009144	purine nucleoside triphosphate metabolic process	11/1132	132/21911	0.0800692	0.330438	0.282959	AT1G22170/AT1G79010/AT2G36460/AT2G36580/AT3G52930/AT3G55440/AT4G32840/AT4G34700/AT4G39080/AT5G56350/AT5G56630	11
GO:0098656	anion transmembrane transport	11/1132	132/21911	0.0800692	0.330438	0.282959	AT1G44800/AT1G77610/AT2G33770/AT3G08580/AT4G08920/AT4G21120/AT4G23010/AT4G24570/AT5G15090/AT5G51050/AT5G67500	11
GO:0034762	regulation of transmembrane transport	4/1132	32/21911	0.0809552	0.330438	0.282959	AT2G33770/AT4G08920/AT4G32250/AT5G62000	4
GO:0042762	regulation of sulfur metabolic process	4/1132	32/21911	0.0809552	0.330438	0.282959	AT1G07640/AT1G67140/AT3G51770/AT5G57740	4
GO:0043200	response to amino acid	4/1132	32/21911	0.0809552	0.330438	0.282959	AT2G29120/AT3G04110/AT3G07520/AT5G48400	4
GO:0045088	regulation of innate immune response	10/1132	117/21911	0.0809617	0.330438	0.282959	AT1G71220/AT3G21650/AT3G26830/AT3G49120/AT4G03550/AT4G08920/AT5G01540/AT5G13320/AT5G39610/AT5G66850	10
GO:0006739	NADP metabolic process	5/1132	45/21911	0.0811404	0.330438	0.282959	AT2G01290/AT2G36460/AT3G52930/AT5G40760/AT5G49970	5
GO:0043562	cellular response to nitrogen levels	5/1132	45/21911	0.0811404	0.330438	0.282959	AT1G20630/AT3G08860/AT3G17810/AT4G35090/AT5G45380	5
GO:0055081	anion homeostasis	5/1132	45/21911	0.0811404	0.330438	0.282959	AT1G44800/AT2G13100/AT2G33770/AT3G09770/AT5G58070	5
GO:0009127	purine nucleoside monophosphate biosynthetic process	9/1132	102/21911	0.0811457	0.330438	0.282959	AT1G22170/AT2G36460/AT2G36580/AT3G52930/AT3G55440/AT4G32840/AT4G39080/AT5G56350/AT5G56630	9
GO:0009168	purine ribonucleoside monophosphate biosynthetic process	9/1132	102/21911	0.0811457	0.330438	0.282959	AT1G22170/AT2G36460/AT2G36580/AT3G52930/AT3G55440/AT4G32840/AT4G39080/AT5G56350/AT5G56630	9
GO:0010959	regulation of metal ion transport	3/1132	20/21911	0.081453	0.330438	0.282959	AT1G15020/AT1G27320/AT5G62000	3
GO:0015766	disaccharide transport	3/1132	20/21911	0.081453	0.330438	0.282959	AT1G35720/AT3G19930/AT5G23660	3
GO:0015770	sucrose transport	3/1132	20/21911	0.081453	0.330438	0.282959	AT1G35720/AT3G19930/AT5G23660	3
GO:0045931	positive regulation of mitotic cell cycle	3/1132	20/21911	0.081453	0.330438	0.282959	AT2G20000/AT4G21530/AT5G15540	3
GO:0071326	cellular response to monosaccharide stimulus	3/1132	20/21911	0.081453	0.330438	0.282959	AT1G50030/AT5G49450/AT5G56860	3
GO:0071331	cellular response to hexose stimulus	3/1132	20/21911	0.081453	0.330438	0.282959	AT1G50030/AT5G49450/AT5G56860	3
GO:0000041	transition metal ion transport	7/1132	73/21911	0.0824402	0.333092	0.285232	AT1G27320/AT2G04620/AT2G23150/AT2G48020/AT3G08650/AT3G13320/AT3G20870	7
GO:0042537	benzene-containing compound metabolic process	7/1132	73/21911	0.0824402	0.333092	0.285232	AT1G28380/AT1G29690/AT1G74710/AT2G18750/AT2G28880/AT2G37040/AT2G43820	7
GO:0009631	cold acclimation	6/1132	59/21911	0.0831547	0.333955	0.285971	AT1G20440/AT1G74960/AT1G77490/AT3G55160/AT4G04800/AT4G38680	6
GO:0042538	hyperosmotic salinity response	6/1132	59/21911	0.0831547	0.333955	0.285971	AT1G05680/AT2G01570/AT3G05880/AT3G14440/AT3G20290/AT5G58070	6
GO:0042752	regulation of circadian rhythm	6/1132	59/21911	0.0831547	0.333955	0.285971	AT1G17455/AT2G18915/AT3G46640/AT4G08920/AT5G57360/AT5G64170	6
GO:0009267	cellular response to starvation	13/1132	165/21911	0.0859871	0.344108	0.294665	AT1G20630/AT1G21400/AT1G27320/AT1G78000/AT2G33770/AT3G03520/AT3G18290/AT3G51770/AT3G62420/AT4G35090/AT5G20410/AT5G45380/AT5G49450	13
GO:0051094	positive regulation of developmental process	11/1132	134/21911	0.0868901	0.344108	0.294665	AT1G19270/AT1G50030/AT2G43820/AT2G45210/AT3G54280/AT3G62420/AT4G04885/AT4G18390/AT4G34540/AT5G39610/AT5G62000	11
GO:0009890	negative regulation of biosynthetic process	27/1132	396/21911	0.0870459	0.344108	0.294665	AT1G02080/AT1G15750/AT1G26110/AT1G43850/AT1G48620/AT1G60170/AT1G78880/AT2G32700/AT2G47210/AT3G13060/AT3G13460/AT3G21150/AT3G27250/AT3G48160/AT3G52250/AT4G36990/AT5G03740/AT5G04590/AT5G06950/AT5G10960/AT5G17920/AT5G45330/AT5G57740/AT5G62000/AT5G62090/AT5G62430/AT5G63190	27
GO:0006006	glucose metabolic process	5/1132	46/21911	0.0873647	0.344108	0.294665	AT2G36460/AT3G52930/AT3G55440/AT4G26850/AT5G40760	5
GO:0009062	fatty acid catabolic process	5/1132	46/21911	0.0873647	0.344108	0.294665	AT1G50940/AT3G07560/AT3G58750/AT4G16760/AT4G29010	5
GO:0071824	protein-DNA complex subunit organization	10/1132	119/21911	0.0883121	0.344108	0.294665	AT1G12400/AT1G48620/AT2G02955/AT2G36740/AT2G47210/AT3G05530/AT3G33520/AT4G35540/AT5G15540/AT5G43010	10
GO:0006098	pentose-phosphate shunt	4/1132	33/21911	0.0885375	0.344108	0.294665	AT2G01290/AT2G36460/AT3G52930/AT5G40760	4
GO:0046128	purine ribonucleoside metabolic process	4/1132	33/21911	0.0885375	0.344108	0.294665	AT1G05620/AT1G54130/AT3G26410/AT4G15415	4
GO:0035670	plant-type ovary development	6/1132	60/21911	0.088575	0.344108	0.294665	AT1G19270/AT1G43850/AT4G21530/AT5G41410/AT5G62000/AT5G62090	6
GO:2000377	regulation of reactive oxygen species metabolic process	6/1132	60/21911	0.088575	0.344108	0.294665	AT1G67080/AT2G01570/AT2G01980/AT2G23150/AT4G08920/AT4G15415	6
GO:0000184	nuclear-transcribed mRNA catabolic process, nonsense-mediated decay	2/1132	10/21911	0.0911147	0.344108	0.294665	AT5G19400/AT5G47010	2
GO:0006120	mitochondrial electron transport, NADH to ubiquinone	2/1132	10/21911	0.0911147	0.344108	0.294665	AT1G79010/AT4G34700	2
GO:0006493	protein O-linked glycosylation	2/1132	10/21911	0.0911147	0.344108	0.294665	AT4G21060/AT5G62620	2
GO:0006836	neurotransmitter transport	2/1132	10/21911	0.0911147	0.344108	0.294665	AT2G01170/AT4G21120	2
GO:0009303	rRNA transcription	2/1132	10/21911	0.0911147	0.344108	0.294665	AT1G50030/AT2G02955	2
GO:0009757	hexose mediated signaling	2/1132	10/21911	0.0911147	0.344108	0.294665	AT1G50030/AT5G56860	2
GO:0010117	photoprotection	2/1132	10/21911	0.0911147	0.344108	0.294665	AT1G67080/AT4G08920	2
GO:0031670	cellular response to nutrient	2/1132	10/21911	0.0911147	0.344108	0.294665	AT4G08920/AT5G55580	2
GO:0031929	TOR signaling	2/1132	10/21911	0.0911147	0.344108	0.294665	AT1G50030/AT3G55160	2
GO:0060148	positive regulation of posttranscriptional gene silencing	2/1132	10/21911	0.0911147	0.344108	0.294665	AT2G16390/AT5G19820	2
GO:0090069	regulation of ribosome biogenesis	2/1132	10/21911	0.0911147	0.344108	0.294665	AT1G50030/AT5G19820	2
GO:1902882	regulation of response to oxidative stress	2/1132	10/21911	0.0911147	0.344108	0.294665	AT4G17410/AT5G58070	2
GO:0006206	pyrimidine nucleobase metabolic process	3/1132	21/21911	0.0915326	0.344108	0.294665	AT3G17810/AT4G20320/AT5G03555	3
GO:0008360	regulation of cell shape	3/1132	21/21911	0.0915326	0.344108	0.294665	AT4G35950/AT5G49430/AT5G62880	3
GO:0009785	blue light signaling pathway	3/1132	21/21911	0.0915326	0.344108	0.294665	AT3G21150/AT4G08920/AT4G38740	3
GO:0010337	regulation of salicylic acid metabolic process	3/1132	21/21911	0.0915326	0.344108	0.294665	AT1G28380/AT1G29690/AT2G18750	3
GO:0015772	oligosaccharide transport	3/1132	21/21911	0.0915326	0.344108	0.294665	AT1G35720/AT3G19930/AT5G23660	3
GO:0030522	intracellular receptor signaling pathway	3/1132	21/21911	0.0915326	0.344108	0.294665	AT3G21150/AT4G08920/AT4G38740	3
GO:0048359	mucilage metabolic process involved in seed coat development	3/1132	21/21911	0.0915326	0.344108	0.294665	AT2G32700/AT5G03540/AT5G62620	3
GO:0050829	defense response to Gram-negative bacterium	3/1132	21/21911	0.0915326	0.344108	0.294665	AT1G74710/AT3G48880/AT3G57750	3
GO:0055083	monovalent inorganic anion homeostasis	3/1132	21/21911	0.0915326	0.344108	0.294665	AT2G13100/AT2G33770/AT5G58070	3
GO:0060966	regulation of gene silencing by RNA	3/1132	21/21911	0.0915326	0.344108	0.294665	AT2G16390/AT3G27670/AT5G19820	3
GO:0090421	embryonic meristem initiation	3/1132	21/21911	0.0915326	0.344108	0.294665	AT1G15750/AT2G20000/AT3G13300	3
GO:0098876	vesicle-mediated transport to the plasma membrane	3/1132	21/21911	0.0915326	0.344108	0.294665	AT1G59820/AT4G38360/AT5G12370	3
GO:0010102	lateral root morphogenesis	7/1132	75/21911	0.0921461	0.345116	0.295529	AT2G04160/AT2G17500/AT3G02260/AT3G05090/AT3G53180/AT5G03540/AT5G57740	7
GO:0042127	regulation of cell proliferation	7/1132	75/21911	0.0921461	0.345116	0.295529	AT1G19270/AT1G78570/AT3G08730/AT3G11440/AT3G50070/AT5G22220/AT5G62000	7
GO:0006623	protein targeting to vacuole	5/1132	47/21911	0.0938304	0.350768	0.300368	AT1G48090/AT2G14720/AT2G45980/AT4G24690/AT5G24740	5
GO:0051783	regulation of nuclear division	6/1132	61/21911	0.0941832	0.35143	0.300935	AT1G10690/AT1G29400/AT2G20000/AT2G42890/AT4G21530/AT5G15540	6
GO:0006397	mRNA processing	22/1132	316/21911	0.0964132	0.356555	0.305324	AT1G29400/AT1G60170/AT1G70070/AT1G73820/AT2G21660/AT2G39340/AT2G42890/AT3G09100/AT3G10400/AT3G49430/AT3G59810/AT4G04885/AT4G17410/AT4G26480/AT4G32270/AT4G39260/AT5G02670/AT5G12190/AT5G27720/AT5G56140/AT5G62640/AT5G64200	22
GO:0006855	drug transmembrane transport	4/1132	34/21911	0.0964481	0.356555	0.305324	AT3G08580/AT4G21120/AT4G24570/AT5G51050	4
GO:0033866	nucleoside bisphosphate biosynthetic process	4/1132	34/21911	0.0964481	0.356555	0.305324	AT1G28960/AT1G54130/AT1G60440/AT2G27490	4
GO:0034030	ribonucleoside bisphosphate biosynthetic process	4/1132	34/21911	0.0964481	0.356555	0.305324	AT1G28960/AT1G54130/AT1G60440/AT2G27490	4
GO:0034033	purine nucleoside bisphosphate biosynthetic process	4/1132	34/21911	0.0964481	0.356555	0.305324	AT1G28960/AT1G54130/AT1G60440/AT2G27490	4
GO:0009744	response to sucrose	7/1132	76/21911	0.0972284	0.358116	0.30666	AT1G21400/AT1G27320/AT1G50030/AT1G56650/AT4G34390/AT5G20700/AT5G47010	7
GO:0010101	post-embryonic root morphogenesis	7/1132	76/21911	0.0972284	0.358116	0.30666	AT2G04160/AT2G17500/AT3G02260/AT3G05090/AT3G53180/AT5G03540/AT5G57740	7
GO:0010228	vegetative to reproductive phase transition of meristem	17/1132	234/21911	0.0992388	0.364849	0.312426	AT1G14400/AT1G31814/AT1G59660/AT1G67580/AT2G01290/AT2G02760/AT2G21660/AT3G24870/AT3G51630/AT4G02940/AT4G38680/AT5G42400/AT5G48300/AT5G49020/AT5G56860/AT5G62430/AT5G62640	17
GO:2000243	positive regulation of reproductive process	6/1132	62/21911	0.0999774	0.365874	0.313304	AT1G29400/AT2G42890/AT3G62420/AT4G04885/AT5G22220/AT5G62000	6
GO:0051240	positive regulation of multicellular organismal process	10/1132	122/21911	0.100067	0.365874	0.313304	AT1G19270/AT1G50030/AT2G43820/AT2G45210/AT3G62420/AT4G04885/AT4G18390/AT4G34540/AT5G39610/AT5G62000	10
GO:0090697	post-embryonic plant organ morphogenesis	10/1132	122/21911	0.100067	0.365874	0.313304	AT1G19270/AT2G04160/AT2G17500/AT2G45190/AT3G02260/AT3G05090/AT3G11440/AT3G53180/AT5G03540/AT5G57740	10
GO:0019395	fatty acid oxidation	5/1132	48/21911	0.100533	0.366242	0.313618	AT1G50940/AT3G07560/AT3G58750/AT4G16760/AT4G29010	5
GO:0080050	regulation of seed development	5/1132	48/21911	0.100533	0.366242	0.313618	AT1G19270/AT2G01570/AT2G25180/AT3G62420/AT5G56860	5
GO:0090696	post-embryonic plant organ development	15/1132	202/21911	0.101352	0.367261	0.314492	AT1G19270/AT2G04160/AT2G17500/AT2G45190/AT3G02260/AT3G05090/AT3G11440/AT3G22942/AT3G51770/AT3G53180/AT4G08920/AT5G03540/AT5G39610/AT5G55230/AT5G57740	15
GO:0046486	glycerolipid metabolic process	14/1132	186/21911	0.10204	0.367261	0.314492	AT1G11880/AT1G12640/AT1G54570/AT1G62430/AT1G71010/AT3G14270/AT4G00240/AT4G16700/AT4G25970/AT4G33240/AT4G39800/AT5G04040/AT5G54390/AT5G62130	14
GO:0009395	phospholipid catabolic process	3/1132	22/21911	0.102099	0.367261	0.314492	AT2G26870/AT3G03520/AT4G00240	3
GO:0009583	detection of light stimulus	3/1132	22/21911	0.102099	0.367261	0.314492	AT3G59060/AT4G08920/AT4G38740	3
GO:0031058	positive regulation of histone modification	3/1132	22/21911	0.102099	0.367261	0.314492	AT2G16390/AT3G52250/AT5G17920	3
GO:0071577	zinc ion transmembrane transport	3/1132	22/21911	0.102099	0.367261	0.314492	AT2G04620/AT3G08650/AT3G20870	3
GO:1902532	negative regulation of intracellular signal transduction	3/1132	22/21911	0.102099	0.367261	0.314492	AT2G25490/AT3G23150/AT5G25350	3
GO:0006897	endocytosis	8/1132	92/21911	0.102808	0.367827	0.314976	AT1G60070/AT2G01600/AT3G20290/AT4G12770/AT4G12780/AT4G32285/AT5G25250/AT5G39500	8
GO:0019318	hexose metabolic process	8/1132	92/21911	0.102808	0.367827	0.314976	AT2G31390/AT2G36460/AT2G45790/AT3G52930/AT3G55440/AT4G26850/AT5G40760/AT5G51830	8
GO:0070646	protein modification by small protein removal	8/1132	92/21911	0.102808	0.367827	0.314976	AT1G80210/AT3G05090/AT4G10570/AT4G10590/AT5G06600/AT5G23540/AT5G61940/AT5G65450	8
GO:0009687	abscisic acid metabolic process	4/1132	35/21911	0.104677	0.371195	0.31786	AT1G50030/AT1G67080/AT3G14440/AT4G19230	4
GO:0010014	meristem initiation	4/1132	35/21911	0.104677	0.371195	0.31786	AT1G15750/AT1G72560/AT2G20000/AT3G13300	4
GO:0043288	apocarotenoid metabolic process	4/1132	35/21911	0.104677	0.371195	0.31786	AT1G50030/AT1G67080/AT3G14440/AT4G19230	4
GO:1901000	regulation of response to salt stress	4/1132	35/21911	0.104677	0.371195	0.31786	AT1G30580/AT2G32700/AT5G58070/AT5G62090	4
GO:1902644	tertiary alcohol metabolic process	4/1132	35/21911	0.104677	0.371195	0.31786	AT1G50030/AT1G67080/AT3G14440/AT4G19230	4
GO:0030244	cellulose biosynthetic process	6/1132	63/21911	0.105955	0.372654	0.319109	AT1G78880/AT2G32530/AT3G03050/AT4G24000/AT5G16910/AT5G62880	6
GO:0060560	developmental growth involved in morphogenesis	27/1132	405/21911	0.106038	0.372654	0.319109	AT1G26770/AT1G31780/AT1G48550/AT1G49240/AT1G63530/AT1G72300/AT1G74160/AT2G03060/AT2G20000/AT2G20290/AT2G25790/AT3G02260/AT3G05580/AT3G07880/AT3G13870/AT3G48820/AT3G49120/AT3G55500/AT3G56930/AT3G60630/AT4G05530/AT4G08920/AT4G30160/AT5G02260/AT5G03540/AT5G16910/AT5G49680	27
GO:0006073	cellular glucan metabolic process	16/1132	220/21911	0.106482	0.372654	0.319109	AT1G05570/AT1G27680/AT1G67140/AT1G78880/AT2G31390/AT2G32530/AT2G39930/AT3G03050/AT4G03550/AT4G15210/AT4G24000/AT5G16910/AT5G48300/AT5G51830/AT5G55700/AT5G62880	16
GO:0043269	regulation of ion transport	5/1132	49/21911	0.107469	0.372654	0.319109	AT1G15020/AT1G27320/AT2G33770/AT4G08920/AT5G62000	5
GO:0006346	methylation-dependent chromatin silencing	2/1132	11/21911	0.107672	0.372654	0.319109	AT1G60170/AT5G17920	2
GO:0006616	SRP-dependent cotranslational protein targeting to membrane, translocation	2/1132	11/21911	0.107672	0.372654	0.319109	AT2G31530/AT3G60540	2
GO:0008272	sulfate transport	2/1132	11/21911	0.107672	0.372654	0.319109	AT1G78000/AT4G24570	2
GO:0042793	plastid transcription	2/1132	11/21911	0.107672	0.372654	0.319109	AT1G74850/AT3G12080	2
GO:0048317	seed morphogenesis	2/1132	11/21911	0.107672	0.372654	0.319109	AT1G19270/AT5G54650	2
GO:0048363	mucilage pectin metabolic process	2/1132	11/21911	0.107672	0.372654	0.319109	AT2G23760/AT2G32700	2
GO:0048759	xylem vessel member cell differentiation	2/1132	11/21911	0.107672	0.372654	0.319109	AT1G08760/AT5G03540	2
GO:0051099	positive regulation of binding	2/1132	11/21911	0.107672	0.372654	0.319109	AT2G16390/AT5G15540	2
GO:0051570	regulation of histone H3-K9 methylation	2/1132	11/21911	0.107672	0.372654	0.319109	AT2G16390/AT5G17920	2
GO:0046467	membrane lipid biosynthetic process	8/1132	93/21911	0.107697	0.372654	0.319109	AT1G07380/AT1G11880/AT1G12640/AT1G13580/AT1G26200/AT5G12290/AT5G20410/AT5G62130	8
GO:0019751	polyol metabolic process	6/1132	64/21911	0.112113	0.384884	0.329582	AT1G07380/AT3G01640/AT3G55440/AT4G39800/AT5G54390/AT5G58730	6
GO:0015980	energy derivation by oxidation of organic compounds	10/1132	125/21911	0.11269	0.384884	0.329582	AT1G27680/AT1G79010/AT2G39930/AT2G46505/AT3G58750/AT4G01100/AT4G34700/AT4G38680/AT5G15090/AT5G48300	10
GO:0009896	positive regulation of catabolic process	8/1132	94/21911	0.112712	0.384884	0.329582	AT1G32340/AT1G55860/AT1G70320/AT2G31510/AT3G13060/AT3G13460/AT4G34370/AT5G63760	8
GO:0000103	sulfate assimilation	3/1132	23/21911	0.113122	0.384884	0.329582	AT4G21990/AT5G04590/AT5G54390	3
GO:0005991	trehalose metabolic process	3/1132	23/21911	0.113122	0.384884	0.329582	AT1G06410/AT1G67140/AT4G24040	3
GO:0010112	regulation of systemic acquired resistance	3/1132	23/21911	0.113122	0.384884	0.329582	AT3G26830/AT4G08920/AT5G13320	3
GO:0030048	actin filament-based movement	3/1132	23/21911	0.113122	0.384884	0.329582	AT2G20290/AT3G19960/AT5G54280	3
GO:0061647	histone H3-K9 modification	3/1132	23/21911	0.113122	0.384884	0.329582	AT2G16390/AT3G52250/AT5G17920	3
GO:0099515	actin filament-based transport	3/1132	23/21911	0.113122	0.384884	0.329582	AT2G20290/AT3G19960/AT5G54280	3
GO:0070417	cellular response to cold	4/1132	36/21911	0.113213	0.384884	0.329582	AT1G27320/AT1G60170/AT1G79410/AT5G12140	4
GO:0016036	cellular response to phosphate starvation	7/1132	79/21911	0.113377	0.384884	0.329582	AT1G20630/AT1G27320/AT2G33770/AT3G03520/AT3G51770/AT4G35090/AT5G20410	7
GO:0048528	post-embryonic root development	12/1132	157/21911	0.113541	0.384884	0.329582	AT2G04160/AT2G17500/AT3G02260/AT3G05090/AT3G22942/AT3G51770/AT3G53180/AT4G08920/AT5G03540/AT5G39610/AT5G55230/AT5G57740	12
GO:0006892	post-Golgi vesicle-mediated transport	5/1132	50/21911	0.114631	0.387923	0.332184	AT1G10290/AT1G59820/AT1G60070/AT2G14720/AT5G12370	5
GO:0006417	regulation of translation	9/1132	110/21911	0.115586	0.390492	0.334385	AT1G02080/AT1G26110/AT1G69410/AT3G08730/AT3G13060/AT3G13460/AT3G48630/AT5G10960/AT5G45330	9
GO:0009150	purine ribonucleotide metabolic process	16/1132	223/21911	0.116022	0.391187	0.334979	AT1G22170/AT1G28960/AT1G54130/AT1G60440/AT1G79010/AT2G27490/AT2G36460/AT2G36580/AT3G52930/AT3G55440/AT4G32840/AT4G34700/AT4G39080/AT5G48370/AT5G56350/AT5G56630	16
GO:0071396	cellular response to lipid	25/1132	375/21911	0.116182	0.391187	0.334979	AT1G05680/AT1G27320/AT1G50030/AT2G01570/AT2G30980/AT2G39550/AT3G09770/AT3G11440/AT3G21650/AT3G25010/AT4G00710/AT4G11890/AT4G33430/AT4G35230/AT4G38360/AT4G38740/AT5G01540/AT5G03280/AT5G22090/AT5G25900/AT5G35980/AT5G56860/AT5G62880/AT5G63910/AT5G66730	25
GO:0034285	response to disaccharide	7/1132	80/21911	0.119055	0.399232	0.341868	AT1G21400/AT1G27320/AT1G50030/AT1G56650/AT4G34390/AT5G20700/AT5G47010	7
GO:0009247	glycolipid biosynthetic process	5/1132	51/21911	0.122015	0.399232	0.341868	AT1G11880/AT1G12640/AT5G12290/AT5G20410/AT5G62130	5
GO:0042743	hydrogen peroxide metabolic process	5/1132	51/21911	0.122015	0.399232	0.341868	AT1G20630/AT1G77490/AT4G08920/AT4G35090/AT5G12290	5
GO:0072583	clathrin-dependent endocytosis	4/1132	37/21911	0.122045	0.399232	0.341868	AT2G01600/AT4G12770/AT4G12780/AT4G32285	4
GO:0006091	generation of precursor metabolites and energy	22/1132	326/21911	0.122221	0.399232	0.341868	AT1G10960/AT1G22170/AT1G27680/AT1G71500/AT1G76570/AT1G79010/AT2G36460/AT2G36580/AT2G39930/AT2G46505/AT3G03380/AT3G52930/AT3G55440/AT3G58750/AT4G01100/AT4G32840/AT4G34700/AT4G38680/AT5G15090/AT5G48300/AT5G56350/AT5G56630	22
GO:0000902	cell morphogenesis	30/1132	464/21911	0.122397	0.399232	0.341868	AT1G03060/AT1G26770/AT1G31780/AT1G48550/AT1G49240/AT1G63530/AT1G72300/AT1G74160/AT2G03060/AT2G20000/AT2G25790/AT2G42230/AT3G02260/AT3G05580/AT3G07880/AT3G13870/AT3G48820/AT3G49120/AT3G55500/AT3G60630/AT4G08920/AT4G15415/AT4G35950/AT4G38600/AT5G02260/AT5G03540/AT5G22220/AT5G49430/AT5G49680/AT5G62880	30
GO:0010608	posttranscriptional regulation of gene expression	17/1132	242/21911	0.123716	0.399232	0.341868	AT1G02080/AT1G26110/AT1G69410/AT1G70070/AT1G75660/AT2G16390/AT3G08730/AT3G13060/AT3G13460/AT3G27670/AT3G48630/AT4G25880/AT5G10960/AT5G19820/AT5G45330/AT5G47010/AT5G64490	17
GO:0016051	carbohydrate biosynthetic process	24/1132	361/21911	0.12432	0.399232	0.341868	AT1G05570/AT1G06410/AT1G07640/AT1G24170/AT1G27680/AT1G78880/AT2G31390/AT2G32530/AT2G32700/AT2G36460/AT2G39930/AT2G45790/AT3G03050/AT3G46440/AT3G52930/AT3G55440/AT4G03550/AT4G24000/AT4G26850/AT4G39800/AT5G16910/AT5G48300/AT5G51830/AT5G62880	24
GO:0001678	cellular glucose homeostasis	3/1132	24/21911	0.124572	0.399232	0.341868	AT1G50030/AT5G49450/AT5G56860	3
GO:0009638	phototropism	3/1132	24/21911	0.124572	0.399232	0.341868	AT3G44610/AT4G08920/AT4G26610	3
GO:0015780	nucleotide-sugar transmembrane transport	3/1132	24/21911	0.124572	0.399232	0.341868	AT1G76340/AT1G77610/AT4G23010	3
GO:0043650	dicarboxylic acid biosynthetic process	3/1132	24/21911	0.124572	0.399232	0.341868	AT1G48860/AT2G28880/AT2G41220	3
GO:0140115	export across plasma membrane	3/1132	24/21911	0.124572	0.399232	0.341868	AT1G35720/AT1G44800/AT2G18960	3
GO:0001731	formation of translation preinitiation complex	2/1132	12/21911	0.124945	0.399232	0.341868	AT1G09150/AT1G36730	2
GO:0006559	L-phenylalanine catabolic process	2/1132	12/21911	0.124945	0.399232	0.341868	AT1G06570/AT2G37040	2
GO:0030388	fructose 1,6-bisphosphate metabolic process	2/1132	12/21911	0.124945	0.399232	0.341868	AT2G36460/AT3G52930	2
GO:0032922	circadian regulation of gene expression	2/1132	12/21911	0.124945	0.399232	0.341868	AT4G08920/AT5G64170	2
GO:0042753	positive regulation of circadian rhythm	2/1132	12/21911	0.124945	0.399232	0.341868	AT1G17455/AT3G46640	2
GO:0046654	tetrahydrofolate biosynthetic process	2/1132	12/21911	0.124945	0.399232	0.341868	AT2G28880/AT3G11750	2
GO:0050779	RNA destabilization	2/1132	12/21911	0.124945	0.399232	0.341868	AT3G13060/AT3G13460	2
GO:0055069	zinc ion homeostasis	2/1132	12/21911	0.124945	0.399232	0.341868	AT3G13772/AT4G39080	2
GO:0060260	regulation of transcription initiation from RNA polymerase II promoter	2/1132	12/21911	0.124945	0.399232	0.341868	AT3G05530/AT5G43010	2
GO:0060261	positive regulation of transcription initiation from RNA polymerase II promoter	2/1132	12/21911	0.124945	0.399232	0.341868	AT3G05530/AT5G43010	2
GO:0061157	mRNA destabilization	2/1132	12/21911	0.124945	0.399232	0.341868	AT3G13060/AT3G13460	2
GO:1900368	regulation of RNA interference	2/1132	12/21911	0.124945	0.399232	0.341868	AT2G16390/AT3G27670	2
GO:1902222	erythrose 4-phosphate/phosphoenolpyruvate family amino acid catabolic process	2/1132	12/21911	0.124945	0.399232	0.341868	AT1G06570/AT2G37040	2
GO:2000144	positive regulation of DNA-templated transcription, initiation	2/1132	12/21911	0.124945	0.399232	0.341868	AT3G05530/AT5G43010	2
GO:0009749	response to glucose	6/1132	66/21911	0.12496	0.399232	0.341868	AT1G50030/AT4G34390/AT5G01820/AT5G20700/AT5G49450/AT5G56860	6
GO:0031401	positive regulation of protein modification process	6/1132	66/21911	0.12496	0.399232	0.341868	AT2G16390/AT3G05090/AT3G52250/AT5G04510/AT5G17920/AT5G66850	6
GO:0031503	protein-containing complex localization	6/1132	66/21911	0.12496	0.399232	0.341868	AT1G33410/AT1G63810/AT1G72560/AT2G02160/AT2G21660/AT5G03540	6
GO:0045732	positive regulation of protein catabolic process	6/1132	66/21911	0.12496	0.399232	0.341868	AT1G32340/AT1G55860/AT1G70320/AT2G31510/AT4G34370/AT5G63760	6
GO:0061077	chaperone-mediated protein folding	6/1132	66/21911	0.12496	0.399232	0.341868	AT2G32120/AT3G12580/AT3G57340/AT5G02490/AT5G42020/AT5G56500	6
GO:0044042	glucan metabolic process	16/1132	226/21911	0.126056	0.402091	0.344317	AT1G05570/AT1G27680/AT1G67140/AT1G78880/AT2G31390/AT2G32530/AT2G39930/AT3G03050/AT4G03550/AT4G15210/AT4G24000/AT5G16910/AT5G48300/AT5G51830/AT5G55700/AT5G62880	16
GO:0048609	multicellular organismal reproductive process	15/1132	210/21911	0.128292	0.408575	0.349869	AT1G03060/AT2G01570/AT2G20000/AT2G20140/AT2G32700/AT3G11440/AT3G62420/AT4G19230/AT5G03740/AT5G13200/AT5G23660/AT5G49450/AT5G58070/AT5G62000/AT5G66730	15
GO:0009225	nucleotide-sugar metabolic process	5/1132	52/21911	0.129614	0.412128	0.352912	AT1G78570/AT2G45790/AT3G46440/AT3G62830/AT5G18070	5
GO:0034248	regulation of cellular amide metabolic process	9/1132	113/21911	0.13029	0.412962	0.353626	AT1G02080/AT1G26110/AT1G69410/AT3G08730/AT3G13060/AT3G13460/AT3G48630/AT5G10960/AT5G45330	9
GO:0090150	establishment of protein localization to membrane	9/1132	113/21911	0.13029	0.412962	0.353626	AT1G48635/AT1G67680/AT2G31530/AT3G07910/AT3G56930/AT3G60540/AT4G15080/AT5G13850/AT5G61970	9
GO:0048584	positive regulation of response to stimulus	19/1132	278/21911	0.131128	0.41441	0.354866	AT1G02660/AT1G50030/AT1G71220/AT2G33835/AT3G49120/AT3G62590/AT4G03550/AT4G08920/AT4G11890/AT4G17410/AT4G18390/AT4G31120/AT5G01540/AT5G03280/AT5G13320/AT5G35980/AT5G39610/AT5G58070/AT5G66850	19
GO:0030004	cellular monovalent inorganic cation homeostasis	4/1132	38/21911	0.131161	0.41441	0.354866	AT2G01980/AT2G18960/AT4G39080/AT5G58070	4
GO:0000398	mRNA splicing, via spliceosome	16/1132	228/21911	0.133016	0.419609	0.359318	AT1G29400/AT1G60170/AT2G21660/AT2G39340/AT2G42890/AT3G10400/AT3G49430/AT3G59810/AT4G26480/AT4G32270/AT4G39260/AT5G12190/AT5G27720/AT5G56140/AT5G62640/AT5G64200	16
GO:0009117	nucleotide metabolic process	24/1132	365/21911	0.13524	0.423004	0.362225	AT1G22170/AT1G28960/AT1G29880/AT1G54130/AT1G60440/AT1G62430/AT1G79010/AT2G01290/AT2G27490/AT2G36460/AT2G36580/AT3G52930/AT3G55440/AT4G08920/AT4G20320/AT4G32840/AT4G34700/AT4G39080/AT5G40760/AT5G48370/AT5G49970/AT5G56350/AT5G56630/AT5G59440	24
GO:0002831	regulation of response to biotic stimulus	9/1132	114/21911	0.1354	0.423004	0.362225	AT1G13960/AT1G50030/AT3G26830/AT3G28450/AT4G01090/AT4G08920/AT4G19040/AT5G13320/AT5G66850	9
GO:0006869	lipid transport	10/1132	130/21911	0.135618	0.423004	0.362225	AT1G13210/AT1G59820/AT1G68710/AT2G34690/AT2G41700/AT3G22600/AT3G25610/AT3G27870/AT3G47730/AT5G13070	10
GO:0002832	negative regulation of response to biotic stimulus	3/1132	25/21911	0.136419	0.423004	0.362225	AT1G13960/AT1G50030/AT3G28450	3
GO:0006094	gluconeogenesis	3/1132	25/21911	0.136419	0.423004	0.362225	AT2G36460/AT3G52930/AT3G55440	3
GO:0009688	abscisic acid biosynthetic process	3/1132	25/21911	0.136419	0.423004	0.362225	AT1G50030/AT1G67080/AT3G14440	3
GO:0032102	negative regulation of response to external stimulus	3/1132	25/21911	0.136419	0.423004	0.362225	AT1G13960/AT1G50030/AT3G28450	3
GO:0042593	glucose homeostasis	3/1132	25/21911	0.136419	0.423004	0.362225	AT1G50030/AT5G49450/AT5G56860	3
GO:0043289	apocarotenoid biosynthetic process	3/1132	25/21911	0.136419	0.423004	0.362225	AT1G50030/AT1G67080/AT3G14440	3
GO:0043901	negative regulation of multi-organism process	3/1132	25/21911	0.136419	0.423004	0.362225	AT1G13960/AT1G50030/AT3G28450	3
GO:1902645	tertiary alcohol biosynthetic process	3/1132	25/21911	0.136419	0.423004	0.362225	AT1G50030/AT1G67080/AT3G14440	3
GO:0030243	cellulose metabolic process	6/1132	68/21911	0.138488	0.427593	0.366154	AT1G78880/AT2G32530/AT3G03050/AT4G24000/AT5G16910/AT5G62880	6
GO:0009126	purine nucleoside monophosphate metabolic process	11/1132	147/21911	0.139574	0.427593	0.366154	AT1G22170/AT1G79010/AT2G36460/AT2G36580/AT3G52930/AT3G55440/AT4G32840/AT4G34700/AT4G39080/AT5G56350/AT5G56630	11
GO:0009167	purine ribonucleoside monophosphate metabolic process	11/1132	147/21911	0.139574	0.427593	0.366154	AT1G22170/AT1G79010/AT2G36460/AT2G36580/AT3G52930/AT3G55440/AT4G32840/AT4G34700/AT4G39080/AT5G56350/AT5G56630	11
GO:0009814	defense response, incompatible interaction	8/1132	99/21911	0.139621	0.427593	0.366154	AT1G22070/AT1G74710/AT3G26830/AT4G08920/AT4G19660/AT5G03280/AT5G06950/AT5G13320	8
GO:0009908	flower development	31/1132	489/21911	0.140362	0.427593	0.366154	AT1G14400/AT1G19270/AT1G27320/AT1G43850/AT1G72560/AT2G32700/AT2G45190/AT3G02130/AT3G02780/AT3G11440/AT3G18990/AT3G21150/AT3G26810/AT3G33520/AT3G52250/AT4G04885/AT4G21530/AT4G29010/AT4G31120/AT4G35600/AT4G38680/AT5G39610/AT5G41410/AT5G42400/AT5G45780/AT5G49020/AT5G49450/AT5G56860/AT5G57360/AT5G62000/AT5G62090	31
GO:0006000	fructose metabolic process	2/1132	13/21911	0.142816	0.427593	0.366154	AT2G31390/AT5G51830	2
GO:0006074	(1->3)-beta-D-glucan metabolic process	2/1132	13/21911	0.142816	0.427593	0.366154	AT1G05570/AT4G03550	2
GO:0006075	(1->3)-beta-D-glucan biosynthetic process	2/1132	13/21911	0.142816	0.427593	0.366154	AT1G05570/AT4G03550	2
GO:0010189	vitamin E biosynthetic process	2/1132	13/21911	0.142816	0.427593	0.366154	AT1G06570/AT1G64970	2
GO:0015695	organic cation transport	2/1132	13/21911	0.142816	0.427593	0.366154	AT4G01100/AT5G51050	2
GO:0016973	poly(A)+ mRNA export from nucleus	2/1132	13/21911	0.142816	0.427593	0.366154	AT1G33410/AT2G02160	2
GO:0018107	peptidyl-threonine phosphorylation	2/1132	13/21911	0.142816	0.427593	0.366154	AT1G73460/AT5G35980	2
GO:0018210	peptidyl-threonine modification	2/1132	13/21911	0.142816	0.427593	0.366154	AT1G73460/AT5G35980	2
GO:0019430	removal of superoxide radicals	2/1132	13/21911	0.142816	0.427593	0.366154	AT1G56650/AT4G25100	2
GO:0033157	regulation of intracellular protein transport	2/1132	13/21911	0.142816	0.427593	0.366154	AT4G32250/AT5G61010	2
GO:0042360	vitamin E metabolic process	2/1132	13/21911	0.142816	0.427593	0.366154	AT1G06570/AT1G64970	2
GO:0071450	cellular response to oxygen radical	2/1132	13/21911	0.142816	0.427593	0.366154	AT1G56650/AT4G25100	2
GO:0071451	cellular response to superoxide	2/1132	13/21911	0.142816	0.427593	0.366154	AT1G56650/AT4G25100	2
GO:0080001	mucilage extrusion from seed coat	2/1132	13/21911	0.142816	0.427593	0.366154	AT1G03060/AT2G32700	2
GO:0097428	protein maturation by iron-sulfur cluster transfer	2/1132	13/21911	0.142816	0.427593	0.366154	AT1G51390/AT3G50845	2
GO:1901679	nucleotide transmembrane transport	2/1132	13/21911	0.142816	0.427593	0.366154	AT3G08580/AT5G51050	2
GO:1901989	positive regulation of cell cycle phase transition	2/1132	13/21911	0.142816	0.427593	0.366154	AT2G20000/AT4G21530	2
GO:1901992	positive regulation of mitotic cell cycle phase transition	2/1132	13/21911	0.142816	0.427593	0.366154	AT2G20000/AT4G21530	2
GO:0006163	purine nucleotide metabolic process	16/1132	231/21911	0.143859	0.42983	0.36807	AT1G22170/AT1G28960/AT1G54130/AT1G60440/AT1G79010/AT2G27490/AT2G36460/AT2G36580/AT3G52930/AT3G55440/AT4G32840/AT4G34700/AT4G39080/AT5G48370/AT5G56350/AT5G56630	16
GO:0009611	response to wounding	17/1132	248/21911	0.14421	0.42983	0.36807	AT1G07640/AT1G32920/AT1G72300/AT1G74930/AT2G02220/AT2G25180/AT2G32700/AT2G37040/AT3G51440/AT3G54420/AT3G61060/AT3G61190/AT4G16760/AT4G34190/AT5G03280/AT5G12140/AT5G47010	17
GO:0065002	intracellular protein transmembrane transport	8/1132	100/21911	0.145359	0.42983	0.36807	AT2G31530/AT3G07560/AT3G07910/AT3G60540/AT4G03320/AT4G32250/AT5G23395/AT5G55200	8
GO:0002218	activation of innate immune response	5/1132	54/21911	0.145433	0.42983	0.36807	AT1G71220/AT3G49120/AT4G03550/AT5G01540/AT5G66850	5
GO:0071166	ribonucleoprotein complex localization	5/1132	54/21911	0.145433	0.42983	0.36807	AT1G33410/AT1G63810/AT1G72560/AT2G02160/AT2G21660	5
GO:0071426	ribonucleoprotein complex export from nucleus	5/1132	54/21911	0.145433	0.42983	0.36807	AT1G33410/AT1G63810/AT1G72560/AT2G02160/AT2G21660	5
GO:0072666	establishment of protein localization to vacuole	5/1132	54/21911	0.145433	0.42983	0.36807	AT1G48090/AT2G14720/AT2G45980/AT4G24690/AT5G24740	5
GO:0097237	cellular response to toxic substance	5/1132	54/21911	0.145433	0.42983	0.36807	AT1G05680/AT1G20630/AT1G56650/AT4G17410/AT4G25100	5
GO:0018958	phenol-containing compound metabolic process	6/1132	69/21911	0.145497	0.42983	0.36807	AT1G28380/AT1G29690/AT1G74710/AT2G18750/AT2G37040/AT2G43820	6
GO:0009259	ribonucleotide metabolic process	17/1132	249/21911	0.1478	0.43587	0.373242	AT1G22170/AT1G28960/AT1G54130/AT1G60440/AT1G79010/AT2G27490/AT2G36460/AT2G36580/AT3G52930/AT3G55440/AT4G20320/AT4G32840/AT4G34700/AT4G39080/AT5G48370/AT5G56350/AT5G56630	17
GO:0009937	regulation of gibberellic acid mediated signaling pathway	3/1132	26/21911	0.148632	0.43587	0.373242	AT2G01570/AT5G56860/AT5G66730	3
GO:0010229	inflorescence development	3/1132	26/21911	0.148632	0.43587	0.373242	AT2G45190/AT3G02260/AT4G29900	3
GO:0043467	regulation of generation of precursor metabolites and energy	3/1132	26/21911	0.148632	0.43587	0.373242	AT1G71500/AT3G03380/AT4G38680	3
GO:1905269	positive regulation of chromatin organization	3/1132	26/21911	0.148632	0.43587	0.373242	AT2G16390/AT3G52250/AT5G17920	3
GO:0006650	glycerophospholipid metabolic process	11/1132	149/21911	0.148927	0.436097	0.373436	AT1G11880/AT1G62430/AT1G71010/AT3G14270/AT4G00240/AT4G16700/AT4G25970/AT4G33240/AT4G39800/AT5G54390/AT5G62130	11
GO:0006081	cellular aldehyde metabolic process	7/1132	85/21911	0.149556	0.436604	0.373871	AT2G01290/AT2G36460/AT3G52930/AT3G55440/AT4G15560/AT5G40760/AT5G49970	7
GO:0016571	histone methylation	7/1132	85/21911	0.149556	0.436604	0.373871	AT2G16390/AT3G33520/AT4G17410/AT4G31120/AT5G17920/AT5G42400/AT5G49020	7
GO:0071214	cellular response to abiotic stimulus	14/1132	199/21911	0.150138	0.436604	0.373871	AT1G03060/AT1G05680/AT1G67580/AT1G78380/AT1G79410/AT3G03740/AT3G20660/AT3G21150/AT3G59060/AT4G08920/AT4G34190/AT4G38740/AT5G12140/AT5G62460	14
GO:0104004	cellular response to environmental stimulus	14/1132	199/21911	0.150138	0.436604	0.373871	AT1G03060/AT1G05680/AT1G67580/AT1G78380/AT1G79410/AT3G03740/AT3G20660/AT3G21150/AT3G59060/AT4G08920/AT4G34190/AT4G38740/AT5G12140/AT5G62460	14
GO:0000288	nuclear-transcribed mRNA catabolic process, deadenylation-dependent decay	4/1132	40/21911	0.150192	0.436604	0.373871	AT1G02080/AT3G22270/AT4G14990/AT5G10960	4
GO:0019693	ribose phosphate metabolic process	19/1132	284/21911	0.150865	0.437924	0.375001	AT1G22170/AT1G28960/AT1G54130/AT1G60440/AT1G79010/AT2G01290/AT2G27490/AT2G36460/AT2G36580/AT3G52930/AT3G55440/AT4G20320/AT4G32840/AT4G34700/AT4G39080/AT5G40760/AT5G48370/AT5G56350/AT5G56630	19
GO:0042023	DNA endoreduplication	5/1132	55/21911	0.153637	0.440984	0.377621	AT1G10690/AT1G19270/AT3G48160/AT4G37630/AT4G38600	5
GO:0072665	protein localization to vacuole	5/1132	55/21911	0.153637	0.440984	0.377621	AT1G48090/AT2G14720/AT2G45980/AT4G24690/AT5G24740	5
GO:0033692	cellular polysaccharide biosynthetic process	14/1132	200/21911	0.154272	0.440984	0.377621	AT1G05570/AT1G27680/AT1G78880/AT2G31390/AT2G32530/AT2G39930/AT3G03050/AT3G46440/AT4G03550/AT4G24000/AT5G16910/AT5G48300/AT5G51830/AT5G62880	14
GO:0032504	multicellular organism reproduction	15/1132	217/21911	0.154917	0.440984	0.377621	AT1G03060/AT2G01570/AT2G20000/AT2G20140/AT2G32700/AT3G11440/AT3G62420/AT4G19230/AT5G03740/AT5G13200/AT5G23660/AT5G49450/AT5G58070/AT5G62000/AT5G66730	15
GO:0016049	cell growth	31/1132	495/21911	0.155649	0.440984	0.377621	AT1G03060/AT1G26770/AT1G31780/AT1G48550/AT1G49240/AT1G50030/AT1G63530/AT1G72300/AT1G74160/AT1G74360/AT2G03060/AT2G20000/AT2G20290/AT2G25790/AT3G02260/AT3G05580/AT3G07880/AT3G13870/AT3G48820/AT3G49120/AT3G55500/AT3G56930/AT3G60630/AT4G05530/AT4G08920/AT4G30160/AT5G02260/AT5G03540/AT5G16910/AT5G49680/AT5G55230	31
GO:0009627	systemic acquired resistance	7/1132	86/21911	0.156059	0.440984	0.377621	AT1G22070/AT1G74710/AT3G26830/AT4G08920/AT4G19660/AT5G06950/AT5G13320	7
GO:0009156	ribonucleoside monophosphate biosynthetic process	9/1132	118/21911	0.156853	0.440984	0.377621	AT1G22170/AT2G36460/AT2G36580/AT3G52930/AT3G55440/AT4G32840/AT4G39080/AT5G56350/AT5G56630	9
GO:0071806	protein transmembrane transport	8/1132	102/21911	0.157173	0.440984	0.377621	AT2G31530/AT3G07560/AT3G07910/AT3G60540/AT4G03320/AT4G32250/AT5G23395/AT5G55200	8
GO:0006767	water-soluble vitamin metabolic process	6/1132	71/21911	0.159986	0.440984	0.377621	AT2G28880/AT2G45790/AT2G46110/AT4G26850/AT5G32470/AT5G49970	6
GO:0009746	response to hexose	6/1132	71/21911	0.159986	0.440984	0.377621	AT1G50030/AT4G34390/AT5G01820/AT5G20700/AT5G49450/AT5G56860	6
GO:0000122	negative regulation of transcription by RNA polymerase II	4/1132	41/21911	0.16008	0.440984	0.377621	AT1G43850/AT2G47210/AT3G52250/AT5G62090	4
GO:0002237	response to molecule of bacterial origin	4/1132	41/21911	0.16008	0.440984	0.377621	AT1G59820/AT3G05010/AT3G22600/AT5G03280	4
GO:0048278	vesicle docking	4/1132	41/21911	0.16008	0.440984	0.377621	AT1G02010/AT3G09900/AT3G53610/AT5G59840	4
GO:0000304	response to singlet oxygen	2/1132	14/21911	0.161177	0.440984	0.377621	AT4G08920/AT5G55580	2
GO:0001676	long-chain fatty acid metabolic process	2/1132	14/21911	0.161177	0.440984	0.377621	AT1G07380/AT4G16760	2
GO:0006448	regulation of translational elongation	2/1132	14/21911	0.161177	0.440984	0.377621	AT1G69410/AT3G48630	2
GO:0006775	fat-soluble vitamin metabolic process	2/1132	14/21911	0.161177	0.440984	0.377621	AT1G06570/AT1G64970	2
GO:0009704	de-etiolation	2/1132	14/21911	0.161177	0.440984	0.377621	AT4G32250/AT4G38740	2
GO:0010044	response to aluminum ion	2/1132	14/21911	0.161177	0.440984	0.377621	AT2G32700/AT5G62090	2
GO:0010600	regulation of auxin biosynthetic process	2/1132	14/21911	0.161177	0.440984	0.377621	AT3G59060/AT5G17300	2
GO:0034308	primary alcohol metabolic process	2/1132	14/21911	0.161177	0.440984	0.377621	AT1G54570/AT5G64440	2
GO:0042362	fat-soluble vitamin biosynthetic process	2/1132	14/21911	0.161177	0.440984	0.377621	AT1G06570/AT1G64970	2
GO:0048354	mucilage biosynthetic process involved in seed coat development	2/1132	14/21911	0.161177	0.440984	0.377621	AT5G03540/AT5G62620	2
GO:0051098	regulation of binding	2/1132	14/21911	0.161177	0.440984	0.377621	AT2G16390/AT5G15540	2
GO:0060688	regulation of morphogenesis of a branching structure	2/1132	14/21911	0.161177	0.440984	0.377621	AT2G31070/AT4G18390	2
GO:0080113	regulation of seed growth	2/1132	14/21911	0.161177	0.440984	0.377621	AT1G19270/AT2G25180	2
GO:2000032	regulation of secondary shoot formation	2/1132	14/21911	0.161177	0.440984	0.377621	AT2G31070/AT4G18390	2
GO:0006378	mRNA polyadenylation	3/1132	27/21911	0.16118	0.440984	0.377621	AT1G73820/AT4G04885/AT5G02670	3
GO:0006555	methionine metabolic process	3/1132	27/21911	0.16118	0.440984	0.377621	AT4G15415/AT5G17920/AT5G20980	3
GO:0006672	ceramide metabolic process	3/1132	27/21911	0.16118	0.440984	0.377621	AT1G07380/AT1G13580/AT1G26200	3
GO:0010104	regulation of ethylene-activated signaling pathway	3/1132	27/21911	0.16118	0.440984	0.377621	AT2G25490/AT3G23150/AT5G25350	3
GO:0015851	nucleobase transport	3/1132	27/21911	0.16118	0.440984	0.377621	AT1G57990/AT4G08700/AT5G03555	3
GO:0032273	positive regulation of protein polymerization	3/1132	27/21911	0.16118	0.440984	0.377621	AT1G60430/AT5G54650/AT5G55230	3
GO:0042744	hydrogen peroxide catabolic process	3/1132	27/21911	0.16118	0.440984	0.377621	AT1G20630/AT1G77490/AT4G35090	3
GO:0043631	RNA polyadenylation	3/1132	27/21911	0.16118	0.440984	0.377621	AT1G73820/AT4G04885/AT5G02670	3
GO:0051260	protein homooligomerization	3/1132	27/21911	0.16118	0.440984	0.377621	AT3G20290/AT3G28007/AT5G23660	3
GO:0060969	negative regulation of gene silencing	3/1132	27/21911	0.16118	0.440984	0.377621	AT1G48620/AT1G75660/AT3G27670	3
GO:0070297	regulation of phosphorelay signal transduction system	3/1132	27/21911	0.16118	0.440984	0.377621	AT2G25490/AT3G23150/AT5G25350	3
GO:0071483	cellular response to blue light	3/1132	27/21911	0.16118	0.440984	0.377621	AT3G21150/AT4G08920/AT4G38740	3
GO:0090056	regulation of chlorophyll metabolic process	3/1132	27/21911	0.16118	0.440984	0.377621	AT1G27320/AT2G25180/AT5G56860	3
GO:0098661	inorganic anion transmembrane transport	3/1132	27/21911	0.16118	0.440984	0.377621	AT2G33770/AT4G24570/AT5G51050	3
GO:2000031	regulation of salicylic acid mediated signaling pathway	3/1132	27/21911	0.16118	0.440984	0.377621	AT4G05040/AT4G15415/AT4G19660	3
GO:0002253	activation of immune response	5/1132	56/21911	0.162029	0.441031	0.377661	AT1G71220/AT3G49120/AT4G03550/AT5G01540/AT5G66850	5
GO:0010311	lateral root formation	5/1132	56/21911	0.162029	0.441031	0.377661	AT2G17500/AT3G02260/AT3G05090/AT3G53180/AT5G57740	5
GO:0042364	water-soluble vitamin biosynthetic process	5/1132	56/21911	0.162029	0.441031	0.377661	AT2G28880/AT2G45790/AT2G46110/AT4G26850/AT5G32470	5
GO:0033043	regulation of organelle organization	18/1132	270/21911	0.162079	0.441031	0.377661	AT1G10690/AT1G26110/AT1G29400/AT1G48620/AT1G60430/AT2G16390/AT2G20000/AT2G42890/AT3G52250/AT4G21530/AT4G35950/AT5G15540/AT5G17920/AT5G45330/AT5G54650/AT5G55230/AT5G61010/AT5G62880	18
GO:0032101	regulation of response to external stimulus	9/1132	119/21911	0.162461	0.441471	0.378038	AT1G13960/AT1G50030/AT3G26830/AT3G28450/AT4G01090/AT4G08920/AT4G19040/AT5G13320/AT5G66850	9
GO:0010565	regulation of cellular ketone metabolic process	8/1132	103/21911	0.163245	0.442998	0.379347	AT1G28380/AT1G29690/AT1G50030/AT1G67140/AT2G18750/AT3G51770/AT5G49450/AT5G57740	8
GO:0006753	nucleoside phosphate metabolic process	24/1132	375/21911	0.164929	0.446962	0.38274	AT1G22170/AT1G28960/AT1G29880/AT1G54130/AT1G60440/AT1G62430/AT1G79010/AT2G01290/AT2G27490/AT2G36460/AT2G36580/AT3G52930/AT3G55440/AT4G08920/AT4G20320/AT4G32840/AT4G34700/AT4G39080/AT5G40760/AT5G48370/AT5G49970/AT5G56350/AT5G56630/AT5G59440	24
GO:0000375	RNA splicing, via transesterification reactions	17/1132	254/21911	0.166478	0.449941	0.385292	AT1G29400/AT1G60170/AT1G70070/AT2G21660/AT2G39340/AT2G42890/AT3G10400/AT3G49430/AT3G59810/AT4G26480/AT4G32270/AT4G39260/AT5G12190/AT5G27720/AT5G56140/AT5G62640/AT5G64200	17
GO:0000377	RNA splicing, via transesterification reactions with bulged adenosine as nucleophile	17/1132	254/21911	0.166478	0.449941	0.385292	AT1G29400/AT1G60170/AT1G70070/AT2G21660/AT2G39340/AT2G42890/AT3G10400/AT3G49430/AT3G59810/AT4G26480/AT4G32270/AT4G39260/AT5G12190/AT5G27720/AT5G56140/AT5G62640/AT5G64200	17
GO:0022604	regulation of cell morphogenesis	8/1132	104/21911	0.169424	0.457285	0.391581	AT1G74160/AT2G03060/AT2G20000/AT2G25790/AT4G08920/AT4G35950/AT5G49430/AT5G62880	8
GO:0017001	antibiotic catabolic process	4/1132	42/21911	0.170199	0.457375	0.391658	AT1G20630/AT1G77490/AT2G37040/AT4G35090	4
GO:0051156	glucose 6-phosphate metabolic process	4/1132	42/21911	0.170199	0.457375	0.391658	AT2G01290/AT2G36460/AT3G52930/AT5G40760	4
GO:0051261	protein depolymerization	4/1132	42/21911	0.170199	0.457375	0.391658	AT3G46000/AT4G12770/AT4G12780/AT4G30160	4
GO:0006664	glycolipid metabolic process	5/1132	57/21911	0.170601	0.457375	0.391658	AT1G11880/AT1G12640/AT5G12290/AT5G20410/AT5G62130	5
GO:1903509	liposaccharide metabolic process	5/1132	57/21911	0.170601	0.457375	0.391658	AT1G11880/AT1G12640/AT5G12290/AT5G20410/AT5G62130	5
GO:0048507	meristem development	20/1132	307/21911	0.170884	0.457522	0.391783	AT1G15750/AT1G27320/AT1G33410/AT1G72560/AT1G75820/AT2G20000/AT2G20140/AT2G25180/AT2G32700/AT2G45190/AT3G02130/AT3G13300/AT3G52250/AT3G54280/AT4G08920/AT4G24190/AT4G32700/AT5G24740/AT5G45780/AT5G62430	20
GO:0032268	regulation of cellular protein metabolic process	24/1132	377/21911	0.171267	0.457924	0.392128	AT1G02080/AT1G26110/AT1G32340/AT1G69410/AT2G16390/AT2G31510/AT2G31820/AT3G05090/AT3G08730/AT3G13060/AT3G13460/AT3G48630/AT3G50070/AT3G52250/AT4G34370/AT4G37630/AT4G38740/AT5G04510/AT5G10960/AT5G17920/AT5G45330/AT5G47420/AT5G63760/AT5G66850	24
GO:0005996	monosaccharide metabolic process	10/1132	137/21911	0.171493	0.457924	0.392128	AT2G31390/AT2G36460/AT2G45790/AT3G46440/AT3G52930/AT3G55440/AT3G62830/AT4G26850/AT5G40760/AT5G51830	10
GO:0006896	Golgi to vacuole transport	3/1132	28/21911	0.174032	0.459188	0.39321	AT1G10290/AT1G60070/AT2G14720	3
GO:0018345	protein palmitoylation	3/1132	28/21911	0.174032	0.459188	0.39321	AT3G22942/AT3G56930/AT4G15080	3
GO:0019319	hexose biosynthetic process	3/1132	28/21911	0.174032	0.459188	0.39321	AT2G36460/AT3G52930/AT3G55440	3
GO:0030641	regulation of cellular pH	3/1132	28/21911	0.174032	0.459188	0.39321	AT2G01980/AT2G18960/AT4G39080	3
GO:0033047	regulation of mitotic sister chromatid segregation	3/1132	28/21911	0.174032	0.459188	0.39321	AT2G20000/AT4G21530/AT5G15540	3
GO:0043044	ATP-dependent chromatin remodeling	3/1132	28/21911	0.174032	0.459188	0.39321	AT2G36740/AT2G47210/AT3G33520	3
GO:0051453	regulation of intracellular pH	3/1132	28/21911	0.174032	0.459188	0.39321	AT2G01980/AT2G18960/AT4G39080	3
GO:0052543	callose deposition in cell wall	3/1132	28/21911	0.174032	0.459188	0.39321	AT4G03550/AT4G26850/AT5G03280	3
GO:0098869	cellular oxidant detoxification	3/1132	28/21911	0.174032	0.459188	0.39321	AT1G20630/AT1G56650/AT4G25100	3
GO:0009100	glycoprotein metabolic process	12/1132	171/21911	0.17499	0.46018	0.394059	AT1G12990/AT1G71220/AT2G26100/AT2G44660/AT2G45790/AT3G11040/AT3G45400/AT3G48820/AT4G18270/AT4G21060/AT5G62620/AT5G67540	12
GO:0009116	nucleoside metabolic process	7/1132	89/21911	0.17632	0.46018	0.394059	AT1G05620/AT1G27320/AT1G54130/AT3G26410/AT4G15415/AT4G20320/AT5G28050	7
GO:0000271	polysaccharide biosynthetic process	16/1132	240/21911	0.179193	0.46018	0.394059	AT1G05570/AT1G24170/AT1G27680/AT1G78880/AT2G31390/AT2G32530/AT2G32700/AT2G39930/AT3G03050/AT3G46440/AT4G03550/AT4G24000/AT5G16910/AT5G48300/AT5G51830/AT5G62880	16
GO:0034440	lipid oxidation	5/1132	58/21911	0.179344	0.46018	0.394059	AT1G50940/AT3G07560/AT3G58750/AT4G16760/AT4G29010	5
GO:0046364	monosaccharide biosynthetic process	5/1132	58/21911	0.179344	0.46018	0.394059	AT2G36460/AT2G45790/AT3G52930/AT3G55440/AT4G26850	5
GO:0000303	response to superoxide	2/1132	15/21911	0.17993	0.46018	0.394059	AT1G56650/AT4G25100	2
GO:0000305	response to oxygen radical	2/1132	15/21911	0.17993	0.46018	0.394059	AT1G56650/AT4G25100	2
GO:0006002	fructose 6-phosphate metabolic process	2/1132	15/21911	0.17993	0.46018	0.394059	AT4G32840/AT5G56630	2
GO:0006541	glutamine metabolic process	2/1132	15/21911	0.17993	0.46018	0.394059	AT2G41220/AT3G53180	2
GO:0006828	manganese ion transport	2/1132	15/21911	0.17993	0.46018	0.394059	AT2G23150/AT3G13320	2
GO:0009164	nucleoside catabolic process	2/1132	15/21911	0.17993	0.46018	0.394059	AT1G05620/AT5G28050	2
GO:0009635	response to herbicide	2/1132	15/21911	0.17993	0.46018	0.394059	AT4G17410/AT5G58070	2
GO:0010072	primary shoot apical meristem specification	2/1132	15/21911	0.17993	0.46018	0.394059	AT1G15750/AT3G13300	2
GO:0010540	basipetal auxin transport	2/1132	15/21911	0.17993	0.46018	0.394059	AT3G22942/AT4G26610	2
GO:0032958	inositol phosphate biosynthetic process	2/1132	15/21911	0.17993	0.46018	0.394059	AT4G39800/AT5G58730	2
GO:0034656	nucleobase-containing small molecule catabolic process	2/1132	15/21911	0.17993	0.46018	0.394059	AT1G05620/AT5G28050	2
GO:0044804	autophagy of nucleus	2/1132	15/21911	0.17993	0.46018	0.394059	AT2G31260/AT3G18770	2
GO:0046417	chorismate metabolic process	2/1132	15/21911	0.17993	0.46018	0.394059	AT1G48860/AT2G28880	2
GO:0048829	root cap development	2/1132	15/21911	0.17993	0.46018	0.394059	AT2G20000/AT3G53180	2
GO:0051123	RNA polymerase II preinitiation complex assembly	2/1132	15/21911	0.17993	0.46018	0.394059	AT3G05530/AT5G43010	2
GO:0071216	cellular response to biotic stimulus	2/1132	15/21911	0.17993	0.46018	0.394059	AT1G43850/AT2G32700	2
GO:0098781	ncRNA transcription	2/1132	15/21911	0.17993	0.46018	0.394059	AT1G50030/AT2G02955	2
GO:1903829	positive regulation of cellular protein localization	2/1132	15/21911	0.17993	0.46018	0.394059	AT4G32250/AT5G15540	2
GO:2001006	regulation of cellulose biosynthetic process	2/1132	15/21911	0.17993	0.46018	0.394059	AT1G78880/AT5G62880	2
GO:0047484	regulation of response to osmotic stress	4/1132	43/21911	0.180535	0.460547	0.394374	AT1G30580/AT2G32700/AT5G58070/AT5G62090	4
GO:0060249	anatomical structure homeostasis	4/1132	43/21911	0.180535	0.460547	0.394374	AT1G07130/AT2G45700/AT5G13820/AT5G45780	4
GO:0008283	cell proliferation	7/1132	90/21911	0.183313	0.466585	0.399544	AT1G19270/AT1G78570/AT3G08730/AT3G11440/AT3G50070/AT5G22220/AT5G62000	7
GO:0051726	regulation of cell cycle	16/1132	241/21911	0.183368	0.466585	0.399544	AT1G10690/AT1G19270/AT1G29400/AT1G67580/AT1G80710/AT2G20000/AT2G20580/AT2G42890/AT3G05380/AT3G48160/AT3G50070/AT4G21530/AT4G32700/AT4G37630/AT5G15540/AT5G22220	16
GO:0046777	protein autophosphorylation	13/1132	190/21911	0.185096	0.470384	0.402797	AT1G11050/AT1G67840/AT1G75820/AT2G41140/AT3G45240/AT3G56760/AT4G08920/AT4G23250/AT5G04510/AT5G14640/AT5G24010/AT5G35980/AT5G66850	13
GO:0009124	nucleoside monophosphate biosynthetic process	9/1132	123/21911	0.185817	0.471617	0.403853	AT1G22170/AT2G36460/AT2G36580/AT3G52930/AT3G55440/AT4G32840/AT4G39080/AT5G56350/AT5G56630	9
GO:0034765	regulation of ion transmembrane transport	3/1132	29/21911	0.187159	0.472625	0.404716	AT2G33770/AT4G08920/AT5G62000	3
GO:1901401	regulation of tetrapyrrole metabolic process	3/1132	29/21911	0.187159	0.472625	0.404716	AT1G27320/AT2G25180/AT5G56860	3
GO:2001023	regulation of response to drug	3/1132	29/21911	0.187159	0.472625	0.404716	AT4G05040/AT4G15415/AT4G19660	3
GO:2001038	regulation of cellular response to drug	3/1132	29/21911	0.187159	0.472625	0.404716	AT4G05040/AT4G15415/AT4G19660	3
GO:0034637	cellular carbohydrate biosynthetic process	16/1132	242/21911	0.187591	0.473118	0.405138	AT1G05570/AT1G06410/AT1G27680/AT1G78880/AT2G31390/AT2G32530/AT2G39930/AT3G03050/AT3G46440/AT4G03550/AT4G24000/AT4G39800/AT5G16910/AT5G48300/AT5G51830/AT5G62880	16
GO:0006611	protein export from nucleus	5/1132	59/21911	0.18825	0.473586	0.405539	AT1G33410/AT1G63810/AT1G72560/AT2G02160/AT2G21660	5
GO:0051606	detection of stimulus	5/1132	59/21911	0.18825	0.473586	0.405539	AT1G67840/AT2G48060/AT3G59060/AT4G08920/AT4G38740	5
GO:0009741	response to brassinosteroid	8/1132	107/21911	0.188578	0.473814	0.405735	AT1G50030/AT2G30980/AT3G21650/AT4G00710/AT4G33430/AT4G35230/AT4G38360/AT4G38740	8
GO:0044262	cellular carbohydrate metabolic process	26/1132	418/21911	0.189509	0.475555	0.407225	AT1G05570/AT1G06410/AT1G07640/AT1G27680/AT1G35580/AT1G67140/AT1G78880/AT2G31390/AT2G32530/AT2G39930/AT3G01640/AT3G03050/AT3G46440/AT3G54440/AT3G55440/AT4G03550/AT4G15210/AT4G24000/AT4G24040/AT4G39800/AT5G16910/AT5G48300/AT5G51830/AT5G54390/AT5G55700/AT5G62880	26
GO:0034284	response to monosaccharide	6/1132	75/21911	0.190706	0.47796	0.409285	AT1G50030/AT4G34390/AT5G01820/AT5G20700/AT5G49450/AT5G56860	6
GO:0031324	negative regulation of cellular metabolic process	30/1132	490/21911	0.191619	0.479646	0.410729	AT1G02080/AT1G15750/AT1G26110/AT1G43850/AT1G48620/AT1G50030/AT1G60170/AT1G78880/AT2G32700/AT2G47210/AT3G03380/AT3G13060/AT3G13460/AT3G21150/AT3G27250/AT3G48160/AT3G52250/AT4G36990/AT5G03740/AT5G04590/AT5G06950/AT5G10960/AT5G17920/AT5G22090/AT5G45330/AT5G57740/AT5G62000/AT5G62090/AT5G62430/AT5G63190	30
GO:0022618	ribonucleoprotein complex assembly	12/1132	175/21911	0.195044	0.486519	0.416614	AT1G03060/AT1G09150/AT1G26110/AT1G26910/AT1G36730/AT1G60170/AT2G36620/AT3G22270/AT4G11420/AT4G14990/AT5G27720/AT5G45330	12
GO:0006479	protein methylation	8/1132	108/21911	0.195159	0.486519	0.416614	AT2G16390/AT3G33520/AT4G17410/AT4G31120/AT5G17920/AT5G42400/AT5G49020/AT5G64150	8
GO:0008213	protein alkylation	8/1132	108/21911	0.195159	0.486519	0.416614	AT2G16390/AT3G33520/AT4G17410/AT4G31120/AT5G17920/AT5G42400/AT5G49020/AT5G64150	8
GO:0009740	gibberellic acid mediated signaling pathway	5/1132	60/21911	0.197312	0.486519	0.416614	AT2G01570/AT3G11440/AT5G25900/AT5G56860/AT5G66730	5
GO:0045862	positive regulation of proteolysis	5/1132	60/21911	0.197312	0.486519	0.416614	AT1G32340/AT2G31510/AT3G05090/AT4G34370/AT5G63760	5
GO:0061136	regulation of proteasomal protein catabolic process	5/1132	60/21911	0.197312	0.486519	0.416614	AT1G32340/AT2G31510/AT4G34370/AT5G47420/AT5G63760	5
GO:0051604	protein maturation	7/1132	92/21911	0.197633	0.486519	0.416614	AT1G07510/AT1G51390/AT3G05230/AT3G50845/AT3G52640/AT4G00590/AT5G23395	7
GO:0006353	DNA-templated transcription, termination	2/1132	16/21911	0.198986	0.486519	0.416614	AT1G73820/AT4G04885	2
GO:0006949	syncytium formation	2/1132	16/21911	0.198986	0.486519	0.416614	AT1G26770/AT3G55500	2
GO:0009396	folic acid-containing compound biosynthetic process	2/1132	16/21911	0.198986	0.486519	0.416614	AT2G28880/AT3G11750	2
GO:0009938	negative regulation of gibberellic acid mediated signaling pathway	2/1132	16/21911	0.198986	0.486519	0.416614	AT2G01570/AT5G56860	2
GO:0030497	fatty acid elongation	2/1132	16/21911	0.198986	0.486519	0.416614	AT1G24360/AT4G14070	2
GO:0031062	positive regulation of histone methylation	2/1132	16/21911	0.198986	0.486519	0.416614	AT2G16390/AT5G17920	2
GO:0032950	regulation of beta-glucan metabolic process	2/1132	16/21911	0.198986	0.486519	0.416614	AT1G78880/AT5G62880	2
GO:0032951	regulation of beta-glucan biosynthetic process	2/1132	16/21911	0.198986	0.486519	0.416614	AT1G78880/AT5G62880	2
GO:0034063	stress granule assembly	2/1132	16/21911	0.198986	0.486519	0.416614	AT1G26110/AT5G45330	2
GO:0040020	regulation of meiotic nuclear division	2/1132	16/21911	0.198986	0.486519	0.416614	AT1G29400/AT2G42890	2
GO:0061014	positive regulation of mRNA catabolic process	2/1132	16/21911	0.198986	0.486519	0.416614	AT3G13060/AT3G13460	2
GO:0090481	pyrimidine nucleotide-sugar transmembrane transport	2/1132	16/21911	0.198986	0.486519	0.416614	AT1G77610/AT4G23010	2
GO:0098739	import across plasma membrane	3/1132	30/21911	0.200531	0.489698	0.419336	AT2G01980/AT2G04620/AT4G21120	3
GO:0007088	regulation of mitotic nuclear division	4/1132	45/21911	0.201797	0.491078	0.420518	AT1G10690/AT2G20000/AT4G21530/AT5G15540	4
GO:1901616	organic hydroxy compound catabolic process	4/1132	45/21911	0.201797	0.491078	0.420518	AT2G37040/AT3G55440/AT4G19230/AT5G54390	4
GO:0002239	response to oomycetes	8/1132	109/21911	0.201833	0.491078	0.420518	AT1G56650/AT3G11340/AT3G22600/AT4G11890/AT4G28350/AT4G33430/AT4G38540/AT5G01540	8
GO:0031329	regulation of cellular catabolic process	9/1132	126/21911	0.204246	0.496346	0.425029	AT1G27320/AT1G32340/AT1G50030/AT2G31510/AT3G13060/AT3G13460/AT4G34370/AT5G47420/AT5G63760	9
GO:0006352	DNA-templated transcription, initiation	7/1132	93/21911	0.204954	0.497461	0.425983	AT1G12400/AT2G02955/AT3G05530/AT3G27250/AT4G35540/AT5G39760/AT5G43010	7
GO:0008643	carbohydrate transport	5/1132	61/21911	0.20652	0.500048	0.428199	AT1G35720/AT3G19930/AT3G28007/AT5G23660/AT5G26340	5
GO:0010476	gibberellin mediated signaling pathway	5/1132	61/21911	0.20652	0.500048	0.428199	AT2G01570/AT3G11440/AT5G25900/AT5G56860/AT5G66730	5
GO:0009411	response to UV	9/1132	127/21911	0.210551	0.507589	0.434657	AT1G26910/AT2G02760/AT2G06040/AT2G37040/AT4G00730/AT4G34190/AT5G18070/AT5G55200/AT5G59920	9
GO:0062012	regulation of small molecule metabolic process	9/1132	127/21911	0.210551	0.507589	0.434657	AT1G07640/AT1G28380/AT1G29690/AT1G50030/AT1G67140/AT2G18750/AT3G51770/AT5G49450/AT5G57740	9
GO:0048527	lateral root development	10/1132	144/21911	0.211352	0.507589	0.434657	AT2G04160/AT2G17500/AT3G02260/AT3G05090/AT3G22942/AT3G53180/AT4G08920/AT5G03540/AT5G39610/AT5G57740	10
GO:0009615	response to virus	7/1132	94/21911	0.212376	0.507589	0.434657	AT1G50030/AT3G12580/AT3G45240/AT3G51440/AT3G60240/AT5G02490/AT5G60550	7
GO:0006487	protein N-linked glycosylation	4/1132	46/21911	0.212695	0.507589	0.434657	AT1G12990/AT1G71220/AT2G44660/AT2G45790	4
GO:0010562	positive regulation of phosphorus metabolic process	3/1132	31/21911	0.214119	0.507589	0.434657	AT5G04510/AT5G22090/AT5G66850	3
GO:0033500	carbohydrate homeostasis	3/1132	31/21911	0.214119	0.507589	0.434657	AT1G50030/AT5G49450/AT5G56860	3
GO:0045937	positive regulation of phosphate metabolic process	3/1132	31/21911	0.214119	0.507589	0.434657	AT5G04510/AT5G22090/AT5G66850	3
GO:0051495	positive regulation of cytoskeleton organization	3/1132	31/21911	0.214119	0.507589	0.434657	AT1G60430/AT5G54650/AT5G55230	3
GO:1902905	positive regulation of supramolecular fiber organization	3/1132	31/21911	0.214119	0.507589	0.434657	AT1G60430/AT5G54650/AT5G55230	3
GO:1903008	organelle disassembly	3/1132	31/21911	0.214119	0.507589	0.434657	AT2G31260/AT3G18770/AT5G55580	3
GO:0000070	mitotic sister chromatid segregation	5/1132	62/21911	0.215866	0.507589	0.434657	AT1G64960/AT1G77600/AT2G20000/AT4G21530/AT5G15540	5
GO:0033865	nucleoside bisphosphate metabolic process	5/1132	62/21911	0.215866	0.507589	0.434657	AT1G28960/AT1G54130/AT1G60440/AT2G27490/AT5G48370	5
GO:0033875	ribonucleoside bisphosphate metabolic process	5/1132	62/21911	0.215866	0.507589	0.434657	AT1G28960/AT1G54130/AT1G60440/AT2G27490/AT5G48370	5
GO:0034032	purine nucleoside bisphosphate metabolic process	5/1132	62/21911	0.215866	0.507589	0.434657	AT1G28960/AT1G54130/AT1G60440/AT2G27490/AT5G48370	5
GO:0070972	protein localization to endoplasmic reticulum	5/1132	62/21911	0.215866	0.507589	0.434657	AT1G67680/AT2G31530/AT3G05230/AT3G60540/AT5G61970	5
GO:0008654	phospholipid biosynthetic process	9/1132	128/21911	0.216933	0.507589	0.434657	AT1G11880/AT1G12640/AT1G62430/AT3G02780/AT4G15560/AT4G16700/AT4G25970/AT4G39800/AT5G62130	9
GO:0010564	regulation of cell cycle process	9/1132	128/21911	0.216933	0.507589	0.434657	AT1G10690/AT1G19270/AT1G29400/AT2G20000/AT2G42890/AT3G48160/AT4G21530/AT4G32700/AT5G15540	9
GO:0000266	mitochondrial fission	2/1132	17/21911	0.218263	0.507589	0.434657	AT1G10290/AT2G01440	2
GO:0000422	autophagy of mitochondrion	2/1132	17/21911	0.218263	0.507589	0.434657	AT2G31260/AT3G18770	2
GO:0005983	starch catabolic process	2/1132	17/21911	0.218263	0.507589	0.434657	AT4G15210/AT5G55700	2
GO:0006893	Golgi to plasma membrane transport	2/1132	17/21911	0.218263	0.507589	0.434657	AT1G59820/AT5G12370	2
GO:0015919	peroxisomal membrane transport	2/1132	17/21911	0.218263	0.507589	0.434657	AT1G48635/AT3G07560	2
GO:0019856	pyrimidine nucleobase biosynthetic process	2/1132	17/21911	0.218263	0.507589	0.434657	AT4G20320/AT5G03555	2
GO:0043966	histone H3 acetylation	2/1132	17/21911	0.218263	0.507589	0.434657	AT3G52250/AT5G40550	2
GO:0046513	ceramide biosynthetic process	2/1132	17/21911	0.218263	0.507589	0.434657	AT1G13580/AT1G26200	2
GO:0046688	response to copper ion	2/1132	17/21911	0.218263	0.507589	0.434657	AT2G39450/AT4G25100	2
GO:0051223	regulation of protein transport	2/1132	17/21911	0.218263	0.507589	0.434657	AT4G32250/AT5G61010	2
GO:0061726	mitochondrion disassembly	2/1132	17/21911	0.218263	0.507589	0.434657	AT2G31260/AT3G18770	2
GO:0070201	regulation of establishment of protein localization	2/1132	17/21911	0.218263	0.507589	0.434657	AT4G32250/AT5G61010	2
GO:0080112	seed growth	2/1132	17/21911	0.218263	0.507589	0.434657	AT1G19270/AT2G25180	2
GO:0090087	regulation of peptide transport	2/1132	17/21911	0.218263	0.507589	0.434657	AT4G32250/AT5G61010	2
GO:1900425	negative regulation of defense response to bacterium	2/1132	17/21911	0.218263	0.507589	0.434657	AT1G13960/AT3G28450	2
GO:1905177	tracheary element differentiation	2/1132	17/21911	0.218263	0.507589	0.434657	AT1G08760/AT5G03540	2
GO:0070925	organelle assembly	12/1132	180/21911	0.22149	0.514495	0.44057	AT1G03060/AT1G26110/AT1G26910/AT2G31260/AT2G36620/AT3G18770/AT3G22270/AT4G14990/AT5G19400/AT5G27720/AT5G45330/AT5G61010	12
GO:0022411	cellular component disassembly	8/1132	112/21911	0.222385	0.515975	0.441838	AT1G69410/AT2G31260/AT3G18770/AT3G46000/AT4G12770/AT4G12780/AT4G30160/AT5G55580	8
GO:1905393	plant organ formation	9/1132	129/21911	0.22339	0.516749	0.442501	AT2G17500/AT2G31070/AT2G45190/AT3G02260/AT3G05090/AT3G53180/AT4G18390/AT4G33210/AT5G57740	9
GO:0046165	alcohol biosynthetic process	6/1132	79/21911	0.223464	0.516749	0.442501	AT1G07380/AT1G50030/AT1G67080/AT3G14440/AT4G39800/AT5G58730	6
GO:0006714	sesquiterpenoid metabolic process	4/1132	47/21911	0.223752	0.516749	0.442501	AT1G50030/AT1G67080/AT3G14440/AT4G19230	4
GO:0016556	mRNA modification	4/1132	47/21911	0.223752	0.516749	0.442501	AT1G11290/AT1G12700/AT4G09980/AT4G30700	4
GO:0046916	cellular transition metal ion homeostasis	5/1132	63/21911	0.225341	0.519817	0.445127	AT2G39450/AT3G13772/AT3G18290/AT4G04770/AT4G39080	5
GO:0009084	glutamine family amino acid biosynthetic process	3/1132	32/21911	0.227895	0.5245	0.449137	AT2G41220/AT3G53180/AT4G17830	3
GO:0017000	antibiotic biosynthetic process	3/1132	32/21911	0.227895	0.5245	0.449137	AT1G74710/AT2G18750/AT5G12290	3
GO:0009161	ribonucleoside monophosphate metabolic process	11/1132	164/21911	0.228456	0.525187	0.449726	AT1G22170/AT1G79010/AT2G36460/AT2G36580/AT3G52930/AT3G55440/AT4G32840/AT4G34700/AT4G39080/AT5G56350/AT5G56630	11
GO:0009826	unidimensional cell growth	22/1132	358/21911	0.229578	0.527159	0.451414	AT1G26770/AT1G31780/AT1G48550/AT1G49240/AT1G63530/AT1G72300/AT1G74160/AT2G03060/AT2G20000/AT2G25790/AT3G02260/AT3G05580/AT3G07880/AT3G13870/AT3G48820/AT3G49120/AT3G55500/AT3G60630/AT4G08920/AT5G02260/AT5G03540/AT5G49680	22
GO:0009066	aspartate family amino acid metabolic process	5/1132	64/21911	0.234936	0.534731	0.457899	AT3G60880/AT4G15415/AT4G31990/AT5G17920/AT5G20980	5
GO:0009827	plant-type cell wall modification	5/1132	64/21911	0.234936	0.534731	0.457899	AT1G26770/AT2G32700/AT3G55500/AT4G00730/AT5G02260	5
GO:0072528	pyrimidine-containing compound biosynthetic process	5/1132	64/21911	0.234936	0.534731	0.457899	AT1G62430/AT4G20320/AT5G03555/AT5G32470/AT5G59440	5
GO:1903050	regulation of proteolysis involved in cellular protein catabolic process	5/1132	64/21911	0.234936	0.534731	0.457899	AT1G32340/AT2G31510/AT4G34370/AT5G47420/AT5G63760	5
GO:1903362	regulation of cellular protein catabolic process	5/1132	64/21911	0.234936	0.534731	0.457899	AT1G32340/AT2G31510/AT4G34370/AT5G47420/AT5G63760	5
GO:0048588	developmental cell growth	15/1132	235/21911	0.23527	0.534731	0.457899	AT1G31780/AT1G48550/AT1G49240/AT1G63530/AT2G03060/AT2G20290/AT2G25790/AT3G05580/AT3G48820/AT3G56930/AT3G60630/AT4G05530/AT4G30160/AT5G16910/AT5G49680	15
GO:0051241	negative regulation of multicellular organismal process	10/1132	148/21911	0.235689	0.534731	0.457899	AT1G14400/AT1G19270/AT2G01570/AT3G33520/AT4G08920/AT4G15415/AT4G19040/AT4G35600/AT5G56860/AT5G62620	10
GO:0006325	chromatin organization	23/1132	378/21911	0.237585	0.534731	0.457899	AT1G11950/AT1G14400/AT1G20693/AT1G48620/AT1G60170/AT1G80210/AT2G02760/AT2G16390/AT2G17560/AT2G36740/AT2G44430/AT2G47210/AT3G24870/AT3G33520/AT3G52250/AT3G60110/AT4G17410/AT4G31120/AT5G15540/AT5G17920/AT5G40550/AT5G42400/AT5G49020	23
GO:0006144	purine nucleobase metabolic process	2/1132	18/21911	0.237688	0.534731	0.457899	AT4G34890/AT5G43600	2
GO:0009148	pyrimidine nucleoside triphosphate biosynthetic process	2/1132	18/21911	0.237688	0.534731	0.457899	AT4G20320/AT5G59440	2
GO:0015996	chlorophyll catabolic process	2/1132	18/21911	0.237688	0.534731	0.457899	AT1G27320/AT4G13250	2
GO:0032511	late endosome to vacuole transport via multivesicular body sorting pathway	2/1132	18/21911	0.237688	0.534731	0.457899	AT1G32410/AT5G63880	2
GO:0042559	pteridine-containing compound biosynthetic process	2/1132	18/21911	0.237688	0.534731	0.457899	AT2G28880/AT3G11750	2
GO:0045144	meiotic sister chromatid segregation	2/1132	18/21911	0.237688	0.534731	0.457899	AT5G04320/AT5G15540	2
GO:0048268	clathrin coat assembly	2/1132	18/21911	0.237688	0.534731	0.457899	AT2G01600/AT4G32285	2
GO:0051177	meiotic sister chromatid cohesion	2/1132	18/21911	0.237688	0.534731	0.457899	AT5G04320/AT5G15540	2
GO:1903959	regulation of anion transmembrane transport	2/1132	18/21911	0.237688	0.534731	0.457899	AT2G33770/AT4G08920	2
GO:1905428	regulation of plant organ formation	2/1132	18/21911	0.237688	0.534731	0.457899	AT2G31070/AT4G18390	2
GO:0016054	organic acid catabolic process	11/1132	166/21911	0.240161	0.538598	0.46121	AT1G06570/AT1G21400/AT1G50940/AT2G03800/AT2G37040/AT3G07560/AT3G58750/AT4G16760/AT4G19230/AT4G29010/AT5G63910	11
GO:0046395	carboxylic acid catabolic process	11/1132	166/21911	0.240161	0.538598	0.46121	AT1G06570/AT1G21400/AT1G50940/AT2G03800/AT2G37040/AT3G07560/AT3G58750/AT4G16760/AT4G19230/AT4G29010/AT5G63910	11
GO:0008380	RNA splicing	19/1132	307/21911	0.240215	0.538598	0.46121	AT1G29400/AT1G60170/AT1G70070/AT2G21660/AT2G39340/AT2G42890/AT3G10400/AT3G49430/AT3G52250/AT3G59810/AT4G26480/AT4G32270/AT4G39260/AT5G12190/AT5G27720/AT5G47010/AT5G56140/AT5G62640/AT5G64200	19
GO:0072527	pyrimidine-containing compound metabolic process	6/1132	81/21911	0.240494	0.538621	0.46123	AT1G62430/AT3G17810/AT4G20320/AT5G03555/AT5G32470/AT5G59440	6
GO:0006406	mRNA export from nucleus	3/1132	33/21911	0.241831	0.539199	0.461725	AT1G33410/AT2G02160/AT2G21660	3
GO:0006641	triglyceride metabolic process	3/1132	33/21911	0.241831	0.539199	0.461725	AT1G12640/AT1G54570/AT5G04040	3
GO:0043647	inositol phosphate metabolic process	3/1132	33/21911	0.241831	0.539199	0.461725	AT4G39800/AT5G54390/AT5G58730	3
GO:0071427	mRNA-containing ribonucleoprotein complex export from nucleus	3/1132	33/21911	0.241831	0.539199	0.461725	AT1G33410/AT2G02160/AT2G21660	3
GO:0009640	photomorphogenesis	7/1132	98/21911	0.242992	0.540052	0.462455	AT3G02260/AT3G21150/AT4G08920/AT4G18390/AT4G32250/AT4G32700/AT4G38740	7
GO:0042440	pigment metabolic process	12/1132	184/21911	0.243647	0.540052	0.462455	AT1G06570/AT1G27320/AT1G56650/AT1G71220/AT1G78570/AT2G16720/AT2G25180/AT3G02780/AT4G08920/AT4G13250/AT4G15560/AT5G56860	12
GO:0071826	ribonucleoprotein complex subunit organization	12/1132	184/21911	0.243647	0.540052	0.462455	AT1G03060/AT1G09150/AT1G26110/AT1G26910/AT1G36730/AT1G60170/AT2G36620/AT3G22270/AT4G11420/AT4G14990/AT5G27720/AT5G45330	12
GO:0006643	membrane lipid metabolic process	8/1132	115/21911	0.243665	0.540052	0.462455	AT1G07380/AT1G11880/AT1G12640/AT1G13580/AT1G26200/AT5G12290/AT5G20410/AT5G62130	8
GO:0009736	cytokinin-activated signaling pathway	5/1132	65/21911	0.244643	0.540052	0.462455	AT1G27320/AT2G25180/AT2G40670/AT2G41310/AT5G56860	5
GO:0010075	regulation of meristem growth	5/1132	65/21911	0.244643	0.540052	0.462455	AT2G25180/AT4G08920/AT4G24190/AT5G24740/AT5G45780	5
GO:0043624	cellular protein complex disassembly	5/1132	65/21911	0.244643	0.540052	0.462455	AT1G69410/AT3G46000/AT4G12770/AT4G12780/AT4G30160	5
GO:0051258	protein polymerization	5/1132	65/21911	0.244643	0.540052	0.462455	AT1G60430/AT2G38720/AT4G24690/AT5G54650/AT5G55230	5
GO:0071370	cellular response to gibberellin stimulus	5/1132	65/21911	0.244643	0.540052	0.462455	AT2G01570/AT3G11440/AT5G25900/AT5G56860/AT5G66730	5
GO:0006414	translational elongation	4/1132	49/21911	0.246286	0.540279	0.46265	AT1G07920/AT1G69410/AT3G48630/AT5G12110	4
GO:0010162	seed dormancy process	4/1132	49/21911	0.246286	0.540279	0.46265	AT2G01570/AT4G19230/AT5G03740/AT5G13200	4
GO:0022611	dormancy process	4/1132	49/21911	0.246286	0.540279	0.46265	AT2G01570/AT4G19230/AT5G03740/AT5G13200	4
GO:0040034	regulation of development, heterochronic	4/1132	49/21911	0.246286	0.540279	0.46265	AT1G33410/AT2G31070/AT4G18390/AT5G62430	4
GO:1903338	regulation of cell wall organization or biogenesis	4/1132	49/21911	0.246286	0.540279	0.46265	AT2G32700/AT4G08920/AT5G03540/AT5G62880	4
GO:0022603	regulation of anatomical structure morphogenesis	13/1132	202/21911	0.246367	0.540279	0.46265	AT1G74160/AT1G75820/AT2G03060/AT2G20000/AT2G25790/AT2G31070/AT4G08920/AT4G18390/AT4G24190/AT4G34390/AT4G35950/AT5G49430/AT5G62880	13
GO:0000819	sister chromatid segregation	6/1132	82/21911	0.249151	0.545188	0.466853	AT1G64960/AT1G77600/AT2G20000/AT4G21530/AT5G04320/AT5G15540	6
GO:0048440	carpel development	6/1132	82/21911	0.249151	0.545188	0.466853	AT1G19270/AT1G43850/AT4G21530/AT5G41410/AT5G62000/AT5G62090	6
GO:0065004	protein-DNA complex assembly	7/1132	99/21911	0.250858	0.547445	0.468786	AT1G12400/AT1G48620/AT2G02955/AT3G05530/AT4G35540/AT5G15540/AT5G43010	7
GO:0045017	glycerolipid biosynthetic process	8/1132	116/21911	0.250905	0.547445	0.468786	AT1G11880/AT1G12640/AT1G54570/AT1G62430/AT4G16700/AT4G25970/AT4G39800/AT5G62130	8
GO:0009119	ribonucleoside metabolic process	5/1132	66/21911	0.254454	0.547445	0.468786	AT1G05620/AT1G54130/AT3G26410/AT4G15415/AT4G20320	5
GO:0060968	regulation of gene silencing	5/1132	66/21911	0.254454	0.547445	0.468786	AT1G48620/AT1G75660/AT2G16390/AT3G27670/AT5G19820	5
GO:0030705	cytoskeleton-dependent intracellular transport	3/1132	34/21911	0.2559	0.547445	0.468786	AT2G20290/AT3G19960/AT5G54280	3
GO:0031124	mRNA 3'-end processing	3/1132	34/21911	0.2559	0.547445	0.468786	AT1G73820/AT4G04885/AT5G02670	3
GO:0033045	regulation of sister chromatid segregation	3/1132	34/21911	0.2559	0.547445	0.468786	AT2G20000/AT4G21530/AT5G15540	3
GO:0051028	mRNA transport	3/1132	34/21911	0.2559	0.547445	0.468786	AT1G33410/AT2G02160/AT2G21660	3
GO:0000165	MAPK cascade	2/1132	19/21911	0.257194	0.547445	0.468786	AT4G11330/AT5G66850	2
GO:0007007	inner mitochondrial membrane organization	2/1132	19/21911	0.257194	0.547445	0.468786	AT1G07510/AT3G07910	2
GO:0009147	pyrimidine nucleoside triphosphate metabolic process	2/1132	19/21911	0.257194	0.547445	0.468786	AT4G20320/AT5G59440	2
GO:0009240	isopentenyl diphosphate biosynthetic process	2/1132	19/21911	0.257194	0.547445	0.468786	AT3G02780/AT4G15560	2
GO:0010555	response to mannitol	2/1132	19/21911	0.257194	0.547445	0.468786	AT4G17410/AT4G34390	2
GO:0023014	signal transduction by protein phosphorylation	2/1132	19/21911	0.257194	0.547445	0.468786	AT4G11330/AT5G66850	2
GO:0032386	regulation of intracellular transport	2/1132	19/21911	0.257194	0.547445	0.468786	AT4G32250/AT5G61010	2
GO:0043488	regulation of mRNA stability	2/1132	19/21911	0.257194	0.547445	0.468786	AT3G13060/AT3G13460	2
GO:0046490	isopentenyl diphosphate metabolic process	2/1132	19/21911	0.257194	0.547445	0.468786	AT3G02780/AT4G15560	2
GO:0046785	microtubule polymerization	2/1132	19/21911	0.257194	0.547445	0.468786	AT2G38720/AT5G55230	2
GO:0051553	flavone biosynthetic process	2/1132	19/21911	0.257194	0.547445	0.468786	AT1G78570/AT2G16720	2
GO:0051555	flavonol biosynthetic process	2/1132	19/21911	0.257194	0.547445	0.468786	AT1G78570/AT2G16720	2
GO:0051567	histone H3-K9 methylation	2/1132	19/21911	0.257194	0.547445	0.468786	AT2G16390/AT5G17920	2
GO:0055062	phosphate ion homeostasis	2/1132	19/21911	0.257194	0.547445	0.468786	AT2G13100/AT2G33770	2
GO:0072506	trivalent inorganic anion homeostasis	2/1132	19/21911	0.257194	0.547445	0.468786	AT2G13100/AT2G33770	2
GO:1901068	guanosine-containing compound metabolic process	2/1132	19/21911	0.257194	0.547445	0.468786	AT1G54130/AT3G26410	2
GO:0048468	cell development	22/1132	365/21911	0.257504	0.547445	0.468786	AT1G03060/AT1G31780/AT1G48550/AT1G49240/AT1G63530/AT2G03060/AT2G20290/AT2G25790/AT3G05580/AT3G48820/AT3G56930/AT3G60630/AT4G00730/AT4G05530/AT4G15415/AT4G21060/AT4G30160/AT4G38600/AT5G03280/AT5G16910/AT5G22220/AT5G49680	22
GO:0035266	meristem growth	6/1132	83/21911	0.257895	0.547445	0.468786	AT2G25180/AT2G45190/AT4G08920/AT4G24190/AT5G24740/AT5G45780	6
GO:0060341	regulation of cellular localization	6/1132	83/21911	0.257895	0.547445	0.468786	AT1G03060/AT1G32410/AT4G32250/AT5G03540/AT5G15540/AT5G61010	6
GO:0009123	nucleoside monophosphate metabolic process	11/1132	169/21911	0.25812	0.547445	0.468786	AT1G22170/AT1G79010/AT2G36460/AT2G36580/AT3G52930/AT3G55440/AT4G32840/AT4G34700/AT4G39080/AT5G56350/AT5G56630	11
GO:0097435	supramolecular fiber organization	11/1132	169/21911	0.25812	0.547445	0.468786	AT1G60430/AT2G20290/AT2G38720/AT3G19960/AT3G46000/AT4G30160/AT4G35950/AT5G54280/AT5G54650/AT5G55230/AT5G62880	11
GO:0006633	fatty acid biosynthetic process	10/1132	152/21911	0.261	0.552967	0.473514	AT1G07380/AT1G08510/AT1G13580/AT1G24360/AT1G54630/AT1G64400/AT1G74960/AT2G28630/AT4G14070/AT5G51830	10
GO:0006790	sulfur compound metabolic process	25/1132	421/21911	0.263904	0.558306	0.478086	AT1G07640/AT1G28960/AT1G51390/AT1G55880/AT1G67140/AT1G76880/AT1G77290/AT1G78380/AT2G30870/AT3G26830/AT3G50845/AT3G51770/AT4G04770/AT4G15415/AT4G21990/AT5G04590/AT5G15210/AT5G17920/AT5G20980/AT5G26220/AT5G32470/AT5G48370/AT5G54390/AT5G57740/AT5G63910	25
GO:0006914	autophagy	5/1132	67/21911	0.264358	0.558306	0.478086	AT1G50030/AT2G31260/AT2G45980/AT3G18770/AT4G24690	5
GO:0061919	process utilizing autophagic mechanism	5/1132	67/21911	0.264358	0.558306	0.478086	AT1G50030/AT2G31260/AT2G45980/AT3G18770/AT4G24690	5
GO:0009624	response to nematode	6/1132	84/21911	0.266719	0.561706	0.480998	AT1G08350/AT1G43850/AT2G32700/AT3G22600/AT3G60160/AT5G53550	6
GO:0030162	regulation of proteolysis	6/1132	84/21911	0.266719	0.561706	0.480998	AT1G32340/AT2G31510/AT3G05090/AT4G34370/AT5G47420/AT5G63760	6
GO:0018105	peptidyl-serine phosphorylation	7/1132	101/21911	0.26681	0.561706	0.480998	AT1G73460/AT1G75820/AT2G41140/AT3G08730/AT3G56760/AT5G04510/AT5G35980	7
GO:0009753	response to jasmonic acid	13/1132	206/21911	0.268337	0.564325	0.483241	AT1G07640/AT1G13960/AT1G15750/AT1G56650/AT2G01570/AT3G16770/AT3G51440/AT4G19660/AT4G26850/AT4G35890/AT5G03280/AT5G06600/AT5G47010	13
GO:0046283	anthocyanin-containing compound metabolic process	4/1132	51/21911	0.269285	0.565015	0.483831	AT1G56650/AT1G71220/AT2G25180/AT4G08920	4
GO:0090332	stomatal closure	4/1132	51/21911	0.269285	0.565015	0.483831	AT1G71010/AT2G39050/AT3G05010/AT3G14270	4
GO:0016106	sesquiterpenoid biosynthetic process	3/1132	35/21911	0.270077	0.565015	0.483831	AT1G50030/AT1G67080/AT3G14440	3
GO:0046164	alcohol catabolic process	3/1132	35/21911	0.270077	0.565015	0.483831	AT3G55440/AT4G19230/AT5G54390	3
GO:0046173	polyol biosynthetic process	3/1132	35/21911	0.270077	0.565015	0.483831	AT1G07380/AT4G39800/AT5G58730	3
GO:0018209	peptidyl-serine modification	7/1132	102/21911	0.274889	0.570558	0.488578	AT1G73460/AT1G75820/AT2G41140/AT3G08730/AT3G56760/AT5G04510/AT5G35980	7
GO:0046488	phosphatidylinositol metabolic process	6/1132	85/21911	0.275617	0.570558	0.488578	AT1G11880/AT1G71010/AT3G14270/AT4G33240/AT5G54390/AT5G62130	6
GO:0007602	phototransduction	2/1132	20/21911	0.276721	0.570558	0.488578	AT3G59060/AT4G38740	2
GO:0009585	red, far-red light phototransduction	2/1132	20/21911	0.276721	0.570558	0.488578	AT3G59060/AT4G38740	2
GO:0009645	response to low light intensity stimulus	2/1132	20/21911	0.276721	0.570558	0.488578	AT3G59060/AT4G08920	2
GO:0009697	salicylic acid biosynthetic process	2/1132	20/21911	0.276721	0.570558	0.488578	AT1G74710/AT2G18750	2
GO:0015743	malate transport	2/1132	20/21911	0.276721	0.570558	0.488578	AT3G18440/AT4G24570	2
GO:0019321	pentose metabolic process	2/1132	20/21911	0.276721	0.570558	0.488578	AT3G46440/AT3G62830	2
GO:0044247	cellular polysaccharide catabolic process	2/1132	20/21911	0.276721	0.570558	0.488578	AT4G15210/AT5G55700	2
GO:0046149	pigment catabolic process	2/1132	20/21911	0.276721	0.570558	0.488578	AT1G27320/AT4G13250	2
GO:0051552	flavone metabolic process	2/1132	20/21911	0.276721	0.570558	0.488578	AT1G78570/AT2G16720	2
GO:0051554	flavonol metabolic process	2/1132	20/21911	0.276721	0.570558	0.488578	AT1G78570/AT2G16720	2
GO:0090354	regulation of auxin metabolic process	2/1132	20/21911	0.276721	0.570558	0.488578	AT3G59060/AT5G17300	2
GO:0098659	inorganic cation import across plasma membrane	2/1132	20/21911	0.276721	0.570558	0.488578	AT2G01980/AT2G04620	2
GO:0044282	small molecule catabolic process	15/1132	244/21911	0.280804	0.576847	0.493963	AT1G05620/AT1G06570/AT1G21400/AT1G50940/AT2G03800/AT2G37040/AT3G07560/AT3G55440/AT3G58750/AT4G16760/AT4G19230/AT4G29010/AT5G28050/AT5G54390/AT5G63910	15
GO:0044264	cellular polysaccharide metabolic process	17/1132	280/21911	0.280893	0.576847	0.493963	AT1G05570/AT1G27680/AT1G67140/AT1G78880/AT2G31390/AT2G32530/AT2G39930/AT3G03050/AT3G46440/AT4G03550/AT4G15210/AT4G24000/AT5G16910/AT5G48300/AT5G51830/AT5G55700/AT5G62880	17
GO:0009910	negative regulation of flower development	4/1132	52/21911	0.280924	0.576847	0.493963	AT1G14400/AT3G33520/AT4G35600/AT5G56860	4
GO:1900424	regulation of defense response to bacterium	4/1132	52/21911	0.280924	0.576847	0.493963	AT1G13960/AT3G28450/AT4G08920/AT5G66850	4
GO:0000413	protein peptidyl-prolyl isomerization	3/1132	36/21911	0.284338	0.577835	0.494809	AT2G29960/AT4G34960/AT4G38740	3
GO:0006817	phosphate ion transport	3/1132	36/21911	0.284338	0.577835	0.494809	AT2G33770/AT4G24570/AT5G51050	3
GO:0006995	cellular response to nitrogen starvation	3/1132	36/21911	0.284338	0.577835	0.494809	AT1G20630/AT4G35090/AT5G45380	3
GO:0016226	iron-sulfur cluster assembly	3/1132	36/21911	0.284338	0.577835	0.494809	AT1G51390/AT3G50845/AT4G04770	3
GO:0031163	metallo-sulfur cluster assembly	3/1132	36/21911	0.284338	0.577835	0.494809	AT1G51390/AT3G50845/AT4G04770	3
GO:0051983	regulation of chromosome segregation	3/1132	36/21911	0.284338	0.577835	0.494809	AT2G20000/AT4G21530/AT5G15540	3
GO:1900618	regulation of shoot system morphogenesis	3/1132	36/21911	0.284338	0.577835	0.494809	AT2G31070/AT4G08920/AT4G18390	3
GO:0043067	regulation of programmed cell death	5/1132	69/21911	0.284414	0.577835	0.494809	AT1G02170/AT3G11440/AT5G10380/AT5G13320/AT5G39610	5
GO:1990542	mitochondrial transmembrane transport	5/1132	69/21911	0.284414	0.577835	0.494809	AT3G07910/AT3G08580/AT5G23395/AT5G55200/AT5G66650	5
GO:0015994	chlorophyll metabolic process	6/1132	86/21911	0.284584	0.577835	0.494809	AT1G27320/AT2G25180/AT3G02780/AT4G13250/AT4G15560/AT5G56860	6
GO:0031331	positive regulation of cellular catabolic process	6/1132	86/21911	0.284584	0.577835	0.494809	AT1G32340/AT2G31510/AT3G13060/AT3G13460/AT4G34370/AT5G63760	6
GO:0010118	stomatal movement	10/1132	156/21911	0.287145	0.582444	0.498756	AT1G71010/AT1G74710/AT2G18960/AT2G21660/AT2G39050/AT3G05010/AT3G09770/AT3G14270/AT4G08920/AT5G03280	10
GO:0045892	negative regulation of transcription, DNA-templated	18/1132	300/21911	0.29011	0.587862	0.503396	AT1G15750/AT1G43850/AT1G48620/AT1G60170/AT2G32700/AT2G47210/AT3G21150/AT3G27250/AT3G52250/AT4G36990/AT5G03740/AT5G04590/AT5G06950/AT5G17920/AT5G62000/AT5G62090/AT5G62430/AT5G63190	18
GO:0061640	cytoskeleton-dependent cytokinesis	7/1132	104/21911	0.291228	0.588895	0.50428	AT2G01570/AT2G32530/AT3G03050/AT4G24000/AT5G03540/AT5G16910/AT5G55230	7
GO:0022406	membrane docking	4/1132	53/21911	0.292639	0.588895	0.50428	AT1G02010/AT3G09900/AT3G53610/AT5G59840	4
GO:0032436	positive regulation of proteasomal ubiquitin-dependent protein catabolic process	4/1132	53/21911	0.292639	0.588895	0.50428	AT1G32340/AT2G31510/AT4G34370/AT5G63760	4
GO:0051193	regulation of cofactor metabolic process	4/1132	53/21911	0.292639	0.588895	0.50428	AT1G27320/AT2G25180/AT4G08920/AT5G56860	4
GO:0140056	organelle localization by membrane tethering	4/1132	53/21911	0.292639	0.588895	0.50428	AT1G02010/AT3G09900/AT3G53610/AT5G59840	4
GO:0032880	regulation of protein localization	6/1132	87/21911	0.293613	0.588895	0.50428	AT1G32410/AT2G30980/AT4G32250/AT5G03540/AT5G15540/AT5G61010	6
GO:0046474	glycerophospholipid biosynthetic process	6/1132	87/21911	0.293613	0.588895	0.50428	AT1G11880/AT1G62430/AT4G16700/AT4G25970/AT4G39800/AT5G62130	6
GO:0071368	cellular response to cytokinin stimulus	5/1132	70/21911	0.294548	0.588895	0.50428	AT1G27320/AT2G25180/AT2G40670/AT2G41310/AT5G56860	5
GO:0042445	hormone metabolic process	18/1132	301/21911	0.294889	0.588895	0.50428	AT1G05160/AT1G05680/AT1G28380/AT1G29690/AT1G67140/AT1G74710/AT2G18750/AT2G36800/AT2G37040/AT2G43820/AT3G51770/AT3G59060/AT4G05530/AT4G16760/AT4G29010/AT5G17300/AT5G25900/AT5G57740	18
GO:0051301	cell division	17/1132	283/21911	0.295617	0.588895	0.50428	AT1G14580/AT1G74930/AT2G01570/AT2G20000/AT2G32530/AT3G03050/AT3G10400/AT3G33520/AT3G51770/AT3G60630/AT4G24000/AT4G32700/AT5G03280/AT5G03540/AT5G16910/AT5G22220/AT5G55230	17
GO:0009074	aromatic amino acid family catabolic process	2/1132	21/21911	0.296214	0.588895	0.50428	AT1G06570/AT2G37040	2
GO:0009086	methionine biosynthetic process	2/1132	21/21911	0.296214	0.588895	0.50428	AT5G17920/AT5G20980	2
GO:0010380	regulation of chlorophyll biosynthetic process	2/1132	21/21911	0.296214	0.588895	0.50428	AT2G25180/AT5G56860	2
GO:0015740	C4-dicarboxylate transport	2/1132	21/21911	0.296214	0.588895	0.50428	AT3G18440/AT4G24570	2
GO:0030071	regulation of mitotic metaphase/anaphase transition	2/1132	21/21911	0.296214	0.588895	0.50428	AT2G20000/AT4G21530	2
GO:0044070	regulation of anion transport	2/1132	21/21911	0.296214	0.588895	0.50428	AT2G33770/AT4G08920	2
GO:0072505	divalent inorganic anion homeostasis	2/1132	21/21911	0.296214	0.588895	0.50428	AT2G13100/AT2G33770	2
GO:0099587	inorganic ion import across plasma membrane	2/1132	21/21911	0.296214	0.588895	0.50428	AT2G01980/AT2G04620	2
GO:1902099	regulation of metaphase/anaphase transition of cell cycle	2/1132	21/21911	0.296214	0.588895	0.50428	AT2G20000/AT4G21530	2
GO:1901617	organic hydroxy compound biosynthetic process	13/1132	211/21911	0.296676	0.589228	0.504565	AT1G05160/AT1G06570/AT1G07380/AT1G50030/AT1G64970/AT1G67080/AT1G74710/AT1G78570/AT2G16720/AT2G18750/AT3G14440/AT4G39800/AT5G58730	13
GO:0006638	neutral lipid metabolic process	3/1132	37/21911	0.298658	0.590232	0.505425	AT1G12640/AT1G54570/AT5G04040	3
GO:0006639	acylglycerol metabolic process	3/1132	37/21911	0.298658	0.590232	0.505425	AT1G12640/AT1G54570/AT5G04040	3
GO:0009828	plant-type cell wall loosening	3/1132	37/21911	0.298658	0.590232	0.505425	AT1G26770/AT3G55500/AT5G02260	3
GO:0016482	cytosolic transport	3/1132	37/21911	0.298658	0.590232	0.505425	AT1G48550/AT2G45980/AT4G30160	3
GO:0032875	regulation of DNA endoreduplication	3/1132	37/21911	0.298658	0.590232	0.505425	AT1G10690/AT1G19270/AT3G48160	3
GO:1902679	negative regulation of RNA biosynthetic process	18/1132	302/21911	0.299692	0.591109	0.506176	AT1G15750/AT1G43850/AT1G48620/AT1G60170/AT2G32700/AT2G47210/AT3G21150/AT3G27250/AT3G52250/AT4G36990/AT5G03740/AT5G04590/AT5G06950/AT5G17920/AT5G62000/AT5G62090/AT5G62430/AT5G63190	18
GO:1903507	negative regulation of nucleic acid-templated transcription	18/1132	302/21911	0.299692	0.591109	0.506176	AT1G15750/AT1G43850/AT1G48620/AT1G60170/AT2G32700/AT2G47210/AT3G21150/AT3G27250/AT3G52250/AT4G36990/AT5G03740/AT5G04590/AT5G06950/AT5G17920/AT5G62000/AT5G62090/AT5G62430/AT5G63190	18
GO:0006486	protein glycosylation	10/1132	158/21911	0.300484	0.591503	0.506514	AT1G12990/AT1G71220/AT2G26100/AT2G44660/AT2G45790/AT3G45400/AT3G48820/AT4G18270/AT4G21060/AT5G62620	10
GO:0043413	macromolecule glycosylation	10/1132	158/21911	0.300484	0.591503	0.506514	AT1G12990/AT1G71220/AT2G26100/AT2G44660/AT2G45790/AT3G45400/AT3G48820/AT4G18270/AT4G21060/AT5G62620	10
GO:0051172	negative regulation of nitrogen compound metabolic process	26/1132	449/21911	0.301776	0.593463	0.508192	AT1G02080/AT1G15750/AT1G26110/AT1G43850/AT1G48620/AT1G60170/AT2G32700/AT2G47210/AT3G13060/AT3G13460/AT3G21150/AT3G27250/AT3G48160/AT3G52250/AT4G36990/AT5G03740/AT5G04590/AT5G06950/AT5G10960/AT5G17920/AT5G45330/AT5G57740/AT5G62000/AT5G62090/AT5G62430/AT5G63190	26
GO:0008154	actin polymerization or depolymerization	4/1132	54/21911	0.304415	0.596893	0.511129	AT1G60430/AT3G46000/AT4G30160/AT5G54650	4
GO:0032956	regulation of actin cytoskeleton organization	4/1132	54/21911	0.304415	0.596893	0.511129	AT1G60430/AT4G35950/AT5G54650/AT5G62880	4
GO:0051259	protein complex oligomerization	4/1132	54/21911	0.304415	0.596893	0.511129	AT1G35580/AT3G20290/AT3G28007/AT5G23660	4
GO:0019722	calcium-mediated signaling	5/1132	71/21911	0.304743	0.596949	0.511177	AT2G29120/AT3G04110/AT3G07520/AT4G15800/AT5G48400	5
GO:0044093	positive regulation of molecular function	9/1132	141/21911	0.305721	0.598279	0.512316	AT1G23220/AT2G16390/AT4G08920/AT5G04510/AT5G15540/AT5G15930/AT5G22090/AT5G39610/AT5G66850	9
GO:0009101	glycoprotein biosynthetic process	10/1132	159/21911	0.307212	0.600609	0.514311	AT1G12990/AT1G71220/AT2G26100/AT2G44660/AT2G45790/AT3G45400/AT3G48820/AT4G18270/AT4G21060/AT5G62620	10
GO:0000097	sulfur amino acid biosynthetic process	3/1132	38/21911	0.313014	0.603513	0.516798	AT1G55880/AT5G17920/AT5G20980	3
GO:0000723	telomere maintenance	3/1132	38/21911	0.313014	0.603513	0.516798	AT1G07130/AT2G45700/AT5G13820	3
GO:0032200	telomere organization	3/1132	38/21911	0.313014	0.603513	0.516798	AT1G07130/AT2G45700/AT5G13820	3
GO:0010876	lipid localization	10/1132	160/21911	0.313975	0.603513	0.516798	AT1G13210/AT1G59820/AT1G68710/AT2G34690/AT2G41700/AT3G22600/AT3G25610/AT3G27870/AT3G47730/AT5G13070	10
GO:0007005	mitochondrion organization	12/1132	196/21911	0.314426	0.603513	0.516798	AT1G07510/AT1G10290/AT1G79010/AT2G01440/AT2G31260/AT3G07910/AT3G18770/AT3G60400/AT5G16930/AT5G23395/AT5G55200/AT5G64400	12
GO:0009932	cell tip growth	12/1132	196/21911	0.314426	0.603513	0.516798	AT1G31780/AT1G48550/AT1G49240/AT1G63530/AT2G03060/AT2G25790/AT3G05580/AT3G07880/AT3G13870/AT3G48820/AT3G60630/AT5G49680	12
GO:0044786	cell cycle DNA replication	5/1132	72/21911	0.314988	0.603513	0.516798	AT1G10690/AT1G19270/AT3G48160/AT4G37630/AT4G38600	5
GO:0006020	inositol metabolic process	2/1132	22/21911	0.315626	0.603513	0.516798	AT3G01640/AT4G39800	2
GO:0006743	ubiquinone metabolic process	2/1132	22/21911	0.315626	0.603513	0.516798	AT2G30920/AT2G41040	2
GO:0006744	ubiquinone biosynthetic process	2/1132	22/21911	0.315626	0.603513	0.516798	AT2G30920/AT2G41040	2
GO:0007064	mitotic sister chromatid cohesion	2/1132	22/21911	0.315626	0.603513	0.516798	AT1G77600/AT5G15540	2
GO:0007091	metaphase/anaphase transition of mitotic cell cycle	2/1132	22/21911	0.315626	0.603513	0.516798	AT2G20000/AT4G21530	2
GO:0009934	regulation of meristem structural organization	2/1132	22/21911	0.315626	0.603513	0.516798	AT1G75820/AT4G24190	2
GO:0010965	regulation of mitotic sister chromatid separation	2/1132	22/21911	0.315626	0.603513	0.516798	AT2G20000/AT4G21530	2
GO:0016554	cytidine to uridine editing	2/1132	22/21911	0.315626	0.603513	0.516798	AT1G70070/AT4G30700	2
GO:0031145	anaphase-promoting complex-dependent catabolic process	2/1132	22/21911	0.315626	0.603513	0.516798	AT2G20000/AT4G21530	2
GO:0044784	metaphase/anaphase transition of cell cycle	2/1132	22/21911	0.315626	0.603513	0.516798	AT2G20000/AT4G21530	2
GO:0045860	positive regulation of protein kinase activity	2/1132	22/21911	0.315626	0.603513	0.516798	AT5G04510/AT5G66850	2
GO:0072348	sulfur compound transport	2/1132	22/21911	0.315626	0.603513	0.516798	AT1G78000/AT4G24570	2
GO:1901463	regulation of tetrapyrrole biosynthetic process	2/1132	22/21911	0.315626	0.603513	0.516798	AT2G25180/AT5G56860	2
GO:1905818	regulation of chromosome separation	2/1132	22/21911	0.315626	0.603513	0.516798	AT2G20000/AT4G21530	2
GO:0032434	regulation of proteasomal ubiquitin-dependent protein catabolic process	4/1132	55/21911	0.316241	0.603513	0.516798	AT1G32340/AT2G31510/AT4G34370/AT5G63760	4
GO:0032970	regulation of actin filament-based process	4/1132	55/21911	0.316241	0.603513	0.516798	AT1G60430/AT4G35950/AT5G54650/AT5G62880	4
GO:1901800	positive regulation of proteasomal protein catabolic process	4/1132	55/21911	0.316241	0.603513	0.516798	AT1G32340/AT2G31510/AT4G34370/AT5G63760	4
GO:2000060	positive regulation of ubiquitin-dependent protein catabolic process	4/1132	55/21911	0.316241	0.603513	0.516798	AT1G32340/AT2G31510/AT4G34370/AT5G63760	4
GO:1903827	regulation of cellular protein localization	5/1132	73/21911	0.325276	0.620164	0.531056	AT1G32410/AT4G32250/AT5G03540/AT5G15540/AT5G61010	5
GO:0007031	peroxisome organization	3/1132	39/21911	0.327387	0.623	0.533485	AT1G48635/AT3G07560/AT5G23395	3
GO:0032881	regulation of polysaccharide metabolic process	3/1132	39/21911	0.327387	0.623	0.533485	AT1G78880/AT2G32700/AT5G62880	3
GO:1903311	regulation of mRNA metabolic process	4/1132	56/21911	0.328103	0.623771	0.534145	AT3G13060/AT3G13460/AT4G26480/AT5G56140	4
GO:0051093	negative regulation of developmental process	10/1132	163/21911	0.334457	0.627176	0.537061	AT1G14400/AT1G19270/AT2G01570/AT3G33520/AT4G08920/AT4G15415/AT4G19040/AT4G35600/AT5G56860/AT5G62620	10
GO:0006787	porphyrin-containing compound catabolic process	2/1132	23/21911	0.334912	0.627176	0.537061	AT1G27320/AT4G13250	2
GO:0009944	polarity specification of adaxial/abaxial axis	2/1132	23/21911	0.334912	0.627176	0.537061	AT2G32700/AT2G45190	2
GO:0010020	chloroplast fission	2/1132	23/21911	0.334912	0.627176	0.537061	AT4G27990/AT5G10490	2
GO:0018230	peptidyl-L-cysteine S-palmitoylation	2/1132	23/21911	0.334912	0.627176	0.537061	AT3G56930/AT4G15080	2
GO:0018231	peptidyl-S-diacylglycerol-L-cysteine biosynthetic process from peptidyl-cysteine	2/1132	23/21911	0.334912	0.627176	0.537061	AT3G56930/AT4G15080	2
GO:0030838	positive regulation of actin filament polymerization	2/1132	23/21911	0.334912	0.627176	0.537061	AT1G60430/AT5G54650	2
GO:0033015	tetrapyrrole catabolic process	2/1132	23/21911	0.334912	0.627176	0.537061	AT1G27320/AT4G13250	2
GO:0042548	regulation of photosynthesis, light reaction	2/1132	23/21911	0.334912	0.627176	0.537061	AT1G71500/AT3G03380	2
GO:0043487	regulation of RNA stability	2/1132	23/21911	0.334912	0.627176	0.537061	AT3G13060/AT3G13460	2
GO:0043572	plastid fission	2/1132	23/21911	0.334912	0.627176	0.537061	AT4G27990/AT5G10490	2
GO:0045010	actin nucleation	2/1132	23/21911	0.334912	0.627176	0.537061	AT1G60430/AT5G54650	2
GO:0048024	regulation of mRNA splicing, via spliceosome	2/1132	23/21911	0.334912	0.627176	0.537061	AT4G26480/AT5G56140	2
GO:0051306	mitotic sister chromatid separation	2/1132	23/21911	0.334912	0.627176	0.537061	AT2G20000/AT4G21530	2
GO:0071218	cellular response to misfolded protein	2/1132	23/21911	0.334912	0.627176	0.537061	AT1G71220/AT3G57340	2
GO:1903313	positive regulation of mRNA metabolic process	2/1132	23/21911	0.334912	0.627176	0.537061	AT3G13060/AT3G13460	2
GO:0005984	disaccharide metabolic process	5/1132	74/21911	0.335599	0.627874	0.537659	AT1G06410/AT1G35580/AT1G67140/AT3G54440/AT4G24040	5
GO:0048437	floral organ development	15/1132	255/21911	0.3399	0.634903	0.543677	AT1G19270/AT1G43850/AT2G45190/AT3G02130/AT3G11440/AT3G26810/AT4G21530/AT4G35600/AT4G38680/AT5G39610/AT5G41410/AT5G45780/AT5G49450/AT5G62000/AT5G62090	15
GO:0006885	regulation of pH	4/1132	57/21911	0.33999	0.634903	0.543677	AT1G72300/AT2G01980/AT2G18960/AT4G39080	4
GO:0000910	cytokinesis	7/1132	110/21911	0.341376	0.635207	0.543938	AT2G01570/AT2G32530/AT3G03050/AT4G24000/AT5G03540/AT5G16910/AT5G55230	7
GO:0045333	cellular respiration	7/1132	110/21911	0.341376	0.635207	0.543938	AT1G79010/AT2G46505/AT3G58750/AT4G01100/AT4G34700/AT4G38680/AT5G15090	7
GO:0071365	cellular response to auxin stimulus	7/1132	110/21911	0.341376	0.635207	0.543938	AT1G50030/AT1G78570/AT3G13300/AT3G26810/AT3G59060/AT5G17300/AT5G54500	7
GO:0009838	abscission	3/1132	40/21911	0.341754	0.635207	0.543938	AT1G74710/AT4G35600/AT5G62000	3
GO:0016236	macroautophagy	3/1132	40/21911	0.341754	0.635207	0.543938	AT1G50030/AT2G31260/AT3G18770	3
GO:0080167	response to karrikin	8/1132	128/21911	0.342059	0.635207	0.543938	AT1G05680/AT1G10960/AT1G31350/AT2G37040/AT2G41040/AT3G52930/AT4G02940/AT5G64410	8
GO:0070085	glycosylation	10/1132	165/21911	0.348248	0.6461	0.553265	AT1G12990/AT1G71220/AT2G26100/AT2G44660/AT2G45790/AT3G45400/AT3G48820/AT4G18270/AT4G21060/AT5G62620	10
GO:0006839	mitochondrial transport	6/1132	93/21911	0.348762	0.646454	0.553569	AT3G07910/AT3G08580/AT4G24570/AT5G23395/AT5G55200/AT5G66650	6
GO:0048438	floral whorl development	12/1132	202/21911	0.351583	0.64782	0.554739	AT1G19270/AT1G43850/AT3G02130/AT3G11440/AT3G26810/AT4G21530/AT4G38680/AT5G41410/AT5G45780/AT5G49450/AT5G62000/AT5G62090	12
GO:0006275	regulation of DNA replication	4/1132	58/21911	0.35189	0.64782	0.554739	AT1G10690/AT1G19270/AT3G48160/AT5G04590	4
GO:1903052	positive regulation of proteolysis involved in cellular protein catabolic process	4/1132	58/21911	0.35189	0.64782	0.554739	AT1G32340/AT2G31510/AT4G34370/AT5G63760	4
GO:1903364	positive regulation of cellular protein catabolic process	4/1132	58/21911	0.35189	0.64782	0.554739	AT1G32340/AT2G31510/AT4G34370/AT5G63760	4
GO:2000058	regulation of ubiquitin-dependent protein catabolic process	4/1132	58/21911	0.35189	0.64782	0.554739	AT1G32340/AT2G31510/AT4G34370/AT5G63760	4
GO:0051253	negative regulation of RNA metabolic process	18/1132	313/21911	0.353936	0.64782	0.554739	AT1G15750/AT1G43850/AT1G48620/AT1G60170/AT2G32700/AT2G47210/AT3G21150/AT3G27250/AT3G52250/AT4G36990/AT5G03740/AT5G04590/AT5G06950/AT5G17920/AT5G62000/AT5G62090/AT5G62430/AT5G63190	18
GO:0006863	purine nucleobase transport	2/1132	24/21911	0.354034	0.64782	0.554739	AT1G57990/AT4G08700	2
GO:0010039	response to iron ion	2/1132	24/21911	0.354034	0.64782	0.554739	AT1G16890/AT5G53550	2
GO:0010187	negative regulation of seed germination	2/1132	24/21911	0.354034	0.64782	0.554739	AT2G01570/AT5G56860	2
GO:0010962	regulation of glucan biosynthetic process	2/1132	24/21911	0.354034	0.64782	0.554739	AT1G78880/AT5G62880	2
GO:0019853	L-ascorbic acid biosynthetic process	2/1132	24/21911	0.354034	0.64782	0.554739	AT2G45790/AT4G26850	2
GO:0033674	positive regulation of kinase activity	2/1132	24/21911	0.354034	0.64782	0.554739	AT5G04510/AT5G66850	2
GO:0043062	extracellular structure organization	2/1132	24/21911	0.354034	0.64782	0.554739	AT1G24140/AT5G61010	2
GO:2000034	regulation of seed maturation	2/1132	24/21911	0.354034	0.64782	0.554739	AT2G01570/AT3G62420	2
GO:0000038	very long-chain fatty acid metabolic process	3/1132	41/21911	0.356097	0.648628	0.55543	AT1G13580/AT2G45670/AT4G16760	3
GO:0009955	adaxial/abaxial pattern specification	3/1132	41/21911	0.356097	0.648628	0.55543	AT2G32700/AT2G45190/AT4G32700	3
GO:0010109	regulation of photosynthesis	3/1132	41/21911	0.356097	0.648628	0.55543	AT1G67840/AT1G71500/AT3G03380	3
GO:0030148	sphingolipid biosynthetic process	3/1132	41/21911	0.356097	0.648628	0.55543	AT1G07380/AT1G13580/AT1G26200	3
GO:0045927	positive regulation of growth	3/1132	41/21911	0.356097	0.648628	0.55543	AT1G29400/AT1G50030/AT2G42890	3
GO:0044743	protein transmembrane import into intracellular organelle	4/1132	59/21911	0.363791	0.66204	0.566916	AT3G07560/AT3G07910/AT5G23395/AT5G55200	4
GO:0006974	cellular response to DNA damage stimulus	21/1132	371/21911	0.364703	0.663097	0.567821	AT1G12400/AT1G14400/AT1G16890/AT1G43850/AT1G77600/AT1G80210/AT1G80710/AT2G01440/AT2G02760/AT2G06040/AT2G17930/AT2G30350/AT2G32700/AT2G45700/AT2G47210/AT3G09100/AT4G36080/AT5G06460/AT5G15540/AT5G18070/AT5G45720	21
GO:0009060	aerobic respiration	5/1132	77/21911	0.366696	0.66551	0.569887	AT1G79010/AT2G46505/AT3G58750/AT4G01100/AT5G15090	5
GO:0031123	RNA 3'-end processing	5/1132	77/21911	0.366696	0.66551	0.569887	AT1G73820/AT2G04530/AT4G04885/AT4G14790/AT5G02670	5
GO:0048467	gynoecium development	6/1132	95/21911	0.367376	0.666139	0.570425	AT1G19270/AT1G43850/AT4G21530/AT5G41410/AT5G62000/AT5G62090	6
GO:0018205	peptidyl-lysine modification	10/1132	168/21911	0.369089	0.667983	0.572004	AT2G16390/AT2G44430/AT2G47210/AT3G24870/AT3G33520/AT3G52250/AT3G60110/AT5G17920/AT5G40550/AT5G42400	10
GO:0016101	diterpenoid metabolic process	3/1132	42/21911	0.370396	0.667983	0.572004	AT1G05160/AT1G54570/AT5G25900	3
GO:0032271	regulation of protein polymerization	3/1132	42/21911	0.370396	0.667983	0.572004	AT1G60430/AT5G54650/AT5G55230	3
GO:0051648	vesicle localization	3/1132	42/21911	0.370396	0.667983	0.572004	AT2G20290/AT3G19960/AT5G54280	3
GO:0051650	establishment of vesicle localization	3/1132	42/21911	0.370396	0.667983	0.572004	AT2G20290/AT3G19960/AT5G54280	3
GO:1990748	cellular detoxification	3/1132	42/21911	0.370396	0.667983	0.572004	AT1G20630/AT1G56650/AT4G25100	3
GO:0000387	spliceosomal snRNP assembly	2/1132	25/21911	0.372957	0.668381	0.572346	AT1G60170/AT5G27720	2
GO:0000963	mitochondrial RNA processing	2/1132	25/21911	0.372957	0.668381	0.572346	AT4G14790/AT4G30700	2
GO:0007135	meiosis II	2/1132	25/21911	0.372957	0.668381	0.572346	AT5G04320/AT5G15540	2
GO:0008300	isoprenoid catabolic process	2/1132	25/21911	0.372957	0.668381	0.572346	AT3G14440/AT4G19230	2
GO:0031537	regulation of anthocyanin metabolic process	2/1132	25/21911	0.372957	0.668381	0.572346	AT1G56650/AT2G25180	2
GO:0061013	regulation of mRNA catabolic process	2/1132	25/21911	0.372957	0.668381	0.572346	AT3G13060/AT3G13460	2
GO:0061983	meiosis II cell cycle process	2/1132	25/21911	0.372957	0.668381	0.572346	AT5G04320/AT5G15540	2
GO:0006497	protein lipidation	7/1132	114/21911	0.375393	0.66858	0.572516	AT1G11880/AT2G15310/AT2G20140/AT3G22942/AT3G56930/AT4G15080/AT5G62130	7
GO:0042158	lipoprotein biosynthetic process	7/1132	114/21911	0.375393	0.66858	0.572516	AT1G11880/AT2G15310/AT2G20140/AT3G22942/AT3G56930/AT4G15080/AT5G62130	7
GO:0006413	translational initiation	4/1132	60/21911	0.375683	0.66858	0.572516	AT1G09150/AT1G36730/AT4G11420/AT5G15610	4
GO:0043038	amino acid activation	4/1132	60/21911	0.375683	0.66858	0.572516	AT1G14610/AT1G29880/AT1G48520/AT1G70980	4
GO:0043039	tRNA aminoacylation	4/1132	60/21911	0.375683	0.66858	0.572516	AT1G14610/AT1G29880/AT1G48520/AT1G70980	4
GO:0009812	flavonoid metabolic process	6/1132	96/21911	0.3767	0.66858	0.572516	AT1G56650/AT1G71220/AT1G78570/AT2G16720/AT2G25180/AT4G08920	6
GO:0055076	transition metal ion homeostasis	6/1132	96/21911	0.3767	0.66858	0.572516	AT2G23150/AT2G39450/AT3G13772/AT3G18290/AT4G04770/AT4G39080	6
GO:0090698	post-embryonic plant morphogenesis	12/1132	206/21911	0.376757	0.66858	0.572516	AT1G19270/AT2G04160/AT2G17500/AT2G45190/AT3G02260/AT3G05090/AT3G11440/AT3G53180/AT4G29900/AT5G03540/AT5G54650/AT5G57740	12
GO:0019932	second-messenger-mediated signaling	5/1132	78/21911	0.377079	0.66858	0.572516	AT2G29120/AT3G04110/AT3G07520/AT4G15800/AT5G48400	5
GO:0042430	indole-containing compound metabolic process	5/1132	78/21911	0.377079	0.66858	0.572516	AT1G05680/AT2G24180/AT3G26830/AT4G05530/AT4G15415	5
GO:0055067	monovalent inorganic cation homeostasis	5/1132	78/21911	0.377079	0.66858	0.572516	AT1G72300/AT2G01980/AT2G18960/AT4G39080/AT5G58070	5
GO:1902600	proton transmembrane transport	5/1132	78/21911	0.377079	0.66858	0.572516	AT1G16780/AT1G78920/AT2G18960/AT4G39080/AT5G55290	5
GO:0018198	peptidyl-cysteine modification	3/1132	43/21911	0.384636	0.681375	0.583472	AT3G55440/AT3G56930/AT4G15080	3
GO:0009639	response to red or far red light	13/1132	226/21911	0.385782	0.6828	0.584692	AT2G01570/AT3G02260/AT3G21150/AT3G59060/AT3G60680/AT4G04770/AT4G08920/AT4G18390/AT4G19230/AT4G32250/AT4G32700/AT4G38740/AT5G57360	13
GO:0051510	regulation of unidimensional cell growth	5/1132	79/21911	0.387458	0.684106	0.585811	AT1G74160/AT2G03060/AT2G20000/AT2G25790/AT4G08920	5
GO:0140053	mitochondrial gene expression	4/1132	61/21911	0.387554	0.684106	0.585811	AT1G29880/AT1G48520/AT4G14790/AT4G30700	4
GO:0001934	positive regulation of protein phosphorylation	2/1132	26/21911	0.391651	0.684106	0.585811	AT5G04510/AT5G66850	2
GO:0006558	L-phenylalanine metabolic process	2/1132	26/21911	0.391651	0.684106	0.585811	AT1G06570/AT2G37040	2
GO:0009956	radial pattern formation	2/1132	26/21911	0.391651	0.684106	0.585811	AT1G07640/AT3G02130	2
GO:0019432	triglyceride biosynthetic process	2/1132	26/21911	0.391651	0.684106	0.585811	AT1G12640/AT1G54570	2
GO:0019852	L-ascorbic acid metabolic process	2/1132	26/21911	0.391651	0.684106	0.585811	AT2G45790/AT4G26850	2
GO:0030042	actin filament depolymerization	2/1132	26/21911	0.391651	0.684106	0.585811	AT3G46000/AT4G30160	2
GO:0032507	maintenance of protein location in cell	2/1132	26/21911	0.391651	0.684106	0.585811	AT1G48090/AT5G24740	2
GO:0032509	endosome transport via multivesicular body sorting pathway	2/1132	26/21911	0.391651	0.684106	0.585811	AT1G32410/AT5G63880	2
GO:0045185	maintenance of protein location	2/1132	26/21911	0.391651	0.684106	0.585811	AT1G48090/AT5G24740	2
GO:0046174	polyol catabolic process	2/1132	26/21911	0.391651	0.684106	0.585811	AT3G55440/AT5G54390	2
GO:0051788	response to misfolded protein	2/1132	26/21911	0.391651	0.684106	0.585811	AT1G71220/AT3G57340	2
GO:0070816	phosphorylation of RNA polymerase II C-terminal domain	2/1132	26/21911	0.391651	0.684106	0.585811	AT1G12400/AT1G57700	2
GO:1902221	erythrose 4-phosphate/phosphoenolpyruvate family amino acid metabolic process	2/1132	26/21911	0.391651	0.684106	0.585811	AT1G06570/AT2G37040	2
GO:0006367	transcription initiation from RNA polymerase II promoter	3/1132	44/21911	0.398799	0.68909	0.590078	AT1G12400/AT3G05530/AT5G43010	3
GO:0031056	regulation of histone modification	3/1132	44/21911	0.398799	0.68909	0.590078	AT2G16390/AT3G52250/AT5G17920	3
GO:0009644	response to high light intensity	4/1132	62/21911	0.399394	0.68909	0.590078	AT3G03380/AT4G08920/AT4G34190/AT5G58070	4
GO:0009965	leaf morphogenesis	7/1132	117/21911	0.401018	0.68909	0.590078	AT1G14400/AT2G23760/AT2G31070/AT3G13300/AT4G03550/AT4G08920/AT4G18390	7
GO:0042157	lipoprotein metabolic process	7/1132	117/21911	0.401018	0.68909	0.590078	AT1G11880/AT2G15310/AT2G20140/AT3G22942/AT3G56930/AT4G15080/AT5G62130	7
GO:0006778	porphyrin-containing compound metabolic process	6/1132	99/21911	0.404681	0.68909	0.590078	AT1G27320/AT2G25180/AT3G02780/AT4G13250/AT4G15560/AT5G56860	6
GO:0016441	posttranscriptional gene silencing	6/1132	99/21911	0.404681	0.68909	0.590078	AT1G70070/AT1G75660/AT2G16390/AT3G27670/AT5G19820/AT5G47010	6
GO:0032269	negative regulation of cellular protein metabolic process	6/1132	99/21911	0.404681	0.68909	0.590078	AT1G02080/AT1G26110/AT3G13060/AT3G13460/AT5G10960/AT5G45330	6
GO:0045934	negative regulation of nucleobase-containing compound metabolic process	19/1132	342/21911	0.405656	0.68909	0.590078	AT1G15750/AT1G43850/AT1G48620/AT1G60170/AT2G32700/AT2G47210/AT3G21150/AT3G27250/AT3G48160/AT3G52250/AT4G36990/AT5G03740/AT5G04590/AT5G06950/AT5G17920/AT5G62000/AT5G62090/AT5G62430/AT5G63190	19
GO:0034605	cellular response to heat	5/1132	81/21911	0.408178	0.68909	0.590078	AT1G49600/AT2G30250/AT3G24520/AT4G18880/AT5G12140	5
GO:0000291	nuclear-transcribed mRNA catabolic process, exonucleolytic	2/1132	27/21911	0.410088	0.68909	0.590078	AT1G77680/AT5G10960	2
GO:0006536	glutamate metabolic process	2/1132	27/21911	0.410088	0.68909	0.590078	AT2G41220/AT4G31990	2
GO:0007163	establishment or maintenance of cell polarity	2/1132	27/21911	0.410088	0.68909	0.590078	AT4G35950/AT5G62880	2
GO:0016553	base conversion or substitution editing	2/1132	27/21911	0.410088	0.68909	0.590078	AT1G70070/AT4G30700	2
GO:0032885	regulation of polysaccharide biosynthetic process	2/1132	27/21911	0.410088	0.68909	0.590078	AT1G78880/AT5G62880	2
GO:0045037	protein import into chloroplast stroma	2/1132	27/21911	0.410088	0.68909	0.590078	AT4G03320/AT4G32250	2
GO:0071985	multivesicular body sorting pathway	2/1132	27/21911	0.410088	0.68909	0.590078	AT1G32410/AT5G63880	2
GO:0015995	chlorophyll biosynthetic process	4/1132	63/21911	0.411194	0.68909	0.590078	AT2G25180/AT3G02780/AT4G15560/AT5G56860	4
GO:0034728	nucleosome organization	4/1132	63/21911	0.411194	0.68909	0.590078	AT1G48620/AT2G36740/AT2G47210/AT3G33520	4
GO:0005987	sucrose catabolic process	1/1132	10/21911	0.411731	0.68909	0.590078	AT1G35580	1
GO:0006290	pyrimidine dimer repair	1/1132	10/21911	0.411731	0.68909	0.590078	AT5G18070	1
GO:0006670	sphingosine metabolic process	1/1132	10/21911	0.411731	0.68909	0.590078	AT1G07380	1
GO:0007063	regulation of sister chromatid cohesion	1/1132	10/21911	0.411731	0.68909	0.590078	AT5G15540	1
GO:0008298	intracellular mRNA localization	1/1132	10/21911	0.411731	0.68909	0.590078	AT1G03060	1
GO:0008655	pyrimidine-containing compound salvage	1/1132	10/21911	0.411731	0.68909	0.590078	AT5G03555	1
GO:0009610	response to symbiotic fungus	1/1132	10/21911	0.411731	0.68909	0.590078	AT5G64250	1
GO:0010107	potassium ion import	1/1132	10/21911	0.411731	0.68909	0.590078	AT5G62000	1
GO:0010359	regulation of anion channel activity	1/1132	10/21911	0.411731	0.68909	0.590078	AT4G08920	1
GO:0010586	miRNA metabolic process	1/1132	10/21911	0.411731	0.68909	0.590078	AT1G75660	1
GO:0015807	L-amino acid transport	1/1132	10/21911	0.411731	0.68909	0.590078	AT4G21120	1
GO:0030149	sphingolipid catabolic process	1/1132	10/21911	0.411731	0.68909	0.590078	AT1G07380	1
GO:0031204	posttranslational protein targeting to membrane, translocation	1/1132	10/21911	0.411731	0.68909	0.590078	AT3G60540	1
GO:0032351	negative regulation of hormone metabolic process	1/1132	10/21911	0.411731	0.68909	0.590078	AT5G57740	1
GO:0032388	positive regulation of intracellular transport	1/1132	10/21911	0.411731	0.68909	0.590078	AT4G32250	1
GO:0034502	protein localization to chromosome	1/1132	10/21911	0.411731	0.68909	0.590078	AT5G15540	1
GO:0042372	phylloquinone biosynthetic process	1/1132	10/21911	0.411731	0.68909	0.590078	AT1G74710	1
GO:0042374	phylloquinone metabolic process	1/1132	10/21911	0.411731	0.68909	0.590078	AT1G74710	1
GO:0043406	positive regulation of MAP kinase activity	1/1132	10/21911	0.411731	0.68909	0.590078	AT5G66850	1
GO:0043410	positive regulation of MAPK cascade	1/1132	10/21911	0.411731	0.68909	0.590078	AT5G66850	1
GO:0043462	regulation of ATPase activity	1/1132	10/21911	0.411731	0.68909	0.590078	AT1G23220	1
GO:0046512	sphingosine biosynthetic process	1/1132	10/21911	0.411731	0.68909	0.590078	AT1G07380	1
GO:0051101	regulation of DNA binding	1/1132	10/21911	0.411731	0.68909	0.590078	AT5G15540	1
GO:0051222	positive regulation of protein transport	1/1132	10/21911	0.411731	0.68909	0.590078	AT4G32250	1
GO:0070413	trehalose metabolism in response to stress	1/1132	10/21911	0.411731	0.68909	0.590078	AT1G06410	1
GO:0070509	calcium ion import	1/1132	10/21911	0.411731	0.68909	0.590078	AT5G66650	1
GO:0072530	purine-containing compound transmembrane transport	1/1132	10/21911	0.411731	0.68909	0.590078	AT3G08580	1
GO:0090316	positive regulation of intracellular protein transport	1/1132	10/21911	0.411731	0.68909	0.590078	AT4G32250	1
GO:1904951	positive regulation of establishment of protein localization	1/1132	10/21911	0.411731	0.68909	0.590078	AT4G32250	1
GO:1990414	replication-born double-strand break repair via sister chromatid exchange	1/1132	10/21911	0.411731	0.68909	0.590078	AT5G15540	1
GO:2000765	regulation of cytoplasmic translation	1/1132	10/21911	0.411731	0.68909	0.590078	AT3G48630	1
GO:0010928	regulation of auxin mediated signaling pathway	3/1132	45/21911	0.412871	0.689267	0.59023	AT1G50030/AT1G78570/AT3G59060	3
GO:0048444	floral organ morphogenesis	3/1132	45/21911	0.412871	0.689267	0.59023	AT1G19270/AT2G45190/AT3G11440	3
GO:0051651	maintenance of location in cell	3/1132	45/21911	0.412871	0.689267	0.59023	AT1G48090/AT4G39080/AT5G24740	3
GO:0033013	tetrapyrrole metabolic process	6/1132	100/21911	0.413992	0.689413	0.590355	AT1G27320/AT2G25180/AT3G02780/AT4G13250/AT4G15560/AT5G56860	6
GO:0051248	negative regulation of protein metabolic process	6/1132	100/21911	0.413992	0.689413	0.590355	AT1G02080/AT1G26110/AT3G13060/AT3G13460/AT5G10960/AT5G45330	6
GO:0140014	mitotic nuclear division	6/1132	100/21911	0.413992	0.689413	0.590355	AT1G10690/AT1G64960/AT1G77600/AT2G20000/AT4G21530/AT5G15540	6
GO:0051493	regulation of cytoskeleton organization	5/1132	82/21911	0.418504	0.696347	0.596293	AT1G60430/AT4G35950/AT5G54650/AT5G55230/AT5G62880	5
GO:0000959	mitochondrial RNA metabolic process	4/1132	64/21911	0.422945	0.702553	0.601607	AT1G12700/AT1G29880/AT4G14790/AT4G30700	4
GO:0009064	glutamine family amino acid metabolic process	4/1132	64/21911	0.422945	0.702553	0.601607	AT2G41220/AT3G53180/AT4G17830/AT4G31990	4
GO:0000281	mitotic cytokinesis	6/1132	101/21911	0.423288	0.702553	0.601607	AT2G32530/AT3G03050/AT4G24000/AT5G03540/AT5G16910/AT5G55230	6
GO:0046942	carboxylic acid transport	7/1132	120/21911	0.426616	0.704629	0.603385	AT1G44800/AT2G01170/AT3G18440/AT3G19490/AT4G21120/AT4G24570/AT5G66380	7
GO:0007062	sister chromatid cohesion	3/1132	46/21911	0.426837	0.704629	0.603385	AT1G77600/AT5G04320/AT5G15540	3
GO:0009067	aspartate family amino acid biosynthetic process	3/1132	46/21911	0.426837	0.704629	0.603385	AT3G60880/AT5G17920/AT5G20980	3
GO:2000030	regulation of response to red or far red light	3/1132	46/21911	0.426837	0.704629	0.603385	AT4G04770/AT4G08920/AT4G18390	3
GO:0009251	glucan catabolic process	2/1132	28/21911	0.428246	0.704629	0.603385	AT4G15210/AT5G55700	2
GO:0009943	adaxial/abaxial axis specification	2/1132	28/21911	0.428246	0.704629	0.603385	AT2G32700/AT2G45190	2
GO:0009962	regulation of flavonoid biosynthetic process	2/1132	28/21911	0.428246	0.704629	0.603385	AT1G56650/AT2G16720	2
GO:0030150	protein import into mitochondrial matrix	2/1132	28/21911	0.428246	0.704629	0.603385	AT3G07910/AT5G55200	2
GO:0042327	positive regulation of phosphorylation	2/1132	28/21911	0.428246	0.704629	0.603385	AT5G04510/AT5G66850	2
GO:0046112	nucleobase biosynthetic process	2/1132	28/21911	0.428246	0.704629	0.603385	AT4G20320/AT5G03555	2
GO:0016052	carbohydrate catabolic process	13/1132	233/21911	0.428415	0.704629	0.603385	AT1G22170/AT1G35580/AT2G36460/AT2G36580/AT3G52930/AT3G54440/AT3G55440/AT4G15210/AT4G24040/AT4G32840/AT5G55700/AT5G56350/AT5G56630	13
GO:0090305	nucleic acid phosphodiester bond hydrolysis	5/1132	83/21911	0.4288	0.704683	0.603431	AT1G26110/AT2G04530/AT3G13290/AT3G13300/AT5G45330	5
GO:0032984	protein-containing complex disassembly	5/1132	84/21911	0.439058	0.7137	0.611153	AT1G69410/AT3G46000/AT4G12770/AT4G12780/AT4G30160	5
GO:0009646	response to absence of light	3/1132	47/21911	0.440683	0.7137	0.611153	AT1G21400/AT4G08920/AT5G63190	3
GO:0010089	xylem development	3/1132	47/21911	0.440683	0.7137	0.611153	AT1G08760/AT5G03540/AT5G05340	3
GO:0042325	regulation of phosphorylation	6/1132	103/21911	0.441812	0.7137	0.611153	AT3G50070/AT4G37630/AT4G38740/AT5G04510/AT5G22090/AT5G66850	6
GO:0006265	DNA topological change	1/1132	11/21911	0.442137	0.7137	0.611153	AT3G10690	1
GO:0006491	N-glycan processing	1/1132	11/21911	0.442137	0.7137	0.611153	AT3G11040	1
GO:0009423	chorismate biosynthetic process	1/1132	11/21911	0.442137	0.7137	0.611153	AT1G48860	1
GO:0010205	photoinhibition	1/1132	11/21911	0.442137	0.7137	0.611153	AT3G03380	1
GO:0010444	guard mother cell differentiation	1/1132	11/21911	0.442137	0.7137	0.611153	AT3G50070	1
GO:0019288	isopentenyl diphosphate biosynthetic process, methylerythritol 4-phosphate pathway	1/1132	11/21911	0.442137	0.7137	0.611153	AT4G15560	1
GO:0019740	nitrogen utilization	1/1132	11/21911	0.442137	0.7137	0.611153	AT2G41220	1
GO:0031930	mitochondria-nucleus signaling pathway	1/1132	11/21911	0.442137	0.7137	0.611153	AT2G36460	1
GO:0034508	centromere complex assembly	1/1132	11/21911	0.442137	0.7137	0.611153	AT5G15540	1
GO:0034629	cellular protein-containing complex localization	1/1132	11/21911	0.442137	0.7137	0.611153	AT5G03540	1
GO:0043155	negative regulation of photosynthesis, light reaction	1/1132	11/21911	0.442137	0.7137	0.611153	AT3G03380	1
GO:0046466	membrane lipid catabolic process	1/1132	11/21911	0.442137	0.7137	0.611153	AT1G07380	1
GO:0070301	cellular response to hydrogen peroxide	1/1132	11/21911	0.442137	0.7137	0.611153	AT1G05680	1
GO:0070370	cellular heat acclimation	1/1132	11/21911	0.442137	0.7137	0.611153	AT2G30250	1
GO:0070534	protein K63-linked ubiquitination	1/1132	11/21911	0.442137	0.7137	0.611153	AT1G16890	1
GO:0120029	proton export across plasma membrane	1/1132	11/21911	0.442137	0.7137	0.611153	AT2G18960	1
GO:1901002	positive regulation of response to salt stress	1/1132	11/21911	0.442137	0.7137	0.611153	AT5G58070	1
GO:1904062	regulation of cation transmembrane transport	1/1132	11/21911	0.442137	0.7137	0.611153	AT5G62000	1
GO:0015849	organic acid transport	7/1132	122/21911	0.443615	0.714911	0.61219	AT1G44800/AT2G01170/AT3G18440/AT3G19490/AT4G21120/AT4G24570/AT5G66380	7
GO:0000027	ribosomal large subunit assembly	2/1132	29/21911	0.446105	0.714911	0.61219	AT1G26910/AT2G36620	2
GO:0006534	cysteine metabolic process	2/1132	29/21911	0.446105	0.714911	0.61219	AT1G55880/AT4G15415	2
GO:0010227	floral organ abscission	2/1132	29/21911	0.446105	0.714911	0.61219	AT4G35600/AT5G62000	2
GO:0031060	regulation of histone methylation	2/1132	29/21911	0.446105	0.714911	0.61219	AT2G16390/AT5G17920	2
GO:0045727	positive regulation of translation	2/1132	29/21911	0.446105	0.714911	0.61219	AT1G69410/AT3G08730	2
GO:0046460	neutral lipid biosynthetic process	2/1132	29/21911	0.446105	0.714911	0.61219	AT1G12640/AT1G54570	2
GO:0046463	acylglycerol biosynthetic process	2/1132	29/21911	0.446105	0.714911	0.61219	AT1G12640/AT1G54570	2
GO:0080156	mitochondrial mRNA modification	2/1132	29/21911	0.446105	0.714911	0.61219	AT1G12700/AT4G30700	2
GO:0048285	organelle fission	14/1132	255/21911	0.446669	0.715242	0.612473	AT1G10290/AT1G10690/AT1G29400/AT1G64960/AT1G77600/AT2G01440/AT2G20000/AT2G42890/AT4G21530/AT4G27990/AT5G04320/AT5G10490/AT5G15540/AT5G19400	14
GO:0033044	regulation of chromosome organization	7/1132	123/21911	0.452083	0.723333	0.619401	AT1G48620/AT2G16390/AT2G20000/AT3G52250/AT4G21530/AT5G15540/AT5G17920	7
GO:0002181	cytoplasmic translation	5/1132	86/21911	0.459439	0.726249	0.621899	AT1G09150/AT1G36730/AT3G48630/AT4G11420/AT5G15610	5
GO:0009311	oligosaccharide metabolic process	5/1132	86/21911	0.459439	0.726249	0.621899	AT1G06410/AT1G35580/AT1G67140/AT3G54440/AT4G24040	5
GO:0000045	autophagosome assembly	2/1132	30/21911	0.463646	0.726249	0.621899	AT2G31260/AT3G18770	2
GO:0009900	dehiscence	2/1132	30/21911	0.463646	0.726249	0.621899	AT5G49450/AT5G62000	2
GO:0017004	cytochrome complex assembly	2/1132	30/21911	0.463646	0.726249	0.621899	AT1G59840/AT4G37200	2
GO:0034250	positive regulation of cellular amide metabolic process	2/1132	30/21911	0.463646	0.726249	0.621899	AT1G69410/AT3G08730	2
GO:0046653	tetrahydrofolate metabolic process	2/1132	30/21911	0.463646	0.726249	0.621899	AT2G28880/AT3G11750	2
GO:2000069	regulation of post-embryonic root development	2/1132	30/21911	0.463646	0.726249	0.621899	AT3G51770/AT4G08920	2
GO:2000652	regulation of secondary cell wall biogenesis	2/1132	30/21911	0.463646	0.726249	0.621899	AT4G08920/AT5G03540	2
GO:0048638	regulation of developmental growth	10/1132	182/21911	0.467083	0.726249	0.621899	AT1G19270/AT1G74160/AT2G03060/AT2G20000/AT2G25180/AT2G25790/AT4G08920/AT4G24190/AT5G24740/AT5G45780	10
GO:0010214	seed coat development	3/1132	49/21911	0.467971	0.726249	0.621899	AT2G32700/AT5G03540/AT5G62620	3
GO:0090329	regulation of DNA-dependent DNA replication	3/1132	49/21911	0.467971	0.726249	0.621899	AT1G10690/AT1G19270/AT3G48160	3
GO:1902903	regulation of supramolecular fiber organization	3/1132	49/21911	0.467971	0.726249	0.621899	AT1G60430/AT5G54650/AT5G55230	3
GO:0009808	lignin metabolic process	4/1132	68/21911	0.469277	0.726249	0.621899	AT2G37040/AT3G02130/AT4G37990/AT5G05340	4
GO:2000028	regulation of photoperiodism, flowering	4/1132	68/21911	0.469277	0.726249	0.621899	AT1G67580/AT3G24870/AT5G56860/AT5G62640	4
GO:0098754	detoxification	6/1132	106/21911	0.469363	0.726249	0.621899	AT1G20630/AT1G56650/AT1G78380/AT2G30870/AT2G36800/AT4G25100	6
GO:0044770	cell cycle phase transition	5/1132	87/21911	0.46955	0.726249	0.621899	AT2G20000/AT3G50070/AT4G21530/AT4G32700/AT4G37630	5
GO:0002697	regulation of immune effector process	1/1132	12/21911	0.470973	0.726249	0.621899	AT1G50030	1
GO:0006570	tyrosine metabolic process	1/1132	12/21911	0.470973	0.726249	0.621899	AT1G06570	1
GO:0006734	NADH metabolic process	1/1132	12/21911	0.470973	0.726249	0.621899	AT5G49970	1
GO:0006878	cellular copper ion homeostasis	1/1132	12/21911	0.470973	0.726249	0.621899	AT3G13772	1
GO:0007020	microtubule nucleation	1/1132	12/21911	0.470973	0.726249	0.621899	AT5G55230	1
GO:0009262	deoxyribonucleotide metabolic process	1/1132	12/21911	0.470973	0.726249	0.621899	AT5G59440	1
GO:0009608	response to symbiont	1/1132	12/21911	0.470973	0.726249	0.621899	AT5G64250	1
GO:0009819	drought recovery	1/1132	12/21911	0.470973	0.726249	0.621899	AT2G37040	1
GO:0009963	positive regulation of flavonoid biosynthetic process	1/1132	12/21911	0.470973	0.726249	0.621899	AT1G56650	1
GO:0010047	fruit dehiscence	1/1132	12/21911	0.470973	0.726249	0.621899	AT5G62000	1
GO:0010439	regulation of glucosinolate biosynthetic process	1/1132	12/21911	0.470973	0.726249	0.621899	AT1G07640	1
GO:0016558	protein import into peroxisome matrix	1/1132	12/21911	0.470973	0.726249	0.621899	AT3G07560	1
GO:0016584	nucleosome positioning	1/1132	12/21911	0.470973	0.726249	0.621899	AT1G48620	1
GO:0043171	peptide catabolic process	1/1132	12/21911	0.470973	0.726249	0.621899	AT5G26220	1
GO:0043633	polyadenylation-dependent RNA catabolic process	1/1132	12/21911	0.470973	0.726249	0.621899	AT1G75660	1
GO:0043634	polyadenylation-dependent ncRNA catabolic process	1/1132	12/21911	0.470973	0.726249	0.621899	AT1G75660	1
GO:0045912	negative regulation of carbohydrate metabolic process	1/1132	12/21911	0.470973	0.726249	0.621899	AT1G78880	1
GO:0046520	sphingoid biosynthetic process	1/1132	12/21911	0.470973	0.726249	0.621899	AT1G07380	1
GO:0050665	hydrogen peroxide biosynthetic process	1/1132	12/21911	0.470973	0.726249	0.621899	AT5G12290	1
GO:0050688	regulation of defense response to virus	1/1132	12/21911	0.470973	0.726249	0.621899	AT1G50030	1
GO:0051090	regulation of DNA-binding transcription factor activity	1/1132	12/21911	0.470973	0.726249	0.621899	AT5G39610	1
GO:0060321	acceptance of pollen	1/1132	12/21911	0.470973	0.726249	0.621899	AT5G12370	1
GO:0070828	heterochromatin organization	1/1132	12/21911	0.470973	0.726249	0.621899	AT2G16390	1
GO:0071029	nuclear ncRNA surveillance	1/1132	12/21911	0.470973	0.726249	0.621899	AT1G75660	1
GO:0071035	nuclear polyadenylation-dependent rRNA catabolic process	1/1132	12/21911	0.470973	0.726249	0.621899	AT1G75660	1
GO:0071046	nuclear polyadenylation-dependent ncRNA catabolic process	1/1132	12/21911	0.470973	0.726249	0.621899	AT1G75660	1
GO:0071484	cellular response to light intensity	1/1132	12/21911	0.470973	0.726249	0.621899	AT4G34190	1
GO:0071902	positive regulation of protein serine/threonine kinase activity	1/1132	12/21911	0.470973	0.726249	0.621899	AT5G66850	1
GO:0080186	developmental vegetative growth	1/1132	12/21911	0.470973	0.726249	0.621899	AT1G62430	1
GO:1901070	guanosine-containing compound biosynthetic process	1/1132	12/21911	0.470973	0.726249	0.621899	AT1G54130	1
GO:0006721	terpenoid metabolic process	10/1132	183/21911	0.47403	0.730401	0.625454	AT1G05160/AT1G06570/AT1G50030/AT1G54570/AT1G67080/AT3G14440/AT4G15560/AT4G19230/AT5G25900/AT5G63910	10
GO:0009642	response to light intensity	8/1132	145/21911	0.476196	0.733172	0.627827	AT1G21400/AT3G03380/AT3G59060/AT4G08920/AT4G25100/AT4G34190/AT5G58070/AT5G63190	8
GO:0048443	stamen development	6/1132	107/21911	0.478466	0.735536	0.629851	AT3G02130/AT3G11440/AT3G26810/AT4G38680/AT5G45780/AT5G49450	6
GO:0048466	androecium development	6/1132	107/21911	0.478466	0.735536	0.629851	AT3G02130/AT3G11440/AT3G26810/AT4G38680/AT5G45780/AT5G49450	6
GO:0044106	cellular amine metabolic process	5/1132	88/21911	0.479602	0.736634	0.630791	AT1G67140/AT3G51770/AT5G49450/AT5G57740/AT5G64440	5
GO:0009850	auxin metabolic process	4/1132	69/21911	0.480654	0.736634	0.630791	AT1G05680/AT3G59060/AT4G05530/AT5G17300	4
GO:0006505	GPI anchor metabolic process	2/1132	31/21911	0.480854	0.736634	0.630791	AT1G11880/AT5G62130	2
GO:0006506	GPI anchor biosynthetic process	2/1132	31/21911	0.480854	0.736634	0.630791	AT1G11880/AT5G62130	2
GO:0048544	recognition of pollen	3/1132	50/21911	0.48139	0.736634	0.630791	AT1G61360/AT4G21390/AT5G12370	3
GO:0072598	protein localization to chloroplast	3/1132	50/21911	0.48139	0.736634	0.630791	AT2G31530/AT4G03320/AT4G32250	3
GO:0006470	protein dephosphorylation	7/1132	127/21911	0.485668	0.740445	0.634054	AT1G59830/AT1G73820/AT2G31820/AT3G05580/AT4G26720/AT4G31750/AT5G53140	7
GO:0008652	cellular amino acid biosynthetic process	11/1132	204/21911	0.486172	0.740445	0.634054	AT1G48860/AT1G55880/AT2G28880/AT2G37250/AT2G41220/AT3G17810/AT3G53180/AT3G60880/AT4G17830/AT5G17920/AT5G20980	11
GO:0010016	shoot system morphogenesis	11/1132	204/21911	0.486172	0.740445	0.634054	AT1G05680/AT1G14400/AT1G15750/AT2G23760/AT2G31070/AT3G02260/AT3G13300/AT4G03550/AT4G08920/AT4G18390/AT4G29900	11
GO:0009867	jasmonic acid mediated signaling pathway	6/1132	108/21911	0.487523	0.740445	0.634054	AT1G15750/AT1G56650/AT2G01570/AT4G19660/AT5G06600/AT5G47010	6
GO:0009072	aromatic amino acid family metabolic process	5/1132	89/21911	0.489588	0.740445	0.634054	AT1G06570/AT1G48860/AT2G28880/AT2G37040/AT2G43820	5
GO:0009734	auxin-activated signaling pathway	5/1132	89/21911	0.489588	0.740445	0.634054	AT1G50030/AT1G78570/AT3G26810/AT3G59060/AT5G17300	5
GO:0043648	dicarboxylic acid metabolic process	5/1132	89/21911	0.489588	0.740445	0.634054	AT1G48860/AT2G28880/AT2G41220/AT3G60880/AT4G31990	5
GO:0048646	anatomical structure formation involved in morphogenesis	12/1132	224/21911	0.490871	0.740445	0.634054	AT1G26770/AT2G17500/AT2G31070/AT2G45190/AT3G02260/AT3G05090/AT3G09090/AT3G53180/AT3G55500/AT4G18390/AT4G33210/AT5G57740	12
GO:0006779	porphyrin-containing compound biosynthetic process	4/1132	70/21911	0.491933	0.740445	0.634054	AT2G25180/AT3G02780/AT4G15560/AT5G56860	4
GO:0006220	pyrimidine nucleotide metabolic process	3/1132	51/21911	0.494647	0.740445	0.634054	AT1G62430/AT4G20320/AT5G59440	3
GO:0006221	pyrimidine nucleotide biosynthetic process	3/1132	51/21911	0.494647	0.740445	0.634054	AT1G62430/AT4G20320/AT5G59440	3
GO:0006260	DNA replication	9/1132	167/21911	0.496977	0.740445	0.634054	AT1G10690/AT1G19270/AT3G48160/AT3G52050/AT4G32700/AT4G37630/AT4G38600/AT5G04590/AT5G45720	9
GO:0002683	negative regulation of immune system process	2/1132	32/21911	0.497718	0.740445	0.634054	AT1G50030/AT3G21650	2
GO:0009695	jasmonic acid biosynthetic process	2/1132	32/21911	0.497718	0.740445	0.634054	AT4G16760/AT4G29010	2
GO:0010257	NADH dehydrogenase complex assembly	2/1132	32/21911	0.497718	0.740445	0.634054	AT1G79010/AT4G18810	2
GO:0032543	mitochondrial translation	2/1132	32/21911	0.497718	0.740445	0.634054	AT1G29880/AT1G48520	2
GO:0065001	specification of axis polarity	2/1132	32/21911	0.497718	0.740445	0.634054	AT2G32700/AT2G45190	2
GO:1900376	regulation of secondary metabolite biosynthetic process	2/1132	32/21911	0.497718	0.740445	0.634054	AT1G07640/AT5G05340	2
GO:1905037	autophagosome organization	2/1132	32/21911	0.497718	0.740445	0.634054	AT2G31260/AT3G18770	2
GO:0000002	mitochondrial genome maintenance	1/1132	13/21911	0.498319	0.740445	0.634054	AT2G01440	1
GO:0006526	arginine biosynthetic process	1/1132	13/21911	0.498319	0.740445	0.634054	AT4G17830	1
GO:0006607	NLS-bearing protein import into nucleus	1/1132	13/21911	0.498319	0.740445	0.634054	AT4G16143	1
GO:0009410	response to xenobiotic stimulus	1/1132	13/21911	0.498319	0.740445	0.634054	AT5G06950	1
GO:0010093	specification of floral organ identity	1/1132	13/21911	0.498319	0.740445	0.634054	AT2G45190	1
GO:0010262	somatic embryogenesis	1/1132	13/21911	0.498319	0.740445	0.634054	AT3G54420	1
GO:0016577	histone demethylation	1/1132	13/21911	0.498319	0.740445	0.634054	AT1G11950	1
GO:0022898	regulation of transmembrane transporter activity	1/1132	13/21911	0.498319	0.740445	0.634054	AT4G08920	1
GO:0032412	regulation of ion transmembrane transporter activity	1/1132	13/21911	0.498319	0.740445	0.634054	AT4G08920	1
GO:0034311	diol metabolic process	1/1132	13/21911	0.498319	0.740445	0.634054	AT1G07380	1
GO:0034312	diol biosynthetic process	1/1132	13/21911	0.498319	0.740445	0.634054	AT1G07380	1
GO:0042126	nitrate metabolic process	1/1132	13/21911	0.498319	0.740445	0.634054	AT2G15620	1
GO:0042128	nitrate assimilation	1/1132	13/21911	0.498319	0.740445	0.634054	AT2G15620	1
GO:0042454	ribonucleoside catabolic process	1/1132	13/21911	0.498319	0.740445	0.634054	AT1G05620	1
GO:0043405	regulation of MAP kinase activity	1/1132	13/21911	0.498319	0.740445	0.634054	AT5G66850	1
GO:0043408	regulation of MAPK cascade	1/1132	13/21911	0.498319	0.740445	0.634054	AT5G66850	1
GO:0070076	histone lysine demethylation	1/1132	13/21911	0.498319	0.740445	0.634054	AT1G11950	1
GO:0080142	regulation of salicylic acid biosynthetic process	1/1132	13/21911	0.498319	0.740445	0.634054	AT2G18750	1
GO:0080183	response to photooxidative stress	1/1132	13/21911	0.498319	0.740445	0.634054	AT3G21650	1
GO:2000379	positive regulation of reactive oxygen species metabolic process	1/1132	13/21911	0.498319	0.740445	0.634054	AT2G23150	1
GO:0006261	DNA-dependent DNA replication	8/1132	148/21911	0.499447	0.741104	0.634619	AT1G10690/AT1G19270/AT3G48160/AT3G52050/AT4G32700/AT4G37630/AT4G38600/AT5G45720	8
GO:0048582	positive regulation of post-embryonic development	5/1132	90/21911	0.499504	0.741104	0.634619	AT2G43820/AT3G62420/AT4G04885/AT4G18390/AT5G62000	5
GO:0048573	photoperiodism, flowering	7/1132	129/21911	0.502243	0.744615	0.637626	AT1G59660/AT1G67580/AT3G24870/AT3G51630/AT5G48300/AT5G56860/AT5G62640	7
GO:0010090	trichome morphogenesis	4/1132	71/21911	0.503108	0.744678	0.637679	AT1G03060/AT4G15415/AT4G38600/AT5G22220	4
GO:0046148	pigment biosynthetic process	8/1132	149/21911	0.507131	0.744678	0.637679	AT1G06570/AT1G56650/AT1G78570/AT2G16720/AT2G25180/AT3G02780/AT4G15560/AT5G56860	8
GO:0008037	cell recognition	3/1132	52/21911	0.507732	0.744678	0.637679	AT1G61360/AT4G21390/AT5G12370	3
GO:1901987	regulation of cell cycle phase transition	3/1132	52/21911	0.507732	0.744678	0.637679	AT2G20000/AT4G21530/AT4G32700	3
GO:0010941	regulation of cell death	5/1132	91/21911	0.509345	0.744678	0.637679	AT1G02170/AT3G11440/AT5G10380/AT5G13320/AT5G39610	5
GO:0016197	endosomal transport	4/1132	72/21911	0.514174	0.744678	0.637679	AT1G32410/AT1G48550/AT3G20290/AT5G63880	4
GO:0000741	karyogamy	2/1132	33/21911	0.514227	0.744678	0.637679	AT3G03810/AT5G42020	2
GO:0009625	response to insect	2/1132	33/21911	0.514227	0.744678	0.637679	AT1G07640/AT3G26830	2
GO:0010197	polar nucleus fusion	2/1132	33/21911	0.514227	0.744678	0.637679	AT3G03810/AT5G42020	2
GO:0016108	tetraterpenoid metabolic process	2/1132	33/21911	0.514227	0.744678	0.637679	AT1G06570/AT1G67080	2
GO:0016116	carotenoid metabolic process	2/1132	33/21911	0.514227	0.744678	0.637679	AT1G06570/AT1G67080	2
GO:0031109	microtubule polymerization or depolymerization	2/1132	33/21911	0.514227	0.744678	0.637679	AT2G38720/AT5G55230	2
GO:0032392	DNA geometric change	2/1132	33/21911	0.514227	0.744678	0.637679	AT2G21660/AT4G38680	2
GO:0032508	DNA duplex unwinding	2/1132	33/21911	0.514227	0.744678	0.637679	AT2G21660/AT4G38680	2
GO:0043484	regulation of RNA splicing	2/1132	33/21911	0.514227	0.744678	0.637679	AT4G26480/AT5G56140	2
GO:0046189	phenol-containing compound biosynthetic process	2/1132	33/21911	0.514227	0.744678	0.637679	AT1G74710/AT2G18750	2
GO:0050684	regulation of mRNA processing	2/1132	33/21911	0.514227	0.744678	0.637679	AT4G26480/AT5G56140	2
GO:0052546	cell wall pectin metabolic process	2/1132	33/21911	0.514227	0.744678	0.637679	AT2G18230/AT2G32700	2
GO:0080022	primary root development	2/1132	33/21911	0.514227	0.744678	0.637679	AT1G35720/AT2G25180	2
GO:0010073	meristem maintenance	9/1132	170/21911	0.5186	0.744678	0.637679	AT2G20140/AT2G25180/AT2G32700/AT3G02130/AT3G52250/AT4G08920/AT4G24190/AT5G24740/AT5G45780	9
GO:0016311	dephosphorylation	11/1132	209/21911	0.518769	0.744678	0.637679	AT1G05000/AT1G50030/AT1G59830/AT1G73820/AT2G31820/AT3G05580/AT4G26720/AT4G31750/AT5G22090/AT5G53140/AT5G54390	11
GO:0009788	negative regulation of abscisic acid-activated signaling pathway	3/1132	53/21911	0.520638	0.744678	0.637679	AT2G39550/AT5G22090/AT5G62880	3
GO:0009798	axis specification	3/1132	53/21911	0.520638	0.744678	0.637679	AT2G32700/AT2G45190/AT3G02130	3
GO:1901420	negative regulation of response to alcohol	3/1132	53/21911	0.520638	0.744678	0.637679	AT2G39550/AT5G22090/AT5G62880	3
GO:1905958	negative regulation of cellular response to alcohol	3/1132	53/21911	0.520638	0.744678	0.637679	AT2G39550/AT5G22090/AT5G62880	3
GO:0071395	cellular response to jasmonic acid stimulus	6/1132	112/21911	0.523204	0.744678	0.637679	AT1G15750/AT1G56650/AT2G01570/AT4G19660/AT5G06600/AT5G47010	6
GO:0000919	cell plate assembly	1/1132	14/21911	0.524253	0.744678	0.637679	AT5G03540	1
GO:0002182	cytoplasmic translational elongation	1/1132	14/21911	0.524253	0.744678	0.637679	AT3G48630	1
GO:0006360	transcription by RNA polymerase I	1/1132	14/21911	0.524253	0.744678	0.637679	AT2G02955	1
GO:0006482	protein demethylation	1/1132	14/21911	0.524253	0.744678	0.637679	AT1G11950	1
GO:0006490	oligosaccharide-lipid intermediate biosynthetic process	1/1132	14/21911	0.524253	0.744678	0.637679	AT2G44660	1
GO:0008156	negative regulation of DNA replication	1/1132	14/21911	0.524253	0.744678	0.637679	AT3G48160	1
GO:0008214	protein dealkylation	1/1132	14/21911	0.524253	0.744678	0.637679	AT1G11950	1
GO:0009051	pentose-phosphate shunt, oxidative branch	1/1132	14/21911	0.524253	0.744678	0.637679	AT5G40760	1
GO:0010120	camalexin biosynthetic process	1/1132	14/21911	0.524253	0.744678	0.637679	AT3G26830	1
GO:0010225	response to UV-C	1/1132	14/21911	0.524253	0.744678	0.637679	AT2G06040	1
GO:0018126	protein hydroxylation	1/1132	14/21911	0.524253	0.744678	0.637679	AT5G18900	1
GO:0018401	peptidyl-proline hydroxylation to 4-hydroxy-L-proline	1/1132	14/21911	0.524253	0.744678	0.637679	AT5G18900	1
GO:0019471	4-hydroxyproline metabolic process	1/1132	14/21911	0.524253	0.744678	0.637679	AT5G18900	1
GO:0019511	peptidyl-proline hydroxylation	1/1132	14/21911	0.524253	0.744678	0.637679	AT5G18900	1
GO:0030026	cellular manganese ion homeostasis	1/1132	14/21911	0.524253	0.744678	0.637679	AT2G39450	1
GO:0031053	primary miRNA processing	1/1132	14/21911	0.524253	0.744678	0.637679	AT5G19820	1
GO:0031110	regulation of microtubule polymerization or depolymerization	1/1132	14/21911	0.524253	0.744678	0.637679	AT5G55230	1
GO:0032409	regulation of transporter activity	1/1132	14/21911	0.524253	0.744678	0.637679	AT4G08920	1
GO:0032776	DNA methylation on cytosine	1/1132	14/21911	0.524253	0.744678	0.637679	AT2G16390	1
GO:0034427	nuclear-transcribed mRNA catabolic process, exonucleolytic, 3'-5'	1/1132	14/21911	0.524253	0.744678	0.637679	AT1G77680	1
GO:0034471	ncRNA 5'-end processing	1/1132	14/21911	0.524253	0.744678	0.637679	AT1G75660	1
GO:0035065	regulation of histone acetylation	1/1132	14/21911	0.524253	0.744678	0.637679	AT3G52250	1
GO:0045039	protein import into mitochondrial inner membrane	1/1132	14/21911	0.524253	0.744678	0.637679	AT3G07910	1
GO:0045828	positive regulation of isoprenoid metabolic process	1/1132	14/21911	0.524253	0.744678	0.637679	AT1G50030	1
GO:0051194	positive regulation of cofactor metabolic process	1/1132	14/21911	0.524253	0.744678	0.637679	AT5G56860	1
GO:0052317	camalexin metabolic process	1/1132	14/21911	0.524253	0.744678	0.637679	AT3G26830	1
GO:0090701	specification of plant organ identity	1/1132	14/21911	0.524253	0.744678	0.637679	AT2G45190	1
GO:1901141	regulation of lignin biosynthetic process	1/1132	14/21911	0.524253	0.744678	0.637679	AT5G05340	1
GO:1901983	regulation of protein acetylation	1/1132	14/21911	0.524253	0.744678	0.637679	AT3G52250	1
GO:1902533	positive regulation of intracellular signal transduction	1/1132	14/21911	0.524253	0.744678	0.637679	AT5G66850	1
GO:1905156	negative regulation of photosynthesis	1/1132	14/21911	0.524253	0.744678	0.637679	AT3G03380	1
GO:2000104	negative regulation of DNA-dependent DNA replication	1/1132	14/21911	0.524253	0.744678	0.637679	AT3G48160	1
GO:2000756	regulation of peptidyl-lysine acetylation	1/1132	14/21911	0.524253	0.744678	0.637679	AT3G52250	1
GO:0033014	tetrapyrrole biosynthetic process	4/1132	73/21911	0.525125	0.744988	0.637945	AT2G25180/AT3G02780/AT4G15560/AT5G56860	4
GO:0042446	hormone biosynthetic process	11/1132	210/21911	0.525216	0.744988	0.637945	AT1G05160/AT1G67140/AT1G74710/AT2G18750/AT3G51770/AT3G59060/AT4G16760/AT4G29010/AT5G17300/AT5G25900/AT5G57740	11
GO:0051129	negative regulation of cellular component organization	5/1132	93/21911	0.528786	0.749114	0.641478	AT1G10690/AT1G48620/AT3G27250/AT4G12770/AT4G12780	5
GO:0006515	protein quality control for misfolded or incompletely synthesized proteins	2/1132	34/21911	0.530373	0.749114	0.641478	AT1G71220/AT4G17040	2
GO:0006890	retrograde vesicle-mediated transport, Golgi to ER	2/1132	34/21911	0.530373	0.749114	0.641478	AT1G30630/AT5G39500	2
GO:0007584	response to nutrient	2/1132	34/21911	0.530373	0.749114	0.641478	AT4G08920/AT5G55580	2
GO:0042335	cuticle development	2/1132	34/21911	0.530373	0.749114	0.641478	AT3G27670/AT4G00730	2
GO:1900864	mitochondrial RNA modification	2/1132	34/21911	0.530373	0.749114	0.641478	AT1G12700/AT4G30700	2
GO:0009735	response to cytokinin	6/1132	113/21911	0.531971	0.750678	0.642817	AT1G27320/AT2G25180/AT2G40670/AT2G41310/AT3G16770/AT5G56860	6
GO:0042545	cell wall modification	9/1132	172/21911	0.532846	0.750678	0.642817	AT1G26770/AT2G18230/AT2G32700/AT3G55500/AT4G00730/AT4G03550/AT4G26850/AT5G02260/AT5G03280	9
GO:0006865	amino acid transport	3/1132	54/21911	0.533356	0.750678	0.642817	AT1G44800/AT2G01170/AT4G21120	3
GO:0010017	red or far-red light signaling pathway	3/1132	54/21911	0.533356	0.750678	0.642817	AT3G21150/AT3G59060/AT4G38740	3
GO:0016246	RNA interference	3/1132	54/21911	0.533356	0.750678	0.642817	AT2G16390/AT3G27670/AT5G47010	3
GO:0009856	pollination	17/1132	329/21911	0.535268	0.752309	0.644214	AT1G31780/AT1G61360/AT1G63530/AT2G03060/AT2G25790/AT3G01640/AT3G02130/AT3G03810/AT3G05320/AT3G05580/AT3G07330/AT3G48820/AT4G08850/AT4G21390/AT4G35540/AT5G12370/AT5G49680	17
GO:0044706	multi-multicellular organism process	17/1132	329/21911	0.535268	0.752309	0.644214	AT1G31780/AT1G61360/AT1G63530/AT2G03060/AT2G25790/AT3G01640/AT3G02130/AT3G03810/AT3G05320/AT3G05580/AT3G07330/AT3G48820/AT4G08850/AT4G21390/AT4G35540/AT5G12370/AT5G49680	17
GO:2000242	negative regulation of reproductive process	4/1132	74/21911	0.535955	0.752746	0.644588	AT1G14400/AT3G33520/AT4G35600/AT5G56860	4
GO:0010675	regulation of cellular carbohydrate metabolic process	3/1132	55/21911	0.545882	0.759651	0.650501	AT1G07640/AT1G78880/AT5G62880	3
GO:0009686	gibberellin biosynthetic process	2/1132	35/21911	0.546148	0.759651	0.650501	AT1G05160/AT5G25900	2
GO:0042775	mitochondrial ATP synthesis coupled electron transport	2/1132	35/21911	0.546148	0.759651	0.650501	AT1G79010/AT4G34700	2
GO:0000578	embryonic axis specification	1/1132	15/21911	0.548848	0.759651	0.650501	AT3G02130	1
GO:0006303	double-strand break repair via nonhomologous end joining	1/1132	15/21911	0.548848	0.759651	0.650501	AT2G45700	1
GO:0006535	cysteine biosynthetic process from serine	1/1132	15/21911	0.548848	0.759651	0.650501	AT1G55880	1
GO:0009089	lysine biosynthetic process via diaminopimelate	1/1132	15/21911	0.548848	0.759651	0.650501	AT3G60880	1
GO:0009700	indole phytoalexin biosynthetic process	1/1132	15/21911	0.548848	0.759651	0.650501	AT3G26830	1
GO:0009750	response to fructose	1/1132	15/21911	0.548848	0.759651	0.650501	AT4G34390	1
GO:0010310	regulation of hydrogen peroxide metabolic process	1/1132	15/21911	0.548848	0.759651	0.650501	AT4G08920	1
GO:0016122	xanthophyll metabolic process	1/1132	15/21911	0.548848	0.759651	0.650501	AT1G67080	1
GO:0031540	regulation of anthocyanin biosynthetic process	1/1132	15/21911	0.548848	0.759651	0.650501	AT1G56650	1
GO:0034314	Arp2/3 complex-mediated actin nucleation	1/1132	15/21911	0.548848	0.759651	0.650501	AT1G60430	1
GO:0042726	flavin-containing compound metabolic process	1/1132	15/21911	0.548848	0.759651	0.650501	AT4G08920	1
GO:0046217	indole phytoalexin metabolic process	1/1132	15/21911	0.548848	0.759651	0.650501	AT3G26830	1
GO:0046451	diaminopimelate metabolic process	1/1132	15/21911	0.548848	0.759651	0.650501	AT3G60880	1
GO:0048640	negative regulation of developmental growth	1/1132	15/21911	0.548848	0.759651	0.650501	AT1G19270	1
GO:0052314	phytoalexin metabolic process	1/1132	15/21911	0.548848	0.759651	0.650501	AT3G26830	1
GO:0052315	phytoalexin biosynthetic process	1/1132	15/21911	0.548848	0.759651	0.650501	AT3G26830	1
GO:0070940	dephosphorylation of RNA polymerase II C-terminal domain	1/1132	15/21911	0.548848	0.759651	0.650501	AT1G73820	1
GO:0072529	pyrimidine-containing compound catabolic process	1/1132	15/21911	0.548848	0.759651	0.650501	AT3G17810	1
GO:2000280	regulation of root development	6/1132	115/21911	0.549297	0.759747	0.650584	AT1G07640/AT2G25180/AT3G51770/AT4G08920/AT4G34390/AT5G24740	6
GO:0043900	regulation of multi-organism process	11/1132	214/21911	0.55072	0.761189	0.651818	AT1G13960/AT1G50030/AT2G03060/AT2G25790/AT3G26830/AT3G28450/AT4G01090/AT4G08920/AT4G19040/AT5G13320/AT5G66850	11
GO:0000904	cell morphogenesis involved in differentiation	14/1132	274/21911	0.555944	0.767879	0.657547	AT1G03060/AT1G31780/AT1G48550/AT1G49240/AT1G63530/AT2G03060/AT2G25790/AT3G05580/AT3G48820/AT3G60630/AT4G15415/AT4G38600/AT5G22220/AT5G49680	14
GO:0001932	regulation of protein phosphorylation	5/1132	96/21911	0.557283	0.768354	0.657954	AT3G50070/AT4G37630/AT4G38740/AT5G04510/AT5G66850	5
GO:0006665	sphingolipid metabolic process	3/1132	56/21911	0.558209	0.768354	0.657954	AT1G07380/AT1G13580/AT1G26200	3
GO:0016485	protein processing	3/1132	56/21911	0.558209	0.768354	0.657954	AT1G07510/AT3G05230/AT3G52640	3
GO:0043255	regulation of carbohydrate biosynthetic process	3/1132	56/21911	0.558209	0.768354	0.657954	AT1G07640/AT1G78880/AT5G62880	3
GO:0071489	cellular response to red or far red light	3/1132	56/21911	0.558209	0.768354	0.657954	AT3G21150/AT3G59060/AT4G38740	3
GO:0009559	embryo sac central cell differentiation	2/1132	36/21911	0.561549	0.769245	0.658717	AT3G03810/AT5G42020	2
GO:0009685	gibberellin metabolic process	2/1132	36/21911	0.561549	0.769245	0.658717	AT1G05160/AT5G25900	2
GO:0009851	auxin biosynthetic process	2/1132	36/21911	0.561549	0.769245	0.658717	AT3G59060/AT5G17300	2
GO:0010082	regulation of root meristem growth	2/1132	36/21911	0.561549	0.769245	0.658717	AT2G25180/AT5G24740	2
GO:0016128	phytosteroid metabolic process	2/1132	36/21911	0.561549	0.769245	0.658717	AT1G05160/AT2G36800	2
GO:0016131	brassinosteroid metabolic process	2/1132	36/21911	0.561549	0.769245	0.658717	AT1G05160/AT2G36800	2
GO:0030833	regulation of actin filament polymerization	2/1132	36/21911	0.561549	0.769245	0.658717	AT1G60430/AT5G54650	2
GO:0009063	cellular amino acid catabolic process	5/1132	97/21911	0.56659	0.770817	0.660063	AT1G06570/AT1G21400/AT2G03800/AT2G37040/AT5G63910	5
GO:0006749	glutathione metabolic process	4/1132	77/21911	0.567675	0.770817	0.660063	AT1G77290/AT1G78380/AT2G30870/AT5G26220	4
GO:1902275	regulation of chromatin organization	4/1132	77/21911	0.567675	0.770817	0.660063	AT1G48620/AT2G16390/AT3G52250/AT5G17920	4
GO:0031399	regulation of protein modification process	10/1132	197/21911	0.56859	0.770817	0.660063	AT2G16390/AT2G31820/AT3G05090/AT3G50070/AT3G52250/AT4G37630/AT4G38740/AT5G04510/AT5G17920/AT5G66850	10
GO:0000077	DNA damage checkpoint	1/1132	16/21911	0.572172	0.770817	0.660063	AT1G80710	1
GO:0000726	non-recombinational repair	1/1132	16/21911	0.572172	0.770817	0.660063	AT2G45700	1
GO:0000966	RNA 5'-end processing	1/1132	16/21911	0.572172	0.770817	0.660063	AT1G75660	1
GO:0006465	signal peptide processing	1/1132	16/21911	0.572172	0.770817	0.660063	AT3G05230	1
GO:0006620	posttranslational protein targeting to endoplasmic reticulum membrane	1/1132	16/21911	0.572172	0.770817	0.660063	AT3G60540	1
GO:0007292	female gamete generation	1/1132	16/21911	0.572172	0.770817	0.660063	AT2G20140	1
GO:0010115	regulation of abscisic acid biosynthetic process	1/1132	16/21911	0.572172	0.770817	0.660063	AT1G50030	1
GO:0016115	terpenoid catabolic process	1/1132	16/21911	0.572172	0.770817	0.660063	AT4G19230	1
GO:0017014	protein nitrosylation	1/1132	16/21911	0.572172	0.770817	0.660063	AT3G55440	1
GO:0018119	peptidyl-cysteine S-nitrosylation	1/1132	16/21911	0.572172	0.770817	0.660063	AT3G55440	1
GO:0043248	proteasome assembly	1/1132	16/21911	0.572172	0.770817	0.660063	AT3G18940	1
GO:0046855	inositol phosphate dephosphorylation	1/1132	16/21911	0.572172	0.770817	0.660063	AT5G54390	1
GO:0052324	plant-type cell wall cellulose biosynthetic process	1/1132	16/21911	0.572172	0.770817	0.660063	AT5G62880	1
GO:0055071	manganese ion homeostasis	1/1132	16/21911	0.572172	0.770817	0.660063	AT2G39450	1
GO:0070071	proton-transporting two-sector ATPase complex assembly	1/1132	16/21911	0.572172	0.770817	0.660063	AT4G39080	1
GO:0071545	inositol phosphate catabolic process	1/1132	16/21911	0.572172	0.770817	0.660063	AT5G54390	1
GO:0080036	regulation of cytokinin-activated signaling pathway	1/1132	16/21911	0.572172	0.770817	0.660063	AT2G25180	1
GO:2000033	regulation of seed dormancy process	1/1132	16/21911	0.572172	0.770817	0.660063	AT2G01570	1
GO:0043414	macromolecule methylation	11/1132	218/21911	0.5757	0.770817	0.660063	AT2G16390/AT2G22400/AT3G33520/AT3G55160/AT4G09980/AT4G17410/AT4G31120/AT5G17920/AT5G42400/AT5G49020/AT5G64150	11
GO:0006281	DNA repair	17/1132	337/21911	0.575797	0.770817	0.660063	AT1G12400/AT1G14400/AT1G16890/AT1G77600/AT1G80210/AT2G01440/AT2G02760/AT2G06040/AT2G17930/AT2G30350/AT2G45700/AT2G47210/AT3G09100/AT4G36080/AT5G15540/AT5G18070/AT5G45720	17
GO:0003333	amino acid transmembrane transport	2/1132	37/21911	0.576571	0.770817	0.660063	AT1G44800/AT4G21120	2
GO:0006760	folic acid-containing compound metabolic process	2/1132	37/21911	0.576571	0.770817	0.660063	AT2G28880/AT3G11750	2
GO:0007006	mitochondrial membrane organization	2/1132	37/21911	0.576571	0.770817	0.660063	AT1G07510/AT3G07910	2
GO:0010223	secondary shoot formation	2/1132	37/21911	0.576571	0.770817	0.660063	AT2G31070/AT4G18390	2
GO:0010346	shoot axis formation	2/1132	37/21911	0.576571	0.770817	0.660063	AT2G31070/AT4G18390	2
GO:0030041	actin filament polymerization	2/1132	37/21911	0.576571	0.770817	0.660063	AT1G60430/AT5G54650	2
GO:0031647	regulation of protein stability	2/1132	37/21911	0.576571	0.770817	0.660063	AT5G06600/AT5G07220	2
GO:0042133	neurotransmitter metabolic process	2/1132	37/21911	0.576571	0.770817	0.660063	AT2G41220/AT3G17810	2
GO:0042773	ATP synthesis coupled electron transport	2/1132	37/21911	0.576571	0.770817	0.660063	AT1G79010/AT4G34700	2
[truncated: 507 more rows]

## Sheet: Table S5e
Sample_name	A_C	A_G	A_T	C_A	C_G	C_T	G_A	G_C	G_T	T_A	T_C	T_G
[truncated: 1 more rows]

## Sheet: Table S5f
Chromosome	Locus	RNV_types	Transcript	Gene_feature	RNV_number	RNVplusReference	RNV_rate	Sample_name	Position_in_mRNA	mRNA_length	Lrange	Rrange
[truncated: 221 more rows]

[truncated: 3 more sheets: Table S5g, Table S5h, Table S5i]
