# Supplementary material for: Proximity editing to identify RNAs in phase-separated RNA binding protein condensates
Source: Cell Discov. 2021 Aug 24;7:72. doi: 10.1038/s41421-021-00288-9 (PMC8382829; doi:10.1038/s41421-021-00288-9)
Supplement: Supplementary file 7 — Supplementary Table S6 [file 41421_2021_288_MOESM7_ESM.xlsx]

## Sheet: Instrauction
Supplementary Table S6 Primers and plasmids.
Table S6a	Primers used in this study
Table S6b	Plasmids used in this study

## Sheet: Table S6a
Primer name	Primer sequence (red font indicates LIC sequence or restriction enzyme site)	Usage
OZGP3	CGGGGATCCTACTCTCCTATGGTCGTACCG	for cloning pZG51/56
OZGP4	CGGCTGCAGTCATTCAGCCAATCCAAACTCG
OZGP5	CGGGAGCTCACCATGTACTCTCCTATGGTCGTACCG	for cloning pZG61
OZGP6	CGGTCTAGATTCAGCCAATCCAAACTCGTC
OZGP7	CGGGGATCCATGTCCGAAGTCGAGTTTTCC	for cloning pZG52/57
OZGP8	CGGCTGCAGTCAACCAGAGTCAGTAGAGGATTGTGC
OZGP9	CGGGAGCTCACCATGTCCGAAGTCGAGTTTTCC	for cloning pZG62
OZGP10	CGGTCTAGAACCAGAGTCAGTAGAGGATTGTGC
OZGP11	CGGGGATCC TCCCCTAGGTCATCGGAAACC	for cloning pZG53/58
OZGP12	CGGCTGCAGTCACTTGAGGCCGGTAGCCCAC
OZGP13	CGGGAGCTCACCATGTCCCCTAGGTCATCGGAAACC	for cloning pZG63
OZGP14	CGGTCTAGACTTGAGGCCGGTAGCCCAC
OZGP15	CGGGGATCCATGACCGACGCTGAGTACG	for cloning pZG54/59
OZGP16	CGGCTGCAGTCAAACAGCAGGACTCTTAGTGGTG
OZGP17	CGGGAGCTCACCATGACCGACGCTGAGTACG	for cloning pZG64
OZGP18	CGGTCTAGAAACAGCAGGACTCTTAGTGGTG
OZGP19	CGGGGATCCATGGATAAGCCAAGCTTCGTAA	for cloning pZG55/60
OZGP20	CGGCTGCAGTCAAGCTTCATAGCAATGAAACACTTT
OZGP21	CGGGAGCTCACCATGGATAAGCCAAGCTTCGTAA	for cloning pZG65
OZGP22	CGGTCTAGAAGCTTCATAGCAATGAAACACTTT
OZGP36	CGGGAGCTCACTAGTACCATGTACTCTCCTATGGTCGTACCG	for cloning pZG66/71
OZGP23	CGGGAGCTCCATTCAGCCAATCCAAACTCGTC
OZGP37	CGGGAGCTCACTAGTACCATGTCCGAAGTCGAGTTTTCC	for cloning pZG67/72
OZGP25	CGGGAGCTCCCACCAGAGTCAGTAGAGGATTGTGC
OZGP33	CGGGAGCTCACTAGTACCATGTCCCCTAGGTCATCGGAAACC	for cloning pZG68/73
OZGP27	CGGGAGCTCGACTTGAGGCCGGTAGCCCAC
OZGP38	CGGGAGCTCACTAGTACCATGACCGACGCTGAGTACG	for cloning pZG69/74
OZGP29	CGGGAGCTCGAAACAGCAGGACTCTTAGTGGTG
OZGP39	CGGGAGCTCACTAGTACCATGGATAAGCCAAGCTTCGTAA	for cloning pZG70/75
OZGP31	CGGGAGCTCCCAGCTTCATAGCAATGAAACACTTT
OZGP47	CGACGACAAGACCGTACCATGCAGAATCCGAGACTGAAGC	for cloning pZG76/77/78/79/80/157
OZGP48	GAGGAGAAGAGCCGTGCCTGATAGTACATGAGTTGCTGTGCG
OZGP50	CGACGACAAGACCGTCATGCAGAATCCGAGACTGAAGC	for cloning pZG81/89/90/91/92/165
OZGP51	GAGGAGAAGAGCCGTTTACTGATAGTACATGAGTTGCTGTGCG
OZGP59	CGACGACAAGACCGTCCACCATGCAGAATCCGAGACTGAAGC	for cloning pZG82/87/93/94/95
OZGP48	GAGGAGAAGAGCCGTGCCTGATAGTACATGAGTTGCTGTGCG
OZG348	CGACGACAAGACCGTCATGCAGCATCAGCAGCGG	for cloning pZG116
OZG349	GAGGAGAAGAGCCGTCTAGTAGAAGACGGCGTTGGC
OZGP50	CGACGACAAGACCGTCATGCAGAATCCGAGACTGAAGC	for cloning pYL189
OYL451	GAGGAGAAGAGCCGTCTGATAGTACATGAGTTGCTGTGC
OZG469	CCGCTCGAGTACCTTCGACGACAAGACCG	for cloning pZG160/161/163/164
OZG470	GGACTAGTTCATTCAGCCAATCCAAACTC
OZG471	CCGCTCGAGGAGCTCACCATGTACTCTCCTA	for cloning pZG159/162
OZG472	GGACTAGTGCAGGTCGAGTGAGGAGAAGA
OZG477	CCGCTCGAGACCATGTACTCTCCTATGGTCGTACCG	for cloning pZG161/164
OZG478	CCGCTCGAGGCTTCAGCCAATCCAAACTCGTC
OZG514	CGACGACAAGACCGTACCATGAACACCGGCGGTGGC	for cloning pZG158
OZG515	GAGGAGAAGAGCCGTGCACCGTATGTTGGATTGAGTGCTA
OZGL203	CGACGACAAGACCGTACCATGGCGTCCGGTGATGTTGA	for cloning pZG167
OZGL204	GAGGAGAAGAGCCGTGCCCATCCTCCACCACCAC
OZG520	GCTTACGATGTCCTGCTCCGATA	Real-time PCR for dADARcd 5'
OZG521	AACGGCTCGGTACATATGTTCAG	Real-time PCR for dADARcd 3'
OWH22	TGGTTGGCTTGTATGGAGCAGCAG	Real-time PCR for hptII 5'
OWH23	TGGTCAAGACCAATGCGGAGCATA	Real-time PCR for hptII 3'

## Sheet: Table S6b
Plasmid name	Main feature	GenBank accession numbers
pZG51	35S-LIC1-ccdB-LIC2-dADARcd-35S-bar	MW026675
pZG52	35S-LIC1-ccdB-LIC2-TadA-35S-bar
pZG53	35S-LIC1-ccdB-LIC2-rAPOBEC1-35S-bar
pZG54	35S-LIC1-ccdB-LIC2-PmCAD1-35S-bar
pZG55	35S-LIC1-ccdB-LIC2-AtCAD1-35S-bar
pZG56	35S-LIC1-ccdB-LIC2-dADARcd-35S-hptII	MW026676
pZG57	35S-LIC1-ccdB-LIC2-TadA-35S-hptII
pZG58	35S-LIC1-ccdB-LIC2-rAPOBEC1-35S-hptII
pZG59	35S-LIC1-ccdB-LIC2-PmCAD1-35S-hptII
pZG60	35S-LIC1-ccdB-LIC2-AtCAD1-35S-hptII
pZG61	35S-dADARcd-LIC1-ccdB-LIC2-35S-hptII	MW026677
pZG62	35S-TadA-LIC1-ccdB-LIC2-35S-hptII
pZG63	35S-rAPOBEC1-LIC1-ccdB-LIC2-35S-hptII
pZG64	35S-PmCAD1-LIC1-ccdB-LIC2-35S-hptII
pZG65	35S-AtCAD1-LIC1-ccdB-LIC2-35S-hptII
pZG66	35S-dADARcd-LIC1-ccdB-LIC2-dADARcd-35S-bar	MW026678
pZG67	35S-TadA-LIC1-ccdB-LIC2-TadA-35S-bar
pZG68	35S-rAPOBEC1-LIC1-ccdB-LIC2-rAPOBEC1-35S-bar
pZG69	35S-PmCAD1-LIC1-ccdB-LIC2-PmCAD1-35S-bar
pZG70	35S-AtCAD1-LIC1-ccdB-LIC2-AtCAD1-35S-bar
pZG71	35S-dADARcd-LIC1-ccdB-LIC2-dADARcd-35S-hptII	MW026679
pZG72	35S-TadA-LIC1-ccdB-LIC2-TadA-35S-hptII
pZG73	35S-rAPOBEC1-LIC1-ccdB-LIC2-rAPOBEC1-35S-hptII
pZG74	35S-PmCAD1-LIC1-ccdB-LIC2-PmCAD1-35S-hptII
pZG75	35S-AtCAD1-LIC1-ccdB-LIC2-AtCAD1-35S-hptII
pZG76	35S-AtUBP1c-dADARcd-35S-bar
pZG77	35S-AtUBP1c-TadA-35S-bar
pZG78	35S-AtUBP1c-rAPOBEC1-35S-bar
pZG79	35S-AtUBP1c-PmCAD1-35S-bar
pZG80	35S-AtUBP1c-AtCAD1-35S-bar
pZG81	35S-dADARcd-AtUBP1c-35S-hptII
pZG82	35S-dADARcd-AtUBP1c-dADARcd-35S-bar
pZG87	35S-TadA-AtUBP1c-TadA-35S-bar
pZG89	35S-TadA-AtUBP1c-35S-hptII
pZG90	35S-rAPOBEC1-AtUBP1c-35S-hptII
pZG91	35S-PmCAD1-AtUBP1c-35S-hptII
pZG92	35S-AtCAD1-AtUBP1c-35S-hptII
pZG93	35S-rAPOBEC1-AtUBP1c-rAPOBEC1-35S-bar
pZG94	35S-PmCAD1-AtUBP1c-PmCAD1-35S-bar
pZG95	35S-AtCAD1-AtUBP1c-AtCAD1-35S-bar
pZG116	35S-ADARcd-OsUBP1c-35S-hptII
pYL189	tac promoter-MBP-YFP-AtUBP1c
pWZ37	35S-Pto-35S-bar
pWZ46	extradiol-AvrPto-35S-bar
pZG159	extradiol-dADARcd-LIC cassette-35S-bar	MW026669
pZG160	extradiol-LIC cassette-dADARcd-35S-bar	MW026670
pZG161	extradiol-dADARcd-LIC cassette-dADARcd-35S-bar	MW026671
pZG162	extradiol-dADARcd-LIC cassette-35S-hptII	MW026672
pZG163	extradiol-LIC cassette-dADARcd-35S-hptII	MW026673
pZG164	extradiol-dADARcd-LIC cassette-dADARcd-35S-hptII	MW026674
pZG165	35S-dADARcd-LIC1-ccdB-LIC2-35S-bar	MW026680
pZG157	extradiol-AtUBP1c-dADARcd-35S-bar
pZG158	extradiol-AtMPK3-dADARcd-35S-bar
pZG167	extradiol-AtGRP7-dADARcd-35S-bar
