# Supplementary material for: Proximity editing to identify RNAs in phase-separated RNA binding protein condensates
Source: Cell Discov. 2021 Aug 24;7:72. doi: 10.1038/s41421-021-00288-9 (PMC8382829; doi:10.1038/s41421-021-00288-9)
Supplement: Supplementary file 8 — Supplementary Table S7 [file 41421_2021_288_MOESM8_ESM.xlsx]

## Sheet: Table instruction
Supplementary Table S7 The latest GO term information tidied in our study.
Table S7a	N. benthamiana GO annotation file used for clusterProfiler package in R
Table S7b	Arabidopsis GO annotation used for clusterProfiler package in R

## Sheet: Table S7a
gene_ID	GO_identity	GO_namespaces	GO_source
Niben101Ctg00054g00001	GO:0003677	F	GO
Niben101Ctg00054g00001	GO:0006355	P	GO
Niben101Ctg00054g00001	GO:0003700	F	GO
Niben101Ctg00174g00001	GO:0005975	P	GO
Niben101Ctg00174g00001	GO:0005618	C	GO
Niben101Ctg00174g00001	GO:0048046	C	GO
Niben101Ctg00174g00001	GO:0004553	F	GO
Niben101Ctg00174g00001	GO:0006073	P	GO
Niben101Ctg00174g00001	GO:0016762	F	GO
Niben101Ctg00219g00002	GO:0003918	F	GO
Niben101Ctg00219g00002	GO:0005524	F	GO
Niben101Ctg00219g00002	GO:0003677	F	GO
Niben101Ctg00219g00002	GO:0006265	P	GO
Niben101Ctg00478g00001	GO:0008168	F	GO
Niben101Ctg00607g00001	GO:0005515	F	GO
Niben101Ctg00635g00001	GO:0003677	F	GO
Niben101Ctg00635g00001	GO:0005524	F	GO
Niben101Ctg01319g00001	GO:0055114	P	GO
Niben101Ctg01319g00001	GO:0016616	F	GO
Niben101Ctg01319g00001	GO:0006694	P	GO
Niben101Ctg01319g00001	GO:0003854	F	GO
Niben101Ctg01329g00003	GO:0005634	C	GO
Niben101Ctg01329g00003	GO:0009725	P	GO
Niben101Ctg01329g00003	GO:0006355	P	GO
Niben101Ctg01329g00003	GO:0003677	F	GO
Niben101Ctg01372g00001	GO:0005515	F	GO
Niben101Ctg01528g00001	GO:0005524	F	GO
Niben101Ctg01528g00001	GO:0006468	P	GO
Niben101Ctg01528g00001	GO:0016772	F	GO
Niben101Ctg01528g00001	GO:0004672	F	GO
Niben101Ctg01781g00001	GO:0005515	F	GO
Niben101Ctg01781g00001	GO:0003676	F	GO
Niben101Ctg01885g00002	GO:0003676	F	GO
Niben101Ctg01885g00002	GO:0000166	F	GO
Niben101Ctg01888g00001	GO:0006259	P	GO
Niben101Ctg01888g00001	GO:0003677	F	GO
Niben101Ctg01888g00001	GO:0004518	F	GO
Niben101Ctg01937g00001	GO:0005622	C	GO
Niben101Ctg01937g00001	GO:0008270	F	GO
Niben101Ctg02350g00002	GO:0000166	F	GO
Niben101Ctg02589g00001	GO:0005515	F	GO
Niben101Ctg02893g00002	GO:0003918	F	GO
Niben101Ctg02893g00002	GO:0005524	F	GO
Niben101Ctg02893g00002	GO:0003677	F	GO
Niben101Ctg02893g00002	GO:0006265	P	GO
Niben101Ctg02999g00001	GO:0005524	F	GO
Niben101Ctg02999g00001	GO:0006468	P	GO
Niben101Ctg02999g00001	GO:0016772	F	GO
Niben101Ctg02999g00001	GO:0004674	F	GO
Niben101Ctg02999g00001	GO:0004672	F	GO
Niben101Ctg03036g00004	GO:0008152	P	GO
Niben101Ctg03036g00004	GO:0006629	P	GO
Niben101Ctg03037g00002	GO:0016020	C	GO
Niben101Ctg03037g00002	GO:0030244	P	GO
Niben101Ctg03037g00002	GO:0016760	F	GO
Niben101Ctg03042g00002	GO:0005488	F	GO
Niben101Ctg03116g00001	GO:0005975	P	GO
Niben101Ctg03116g00001	GO:0004553	F	GO
Niben101Ctg03154g00002	GO:0016020	C	GO
Niben101Ctg03154g00002	GO:0008378	F	GO
Niben101Ctg03154g00002	GO:0006486	P	GO
Niben101Ctg03213g00001	GO:0044267	P	GO
Niben101Ctg03213g00001	GO:0005524	F	GO
Niben101Ctg03218g00004	GO:0005515	F	GO
Niben101Ctg03354g00001	GO:0007165	P	GO
Niben101Ctg03354g00001	GO:0000159	C	GO
Niben101Ctg03354g00001	GO:0005515	F	GO
Niben101Ctg03354g00001	GO:0008601	F	GO
Niben101Ctg03481g00001	GO:0005524	F	GO
Niben101Ctg03533g00002	GO:0006629	P	GO
Niben101Ctg03624g00004	GO:0016020	C	GO
Niben101Ctg03624g00004	GO:0005215	F	GO
Niben101Ctg03624g00004	GO:0006810	P	GO
Niben101Ctg03638g00002	GO:0016787	F	GO
Niben101Ctg03867g00002	GO:0030170	F	GO
Niben101Ctg03867g00002	GO:0003824	F	GO
Niben101Ctg03910g00004	GO:0005874	C	GO
Niben101Ctg03910g00004	GO:0003924	F	GO
Niben101Ctg03910g00004	GO:0005200	F	GO
Niben101Ctg03910g00004	GO:0007017	P	GO
Niben101Ctg03910g00004	GO:0043234	C	GO
Niben101Ctg03910g00004	GO:0051258	P	GO
Niben101Ctg03910g00004	GO:0006184	P	GO
Niben101Ctg03910g00004	GO:0005525	F	GO
Niben101Ctg03947g00003	GO:0003723	F	GO
Niben101Ctg04052g00001	GO:0016192	P	GO
Niben101Ctg04075g00002	GO:0055114	P	GO
Niben101Ctg04075g00002	GO:0016491	F	GO
Niben101Ctg04081g00002	GO:0006814	P	GO
Niben101Ctg04081g00002	GO:0016021	C	GO
Niben101Ctg04081g00002	GO:0005451	F	GO
Niben101Ctg04081g00002	GO:0006813	P	GO
Niben101Ctg04093g00001	GO:0003677	F	GO
Niben101Ctg04093g00001	GO:0004518	F	GO
Niben101Ctg04093g00001	GO:0003824	F	GO
Niben101Ctg04240g00002	GO:0004672	F	GO
Niben101Ctg04240g00002	GO:0005524	F	GO
Niben101Ctg04240g00002	GO:0006468	P	GO
Niben101Ctg04240g00002	GO:0004674	F	GO
Niben101Ctg04240g00002	GO:0016772	F	GO
Niben101Ctg04264g00001	GO:0005507	F	GO
Niben101Ctg04264g00001	GO:0055114	P	GO
Niben101Ctg04264g00001	GO:0016491	F	GO
Niben101Ctg04302g00001	GO:0019843	F	GO
Niben101Ctg04302g00001	GO:0005622	C	GO
Niben101Ctg04309g00001	GO:0015936	P	GO
Niben101Ctg04309g00001	GO:0004420	F	GO
Niben101Ctg04309g00001	GO:0050662	F	GO
Niben101Ctg04309g00001	GO:0055114	P	GO
Niben101Ctg04309g00001	GO:0016616	F	GO
Niben101Ctg04368g00002	GO:0032040	C	GO
Niben101Ctg04368g00002	GO:0006364	P	GO
Niben101Ctg04506g00002	GO:0006355	P	GO
Niben101Ctg04506g00002	GO:0003677	F	GO
Niben101Ctg04506g00002	GO:0003700	F	GO
Niben101Ctg04754g00003	GO:0003677	F	GO
Niben101Ctg05133g00002	GO:0003824	F	GO
Niben101Ctg05133g00002	GO:0042823	P	GO
Niben101Ctg05133g00002	GO:0008152	P	GO
Niben101Ctg05148g00001	GO:0005515	F	GO
Niben101Ctg05206g00001	GO:0003676	F	GO
Niben101Ctg05206g00001	GO:0008270	F	GO
Niben101Ctg05484g00004	GO:0005515	F	GO
Niben101Ctg05535g00001	GO:0008168	F	GO
Niben101Ctg05650g00003	GO:0005515	F	GO
Niben101Ctg05734g00002	GO:0005622	C	GO
Niben101Ctg05734g00002	GO:0005840	C	GO
Niben101Ctg05734g00002	GO:0006412	P	GO
Niben101Ctg05734g00002	GO:0003735	F	GO
Niben101Ctg05773g00001	GO:0003824	F	GO
Niben101Ctg05773g00001	GO:0030170	F	GO
Niben101Ctg05793g00004	GO:0005515	F	GO
Niben101Ctg05793g00004	GO:0005488	F	GO
Niben101Ctg05805g00003	GO:0016491	F	GO
Niben101Ctg05805g00003	GO:0005507	F	GO
Niben101Ctg05805g00003	GO:0055114	P	GO
Niben101Ctg05879g00002	GO:0003677	F	GO
Niben101Ctg05879g00002	GO:0006355	P	GO
Niben101Ctg06060g00001	GO:0055085	P	GO
Niben101Ctg06101g00002	GO:0008168	F	GO
Niben101Ctg06101g00002	GO:0008171	F	GO
Niben101Ctg06121g00002	GO:0046872	F	GO
Niben101Ctg06127g00002	GO:0005515	F	GO
Niben101Ctg06260g00001	GO:0008152	P	GO
Niben101Ctg06260g00001	GO:0010333	F	GO
Niben101Ctg06260g00001	GO:0016829	F	GO
Niben101Ctg06296g00002	GO:0009408	P	GO
Niben101Ctg06296g00002	GO:0003700	F	GO
Niben101Ctg06296g00002	GO:0005634	C	GO
Niben101Ctg06296g00002	GO:0043565	F	GO
Niben101Ctg06296g00002	GO:0006355	P	GO
Niben101Ctg06307g00001	GO:0017076	F	GO
Niben101Ctg06307g00001	GO:0006094	P	GO
Niben101Ctg06307g00001	GO:0004611	F	GO
Niben101Ctg06307g00001	GO:0004612	F	GO
Niben101Ctg06307g00001	GO:0005524	F	GO
Niben101Ctg06395g00002	GO:0003871	F	GO
Niben101Ctg06395g00002	GO:0008270	F	GO
Niben101Ctg06395g00002	GO:0009086	P	GO
Niben101Ctg06417g00002	GO:0003824	F	GO
Niben101Ctg06417g00002	GO:0009058	P	GO
Niben101Ctg06417g00002	GO:0016841	F	GO
Niben101Ctg06459g00001	GO:0005975	P	GO
Niben101Ctg06459g00001	GO:0004650	F	GO
Niben101Ctg06502g00001	GO:0005509	F	GO
Niben101Ctg06563g00001	GO:0006508	P	GO
Niben101Ctg06563g00001	GO:0004190	F	GO
Niben101Ctg06620g00001	GO:0016772	F	GO
Niben101Ctg06620g00001	GO:0004674	F	GO
Niben101Ctg06620g00001	GO:0006468	P	GO
Niben101Ctg06620g00001	GO:0005524	F	GO
Niben101Ctg06620g00001	GO:0004672	F	GO
Niben101Ctg06624g00001	GO:0009055	F	GO
Niben101Ctg06726g00003	GO:0016829	F	GO
Niben101Ctg06726g00003	GO:0008152	P	GO
Niben101Ctg06726g00003	GO:0010333	F	GO
Niben101Ctg06829g00002	GO:0004478	F	GO
Niben101Ctg06829g00002	GO:0006556	P	GO
Niben101Ctg06829g00002	GO:0005524	F	GO
Niben101Ctg06879g00004	GO:0009765	P	GO
Niben101Ctg06879g00004	GO:0016020	C	GO
Niben101Ctg06906g00002	GO:0004222	F	GO
Niben101Ctg06906g00002	GO:0006508	P	GO
Niben101Ctg06906g00002	GO:0005524	F	GO
Niben101Ctg07025g00001	GO:0008270	F	GO
Niben101Ctg07025g00001	GO:0005515	F	GO
Niben101Ctg07034g00003	GO:0006810	P	GO
Niben101Ctg07034g00003	GO:0005215	F	GO
Niben101Ctg07034g00003	GO:0016020	C	GO
Niben101Ctg07155g00003	GO:0005524	F	GO
Niben101Ctg07155g00003	GO:0016887	F	GO
Niben101Ctg07204g00002	GO:0004725	F	GO
Niben101Ctg07204g00002	GO:0016311	P	GO
Niben101Ctg07204g00002	GO:0006470	P	GO
Niben101Ctg07204g00002	GO:0016791	F	GO
Niben101Ctg07204g00002	GO:0008138	F	GO
Niben101Ctg07269g00001	GO:0005515	F	GO
Niben101Ctg07402g00001	GO:0005515	F	GO
Niben101Ctg07590g00002	GO:0004672	F	GO
Niben101Ctg07590g00002	GO:0016772	F	GO
Niben101Ctg07590g00002	GO:0005524	F	GO
Niben101Ctg07590g00002	GO:0006468	P	GO
Niben101Ctg07639g00001	GO:0005515	F	GO
Niben101Ctg07676g00002	GO:0005515	F	GO
Niben101Ctg07683g00002	GO:0010333	F	GO
Niben101Ctg07683g00002	GO:0000287	F	GO
Niben101Ctg07683g00002	GO:0016829	F	GO
Niben101Ctg07755g00002	GO:0016491	F	GO
Niben101Ctg07755g00002	GO:0016706	F	GO
Niben101Ctg07755g00002	GO:0055114	P	GO
Niben101Ctg07768g00003	GO:0003989	F	GO
Niben101Ctg07768g00003	GO:0005524	F	GO
Niben101Ctg07768g00003	GO:0006633	P	GO
Niben101Ctg07784g00001	GO:0006796	P	GO
Niben101Ctg07784g00001	GO:0005737	C	GO
Niben101Ctg07784g00001	GO:0000287	F	GO
Niben101Ctg07784g00001	GO:0004427	F	GO
Niben101Ctg07888g00003	GO:0016491	F	GO
Niben101Ctg07888g00003	GO:0016706	F	GO
Niben101Ctg07888g00003	GO:0055114	P	GO
Niben101Ctg07933g00004	GO:0030170	F	GO
Niben101Ctg07960g00001	GO:0009725	P	GO
Niben101Ctg07960g00001	GO:0006355	P	GO
Niben101Ctg07960g00001	GO:0003677	F	GO
Niben101Ctg07960g00001	GO:0005634	C	GO
Niben101Ctg08039g00001	GO:0009664	P	GO
Niben101Ctg08039g00001	GO:0005576	C	GO
Niben101Ctg08087g00001	GO:0006355	P	GO
Niben101Ctg08087g00001	GO:0003677	F	GO
Niben101Ctg08285g00001	GO:0005488	F	GO
Niben101Ctg08315g00001	GO:0008152	P	GO
Niben101Ctg08315g00001	GO:0016746	F	GO
Niben101Ctg08373g00001	GO:0005215	F	GO
Niben101Ctg08373g00001	GO:0016021	C	GO
Niben101Ctg08400g00001	GO:0006629	P	GO
Niben101Ctg08400g00001	GO:0008081	F	GO
Niben101Ctg08407g00002	GO:0005975	P	GO
Niben101Ctg08464g00003	GO:0016772	F	GO
Niben101Ctg08464g00003	GO:0005524	F	GO
Niben101Ctg08464g00003	GO:0006468	P	GO
Niben101Ctg08464g00003	GO:0004672	F	GO
Niben101Ctg08518g00003	GO:0003824	F	GO
Niben101Ctg08577g00001	GO:0004672	F	GO
Niben101Ctg08577g00001	GO:0006468	P	GO
Niben101Ctg08577g00001	GO:0005524	F	GO
Niben101Ctg08577g00001	GO:0016772	F	GO
Niben101Ctg08589g00004	GO:0006221	P	GO
Niben101Ctg08589g00004	GO:0003883	F	GO
Niben101Ctg08590g00001	GO:0016705	F	GO
Niben101Ctg08590g00001	GO:0005506	F	GO
Niben101Ctg08590g00001	GO:0020037	F	GO
Niben101Ctg08590g00001	GO:0055114	P	GO
Niben101Ctg08674g00002	GO:0055114	P	GO
Niben101Ctg08674g00002	GO:0016491	F	GO
Niben101Ctg08674g00002	GO:0050660	F	GO
Niben101Ctg08688g00001	GO:0006952	P	GO
Niben101Ctg08688g00001	GO:0009607	P	GO
Niben101Ctg08878g00004	GO:0004601	F	GO
Niben101Ctg08878g00004	GO:0006979	P	GO
Niben101Ctg08878g00004	GO:0020037	F	GO
Niben101Ctg08878g00004	GO:0055114	P	GO
Niben101Ctg08893g00001	GO:0008312	F	GO
Niben101Ctg08893g00001	GO:0048500	C	GO
Niben101Ctg08893g00001	GO:0005525	F	GO
Niben101Ctg08893g00001	GO:0006614	P	GO
Niben101Ctg09102g00003	GO:0006306	P	GO
Niben101Ctg09105g00002	GO:0016149	F	GO
Niben101Ctg09105g00002	GO:0006415	P	GO
Niben101Ctg09105g00002	GO:0005737	C	GO
Niben101Ctg09123g00001	GO:0005634	C	GO
Niben101Ctg09123g00001	GO:0000989	F	GO
Niben101Ctg09156g00001	GO:0004672	F	GO
Niben101Ctg09156g00001	GO:0005524	F	GO
Niben101Ctg09156g00001	GO:0006468	P	GO
Niben101Ctg09156g00001	GO:0016772	F	GO
Niben101Ctg09156g00001	GO:0004674	F	GO
Niben101Ctg09170g00001	GO:0004867	F	GO
Niben101Ctg09170g00001	GO:0009611	P	GO
Niben101Ctg09236g00002	GO:0004553	F	GO
Niben101Ctg09236g00002	GO:0005975	P	GO
Niben101Ctg09240g00002	GO:0016887	F	GO
Niben101Ctg09240g00002	GO:0005524	F	GO
Niben101Ctg09288g00001	GO:0008270	F	GO
Niben101Ctg09288g00001	GO:0055114	P	GO
Niben101Ctg09288g00001	GO:0016491	F	GO
Niben101Ctg09289g00001	GO:0030170	F	GO
Niben101Ctg09289g00001	GO:0003824	F	GO
Niben101Ctg09330g00002	GO:0005840	C	GO
Niben101Ctg09330g00002	GO:0005622	C	GO
Niben101Ctg09330g00002	GO:0006412	P	GO
Niben101Ctg09330g00002	GO:0003735	F	GO
Niben101Ctg09408g00001	GO:0006486	P	GO
Niben101Ctg09408g00001	GO:0016020	C	GO
Niben101Ctg09408g00001	GO:0008378	F	GO
Niben101Ctg09466g00002	GO:0005975	P	GO
Niben101Ctg09466g00002	GO:0003824	F	GO
Niben101Ctg09466g00002	GO:0004553	F	GO
Niben101Ctg09509g00002	GO:0004616	F	GO
Niben101Ctg09509g00002	GO:0006098	P	GO
Niben101Ctg09509g00002	GO:0016491	F	GO
Niben101Ctg09509g00002	GO:0055114	P	GO
Niben101Ctg09509g00002	GO:0016616	F	GO
Niben101Ctg09509g00002	GO:0050662	F	GO
Niben101Ctg09567g00001	GO:0005488	F	GO
Niben101Ctg09569g00003	GO:0003676	F	GO
Niben101Ctg09569g00003	GO:0046872	F	GO
Niben101Ctg09570g00001	GO:0008270	F	GO
Niben101Ctg09585g00002	GO:0004672	F	GO
Niben101Ctg09585g00002	GO:0005524	F	GO
Niben101Ctg09585g00002	GO:0006468	P	GO
Niben101Ctg09585g00002	GO:0004674	F	GO
Niben101Ctg09585g00002	GO:0016772	F	GO
Niben101Ctg09587g00004	GO:0003676	F	GO
Niben101Ctg09587g00004	GO:0046872	F	GO
Niben101Ctg09634g00002	GO:0008033	P	GO
Niben101Ctg09634g00002	GO:0005524	F	GO
Niben101Ctg09679g00001	GO:0016020	C	GO
Niben101Ctg09679g00001	GO:0072488	P	GO
Niben101Ctg09679g00001	GO:0015696	P	GO
Niben101Ctg09679g00001	GO:0008519	F	GO
Niben101Ctg09684g00002	GO:0005507	F	GO
Niben101Ctg09829g00002	GO:0006468	P	GO
Niben101Ctg09829g00002	GO:0005524	F	GO
Niben101Ctg09829g00002	GO:0016772	F	GO
Niben101Ctg09829g00002	GO:0004672	F	GO
Niben101Ctg09960g00002	GO:0005515	F	GO
Niben101Ctg10012g00001	GO:0017009	P	GO
Niben101Ctg10118g00001	GO:0006629	P	GO
Niben101Ctg10121g00001	GO:0005515	F	GO
Niben101Ctg10156g00002	GO:0030599	F	GO
Niben101Ctg10156g00002	GO:0042545	P	GO
Niben101Ctg10156g00002	GO:0005618	C	GO
Niben101Ctg10227g00001	GO:0004553	F	GO
Niben101Ctg10227g00001	GO:0005975	P	GO
Niben101Ctg10460g00001	GO:0005871	C	GO
Niben101Ctg10460g00001	GO:0005524	F	GO
Niben101Ctg10460g00001	GO:0008017	F	GO
Niben101Ctg10460g00001	GO:0007018	P	GO
Niben101Ctg10460g00001	GO:0003777	F	GO
Niben101Ctg10487g00002	GO:0042393	F	GO
Niben101Ctg10487g00002	GO:0006355	P	GO
Niben101Ctg10585g00004	GO:0006508	P	GO
Niben101Ctg10585g00004	GO:0004185	F	GO
Niben101Ctg10591g00003	GO:0006979	P	GO
Niben101Ctg10591g00003	GO:0055114	P	GO
Niben101Ctg10591g00003	GO:0020037	F	GO
Niben101Ctg10591g00003	GO:0004096	F	GO
Niben101Ctg10609g00004	GO:0005524	F	GO
Niben101Ctg10609g00004	GO:0006810	P	GO
Niben101Ctg10609g00004	GO:0016021	C	GO
Niben101Ctg10609g00004	GO:0016887	F	GO
Niben101Ctg10609g00004	GO:0055085	P	GO
Niben101Ctg10609g00004	GO:0042626	F	GO
Niben101Ctg10614g00004	GO:0005506	F	GO
Niben101Ctg10614g00004	GO:0016226	P	GO
Niben101Ctg10614g00004	GO:0051536	F	GO
Niben101Ctg10647g00002	GO:0005515	F	GO
Niben101Ctg10874g00003	GO:0005515	F	GO
Niben101Ctg10877g00003	GO:0004842	F	GO
Niben101Ctg10877g00003	GO:0007005	P	GO
Niben101Ctg10963g00003	GO:0004674	F	GO
Niben101Ctg10963g00003	GO:0016772	F	GO
Niben101Ctg10963g00003	GO:0006468	P	GO
Niben101Ctg10963g00003	GO:0005524	F	GO
Niben101Ctg10963g00003	GO:0004672	F	GO
Niben101Ctg11012g00003	GO:0005515	F	GO
Niben101Ctg11036g00004	GO:0005524	F	GO
Niben101Ctg11036g00004	GO:0016773	F	GO
Niben101Ctg11036g00004	GO:0005975	P	GO
Niben101Ctg11050g00004	GO:0030623	F	GO
Niben101Ctg11050g00004	GO:0000398	P	GO
Niben101Ctg11050g00004	GO:0003676	F	GO
Niben101Ctg11050g00004	GO:0005681	C	GO
Niben101Ctg11053g00002	GO:0008289	F	GO
Niben101Ctg11053g00002	GO:0006869	P	GO
Niben101Ctg11075g00004	GO:0004222	F	GO
Niben101Ctg11075g00004	GO:0006508	P	GO
Niben101Ctg11075g00004	GO:0005524	F	GO
Niben101Ctg11091g00003	GO:0004553	F	GO
Niben101Ctg11091g00003	GO:0005975	P	GO
Niben101Ctg11103g00003	GO:0005524	F	GO
Niben101Ctg11103g00003	GO:0005871	C	GO
Niben101Ctg11103g00003	GO:0008017	F	GO
Niben101Ctg11103g00003	GO:0007018	P	GO
Niben101Ctg11103g00003	GO:0003777	F	GO
Niben101Ctg11114g00002	GO:0005622	C	GO
Niben101Ctg11114g00002	GO:0006810	P	GO
Niben101Ctg11124g00003	GO:0006810	P	GO
Niben101Ctg11124g00003	GO:0016020	C	GO
Niben101Ctg11124g00003	GO:0005215	F	GO
Niben101Ctg11124g00003	GO:0055085	P	GO
Niben101Ctg11127g00002	GO:0009611	P	GO
Niben101Ctg11127g00002	GO:0004867	F	GO
Niben101Ctg11154g00003	GO:0003918	F	GO
Niben101Ctg11154g00003	GO:0005524	F	GO
Niben101Ctg11154g00003	GO:0003677	F	GO
Niben101Ctg11154g00003	GO:0006265	P	GO
Niben101Ctg11170g00003	GO:0003723	F	GO
Niben101Ctg11190g00001	GO:0016758	F	GO
Niben101Ctg11190g00001	GO:0008152	P	GO
Niben101Ctg11205g00002	GO:0016491	F	GO
Niben101Ctg11205g00002	GO:0008152	P	GO
Niben101Ctg11212g00001	GO:0004672	F	GO
Niben101Ctg11212g00001	GO:0005524	F	GO
Niben101Ctg11212g00001	GO:0006468	P	GO
Niben101Ctg11212g00001	GO:0016772	F	GO
Niben101Ctg11212g00001	GO:0004674	F	GO
Niben101Ctg11217g00002	GO:0016810	F	GO
Niben101Ctg11217g00002	GO:0006807	P	GO
Niben101Ctg11286g00002	GO:0005680	C	GO
Niben101Ctg11286g00002	GO:0030071	P	GO
Niben101Ctg11328g00002	GO:0003824	F	GO
Niben101Ctg11356g00001	GO:0009058	P	GO
Niben101Ctg11391g00004	GO:0004672	F	GO
Niben101Ctg11391g00004	GO:0006468	P	GO
Niben101Ctg11391g00004	GO:0005524	F	GO
Niben101Ctg11391g00004	GO:0016772	F	GO
Niben101Ctg11401g00001	GO:0003723	F	GO
Niben101Ctg11401g00001	GO:0006396	P	GO
Niben101Ctg11401g00001	GO:0004525	F	GO
Niben101Ctg11437g00002	GO:0005524	F	GO
Niben101Ctg11437g00002	GO:0008033	P	GO
Niben101Ctg11463g00002	GO:0019843	F	GO
Niben101Ctg11463g00002	GO:0005622	C	GO
Niben101Ctg11463g00002	GO:0015935	C	GO
Niben101Ctg11463g00002	GO:0006412	P	GO
Niben101Ctg11463g00002	GO:0003723	F	GO
Niben101Ctg11463g00002	GO:0003735	F	GO
Niben101Ctg11520g00002	GO:0006412	P	GO
Niben101Ctg11520g00002	GO:0005622	C	GO
Niben101Ctg11520g00002	GO:0005840	C	GO
Niben101Ctg11520g00002	GO:0003735	F	GO
Niben101Ctg11557g00002	GO:0005524	F	GO
Niben101Ctg11557g00002	GO:0016887	F	GO
Niben101Ctg11634g00001	GO:0003690	F	GO
Niben101Ctg11634g00001	GO:0006355	P	GO
Niben101Ctg11634g00001	GO:0005739	C	GO
Niben101Ctg11661g00001	GO:0016887	F	GO
Niben101Ctg11661g00001	GO:0055085	P	GO
Niben101Ctg11661g00001	GO:0042626	F	GO
Niben101Ctg11661g00001	GO:0016021	C	GO
Niben101Ctg11661g00001	GO:0005524	F	GO
Niben101Ctg11661g00001	GO:0006810	P	GO
Niben101Ctg11698g00003	GO:0016020	C	GO
Niben101Ctg11716g00002	GO:0005737	C	GO
Niben101Ctg11716g00002	GO:0005852	C	GO
Niben101Ctg11716g00002	GO:0003743	F	GO
Niben101Ctg11750g00002	GO:0016787	F	GO
Niben101Ctg11775g00002	GO:0043565	F	GO
Niben101Ctg11775g00002	GO:0006355	P	GO
Niben101Ctg11775g00002	GO:0003677	F	GO
Niben101Ctg11776g00001	GO:0003677	F	GO
Niben101Ctg11776g00001	GO:0006355	P	GO
Niben101Ctg11802g00003	GO:0005215	F	GO
Niben101Ctg11802g00003	GO:0016020	C	GO
Niben101Ctg11802g00003	GO:0006810	P	GO
Niben101Ctg11829g00002	GO:0009058	P	GO
Niben101Ctg11831g00003	GO:0036459	F	GO
Niben101Ctg11831g00003	GO:0006511	P	GO
Niben101Ctg11863g00003	GO:0004601	F	GO
Niben101Ctg11863g00003	GO:0006979	P	GO
Niben101Ctg11863g00003	GO:0055114	P	GO
Niben101Ctg11863g00003	GO:0020037	F	GO
Niben101Ctg11864g00002	GO:0005215	F	GO
Niben101Ctg11864g00002	GO:0016020	C	GO
Niben101Ctg11864g00002	GO:0055085	P	GO
Niben101Ctg11864g00002	GO:0022857	F	GO
Niben101Ctg11864g00002	GO:0016021	C	GO
Niben101Ctg11864g00002	GO:0022891	F	GO
Niben101Ctg11882g00001	GO:0055114	P	GO
Niben101Ctg11882g00001	GO:0020037	F	GO
Niben101Ctg11882g00001	GO:0016705	F	GO
Niben101Ctg11882g00001	GO:0005506	F	GO
Niben101Ctg11891g00001	GO:0004672	F	GO
Niben101Ctg11891g00001	GO:0016772	F	GO
Niben101Ctg11891g00001	GO:0005524	F	GO
Niben101Ctg11891g00001	GO:0006468	P	GO
Niben101Ctg11901g00001	GO:0005794	C	GO
Niben101Ctg11901g00001	GO:0015780	P	GO
Niben101Ctg11925g00001	GO:0003824	F	GO
Niben101Ctg11925g00001	GO:0008152	P	GO
Niben101Ctg11944g00001	GO:0005506	F	GO
Niben101Ctg11944g00001	GO:0016705	F	GO
Niben101Ctg11944g00001	GO:0020037	F	GO
Niben101Ctg11944g00001	GO:0055114	P	GO
Niben101Ctg11970g00004	GO:0004066	F	GO
Niben101Ctg11970g00004	GO:0006529	P	GO
Niben101Ctg11993g00003	GO:0016567	P	GO
Niben101Ctg11993g00003	GO:0004842	F	GO
Niben101Ctg12033g00001	GO:0016491	F	GO
Niben101Ctg12075g00002	GO:0005515	F	GO
Niben101Ctg12118g00001	GO:0005634	C	GO
Niben101Ctg12118g00001	GO:0000989	F	GO
Niben101Ctg12119g00002	GO:0005515	F	GO
Niben101Ctg12123g00001	GO:0005622	C	GO
Niben101Ctg12123g00001	GO:0005737	C	GO
Niben101Ctg12123g00001	GO:0019538	P	GO
Niben101Ctg12123g00001	GO:0004177	F	GO
Niben101Ctg12123g00001	GO:0030145	F	GO
Niben101Ctg12123g00001	GO:0006508	P	GO
Niben101Ctg12123g00001	GO:0008235	F	GO
Niben101Ctg12168g00004	GO:0016491	F	GO
Niben101Ctg12168g00004	GO:0055114	P	GO
Niben101Ctg12179g00003	GO:0003735	F	GO
Niben101Ctg12179g00003	GO:0005622	C	GO
Niben101Ctg12179g00003	GO:0005840	C	GO
Niben101Ctg12179g00003	GO:0006412	P	GO
Niben101Ctg12198g00002	GO:0008152	P	GO
Niben101Ctg12198g00002	GO:0003824	F	GO
Niben101Ctg12211g00001	GO:0006508	P	GO
Niben101Ctg12211g00001	GO:0004190	F	GO
Niben101Ctg12235g00001	GO:0005488	F	GO
Niben101Ctg12249g00003	GO:0000922	C	GO
Niben101Ctg12249g00003	GO:0005815	C	GO
Niben101Ctg12249g00003	GO:0000226	P	GO
Niben101Ctg12255g00002	GO:0016772	F	GO
Niben101Ctg12255g00002	GO:0004674	F	GO
Niben101Ctg12255g00002	GO:0005524	F	GO
Niben101Ctg12255g00002	GO:0006468	P	GO
Niben101Ctg12255g00002	GO:0004672	F	GO
Niben101Ctg12258g00001	GO:0016020	C	GO
Niben101Ctg12271g00004	GO:0006139	P	GO
Niben101Ctg12271g00004	GO:0008168	F	GO
Niben101Ctg12291g00001	GO:0003700	F	GO
Niben101Ctg12291g00001	GO:0006355	P	GO
Niben101Ctg12291g00001	GO:0003677	F	GO
Niben101Ctg12301g00003	GO:0006355	P	GO
Niben101Ctg12301g00003	GO:0003677	F	GO
Niben101Ctg12372g00001	GO:0009055	F	GO
Niben101Ctg12372g00001	GO:0015035	F	GO
Niben101Ctg12372g00001	GO:0045454	P	GO
Niben101Ctg12453g00002	GO:0006012	P	GO
Niben101Ctg12453g00002	GO:0004335	F	GO
Niben101Ctg12453g00002	GO:0046835	P	GO
Niben101Ctg12453g00002	GO:0005524	F	GO
Niben101Ctg12508g00001	GO:0016021	C	GO
Niben101Ctg12508g00001	GO:0055085	P	GO
Niben101Ctg12537g00003	GO:0003723	F	GO
Niben101Ctg12548g00001	GO:0055114	P	GO
Niben101Ctg12548g00001	GO:0020037	F	GO
Niben101Ctg12548g00001	GO:0016705	F	GO
Niben101Ctg12548g00001	GO:0005506	F	GO
Niben101Ctg12559g00003	GO:0030246	F	GO
Niben101Ctg12559g00003	GO:0006486	P	GO
Niben101Ctg12559g00003	GO:0008378	F	GO
Niben101Ctg12559g00003	GO:0016020	C	GO
Niben101Ctg12577g00001	GO:0019752	P	GO
Niben101Ctg12577g00001	GO:0003824	F	GO
Niben101Ctg12577g00001	GO:0016831	F	GO
Niben101Ctg12577g00001	GO:0030170	F	GO
Niben101Ctg12579g00001	GO:0005515	F	GO
Niben101Ctg12586g00003	GO:0005524	F	GO
Niben101Ctg12586g00003	GO:0006468	P	GO
Niben101Ctg12586g00003	GO:0004674	F	GO
Niben101Ctg12586g00003	GO:0016772	F	GO
Niben101Ctg12593g00001	GO:0000049	F	GO
Niben101Ctg12603g00002	GO:0004842	F	GO
Niben101Ctg12623g00003	GO:0016772	F	GO
Niben101Ctg12623g00003	GO:0006468	P	GO
Niben101Ctg12623g00003	GO:0005524	F	GO
Niben101Ctg12623g00003	GO:0004672	F	GO
Niben101Ctg12623g00003	GO:0030246	F	GO
Niben101Ctg12623g00001	GO:0004674	F	GO
Niben101Ctg12623g00001	GO:0016772	F	GO
Niben101Ctg12623g00001	GO:0006468	P	GO
Niben101Ctg12623g00001	GO:0005524	F	GO
Niben101Ctg12623g00001	GO:0004672	F	GO
Niben101Ctg12626g00002	GO:0005515	F	GO
Niben101Ctg12629g00003	GO:0046872	F	GO
Niben101Ctg12629g00003	GO:0016021	C	GO
Niben101Ctg12629g00003	GO:0000166	F	GO
Niben101Ctg12648g00002	GO:0004601	F	GO
Niben101Ctg12648g00002	GO:0006979	P	GO
Niben101Ctg12648g00002	GO:0020037	F	GO
Niben101Ctg12648g00002	GO:0055114	P	GO
Niben101Ctg12655g00004	GO:0003843	F	GO
Niben101Ctg12655g00004	GO:0006075	P	GO
Niben101Ctg12655g00004	GO:0000148	C	GO
Niben101Ctg12655g00004	GO:0016020	C	GO
Niben101Ctg12683g00001	GO:0005515	F	GO
Niben101Ctg12711g00003	GO:0055114	P	GO
Niben101Ctg12711g00003	GO:0020037	F	GO
Niben101Ctg12711g00003	GO:0006979	P	GO
Niben101Ctg12711g00003	GO:0004601	F	GO
Niben101Ctg12776g00001	GO:0046983	F	GO
Niben101Ctg12777g00003	GO:0009055	F	GO
Niben101Ctg12784g00001	GO:0005618	C	GO
Niben101Ctg12784g00001	GO:0030599	F	GO
Niben101Ctg12784g00001	GO:0042545	P	GO
Niben101Ctg12826g00003	GO:0005515	F	GO
Niben101Ctg12839g00001	GO:0006508	P	GO
Niben101Ctg12839g00001	GO:0004190	F	GO
Niben101Ctg12845g00002	GO:0006810	P	GO
Niben101Ctg12845g00002	GO:0005215	F	GO
Niben101Ctg12845g00002	GO:0016020	C	GO
Niben101Ctg12852g00001	GO:0006471	P	GO
Niben101Ctg12852g00001	GO:0003950	F	GO
Niben101Ctg12891g00001	GO:0055114	P	GO
Niben101Ctg12891g00001	GO:0016491	F	GO
Niben101Ctg12891g00001	GO:0010181	F	GO
Niben101Ctg12891g00001	GO:0005506	F	GO
Niben101Ctg12894g00002	GO:0003824	F	GO
Niben101Ctg12894g00002	GO:0030170	F	GO
Niben101Ctg12895g00001	GO:0005739	C	GO
Niben101Ctg12895g00001	GO:0003690	F	GO
Niben101Ctg12895g00001	GO:0006355	P	GO
Niben101Ctg12906g00002	GO:0005515	F	GO
Niben101Ctg12933g00001	GO:0016021	C	GO
Niben101Ctg12933g00001	GO:0022857	F	GO
Niben101Ctg12940g00001	GO:0004672	F	GO
Niben101Ctg12940g00001	GO:0016772	F	GO
Niben101Ctg12940g00001	GO:0006468	P	GO
Niben101Ctg12940g00001	GO:0005524	F	GO
Niben101Ctg12954g00001	GO:0005524	F	GO
Niben101Ctg12957g00001	GO:0005622	C	GO
Niben101Ctg12957g00001	GO:0043565	F	GO
Niben101Ctg12957g00001	GO:0046982	F	GO
Niben101Ctg12975g00002	GO:0005515	F	GO
Niben101Ctg12991g00003	GO:0031023	P	GO
Niben101Ctg12991g00003	GO:0051225	P	GO
Niben101Ctg13008g00002	GO:0009435	P	GO
Niben101Ctg13008g00002	GO:0004514	F	GO
Niben101Ctg13030g00001	GO:0016705	F	GO
Niben101Ctg13030g00001	GO:0005506	F	GO
Niben101Ctg13030g00001	GO:0055114	P	GO
Niben101Ctg13030g00001	GO:0020037	F	GO
Niben101Ctg13092g00001	GO:0009607	P	GO
Niben101Ctg13092g00001	GO:0006952	P	GO
Niben101Ctg13095g00002	GO:0010333	F	GO
Niben101Ctg13095g00002	GO:0016829	F	GO
Niben101Ctg13095g00002	GO:0000287	F	GO
Niben101Ctg13129g00003	GO:0003824	F	GO
Niben101Ctg13136g00001	GO:0030001	P	GO
Niben101Ctg13136g00001	GO:0046872	F	GO
Niben101Ctg13209g00003	GO:0016772	F	GO
Niben101Ctg13209g00003	GO:0006468	P	GO
Niben101Ctg13209g00003	GO:0005524	F	GO
Niben101Ctg13209g00003	GO:0004672	F	GO
Niben101Ctg13296g00001	GO:0022857	F	GO
Niben101Ctg13296g00001	GO:0055085	P	GO
Niben101Ctg13296g00001	GO:0016021	C	GO
Niben101Ctg13332g00003	GO:0051539	F	GO
Niben101Ctg13332g00003	GO:0003824	F	GO
Niben101Ctg13332g00003	GO:0009451	P	GO
Niben101Ctg13347g00002	GO:0055114	P	GO
Niben101Ctg13347g00002	GO:0020037	F	GO
Niben101Ctg13347g00002	GO:0005506	F	GO
Niben101Ctg13347g00002	GO:0016705	F	GO
Niben101Ctg13350g00001	GO:0003824	F	GO
Niben101Ctg13350g00001	GO:0008152	P	GO
Niben101Ctg13368g00004	GO:0005093	F	GO
Niben101Ctg13368g00004	GO:0015031	P	GO
Niben101Ctg13380g00001	GO:0000413	P	GO
Niben101Ctg13380g00001	GO:0003755	F	GO
Niben101Ctg13380g00001	GO:0006457	P	GO
Niben101Ctg13406g00001	GO:0005975	P	GO
Niben101Ctg13410g00002	GO:0016491	F	GO
Niben101Ctg13410g00002	GO:0055114	P	GO
Niben101Ctg13411g00003	GO:0005089	F	GO
Niben101Ctg13414g00002	GO:0006468	P	GO
Niben101Ctg13414g00002	GO:0005524	F	GO
Niben101Ctg13414g00002	GO:0016772	F	GO
Niben101Ctg13414g00002	GO:0004674	F	GO
Niben101Ctg13414g00002	GO:0004672	F	GO
Niben101Ctg13427g00002	GO:0005840	C	GO
Niben101Ctg13427g00002	GO:0006412	P	GO
Niben101Ctg13427g00002	GO:0003735	F	GO
Niben101Ctg13431g00004	GO:0048046	C	GO
Niben101Ctg13431g00004	GO:0005618	C	GO
Niben101Ctg13431g00004	GO:0005975	P	GO
Niben101Ctg13431g00004	GO:0016762	F	GO
Niben101Ctg13431g00004	GO:0006073	P	GO
Niben101Ctg13431g00004	GO:0004553	F	GO
Niben101Ctg13489g00001	GO:0008270	F	GO
Niben101Ctg13489g00001	GO:0055114	P	GO
Niben101Ctg13489g00001	GO:0016491	F	GO
Niben101Ctg13559g00004	GO:0016020	C	GO
Niben101Ctg13559g00004	GO:0016021	C	GO
Niben101Ctg13559g00004	GO:0022857	F	GO
Niben101Ctg13560g00003	GO:0055114	P	GO
Niben101Ctg13560g00003	GO:0020037	F	GO
Niben101Ctg13560g00003	GO:0004601	F	GO
Niben101Ctg13560g00003	GO:0006979	P	GO
Niben101Ctg13561g00003	GO:0010207	P	GO
Niben101Ctg13570g00002	GO:0005634	C	GO
Niben101Ctg13582g00001	GO:0006355	P	GO
Niben101Ctg13582g00001	GO:0043565	F	GO
Niben101Ctg13582g00001	GO:0003700	F	GO
Niben101Ctg13610g00001	GO:0005509	F	GO
Niben101Ctg13629g00003	GO:0030145	F	GO
Niben101Ctg13629g00003	GO:0045735	F	GO
Niben101Ctg13629g00002	GO:0030145	F	GO
Niben101Ctg13629g00002	GO:0045735	F	GO
Niben101Ctg13647g00002	GO:0005524	F	GO
Niben101Ctg13647g00002	GO:0003676	F	GO
Niben101Ctg13650g00001	GO:0016567	P	GO
Niben101Ctg13673g00002	GO:0046983	F	GO
Niben101Ctg13673g00002	GO:0003677	F	GO
Niben101Ctg13703g00001	GO:0008152	P	GO
Niben101Ctg13703g00001	GO:0016758	F	GO
Niben101Ctg13716g00003	GO:0046872	F	GO
Niben101Ctg13721g00007	GO:0050661	F	GO
Niben101Ctg13721g00007	GO:0050660	F	GO
Niben101Ctg13721g00007	GO:0004499	F	GO
Niben101Ctg13721g00007	GO:0055114	P	GO
Niben101Ctg13733g00003	GO:0030170	F	GO
Niben101Ctg13733g00003	GO:0019752	P	GO
Niben101Ctg13733g00003	GO:0016831	F	GO
Niben101Ctg13736g00004	GO:0004553	F	GO
Niben101Ctg13736g00004	GO:0005975	P	GO
Niben101Ctg13768g00001	GO:0008236	F	GO
Niben101Ctg13768g00001	GO:0006508	P	GO
Niben101Ctg13774g00001	GO:0006355	P	GO
Niben101Ctg13774g00001	GO:0003677	F	GO
Niben101Ctg13775g00003	GO:0016021	C	GO
Niben101Ctg13781g00001	GO:0016747	F	GO
Niben101Ctg13782g00003	GO:0005975	P	GO
Niben101Ctg13782g00003	GO:0004553	F	GO
Niben101Ctg13796g00001	GO:0005525	F	GO
Niben101Ctg13796g00001	GO:0003924	F	GO
Niben101Ctg13813g00003	GO:0045735	F	GO
Niben101Ctg13813g00003	GO:0030145	F	GO
Niben101Ctg13858g00004	GO:0016783	F	GO
Niben101Ctg13858g00004	GO:0016740	F	GO
Niben101Ctg13858g00004	GO:0008033	P	GO
Niben101Ctg13861g00002	GO:0030170	F	GO
Niben101Ctg13861g00002	GO:0009058	P	GO
Niben101Ctg13861g00002	GO:0003824	F	GO
Niben101Ctg13866g00001	GO:0004857	F	GO
Niben101Ctg13866g00001	GO:0030599	F	GO
Niben101Ctg13873g00002	GO:0030001	P	GO
Niben101Ctg13873g00002	GO:0016021	C	GO
Niben101Ctg13873g00002	GO:0005385	F	GO
Niben101Ctg13873g00002	GO:0055085	P	GO
Niben101Ctg13873g00002	GO:0016020	C	GO
Niben101Ctg13873g00002	GO:0071577	P	GO
Niben101Ctg13873g00002	GO:0046873	F	GO
Niben101Ctg13885g00001	GO:0005515	F	GO
Niben101Ctg13892g00001	GO:0005975	P	GO
Niben101Ctg13892g00001	GO:0016161	F	GO
Niben101Ctg13892g00001	GO:0000272	P	GO
Niben101Ctg13915g00004	GO:0004427	F	GO
Niben101Ctg13915g00004	GO:0006796	P	GO
Niben101Ctg13915g00004	GO:0005737	C	GO
Niben101Ctg13915g00004	GO:0000287	F	GO
Niben101Ctg13916g00003	GO:0005216	F	GO
Niben101Ctg13916g00003	GO:0016020	C	GO
Niben101Ctg13916g00003	GO:0055085	P	GO
Niben101Ctg13916g00003	GO:0006811	P	GO
Niben101Ctg13927g00002	GO:0009765	P	GO
Niben101Ctg13927g00002	GO:0016020	C	GO
Niben101Ctg13930g00002	GO:0003924	F	GO
Niben101Ctg13930g00002	GO:0005525	F	GO
Niben101Ctg13946g00001	GO:0045735	F	GO
Niben101Ctg13946g00001	GO:0030145	F	GO
Niben101Ctg13949g00001	GO:0055085	P	GO
Niben101Ctg13949g00001	GO:0016021	C	GO
Niben101Ctg13961g00001	GO:0016788	F	GO
Niben101Ctg13961g00001	GO:0006629	P	GO
Niben101Ctg13967g00003	GO:0055114	P	GO
Niben101Ctg13967g00003	GO:0016491	F	GO
Niben101Ctg13976g00004	GO:0055114	P	GO
Niben101Ctg13976g00004	GO:0016491	F	GO
Niben101Ctg13992g00003	GO:0005515	F	GO
Niben101Ctg13994g00001	GO:0003700	F	GO
Niben101Ctg13994g00001	GO:0006355	P	GO
Niben101Ctg13994g00001	GO:0003677	F	GO
Niben101Ctg13998g00002	GO:0008270	F	GO
Niben101Ctg13998g00002	GO:0016491	F	GO
Niben101Ctg13998g00002	GO:0055114	P	GO
Niben101Ctg14008g00002	GO:0016758	F	GO
Niben101Ctg14008g00002	GO:0008152	P	GO
Niben101Ctg14017g00003	GO:0005215	F	GO
Niben101Ctg14017g00003	GO:0016020	C	GO
Niben101Ctg14017g00003	GO:0006810	P	GO
Niben101Ctg14038g00004	GO:0008289	F	GO
Niben101Ctg14045g00001	GO:0007165	P	GO
Niben101Ctg14045g00001	GO:0005622	C	GO
Niben101Ctg14049g00002	GO:0016020	C	GO
Niben101Ctg14049g00002	GO:0009765	P	GO
Niben101Ctg14054g00002	GO:0005515	F	GO
Niben101Ctg14056g00003	GO:0046854	P	GO
Niben101Ctg14056g00003	GO:0005488	F	GO
Niben101Ctg14056g00003	GO:0048015	P	GO
Niben101Ctg14063g00003	GO:0005515	F	GO
Niben101Ctg14063g00003	GO:0005488	F	GO
Niben101Ctg14075g00001	GO:0046961	F	GO
Niben101Ctg14075g00001	GO:0015991	P	GO
Niben101Ctg14075g00001	GO:0033178	C	GO
Niben101Ctg14076g00001	GO:0003735	F	GO
Niben101Ctg14076g00001	GO:0005622	C	GO
Niben101Ctg14076g00001	GO:0005840	C	GO
Niben101Ctg14076g00001	GO:0006412	P	GO
Niben101Ctg14080g00002	GO:0003735	F	GO
Niben101Ctg14080g00002	GO:0005840	C	GO
Niben101Ctg14080g00002	GO:0006412	P	GO
Niben101Ctg14086g00004	GO:0000166	F	GO
Niben101Ctg14086g00004	GO:0003676	F	GO
Niben101Ctg14099g00002	GO:0006508	P	GO
Niben101Ctg14099g00002	GO:0008236	F	GO
Niben101Ctg14115g00001	GO:0000166	F	GO
Niben101Ctg14115g00001	GO:0003676	F	GO
Niben101Ctg14127g00001	GO:0005524	F	GO
Niben101Ctg14127g00001	GO:0006298	P	GO
Niben101Ctg14127g00001	GO:0030983	F	GO
Niben101Ctg14130g00002	GO:0016021	C	GO
Niben101Ctg14130g00002	GO:0016192	P	GO
Niben101Ctg14136g00001	GO:0016747	F	GO
Niben101Ctg14138g00002	GO:0046872	F	GO
Niben101Ctg14155g00001	GO:0016788	F	GO
Niben101Ctg14155g00001	GO:0006629	P	GO
Niben101Ctg14168g00004	GO:0005515	F	GO
Niben101Ctg14184g00002	GO:0006543	P	GO
Niben101Ctg14184g00002	GO:0042823	P	GO
Niben101Ctg14184g00002	GO:0016740	F	GO
Niben101Ctg14198g00001	GO:0000105	P	GO
Niben101Ctg14198g00001	GO:0004424	F	GO
Niben101Ctg14200g00001	GO:0005515	F	GO
Niben101Ctg14204g00003	GO:0006355	P	GO
Niben101Ctg14204g00003	GO:0003677	F	GO
Niben101Ctg14204g00003	GO:0003700	F	GO
Niben101Ctg14233g00001	GO:0006355	P	GO
Niben101Ctg14233g00001	GO:0003677	F	GO
Niben101Ctg14233g00001	GO:0005634	C	GO
Niben101Ctg14233g00001	GO:0003700	F	GO
Niben101Ctg14233g00001	GO:0043565	F	GO
Niben101Ctg14233g00001	GO:0045893	P	GO
Niben101Ctg14233g00001	GO:0008270	F	GO
Niben101Ctg14241g00006	GO:0016020	C	GO
Niben101Ctg14291g00001	GO:0003824	F	GO
Niben101Ctg14302g00002	GO:0005515	F	GO
Niben101Ctg14305g00004	GO:0005975	P	GO
Niben101Ctg14305g00004	GO:0004553	F	GO
Niben101Ctg14312g00004	GO:0008601	F	GO
Niben101Ctg14312g00004	GO:0007165	P	GO
Niben101Ctg14312g00004	GO:0000159	C	GO
Niben101Ctg14312g00004	GO:0005515	F	GO
Niben101Ctg14347g00007	GO:0017009	P	GO
Niben101Ctg14350g00001	GO:0055114	P	GO
Niben101Ctg14350g00001	GO:0051920	F	GO
Niben101Ctg14368g00003	GO:0006355	P	GO
Niben101Ctg14368g00003	GO:0003700	F	GO
Niben101Ctg14368g00003	GO:0043565	F	GO
Niben101Ctg14374g00002	GO:0005515	F	GO
Niben101Ctg14374g00002	GO:0008270	F	GO
Niben101Ctg14375g00002	GO:0005515	F	GO
Niben101Ctg14382g00002	GO:0019904	F	GO
Niben101Ctg14389g00001	GO:0016021	C	GO
Niben101Ctg14389g00001	GO:0022857	F	GO
Niben101Ctg14389g00001	GO:0055085	P	GO
Niben101Ctg14396g00002	GO:0003676	F	GO
Niben101Ctg14396g00002	GO:0000166	F	GO
Niben101Ctg14401g00002	GO:0005515	F	GO
Niben101Ctg14436g00002	GO:0016020	C	GO
Niben101Ctg14436g00002	GO:0071577	P	GO
Niben101Ctg14436g00002	GO:0046873	F	GO
Niben101Ctg14436g00002	GO:0016021	C	GO
Niben101Ctg14436g00002	GO:0030001	P	GO
Niben101Ctg14436g00002	GO:0055085	P	GO
Niben101Ctg14436g00002	GO:0005385	F	GO
Niben101Ctg14443g00002	GO:0005975	P	GO
Niben101Ctg14443g00002	GO:0004553	F	GO
Niben101Ctg14444g00003	GO:0003700	F	GO
Niben101Ctg14444g00003	GO:0043565	F	GO
Niben101Ctg14444g00003	GO:0006355	P	GO
Niben101Ctg14453g00002	GO:0032259	P	GO
Niben101Ctg14453g00002	GO:0008168	F	GO
Niben101Ctg14470g00002	GO:0009055	F	GO
Niben101Ctg14514g00003	GO:0005524	F	GO
Niben101Ctg14514g00003	GO:0006468	P	GO
Niben101Ctg14514g00003	GO:0004674	F	GO
Niben101Ctg14514g00003	GO:0016772	F	GO
Niben101Ctg14514g00003	GO:0004672	F	GO
Niben101Ctg14561g00002	GO:0016705	F	GO
Niben101Ctg14561g00002	GO:0005506	F	GO
Niben101Ctg14561g00002	GO:0020037	F	GO
Niben101Ctg14561g00002	GO:0055114	P	GO
Niben101Ctg14566g00003	GO:0055114	P	GO
Niben101Ctg14566g00003	GO:0004784	F	GO
Niben101Ctg14566g00003	GO:0046872	F	GO
Niben101Ctg14566g00003	GO:0006801	P	GO
Niben101Ctg14573g00004	GO:0006886	P	GO
Niben101Ctg14573g00004	GO:0005622	C	GO
Niben101Ctg14573g00004	GO:0005525	F	GO
Niben101Ctg14573g00004	GO:0007264	P	GO
Niben101Ctg14573g00004	GO:0015031	P	GO
Niben101Ctg14583g00002	GO:0007076	P	GO
Niben101Ctg14583g00002	GO:0000796	C	GO
Niben101Ctg14609g00002	GO:0016491	F	GO
Niben101Ctg14609g00002	GO:0055114	P	GO
Niben101Ctg14629g00001	GO:0016491	F	GO
Niben101Ctg14638g00001	GO:0055114	P	GO
Niben101Ctg14638g00001	GO:0016020	C	GO
Niben101Ctg14642g00001	GO:0046872	F	GO
Niben101Ctg14652g00001	GO:0006511	P	GO
Niben101Ctg14678g00001	GO:0016491	F	GO
Niben101Ctg14678g00001	GO:0055114	P	GO
Niben101Ctg14679g00001	GO:0006508	P	GO
Niben101Ctg14679g00001	GO:0004185	F	GO
Niben101Ctg14683g00004	GO:0016702	F	GO
Niben101Ctg14683g00004	GO:0055114	P	GO
Niben101Ctg14683g00004	GO:0046872	F	GO
Niben101Ctg14683g00002	GO:0016702	F	GO
Niben101Ctg14683g00002	GO:0055114	P	GO
Niben101Ctg14683g00002	GO:0046872	F	GO
Niben101Ctg14706g00003	GO:0005515	F	GO
Niben101Ctg14707g00002	GO:0046982	F	GO
Niben101Ctg14707g00002	GO:0006334	P	GO
Niben101Ctg14707g00002	GO:0003677	F	GO
Niben101Ctg14707g00002	GO:0005634	C	GO
Niben101Ctg14707g00002	GO:0000786	C	GO
Niben101Ctg14726g00004	GO:0055114	P	GO
Niben101Ctg14726g00004	GO:0010277	F	GO
Niben101Ctg14728g00003	GO:0005618	C	GO
Niben101Ctg14728g00003	GO:0004857	F	GO
Niben101Ctg14728g00003	GO:0042545	P	GO
Niben101Ctg14728g00003	GO:0030599	F	GO
Niben101Ctg14738g00001	GO:0003677	F	GO
Niben101Ctg14743g00003	GO:0006508	P	GO
Niben101Ctg14743g00003	GO:0005488	F	GO
Niben101Ctg14743g00003	GO:0019370	P	GO
Niben101Ctg14743g00003	GO:0008237	F	GO
Niben101Ctg14743g00003	GO:0008270	F	GO
Niben101Ctg14751g00003	GO:0006412	P	GO
Niben101Ctg14751g00003	GO:0005840	C	GO
Niben101Ctg14751g00003	GO:0005622	C	GO
Niben101Ctg14751g00003	GO:0003735	F	GO
Niben101Ctg14753g00004	GO:0006355	P	GO
Niben101Ctg14753g00004	GO:0005634	C	GO
Niben101Ctg14753g00004	GO:0003700	F	GO
Niben101Ctg14760g00004	GO:0005840	C	GO
Niben101Ctg14760g00004	GO:0006412	P	GO
Niben101Ctg14760g00004	GO:0003735	F	GO
Niben101Ctg14777g00001	GO:0055114	P	GO
Niben101Ctg14777g00001	GO:0016620	F	GO
Niben101Ctg14792g00004	GO:0008374	F	GO
Niben101Ctg14813g00001	GO:0003824	F	GO
Niben101Ctg14813g00001	GO:0006563	P	GO
Niben101Ctg14813g00001	GO:0030170	F	GO
Niben101Ctg14813g00001	GO:0004372	F	GO
Niben101Ctg14813g00001	GO:0006544	P	GO
Niben101Ctg14845g00001	GO:0004252	F	GO
Niben101Ctg14845g00001	GO:0006508	P	GO
Niben101Ctg14845g00001	GO:0016021	C	GO
Niben101Ctg14855g00002	GO:0008270	F	GO
Niben101Ctg14871g00001	GO:0006468	P	GO
Niben101Ctg14871g00001	GO:0005524	F	GO
Niben101Ctg14871g00001	GO:0004674	F	GO
Niben101Ctg14871g00001	GO:0016772	F	GO
Niben101Ctg14871g00001	GO:0004672	F	GO
Niben101Ctg14873g00001	GO:0006508	P	GO
Niben101Ctg14873g00001	GO:0008236	F	GO
Niben101Ctg14880g00003	GO:0008152	P	GO
Niben101Ctg14880g00003	GO:0003824	F	GO
Niben101Ctg14899g00003	GO:0005525	F	GO
Niben101Ctg14899g00003	GO:0006184	P	GO
Niben101Ctg14899g00003	GO:0051258	P	GO
Niben101Ctg14899g00003	GO:0043234	C	GO
Niben101Ctg14899g00003	GO:0003924	F	GO
Niben101Ctg14900g00003	GO:0016788	F	GO
Niben101Ctg14900g00003	GO:0006629	P	GO
Niben101Ctg14902g00003	GO:0016021	C	GO
Niben101Ctg14902g00003	GO:0055085	P	GO
Niben101Ctg14915g00004	GO:0003723	F	GO
Niben101Ctg14915g00004	GO:0003676	F	GO
Niben101Ctg14916g00001	GO:0004553	F	GO
Niben101Ctg14916g00001	GO:0005975	P	GO
Niben101Ctg14924g00004	GO:0005215	F	GO
Niben101Ctg14924g00004	GO:0016020	C	GO
Niben101Ctg14924g00004	GO:0006810	P	GO
Niben101Ctg14931g00003	GO:0005515	F	GO
Niben101Ctg14931g00002	GO:0004672	F	GO
Niben101Ctg14931g00002	GO:0016772	F	GO
Niben101Ctg14931g00002	GO:0004674	F	GO
Niben101Ctg14931g00002	GO:0006468	P	GO
Niben101Ctg14931g00002	GO:0005524	F	GO
Niben101Ctg14963g00002	GO:0006412	P	GO
Niben101Ctg14963g00002	GO:0005840	C	GO
Niben101Ctg14963g00002	GO:0005622	C	GO
Niben101Ctg14963g00002	GO:0003735	F	GO
Niben101Ctg15010g00002	GO:0006355	P	GO
Niben101Ctg15010g00002	GO:0003677	F	GO
Niben101Ctg15010g00002	GO:0003700	F	GO
Niben101Ctg15030g00002	GO:0016567	P	GO
Niben101Ctg15030g00002	GO:0016772	F	GO
Niben101Ctg15030g00002	GO:0006468	P	GO
Niben101Ctg15030g00002	GO:0005524	F	GO
Niben101Ctg15030g00002	GO:0004842	F	GO
Niben101Ctg15030g00002	GO:0004672	F	GO
Niben101Ctg15034g00003	GO:0003779	F	GO
Niben101Ctg15034g00003	GO:0000902	P	GO
Niben101Ctg15034g00003	GO:0007010	P	GO
Niben101Ctg15041g00004	GO:0016747	F	GO
Niben101Ctg15044g00003	GO:0016020	C	GO
Niben101Ctg15044g00003	GO:0015079	F	GO
Niben101Ctg15044g00003	GO:0071805	P	GO
Niben101Ctg15064g00002	GO:0006855	P	GO
Niben101Ctg15064g00002	GO:0055085	P	GO
Niben101Ctg15064g00002	GO:0015297	F	GO
Niben101Ctg15064g00002	GO:0016020	C	GO
Niben101Ctg15064g00002	GO:0015238	F	GO
Niben101Ctg15065g00001	GO:0006468	P	GO
Niben101Ctg15065g00001	GO:0005524	F	GO
Niben101Ctg15065g00001	GO:0016772	F	GO
Niben101Ctg15065g00001	GO:0004672	F	GO
Niben101Ctg15073g00004	GO:0006627	P	GO
Niben101Ctg15073g00004	GO:0016020	C	GO
Niben101Ctg15073g00004	GO:0008233	F	GO
Niben101Ctg15073g00004	GO:0008236	F	GO
Niben101Ctg15073g00004	GO:0006508	P	GO
Niben101Ctg15076g00003	GO:0003677	F	GO
Niben101Ctg15076g00003	GO:0046983	F	GO
Niben101Ctg15077g00003	GO:0005515	F	GO
Niben101Ctg15084g00005	GO:0005515	F	GO
Niben101Ctg15093g00004	GO:0016705	F	GO
Niben101Ctg15093g00004	GO:0016117	P	GO
Niben101Ctg15110g00004	GO:0004553	F	GO
Niben101Ctg15110g00004	GO:0005975	P	GO
Niben101Ctg15114g00004	GO:0004252	F	GO
Niben101Ctg15114g00004	GO:0006508	P	GO
Niben101Ctg15138g00004	GO:0005515	F	GO
Niben101Ctg15143g00004	GO:0004797	F	GO
Niben101Ctg15143g00004	GO:0005524	F	GO
Niben101Ctg15145g00003	GO:0006979	P	GO
Niben101Ctg15145g00003	GO:0004602	F	GO
Niben101Ctg15145g00003	GO:0055114	P	GO
Niben101Ctg15158g00005	GO:0005515	F	GO
Niben101Ctg15182g00002	GO:0003677	F	GO
Niben101Ctg15194g00003	GO:0008378	F	GO
Niben101Ctg15194g00003	GO:0016020	C	GO
Niben101Ctg15194g00003	GO:0006486	P	GO
Niben101Ctg15201g00002	GO:0005515	F	GO
Niben101Ctg15204g00004	GO:0006352	P	GO
Niben101Ctg15204g00004	GO:0008270	F	GO
Niben101Ctg15204g00004	GO:0006355	P	GO
Niben101Ctg15214g00001	GO:0008168	F	GO
Niben101Ctg15214g00001	GO:0006694	P	GO
Niben101Ctg15214g00001	GO:0008152	P	GO
Niben101Ctg15228g00001	GO:0071266	P	GO
Niben101Ctg15228g00001	GO:0004121	F	GO
Niben101Ctg15228g00001	GO:0030170	F	GO
Niben101Ctg15228g00001	GO:0003824	F	GO
Niben101Ctg15242g00003	GO:0008289	F	GO
Niben101Ctg15246g00001	GO:0016020	C	GO
Niben101Ctg15284g00001	GO:0016020	C	GO
Niben101Ctg15284g00001	GO:0016491	F	GO
Niben101Ctg15284g00001	GO:0055114	P	GO
Niben101Ctg15295g00003	GO:0003677	F	GO
Niben101Ctg15295g00003	GO:0043565	F	GO
Niben101Ctg15304g00001	GO:0008270	F	GO
Niben101Ctg15304g00001	GO:0005515	F	GO
Niben101Ctg15305g00004	GO:0008017	F	GO
Niben101Ctg15305g00004	GO:0005524	F	GO
Niben101Ctg15305g00004	GO:0003777	F	GO
Niben101Ctg15305g00004	GO:0007018	P	GO
Niben101Ctg15308g00001	GO:0006914	P	GO
Niben101Ctg15314g00004	GO:0005515	F	GO
Niben101Ctg15323g00002	GO:0004725	F	GO
Niben101Ctg15323g00002	GO:0016311	P	GO
Niben101Ctg15323g00002	GO:0016791	F	GO
Niben101Ctg15329g00001	GO:0030170	F	GO
Niben101Ctg15329g00001	GO:0008483	F	GO
Niben101Ctg15329g00001	GO:0003824	F	GO
Niben101Ctg15330g00004	GO:0005739	C	GO
Niben101Ctg15330g00004	GO:0006355	P	GO
Niben101Ctg15330g00004	GO:0003690	F	GO
Niben101Ctg15355g00001	GO:0016772	F	GO
Niben101Ctg15355g00001	GO:0005524	F	GO
Niben101Ctg15355g00001	GO:0006468	P	GO
Niben101Ctg15355g00001	GO:0005515	F	GO
Niben101Ctg15355g00001	GO:0004672	F	GO
Niben101Ctg15370g00004	GO:0055085	P	GO
Niben101Ctg15371g00001	GO:0003677	F	GO
Niben101Ctg15380g00001	GO:0016020	C	GO
Niben101Ctg15380g00001	GO:0005215	F	GO
Niben101Ctg15380g00001	GO:0016021	C	GO
Niben101Ctg15399g00001	GO:0046983	F	GO
Niben101Ctg15399g00001	GO:0003677	F	GO
Niben101Ctg15401g00004	GO:0009055	F	GO
Niben101Ctg15403g00003	GO:0005515	F	GO
Niben101Ctg15404g00003	GO:0005975	P	GO
Niben101Ctg15404g00003	GO:0016773	F	GO
Niben101Ctg15404g00003	GO:0005524	F	GO
Niben101Ctg15422g00004	GO:0005515	F	GO
Niben101Ctg15422g00004	GO:0008270	F	GO
Niben101Ctg15426g00002	GO:0016020	C	GO
Niben101Ctg15435g00001	GO:0005737	C	GO
Niben101Ctg15435g00001	GO:0006796	P	GO
Niben101Ctg15435g00001	GO:0000287	F	GO
Niben101Ctg15435g00001	GO:0004427	F	GO
Niben101Ctg15451g00003	GO:0016020	C	GO
Niben101Ctg15451g00003	GO:0005215	F	GO
Niben101Ctg15451g00003	GO:0006810	P	GO
Niben101Ctg15453g00003	GO:0006270	P	GO
Niben101Ctg15453g00003	GO:0003887	F	GO
Niben101Ctg15453g00003	GO:0003677	F	GO
Niben101Ctg15453g00003	GO:0006260	P	GO
Niben101Ctg15453g00003	GO:0001882	F	GO
Niben101Ctg15460g00004	GO:0016616	F	GO
Niben101Ctg15460g00004	GO:0055114	P	GO
Niben101Ctg15460g00004	GO:0030060	F	GO
Niben101Ctg15460g00004	GO:0006108	P	GO
Niben101Ctg15460g00004	GO:0003824	F	GO
Niben101Ctg15460g00004	GO:0005975	P	GO
Niben101Ctg15460g00004	GO:0044262	P	GO
Niben101Ctg15460g00004	GO:0016615	F	GO
Niben101Ctg15460g00004	GO:0016491	F	GO
Niben101Ctg15478g00006	GO:0004386	F	GO
Niben101Ctg15489g00001	GO:0043565	F	GO
Niben101Ctg15499g00003	GO:0045735	F	GO
Niben101Ctg15507g00001	GO:0002161	F	GO
Niben101Ctg15519g00001	GO:0003735	F	GO
Niben101Ctg15519g00001	GO:0005840	C	GO
Niben101Ctg15519g00001	GO:0006412	P	GO
Niben101Ctg15535g00002	GO:0006887	P	GO
Niben101Ctg15535g00002	GO:0000145	C	GO
Niben101Ctg15550g00002	GO:0010181	F	GO
Niben101Ctg15550g00002	GO:0003824	F	GO
Niben101Ctg15550g00002	GO:0016491	F	GO
Niben101Ctg15550g00002	GO:0055114	P	GO
Niben101Ctg15555g00001	GO:0005545	F	GO
Niben101Ctg15555g00001	GO:0030276	F	GO
Niben101Ctg15555g00001	GO:0005543	F	GO
Niben101Ctg15555g00001	GO:0030136	C	GO
Niben101Ctg15555g00001	GO:0048268	P	GO
Niben101Ctg15556g00004	GO:0008479	F	GO
Niben101Ctg15556g00004	GO:0008616	P	GO
Niben101Ctg15556g00004	GO:0006400	P	GO
Niben101Ctg15559g00001	GO:0035267	C	GO
Niben101Ctg15559g00001	GO:0032777	C	GO
Niben101Ctg15571g00008	GO:0005215	F	GO
Niben101Ctg15571g00008	GO:0016020	C	GO
Niben101Ctg15571g00008	GO:0006810	P	GO
Niben101Ctg15575g00004	GO:0003677	F	GO
Niben101Ctg15575g00004	GO:0032968	P	GO
Niben101Ctg15575g00004	GO:0003824	F	GO
Niben101Ctg15575g00004	GO:0005634	C	GO
Niben101Ctg15575g00004	GO:0006367	P	GO
Niben101Ctg15582g00001	GO:0005375	F	GO
Niben101Ctg15582g00001	GO:0016021	C	GO
Niben101Ctg15582g00001	GO:0035434	P	GO
Niben101Ctg15594g00001	GO:0005515	F	GO
Niben101Ctg15612g00005	GO:0005089	F	GO
Niben101Ctg15612g00002	GO:0046983	F	GO
Niben101Ctg15619g00001	GO:0005634	C	GO
Niben101Ctg15619g00001	GO:0006351	P	GO
Niben101Ctg15619g00001	GO:0003677	F	GO
Niben101Ctg15635g00003	GO:0046872	F	GO
Niben101Ctg15646g00004	GO:0005515	F	GO
Niben101Ctg15646g00004	GO:0008270	F	GO
Niben101Ctg15674g00002	GO:0005634	C	GO
Niben101Ctg15674g00002	GO:0003677	F	GO
Niben101Ctg15681g00001	GO:0016773	F	GO
Niben101Ctg15681g00001	GO:0005524	F	GO
Niben101Ctg15681g00001	GO:0005975	P	GO
Niben101Ctg15686g00001	GO:0003824	F	GO
Niben101Ctg15693g00002	GO:0055085	P	GO
Niben101Ctg15702g00001	GO:0006355	P	GO
Niben101Ctg15702g00001	GO:0008270	F	GO
Niben101Ctg15702g00001	GO:0043565	F	GO
Niben101Ctg15702g00001	GO:0003700	F	GO
Niben101Ctg15705g00001	GO:0006355	P	GO
Niben101Ctg15705g00001	GO:0003677	F	GO
Niben101Ctg15705g00001	GO:0003700	F	GO
Niben101Ctg15705g00004	GO:0006355	P	GO
Niben101Ctg15705g00004	GO:0003677	F	GO
Niben101Ctg15705g00004	GO:0003700	F	GO
Niben101Ctg15714g00002	GO:0003676	F	GO
Niben101Ctg15714g00002	GO:0046872	F	GO
Niben101Ctg15717g00003	GO:0008152	P	GO
Niben101Ctg15717g00003	GO:0006629	P	GO
Niben101Ctg15720g00002	GO:0005515	F	GO
Niben101Ctg15726g00001	GO:0043565	F	GO
Niben101Ctg15726g00001	GO:0009408	P	GO
Niben101Ctg15726g00001	GO:0003700	F	GO
Niben101Ctg15726g00001	GO:0005634	C	GO
Niben101Ctg15726g00001	GO:0006355	P	GO
Niben101Ctg15729g00003	GO:0004672	F	GO
Niben101Ctg15729g00003	GO:0016772	F	GO
Niben101Ctg15729g00003	GO:0004674	F	GO
Niben101Ctg15729g00003	GO:0005524	F	GO
Niben101Ctg15729g00003	GO:0006468	P	GO
Niben101Ctg15729g00005	GO:0004672	F	GO
Niben101Ctg15729g00005	GO:0006468	P	GO
Niben101Ctg15729g00005	GO:0005524	F	GO
Niben101Ctg15729g00005	GO:0016772	F	GO
Niben101Ctg15741g00002	GO:0005515	F	GO
Niben101Ctg15741g00002	GO:0008270	F	GO
Niben101Ctg15767g00002	GO:0004722	F	GO
Niben101Ctg15767g00002	GO:0006470	P	GO
Niben101Ctg15767g00002	GO:0003824	F	GO
Niben101Ctg15770g00001	GO:0055085	P	GO
Niben101Ctg15770g00001	GO:0016021	C	GO
Niben101Ctg15774g00002	GO:0006810	P	GO
Niben101Ctg15774g00002	GO:0016021	C	GO
Niben101Ctg15784g00002	GO:0008173	F	GO
Niben101Ctg15784g00002	GO:0006396	P	GO
Niben101Ctg15807g00002	GO:0006355	P	GO
Niben101Ctg15807g00002	GO:0003677	F	GO
Niben101Ctg15819g00003	GO:0008270	F	GO
Niben101Ctg15819g00003	GO:0003676	F	GO
Niben101Ctg15828g00001	GO:0008168	F	GO
Niben101Ctg15836g00002	GO:0006355	P	GO
Niben101Ctg15836g00002	GO:0005515	F	GO
Niben101Ctg15836g00002	GO:0004402	F	GO
Niben101Ctg15836g00002	GO:0008270	F	GO
Niben101Ctg15836g00002	GO:0005634	C	GO
Niben101Ctg15836g00002	GO:0003712	F	GO
Niben101Ctg15851g00002	GO:0008270	F	GO
Niben101Ctg15851g00002	GO:0016491	F	GO
Niben101Ctg15851g00002	GO:0055114	P	GO
Niben101Ctg15860g00004	GO:0003677	F	GO
Niben101Ctg15860g00004	GO:0006355	P	GO
Niben101Ctg15862g00003	GO:0030001	P	GO
Niben101Ctg15862g00003	GO:0046872	F	GO
Niben101Ctg15867g00004	GO:0003677	F	GO
Niben101Ctg15867g00004	GO:0006355	P	GO
Niben101Ctg15895g00001	GO:0005515	F	GO
Niben101Ctg15904g00001	GO:0008270	F	GO
Niben101Ctg15904g00001	GO:0005515	F	GO
Niben101Ctg15916g00003	GO:0008152	P	GO
Niben101Ctg15916g00003	GO:0016491	F	GO
Niben101Ctg15918g00002	GO:0006355	P	GO
Niben101Ctg15918g00002	GO:0003677	F	GO
Niben101Ctg15942g00001	GO:0008270	F	GO
Niben101Ctg15942g00001	GO:0005515	F	GO
Niben101Ctg15946g00001	GO:0005525	F	GO
Niben101Ctg15946g00001	GO:0015031	P	GO
Niben101Ctg15946g00001	GO:0007264	P	GO
Niben101Ctg15954g00001	GO:0005515	F	GO
Niben101Ctg15964g00004	GO:0003676	F	GO
Niben101Ctg15964g00004	GO:0046872	F	GO
Niben101Ctg15966g00001	GO:0004650	F	GO
Niben101Ctg15966g00001	GO:0005975	P	GO
Niben101Ctg15972g00001	GO:0003700	F	GO
Niben101Ctg15972g00001	GO:0006355	P	GO
Niben101Ctg15976g00002	GO:0005515	F	GO
Niben101Ctg15984g00001	GO:0005524	F	GO
Niben101Ctg15984g00001	GO:0003677	F	GO
Niben101Ctg15984g00001	GO:0006259	P	GO
Niben101Ctg15984g00001	GO:0008094	F	GO
Niben101Ctg15985g00004	GO:0003677	F	GO
Niben101Ctg15985g00004	GO:0005524	F	GO
Niben101Ctg15991g00003	GO:0006886	P	GO
Niben101Ctg15991g00003	GO:0016192	P	GO
Niben101Ctg15991g00003	GO:0005515	F	GO
Niben101Ctg15996g00001	GO:0005515	F	GO
Niben101Ctg15999g00004	GO:0003824	F	GO
Niben101Ctg15999g00004	GO:0009058	P	GO
Niben101Ctg16023g00001	GO:0003700	F	GO
Niben101Ctg16023g00001	GO:0006355	P	GO
Niben101Ctg16023g00001	GO:0003677	F	GO
Niben101Ctg16024g00004	GO:0008152	P	GO
Niben101Ctg16024g00004	GO:0042823	P	GO
Niben101Ctg16024g00004	GO:0003824	F	GO
Niben101Ctg16032g00005	GO:0006855	P	GO
Niben101Ctg16032g00005	GO:0055085	P	GO
Niben101Ctg16032g00005	GO:0016020	C	GO
Niben101Ctg16032g00005	GO:0015297	F	GO
Niben101Ctg16032g00005	GO:0015238	F	GO
Niben101Ctg16034g00002	GO:0006281	P	GO
Niben101Ctg16034g00002	GO:0006310	P	GO
Niben101Ctg16034g00002	GO:0003910	F	GO
Niben101Ctg16034g00002	GO:0051103	P	GO
Niben101Ctg16034g00002	GO:0003677	F	GO
Niben101Ctg16034g00002	GO:0005524	F	GO
Niben101Ctg16051g00002	GO:0043531	F	GO
Niben101Ctg16053g00004	GO:0000103	P	GO
Niben101Ctg16053g00004	GO:0004781	F	GO
Niben101Ctg16055g00003	GO:0006979	P	GO
Niben101Ctg16055g00003	GO:0004601	F	GO
Niben101Ctg16055g00003	GO:0055114	P	GO
Niben101Ctg16055g00003	GO:0020037	F	GO
Niben101Ctg16058g00002	GO:0016020	C	GO
Niben101Ctg16058g00002	GO:0005215	F	GO
Niben101Ctg16058g00002	GO:0006810	P	GO
Niben101Ctg16063g00004	GO:0016705	F	GO
Niben101Ctg16063g00004	GO:0005506	F	GO
Niben101Ctg16063g00004	GO:0020037	F	GO
Niben101Ctg16063g00004	GO:0055114	P	GO
Niben101Ctg16070g00007	GO:0005524	F	GO
Niben101Ctg16070g00007	GO:0006750	P	GO
Niben101Ctg16070g00007	GO:0004363	F	GO
Niben101Ctg16072g00003	GO:0016788	F	GO
Niben101Ctg16072g00003	GO:0006629	P	GO
Niben101Ctg16073g00005	GO:0005515	F	GO
Niben101Ctg16084g00001	GO:0016765	F	GO
Niben101Ctg16090g00002	GO:0006814	P	GO
Niben101Ctg16090g00002	GO:0055085	P	GO
Niben101Ctg16090g00002	GO:0016020	C	GO
Niben101Ctg16090g00002	GO:0005215	F	GO
Niben101Ctg16094g00003	GO:0005871	C	GO
Niben101Ctg16094g00003	GO:0005524	F	GO
Niben101Ctg16094g00003	GO:0008017	F	GO
Niben101Ctg16094g00003	GO:0007018	P	GO
Niben101Ctg16094g00003	GO:0003777	F	GO
Niben101Ctg16098g00002	GO:0006810	P	GO
Niben101Ctg16098g00002	GO:0016020	C	GO
Niben101Ctg16098g00002	GO:0005215	F	GO
Niben101Ctg16102g00003	GO:0006887	P	GO
Niben101Ctg16102g00003	GO:0000145	C	GO
Niben101Ctg16103g00005	GO:0005545	F	GO
Niben101Ctg16103g00005	GO:0005543	F	GO
Niben101Ctg16103g00005	GO:0030276	F	GO
Niben101Ctg16103g00005	GO:0048268	P	GO
Niben101Ctg16103g00005	GO:0030136	C	GO
Niben101Ctg16115g00003	GO:0003700	F	GO
Niben101Ctg16115g00003	GO:0043565	F	GO
Niben101Ctg16115g00003	GO:0006355	P	GO
Niben101Ctg16123g00002	GO:0008270	F	GO
Niben101Ctg16134g00004	GO:0008270	F	GO
Niben101Ctg16161g00004	GO:0043565	F	GO
Niben101Ctg16171g00002	GO:0051225	P	GO
Niben101Ctg16171g00002	GO:0031023	P	GO
Niben101Ctg16180g00004	GO:0005515	F	GO
Niben101Ctg16204g00003	GO:0016887	F	GO
Niben101Ctg16204g00003	GO:0005524	F	GO
Niben101Ctg16206g00001	GO:0005515	F	GO
Niben101Ctg16206g00001	GO:0008270	F	GO
Niben101Ctg16210g00007	GO:0016020	C	GO
Niben101Ctg16210g00007	GO:0009765	P	GO
Niben101Ctg16210g00009	GO:0034968	P	GO
Niben101Ctg16210g00009	GO:0005515	F	GO
Niben101Ctg16210g00009	GO:0042393	F	GO
Niben101Ctg16210g00009	GO:0005634	C	GO
Niben101Ctg16210g00009	GO:0018024	F	GO
Niben101Ctg16210g00009	GO:0008270	F	GO
Niben101Ctg16210g00009	GO:0016571	P	GO
Niben101Ctg16210g00008	GO:0016020	C	GO
Niben101Ctg16210g00008	GO:0009765	P	GO
Niben101Ctg16216g00002	GO:0006412	P	GO
Niben101Ctg16216g00002	GO:0005840	C	GO
Niben101Ctg16216g00002	GO:0003735	F	GO
Niben101Ctg16222g00005	GO:0005515	F	GO
Niben101Ctg16231g00004	GO:0016021	C	GO
Niben101Ctg16231g00004	GO:0005783	C	GO
Niben101Ctg16278g00003	GO:0005515	F	GO
Niben101Ctg16285g00004	GO:0046872	F	GO
Niben101Ctg16287g00006	GO:0009082	P	GO
Niben101Ctg16287g00006	GO:0016597	F	GO
Niben101Ctg16287g00006	GO:0003984	F	GO
Niben101Ctg16287g00006	GO:0008152	P	GO
Niben101Ctg16292g00001	GO:0005515	F	GO
Niben101Ctg16292g00001	GO:0008270	F	GO
Niben101Ctg16306g00002	GO:0005975	P	GO
Niben101Ctg16306g00002	GO:0004553	F	GO
Niben101Ctg16318g00001	GO:0008375	F	GO
Niben101Ctg16318g00001	GO:0016020	C	GO
Niben101Ctg16320g00002	GO:0005737	C	GO
Niben101Ctg16320g00002	GO:0005852	C	GO
Niben101Ctg16320g00002	GO:0003743	F	GO
Niben101Ctg16325g00005	GO:0008017	F	GO
Niben101Ctg16325g00005	GO:0005524	F	GO
Niben101Ctg16325g00005	GO:0005871	C	GO
Niben101Ctg16325g00005	GO:0003777	F	GO
Niben101Ctg16325g00005	GO:0007018	P	GO
Niben101Ctg16329g00003	GO:0006397	P	GO
Niben101Ctg16346g00003	GO:0046872	F	GO
Niben101Ctg16346g00003	GO:0003993	F	GO
Niben101Ctg16346g00003	GO:0016787	F	GO
Niben101Ctg16348g00001	GO:0016747	F	GO
Niben101Ctg16351g00002	GO:0020037	F	GO
Niben101Ctg16351g00002	GO:0055114	P	GO
Niben101Ctg16351g00002	GO:0004601	F	GO
Niben101Ctg16351g00002	GO:0006979	P	GO
Niben101Ctg16366g00004	GO:0016787	F	GO
Niben101Ctg16374g00003	GO:0009765	P	GO
Niben101Ctg16374g00003	GO:0016020	C	GO
Niben101Ctg16374g00011	GO:0046982	F	GO
Niben101Ctg16374g00011	GO:0003677	F	GO
Niben101Ctg16374g00011	GO:0005634	C	GO
Niben101Ctg16374g00011	GO:0000786	C	GO
Niben101Ctg16382g00001	GO:0004609	F	GO
Niben101Ctg16382g00001	GO:0008654	P	GO
Niben101Ctg16385g00003	GO:0006355	P	GO
Niben101Ctg16385g00003	GO:0003677	F	GO
Niben101Ctg16385g00003	GO:0003700	F	GO
Niben101Ctg16390g00005	GO:0004609	F	GO
Niben101Ctg16390g00005	GO:0008654	P	GO
Niben101Ctg16407g00001	GO:0003677	F	GO
Niben101Ctg16413g00002	GO:0016757	F	GO
Niben101Ctg16428g00003	GO:0016192	P	GO
Niben101Ctg16428g00003	GO:0016021	C	GO
Niben101Ctg16428g00003	GO:0006810	P	GO
Niben101Ctg16484g00001	GO:0005315	F	GO
Niben101Ctg16484g00001	GO:0022857	F	GO
Niben101Ctg16484g00001	GO:0006817	P	GO
Niben101Ctg16484g00001	GO:0055085	P	GO
Niben101Ctg16484g00001	GO:0016021	C	GO
Niben101Ctg16502g00003	GO:0005634	C	GO
Niben101Ctg16502g00003	GO:0003700	F	GO
Niben101Ctg16502g00003	GO:0006355	P	GO
Niben101Scf00005g00003	GO:0006355	P	GO
Niben101Scf00005g00003	GO:0008270	F	GO
Niben101Scf00005g00003	GO:0043565	F	GO
Niben101Scf00005g00003	GO:0003700	F	GO
Niben101Scf00005g01013	GO:0006886	P	GO
Niben101Scf00005g01013	GO:0016192	P	GO
Niben101Scf00005g01013	GO:0005083	F	GO
Niben101Scf00006g02010	GO:0003682	F	GO
Niben101Scf00006g02010	GO:0003677	F	GO
Niben101Scf00006g02011	GO:0005524	F	GO
Niben101Scf00006g02011	GO:0006468	P	GO
Niben101Scf00006g02011	GO:0016772	F	GO
Niben101Scf00006g02011	GO:0004674	F	GO
Niben101Scf00006g02011	GO:0004672	F	GO
Niben101Scf00010g03005	GO:0006457	P	GO
Niben101Scf00010g03002	GO:0006412	P	GO
Niben101Scf00010g03002	GO:0005622	C	GO
Niben101Scf00010g03002	GO:0005840	C	GO
Niben101Scf00010g03002	GO:0003735	F	GO
Niben101Scf00010g04002	GO:0006355	P	GO
Niben101Scf00010g04002	GO:0003677	F	GO
Niben101Scf00010g05014	GO:0046983	F	GO
Niben101Scf00010g05016	GO:0005525	F	GO
Niben101Scf00010g05015	GO:0005525	F	GO
Niben101Scf00010g05015	GO:0003924	F	GO
Niben101Scf00010g05015	GO:0008270	F	GO
Niben101Scf00011g00020	GO:0006979	P	GO
Niben101Scf00011g00020	GO:0004602	F	GO
Niben101Scf00011g00020	GO:0055114	P	GO
Niben101Scf00012g00010	GO:0004672	F	GO
Niben101Scf00012g00010	GO:0005524	F	GO
Niben101Scf00012g00010	GO:0006468	P	GO
Niben101Scf00012g00010	GO:0016772	F	GO
Niben101Scf00012g00012	GO:0004672	F	GO
Niben101Scf00012g00012	GO:0006468	P	GO
Niben101Scf00012g00012	GO:0005524	F	GO
Niben101Scf00012g00012	GO:0004674	F	GO
Niben101Scf00012g00012	GO:0016772	F	GO
Niben101Scf00013g01005	GO:0008289	F	GO
Niben101Scf00013g01005	GO:0003677	F	GO
Niben101Scf00013g03001	GO:0004222	F	GO
Niben101Scf00013g03001	GO:0005524	F	GO
Niben101Scf00013g03001	GO:0006508	P	GO
Niben101Scf00015g00001	GO:0004672	F	GO
Niben101Scf00015g00001	GO:0016772	F	GO
Niben101Scf00015g00001	GO:0006468	P	GO
Niben101Scf00015g00001	GO:0004713	F	GO
Niben101Scf00015g00001	GO:0005524	F	GO
Niben101Scf00015g01003	GO:0006412	P	GO
Niben101Scf00015g01003	GO:0005622	C	GO
Niben101Scf00015g01003	GO:0005840	C	GO
Niben101Scf00015g01003	GO:0003735	F	GO
Niben101Scf00015g04025	GO:0046872	F	GO
Niben101Scf00016g00006	GO:0004674	F	GO
Niben101Scf00016g00006	GO:0016772	F	GO
Niben101Scf00016g00006	GO:0006468	P	GO
Niben101Scf00016g00006	GO:0005524	F	GO
Niben101Scf00016g00006	GO:0005515	F	GO
Niben101Scf00016g00006	GO:0004672	F	GO
Niben101Scf00016g01007	GO:0045454	P	GO
Niben101Scf00016g01010	GO:0005515	F	GO
Niben101Scf00016g01010	GO:0008270	F	GO
Niben101Scf00016g04007	GO:0005622	C	GO
Niben101Scf00016g04007	GO:0005840	C	GO
Niben101Scf00016g04007	GO:0006412	P	GO
Niben101Scf00016g04007	GO:0003723	F	GO
Niben101Scf00016g04007	GO:0003735	F	GO
Niben101Scf00016g04006	GO:0006468	P	GO
Niben101Scf00016g04006	GO:0005524	F	GO
Niben101Scf00016g04006	GO:0004674	F	GO
Niben101Scf00016g04006	GO:0016772	F	GO
Niben101Scf00016g04006	GO:0005509	F	GO
Niben101Scf00016g04006	GO:0004672	F	GO
Niben101Scf00017g00002	GO:0005524	F	GO
Niben101Scf00017g00002	GO:0016818	F	GO
Niben101Scf00017g00005	GO:0005839	C	GO
Niben101Scf00017g00005	GO:0004175	F	GO
Niben101Scf00017g00005	GO:0051603	P	GO
Niben101Scf00017g00005	GO:0004298	F	GO
Niben101Scf00017g00006	GO:0016705	F	GO
Niben101Scf00017g00006	GO:0005506	F	GO
Niben101Scf00017g00006	GO:0055114	P	GO
Niben101Scf00017g00006	GO:0020037	F	GO
Niben101Scf00017g00021	GO:0009058	P	GO
Niben101Scf00017g00026	GO:0016772	F	GO
Niben101Scf00017g00026	GO:0004674	F	GO
Niben101Scf00017g00026	GO:0005524	F	GO
Niben101Scf00017g00026	GO:0006950	P	GO
Niben101Scf00017g00026	GO:0006468	P	GO
Niben101Scf00017g00026	GO:0004672	F	GO
Niben101Scf00017g01009	GO:0005524	F	GO
Niben101Scf00017g01009	GO:0006468	P	GO
Niben101Scf00017g01009	GO:0005515	F	GO
Niben101Scf00017g01009	GO:0016772	F	GO
Niben101Scf00017g01009	GO:0004672	F	GO
Niben101Scf00017g02004	GO:0003824	F	GO
Niben101Scf00017g03003	GO:0008168	F	GO
Niben101Scf00017g04017	GO:0008152	P	GO
Niben101Scf00017g04017	GO:0009089	P	GO
Niben101Scf00017g04017	GO:0008840	F	GO
Niben101Scf00017g04017	GO:0003824	F	GO
Niben101Scf00017g04017	GO:0016829	F	GO
Niben101Scf00018g01002	GO:0005515	F	GO
Niben101Scf00018g02003	GO:0030170	F	GO
Niben101Scf00018g02003	GO:0016831	F	GO
Niben101Scf00018g02003	GO:0019752	P	GO
Niben101Scf00018g02003	GO:0003824	F	GO
Niben101Scf00018g02004	GO:0005506	F	GO
Niben101Scf00018g02004	GO:0016705	F	GO
Niben101Scf00018g02004	GO:0004497	F	GO
Niben101Scf00018g02004	GO:0055114	P	GO
Niben101Scf00018g02004	GO:0020037	F	GO
Niben101Scf00021g00004	GO:0006810	P	GO
Niben101Scf00021g00004	GO:0016021	C	GO
Niben101Scf00021g01007	GO:0003677	F	GO
Niben101Scf00021g01007	GO:0003682	F	GO
Niben101Scf00021g01014	GO:0016021	C	GO
Niben101Scf00021g01014	GO:0055085	P	GO
Niben101Scf00021g01016	GO:0003677	F	GO
Niben101Scf00022g00013	GO:0045156	F	GO
Niben101Scf00022g00013	GO:0019684	P	GO
Niben101Scf00022g00013	GO:0009772	P	GO
Niben101Scf00022g00008	GO:0008270	F	GO
Niben101Scf00022g00008	GO:0003676	F	GO
Niben101Scf00022g00008	GO:0005634	C	GO
Niben101Scf00022g00008	GO:0005515	F	GO
Niben101Scf00022g00016	GO:0016558	P	GO
Niben101Scf00022g00016	GO:0008270	F	GO
Niben101Scf00022g00016	GO:0007031	P	GO
Niben101Scf00022g00016	GO:0005515	F	GO
Niben101Scf00022g00016	GO:0005779	C	GO
Niben101Scf00022g00003	GO:0006397	P	GO
Niben101Scf00022g00014	GO:0015886	P	GO
Niben101Scf00022g00014	GO:0020037	F	GO
Niben101Scf00022g00014	GO:0017004	P	GO
Niben101Scf00022g00014	GO:0016020	C	GO
Niben101Scf00022g00014	GO:0015232	F	GO
Niben101Scf00022g04003	GO:0055114	P	GO
Niben101Scf00022g04003	GO:0016614	F	GO
Niben101Scf00022g04003	GO:0003824	F	GO
Niben101Scf00022g04003	GO:0019139	F	GO
Niben101Scf00022g04003	GO:0050660	F	GO
Niben101Scf00022g04003	GO:0008762	F	GO
Niben101Scf00022g04003	GO:0016491	F	GO
Niben101Scf00022g04003	GO:0009690	P	GO
Niben101Scf00022g06001	GO:0005515	F	GO
Niben101Scf00022g09004	GO:0000166	F	GO
Niben101Scf00022g09004	GO:0046872	F	GO
Niben101Scf00022g09011	GO:0016020	C	GO
Niben101Scf00023g00004	GO:0055085	P	GO
Niben101Scf00023g00004	GO:0016887	F	GO
Niben101Scf00023g00004	GO:0042626	F	GO
Niben101Scf00023g00004	GO:0016021	C	GO
Niben101Scf00023g00004	GO:0005524	F	GO
Niben101Scf00023g00004	GO:0006810	P	GO
Niben101Scf00023g03016	GO:0005097	F	GO
Niben101Scf00023g03015	GO:0016788	F	GO
Niben101Scf00023g03015	GO:0006629	P	GO
Niben101Scf00023g05010	GO:0003824	F	GO
Niben101Scf00023g05010	GO:0005975	P	GO
Niben101Scf00023g05010	GO:0004553	F	GO
Niben101Scf00023g06002	GO:0003824	F	GO
Niben101Scf00023g06002	GO:0002143	P	GO
Niben101Scf00023g06002	GO:0005829	C	GO
Niben101Scf00023g06002	GO:0004792	F	GO
Niben101Scf00023g07007	GO:0003824	F	GO
Niben101Scf00023g08011	GO:0004672	F	GO
Niben101Scf00023g08011	GO:0004674	F	GO
Niben101Scf00023g08011	GO:0016772	F	GO
Niben101Scf00023g08011	GO:0006468	P	GO
Niben101Scf00023g08011	GO:0005524	F	GO
Niben101Scf00023g08006	GO:0003824	F	GO
Niben101Scf00023g08006	GO:0000107	F	GO
Niben101Scf00023g08006	GO:0016763	F	GO
Niben101Scf00023g08006	GO:0005737	C	GO
Niben101Scf00023g08006	GO:0016833	F	GO
Niben101Scf00023g08006	GO:0008152	P	GO
Niben101Scf00023g08006	GO:0000105	P	GO
Niben101Scf00024g00008	GO:0030145	F	GO
Niben101Scf00024g00008	GO:0045735	F	GO
Niben101Scf00024g00006	GO:0003682	F	GO
Niben101Scf00024g00006	GO:0003677	F	GO
Niben101Scf00024g00012	GO:0046983	F	GO
Niben101Scf00024g01005	GO:0016901	F	GO
Niben101Scf00024g01005	GO:0048038	F	GO
Niben101Scf00024g01005	GO:0005975	P	GO
Niben101Scf00024g01005	GO:0003824	F	GO
Niben101Scf00024g02023	GO:0003682	F	GO
Niben101Scf00024g02023	GO:0003677	F	GO
Niben101Scf00024g02014	GO:0005975	P	GO
Niben101Scf00024g02014	GO:0003824	F	GO
Niben101Scf00024g02014	GO:0016901	F	GO
Niben101Scf00024g02014	GO:0048038	F	GO
Niben101Scf00024g02018	GO:0016020	C	GO
Niben101Scf00024g02018	GO:0008378	F	GO
Niben101Scf00024g02018	GO:0006486	P	GO
Niben101Scf00024g02018	GO:0030246	F	GO
Niben101Scf00024g03006	GO:0036459	F	GO
Niben101Scf00024g03006	GO:0006511	P	GO
Niben101Scf00024g03018	GO:0003676	F	GO
Niben101Scf00024g03018	GO:0000166	F	GO
Niben101Scf00024g04006	GO:0000166	F	GO
Niben101Scf00024g04006	GO:0016021	C	GO
Niben101Scf00024g04006	GO:0046872	F	GO
Niben101Scf00024g04005	GO:0016772	F	GO
Niben101Scf00024g04005	GO:0004674	F	GO
Niben101Scf00024g04005	GO:0005509	F	GO
Niben101Scf00024g04005	GO:0005524	F	GO
Niben101Scf00024g04005	GO:0006468	P	GO
Niben101Scf00024g04005	GO:0004672	F	GO
Niben101Scf00024g04032	GO:0005515	F	GO
Niben101Scf00025g00005	GO:0003723	F	GO
Niben101Scf00025g00005	GO:0003676	F	GO
Niben101Scf00025g00005	GO:0006396	P	GO
Niben101Scf00025g00005	GO:0030529	C	GO
Niben101Scf00025g00005	GO:0000166	F	GO
Niben101Scf00025g00005	GO:0005634	C	GO
Niben101Scf00025g00006	GO:0016021	C	GO
Niben101Scf00025g00006	GO:0008963	F	GO
Niben101Scf00025g00006	GO:0016020	C	GO
Niben101Scf00028g01007	GO:0016021	C	GO
Niben101Scf00028g01007	GO:0006810	P	GO
Niben101Scf00028g01004	GO:0016021	C	GO
Niben101Scf00028g01004	GO:0006810	P	GO
Niben101Scf00028g03009	GO:0006412	P	GO
Niben101Scf00028g03009	GO:0005840	C	GO
Niben101Scf00028g03009	GO:0003735	F	GO
Niben101Scf00028g04012	GO:0006869	P	GO
Niben101Scf00031g00001	GO:0019277	P	GO
Niben101Scf00031g00001	GO:0003824	F	GO
Niben101Scf00031g00001	GO:0016765	F	GO
Niben101Scf00031g00001	GO:0008760	F	GO
Niben101Scf00031g00003	GO:0008964	F	GO
Niben101Scf00031g00003	GO:0006099	P	GO
Niben101Scf00031g00003	GO:0015977	P	GO
Niben101Scf00031g00003	GO:0003824	F	GO
Niben101Scf00031g00002	GO:0016757	F	GO
Niben101Scf00031g01003	GO:0004497	F	GO
Niben101Scf00031g01003	GO:0020037	F	GO
Niben101Scf00031g01003	GO:0055114	P	GO
Niben101Scf00031g01003	GO:0005506	F	GO
Niben101Scf00031g01003	GO:0016705	F	GO
Niben101Scf00031g01007	GO:0020037	F	GO
Niben101Scf00031g01007	GO:0055114	P	GO
Niben101Scf00031g01007	GO:0005506	F	GO
Niben101Scf00031g01007	GO:0016705	F	GO
Niben101Scf00032g01006	GO:0005515	F	GO
Niben101Scf00032g02001	GO:0003700	F	GO
Niben101Scf00032g02001	GO:0043565	F	GO
Niben101Scf00032g02001	GO:0006355	P	GO
Niben101Scf00033g00007	GO:0004672	F	GO
Niben101Scf00033g00007	GO:0005524	F	GO
Niben101Scf00033g00007	GO:0006468	P	GO
Niben101Scf00033g00007	GO:0016772	F	GO
Niben101Scf00033g01001	GO:0045261	C	GO
Niben101Scf00033g01001	GO:0046933	F	GO
Niben101Scf00033g01001	GO:0015986	P	GO
Niben101Scf00033g01001	GO:0046961	F	GO
Niben101Scf00033g07014	GO:0006812	P	GO
Niben101Scf00033g07014	GO:0006814	P	GO
Niben101Scf00033g07014	GO:0016021	C	GO
Niben101Scf00033g07014	GO:0055085	P	GO
Niben101Scf00033g07014	GO:0015299	F	GO
Niben101Scf00033g07014	GO:0006813	P	GO
Niben101Scf00033g07014	GO:0005451	F	GO
Niben101Scf00033g07016	GO:0008270	F	GO
Niben101Scf00034g01012	GO:0003677	F	GO
Niben101Scf00034g01011	GO:0003677	F	GO
Niben101Scf00034g04002	GO:0003677	F	GO
Niben101Scf00034g04018	GO:0003677	F	GO
Niben101Scf00035g01004	GO:0005515	F	GO
Niben101Scf00035g01012	GO:0005509	F	GO
Niben101Scf00037g01004	GO:0000902	P	GO
Niben101Scf00037g02013	GO:0003676	F	GO
Niben101Scf00037g02016	GO:0003677	F	GO
Niben101Scf00037g02016	GO:0005634	C	GO
Niben101Scf00037g02018	GO:0016772	F	GO
Niben101Scf00037g02018	GO:0005524	F	GO
Niben101Scf00037g02018	GO:0006468	P	GO
Niben101Scf00037g02018	GO:0004672	F	GO
Niben101Scf00039g01002	GO:0006259	P	GO
Niben101Scf00039g01002	GO:0004518	F	GO
Niben101Scf00039g01002	GO:0003677	F	GO
Niben101Scf00039g01003	GO:0050660	F	GO
Niben101Scf00039g01003	GO:0003824	F	GO
Niben101Scf00039g01003	GO:0016491	F	GO
Niben101Scf00039g01003	GO:0016614	F	GO
Niben101Scf00039g01003	GO:0055114	P	GO
Niben101Scf00039g01003	GO:0008762	F	GO
Niben101Scf00039g01010	GO:0005515	F	GO
Niben101Scf00039g01010	GO:0008270	F	GO
Niben101Scf00039g01013	GO:0046872	F	GO
Niben101Scf00039g01013	GO:0003993	F	GO
Niben101Scf00039g01013	GO:0016787	F	GO
Niben101Scf00043g01001	GO:0046982	F	GO
Niben101Scf00043g01001	GO:0006367	P	GO
Niben101Scf00043g01001	GO:0005634	C	GO
Niben101Scf00043g03010	GO:0003700	F	GO
Niben101Scf00043g03010	GO:0043565	F	GO
Niben101Scf00043g03010	GO:0006355	P	GO
Niben101Scf00043g03010	GO:0003677	F	GO
Niben101Scf00043g03001	GO:0005524	F	GO
Niben101Scf00043g03001	GO:0044267	P	GO
Niben101Scf00043g03012	GO:0006098	P	GO
Niben101Scf00043g03012	GO:0004616	F	GO
Niben101Scf00043g03012	GO:0050661	F	GO
Niben101Scf00043g03012	GO:0050662	F	GO
Niben101Scf00043g03012	GO:0016616	F	GO
Niben101Scf00043g03012	GO:0055114	P	GO
Niben101Scf00043g03012	GO:0016491	F	GO
Niben101Scf00043g03015	GO:0008080	F	GO
Niben101Scf00044g00020	GO:0005643	C	GO
Niben101Scf00044g00020	GO:0006913	P	GO
Niben101Scf00044g00016	GO:0055114	P	GO
Niben101Scf00044g00016	GO:0020037	F	GO
Niben101Scf00044g00016	GO:0016705	F	GO
Niben101Scf00044g00016	GO:0005506	F	GO
Niben101Scf00046g00002	GO:0016772	F	GO
Niben101Scf00046g00002	GO:0004674	F	GO
Niben101Scf00046g00002	GO:0005524	F	GO
Niben101Scf00046g00002	GO:0006468	P	GO
Niben101Scf00046g00002	GO:0004672	F	GO
Niben101Scf00046g01017	GO:0008168	F	GO
Niben101Scf00046g01018	GO:0016872	F	GO
Niben101Scf00046g02010	GO:0016772	F	GO
Niben101Scf00046g02010	GO:0004674	F	GO
Niben101Scf00046g02010	GO:0005524	F	GO
Niben101Scf00046g02010	GO:0006468	P	GO
Niben101Scf00046g02010	GO:0004672	F	GO
Niben101Scf00046g02008	GO:0003677	F	GO
Niben101Scf00046g02008	GO:0006355	P	GO
Niben101Scf00046g02003	GO:0016020	C	GO
Niben101Scf00046g02003	GO:0006487	P	GO
Niben101Scf00046g02003	GO:0003830	F	GO
Niben101Scf00046g03001	GO:0005524	F	GO
Niben101Scf00046g03001	GO:0008152	P	GO
Niben101Scf00046g03001	GO:0016773	F	GO
Niben101Scf00046g03001	GO:0016301	F	GO
Niben101Scf00046g03001	GO:0005737	C	GO
Niben101Scf00046g03002	GO:0008270	F	GO
Niben101Scf00046g03002	GO:0005515	F	GO
Niben101Scf00046g04019	GO:0016788	F	GO
Niben101Scf00046g04019	GO:0006629	P	GO
Niben101Scf00046g04027	GO:0003723	F	GO
Niben101Scf00046g04027	GO:0001522	P	GO
Niben101Scf00046g04027	GO:0009451	P	GO
Niben101Scf00046g04027	GO:0006396	P	GO
Niben101Scf00046g04027	GO:0009982	F	GO
Niben101Scf00046g04021	GO:0005515	F	GO
Niben101Scf00046g05001	GO:0000166	F	GO
Niben101Scf00046g05006	GO:0005515	F	GO
Niben101Scf00046g05006	GO:0008270	F	GO
Niben101Scf00046g05014	GO:0007264	P	GO
Niben101Scf00046g05014	GO:0016020	C	GO
Niben101Scf00046g05014	GO:0007165	P	GO
Niben101Scf00046g05014	GO:0015031	P	GO
Niben101Scf00046g05014	GO:0006184	P	GO
Niben101Scf00046g05014	GO:0005525	F	GO
Niben101Scf00046g05014	GO:0005622	C	GO
Niben101Scf00046g06006	GO:0005515	F	GO
Niben101Scf00046g06001	GO:0005515	F	GO
Niben101Scf00046g07031	GO:0009055	F	GO
Niben101Scf00046g07007	GO:0003677	F	GO
Niben101Scf00046g07016	GO:0016491	F	GO
Niben101Scf00046g07016	GO:0008152	P	GO
Niben101Scf00046g07025	GO:0043461	P	GO
Niben101Scf00046g07010	GO:0043461	P	GO
Niben101Scf00046g08004	GO:0005525	F	GO
Niben101Scf00046g09013	GO:0008152	P	GO
Niben101Scf00046g09013	GO:0016787	F	GO
Niben101Scf00046g09010	GO:0003677	F	GO
Niben101Scf00046g09010	GO:0003682	F	GO
Niben101Scf00046g09011	GO:0008270	F	GO
Niben101Scf00046g09011	GO:0046872	F	GO
Niben101Scf00046g09011	GO:0005515	F	GO
Niben101Scf00047g03012	GO:0046983	F	GO
Niben101Scf00047g03001	GO:0008152	P	GO
Niben101Scf00047g03001	GO:0016758	F	GO
Niben101Scf00048g00004	GO:0003677	F	GO
Niben101Scf00048g00004	GO:0006355	P	GO
Niben101Scf00048g00003	GO:0006355	P	GO
Niben101Scf00048g00003	GO:0003677	F	GO
Niben101Scf00048g01007	GO:0004190	F	GO
Niben101Scf00048g01007	GO:0006508	P	GO
Niben101Scf00049g01003	GO:0005975	P	GO
Niben101Scf00049g01003	GO:0004553	F	GO
Niben101Scf00050g00008	GO:0005622	C	GO
Niben101Scf00050g00008	GO:0016020	C	GO
Niben101Scf00050g00008	GO:0015031	P	GO
Niben101Scf00050g00008	GO:0007165	P	GO
Niben101Scf00050g00008	GO:0007264	P	GO
Niben101Scf00050g00008	GO:0005525	F	GO
Niben101Scf00050g00008	GO:0006184	P	GO
Niben101Scf00050g03005	GO:0042147	P	GO
Niben101Scf00050g03005	GO:0030904	C	GO
Niben101Scf00050g03005	GO:0015031	P	GO
Niben101Scf00050g03017	GO:0004190	F	GO
Niben101Scf00050g03017	GO:0006508	P	GO
Niben101Scf00051g00011	GO:0003676	F	GO
Niben101Scf00051g00011	GO:0000166	F	GO
Niben101Scf00051g01009	GO:0016226	P	GO
Niben101Scf00051g03003	GO:0004672	F	GO
Niben101Scf00051g03003	GO:0006468	P	GO
Niben101Scf00051g03003	GO:0005524	F	GO
Niben101Scf00051g03003	GO:0016772	F	GO
Niben101Scf00051g03003	GO:0004674	F	GO
Niben101Scf00051g03009	GO:0005509	F	GO
Niben101Scf00051g03010	GO:0009522	C	GO
Niben101Scf00051g03010	GO:0016021	C	GO
Niben101Scf00051g03010	GO:0009579	C	GO
Niben101Scf00051g03010	GO:0015979	P	GO
Niben101Scf00051g05021	GO:0045454	P	GO
Niben101Scf00051g05016	GO:0006355	P	GO
Niben101Scf00051g05016	GO:0042393	F	GO
Niben101Scf00052g00002	GO:0055114	P	GO
Niben101Scf00052g00002	GO:0016020	C	GO
Niben101Scf00052g04001	GO:0003676	F	GO
Niben101Scf00052g04001	GO:0046872	F	GO
Niben101Scf00052g06003	GO:0003682	F	GO
Niben101Scf00052g06003	GO:0003677	F	GO
Niben101Scf00052g08003	GO:0006511	P	GO
Niben101Scf00052g08003	GO:0036459	F	GO
Niben101Scf00052g09009	GO:0004674	F	GO
Niben101Scf00052g09009	GO:0016772	F	GO
Niben101Scf00052g09009	GO:0005524	F	GO
Niben101Scf00052g09009	GO:0006468	P	GO
Niben101Scf00052g09009	GO:0004672	F	GO
Niben101Scf00054g00013	GO:0003682	F	GO
Niben101Scf00054g00013	GO:0003677	F	GO
Niben101Scf00054g00002	GO:0004222	F	GO
Niben101Scf00054g00002	GO:0006508	P	GO
Niben101Scf00054g01002	GO:0009055	F	GO
Niben101Scf00054g01013	GO:0009086	P	GO
Niben101Scf00054g01013	GO:0008270	F	GO
Niben101Scf00054g01013	GO:0008652	P	GO
Niben101Scf00054g01013	GO:0003871	F	GO
Niben101Scf00054g01010	GO:0015078	F	GO
Niben101Scf00054g01010	GO:0015991	P	GO
Niben101Scf00054g01010	GO:0033179	C	GO
Niben101Scf00055g00009	GO:0005515	F	GO
Niben101Scf00055g00003	GO:0003824	F	GO
Niben101Scf00055g03005	GO:0008168	F	GO
Niben101Scf00055g03005	GO:0032259	P	GO
Niben101Scf00055g04003	GO:0016772	F	GO
Niben101Scf00055g04003	GO:0005524	F	GO
Niben101Scf00055g04003	GO:0006468	P	GO
Niben101Scf00055g04003	GO:0005515	F	GO
Niben101Scf00055g04003	GO:0004672	F	GO
Niben101Scf00056g03004	GO:0003677	F	GO
Niben101Scf00056g04001	GO:0005524	F	GO
Niben101Scf00056g04001	GO:0006003	P	GO
Niben101Scf00056g04001	GO:0030246	F	GO
Niben101Scf00056g04001	GO:2001070	F	GO
Niben101Scf00056g04001	GO:0003824	F	GO
Niben101Scf00056g04010	GO:0008270	F	GO
Niben101Scf00056g04010	GO:0005515	F	GO
Niben101Scf00056g04002	GO:0005524	F	GO
Niben101Scf00056g04002	GO:0006003	P	GO
Niben101Scf00056g04002	GO:0003824	F	GO
Niben101Scf00056g04002	GO:0006000	P	GO
Niben101Scf00056g04002	GO:0003873	F	GO
Niben101Scf00056g06004	GO:0050832	P	GO
Niben101Scf00056g06004	GO:0042742	P	GO
Niben101Scf00056g07001	GO:0030001	P	GO
Niben101Scf00056g07001	GO:0016021	C	GO
Niben101Scf00056g07001	GO:0055085	P	GO
Niben101Scf00056g07001	GO:0005385	F	GO
Niben101Scf00056g07001	GO:0071577	P	GO
Niben101Scf00056g07001	GO:0016020	C	GO
Niben101Scf00056g07001	GO:0046873	F	GO
Niben101Scf00056g07009	GO:0016021	C	GO
Niben101Scf00056g07009	GO:0030001	P	GO
Niben101Scf00056g07009	GO:0055085	P	GO
Niben101Scf00056g07009	GO:0005385	F	GO
Niben101Scf00056g07009	GO:0071577	P	GO
Niben101Scf00056g07009	GO:0016020	C	GO
Niben101Scf00056g07009	GO:0046873	F	GO
Niben101Scf00056g09002	GO:0016567	P	GO
Niben101Scf00056g09002	GO:0007165	P	GO
Niben101Scf00056g09002	GO:0007250	P	GO
Niben101Scf00056g09002	GO:0004842	F	GO
Niben101Scf00056g09002	GO:0005515	F	GO
Niben101Scf00056g09002	GO:0046330	P	GO
Niben101Scf00056g09002	GO:0008270	F	GO
Niben101Scf00057g00033	GO:0016020	C	GO
Niben101Scf00057g00033	GO:0055085	P	GO
Niben101Scf00057g00032	GO:0016772	F	GO
Niben101Scf00057g00032	GO:0004674	F	GO
Niben101Scf00057g00032	GO:0005509	F	GO
Niben101Scf00057g00032	GO:0005524	F	GO
Niben101Scf00057g00032	GO:0006468	P	GO
Niben101Scf00057g00032	GO:0004672	F	GO
Niben101Scf00057g00035	GO:0055085	P	GO
Niben101Scf00057g00035	GO:0016020	C	GO
Niben101Scf00057g00027	GO:0009055	F	GO
Niben101Scf00057g00027	GO:0005507	F	GO
Niben101Scf00058g00001	GO:0005488	F	GO
Niben101Scf00058g00002	GO:0008168	F	GO
Niben101Scf00058g00002	GO:0008152	P	GO
Niben101Scf00058g02009	GO:0016772	F	GO
Niben101Scf00058g02009	GO:0016310	P	GO
Niben101Scf00058g02009	GO:0050242	F	GO
Niben101Scf00058g02009	GO:0005524	F	GO
Niben101Scf00058g02009	GO:0016301	F	GO
Niben101Scf00058g02009	GO:0006090	P	GO
Niben101Scf00058g02009	GO:0003824	F	GO
Niben101Scf00058g02016	GO:0006396	P	GO
Niben101Scf00058g02016	GO:0003723	F	GO
Niben101Scf00058g02016	GO:0008173	F	GO
Niben101Scf00058g03001	GO:0005515	F	GO
Niben101Scf00058g03014	GO:0005515	F	GO
Niben101Scf00058g03014	GO:0008270	F	GO
Niben101Scf00058g03015	GO:0006470	P	GO
Niben101Scf00058g03015	GO:0003824	F	GO
Niben101Scf00058g03015	GO:0004722	F	GO
Niben101Scf00058g06004	GO:0008295	P	GO
Niben101Scf00058g06004	GO:0004014	F	GO
Niben101Scf00058g06004	GO:0006597	P	GO
Niben101Scf00058g08006	GO:0031047	P	GO
Niben101Scf00058g09013	GO:0010207	P	GO
Niben101Scf00058g09015	GO:0005515	F	GO
Niben101Scf00058g09015	GO:0008270	F	GO
Niben101Scf00058g09016	GO:0004672	F	GO
Niben101Scf00058g09016	GO:0016772	F	GO
Niben101Scf00058g09016	GO:0004674	F	GO
Niben101Scf00058g09016	GO:0005524	F	GO
Niben101Scf00058g09016	GO:0006468	P	GO
Niben101Scf00058g09014	GO:0004424	F	GO
Niben101Scf00058g09014	GO:0000105	P	GO
Niben101Scf00059g00007	GO:0006887	P	GO
Niben101Scf00059g00007	GO:0000145	C	GO
Niben101Scf00059g01005	GO:0006887	P	GO
Niben101Scf00059g01005	GO:0000145	C	GO
Niben101Scf00059g01004	GO:0000145	C	GO
Niben101Scf00059g01004	GO:0006887	P	GO
Niben101Scf00059g02013	GO:0050662	F	GO
Niben101Scf00059g02013	GO:0003824	F	GO
Niben101Scf00059g02005	GO:0000145	C	GO
Niben101Scf00059g02005	GO:0006887	P	GO
Niben101Scf00059g02006	GO:0006887	P	GO
Niben101Scf00059g02006	GO:0000145	C	GO
Niben101Scf00059g03004	GO:0032040	C	GO
Niben101Scf00059g03004	GO:0006364	P	GO
Niben101Scf00059g04019	GO:0009089	P	GO
Niben101Scf00059g04019	GO:0008837	F	GO
Niben101Scf00059g04019	GO:0005737	C	GO
Niben101Scf00059g04025	GO:0003735	F	GO
Niben101Scf00059g04025	GO:0005840	C	GO
Niben101Scf00059g04025	GO:0005622	C	GO
Niben101Scf00059g04025	GO:0006412	P	GO
Niben101Scf00059g04025	GO:0000166	F	GO
Niben101Scf00059g04016	GO:0005515	F	GO
Niben101Scf00061g00002	GO:0003700	F	GO
Niben101Scf00061g00002	GO:0005634	C	GO
Niben101Scf00061g00002	GO:0046983	F	GO
Niben101Scf00061g00002	GO:0006355	P	GO
Niben101Scf00061g00002	GO:0003677	F	GO
Niben101Scf00062g00005	GO:0004672	F	GO
Niben101Scf00062g00005	GO:0006468	P	GO
Niben101Scf00062g00005	GO:0005524	F	GO
Niben101Scf00062g00005	GO:0016772	F	GO
Niben101Scf00062g00001	GO:0005525	F	GO
Niben101Scf00062g00001	GO:0003924	F	GO
Niben101Scf00062g01019	GO:0003676	F	GO
Niben101Scf00062g01019	GO:0008270	F	GO
Niben101Scf00062g01026	GO:0008152	P	GO
Niben101Scf00062g01026	GO:0016491	F	GO
Niben101Scf00062g01026	GO:0055114	P	GO
Niben101Scf00062g01026	GO:0016620	F	GO
Niben101Scf00062g01026	GO:0004491	F	GO
Niben101Scf00062g01023	GO:0004491	F	GO
Niben101Scf00062g01023	GO:0055114	P	GO
Niben101Scf00062g01023	GO:0016491	F	GO
Niben101Scf00062g01023	GO:0008152	P	GO
Niben101Scf00062g01027	GO:0055114	P	GO
Niben101Scf00062g01027	GO:0004491	F	GO
Niben101Scf00063g01019	GO:0046983	F	GO
Niben101Scf00063g01018	GO:0050660	F	GO
Niben101Scf00063g01018	GO:0050661	F	GO
Niben101Scf00063g01018	GO:0055114	P	GO
Niben101Scf00063g01018	GO:0004499	F	GO
Niben101Scf00063g01016	GO:0005516	F	GO
Niben101Scf00063g02006	GO:0003684	F	GO
Niben101Scf00063g02006	GO:0005634	C	GO
Niben101Scf00063g02006	GO:0004519	F	GO
Niben101Scf00063g02006	GO:0006281	P	GO
Niben101Scf00063g02016	GO:0006412	P	GO
Niben101Scf00063g03007	GO:0003723	F	GO
Niben101Scf00063g03007	GO:0043022	F	GO
Niben101Scf00063g03007	GO:0003746	F	GO
Niben101Scf00063g03007	GO:0045901	P	GO
Niben101Scf00063g03007	GO:0045905	P	GO
Niben101Scf00063g03007	GO:0006452	P	GO
Niben101Scf00063g04014	GO:0016772	F	GO
Niben101Scf00063g04014	GO:0004674	F	GO
Niben101Scf00063g04014	GO:0006468	P	GO
Niben101Scf00063g04014	GO:0005524	F	GO
Niben101Scf00063g04014	GO:0004672	F	GO
Niben101Scf00063g04015	GO:0005884	C	GO
Niben101Scf00063g04015	GO:0005515	F	GO
Niben101Scf00063g04015	GO:0045010	P	GO
Niben101Scf00063g05003	GO:0005515	F	GO
Niben101Scf00063g05003	GO:0006468	P	GO
Niben101Scf00063g05003	GO:0005524	F	GO
Niben101Scf00063g05003	GO:0016772	F	GO
Niben101Scf00063g05003	GO:0004674	F	GO
Niben101Scf00063g05003	GO:0004672	F	GO
[truncated: 85,651 more rows]

## Sheet: Table S7b
gene_ID	GO_identity	GO_namespaces	GO_source
AT1G01010	GO:0006355	P	ISS
AT1G01010	GO:0000976	F	IPI
AT1G01010	GO:0006355	P	IEA
AT1G01010	GO:0005634	C	ISM
AT1G01010	GO:0006355	P	ISS
AT1G01010	GO:0003700	F	ISS
AT1G01010	GO:0006355	P	ISS
AT1G01010	GO:0006355	P	IEA
AT1G01010	GO:0006355	P	IEA
AT1G01010	GO:0000976	F	IPI
AT1G01010	GO:0006355	P	ISS
AT1G01010	GO:0006355	P	IEA
AT1G01020	GO:0032541	C	IBA
AT1G01020	GO:0016125	P	IMP
AT1G01020	GO:0032366	P	IBA
AT1G01020	GO:0005739	C	ISM
AT1G01020	GO:0016125	P	IMP
AT1G01020	GO:0032541	C	IBA
AT1G01020	GO:0032366	P	IEA
AT1G01020	GO:0006665	P	IBA
AT1G01020	GO:0006665	P	IBA
AT1G01020	GO:0032541	C	IBA
AT1G01020	GO:0009507	C	ISM
AT1G01020	GO:0006665	P	IMP
AT1G01020	GO:0005739	C	ISM
AT1G01020	GO:0032366	P	IEA
AT1G01020	GO:0032366	P	IBA
AT1G01020	GO:0016125	P	IMP
AT1G01020	GO:0097036	P	IBA
AT1G01020	GO:0003674	F	ND
AT1G01020	GO:0016125	P	IBA
AT1G01020	GO:0005739	C	ISM
AT1G01020	GO:0016125	P	IBA
AT1G01020	GO:0016125	P	IMP
AT1G01020	GO:0005783	C	IDA
AT1G01020	GO:0006665	P	IMP
AT1G01020	GO:0009507	C	ISM
AT1G01020	GO:0005739	C	ISM
AT1G01020	GO:0005794	C	IBA
AT1G01020	GO:0006665	P	IBA
AT1G01020	GO:0006665	P	IMP
AT1G01030	GO:0005515	F	IPI
AT1G01030	GO:0006355	P	TAS
AT1G01030	GO:0005634	C	ISM
AT1G01030	GO:0005515	F	IPI
AT1G01030	GO:1901371	P	IGI
AT1G01030	GO:1901371	P	IGI
AT1G01030	GO:0048366	P	IMP
AT1G01030	GO:0009908	P	IMP
AT1G01030	GO:0006355	P	TAS
AT1G01030	GO:0003700	F	ISS
AT1G01030	GO:0006355	P	TAS
AT1G01030	GO:0048366	P	IMP
AT1G01030	GO:0006355	P	TAS
AT1G01030	GO:0005634	C	ISM
AT1G01040	GO:0010599	P	IMP
AT1G01040	GO:0010267	P	IMP
AT1G01040	GO:0009880	P	IMP
AT1G01040	GO:0009616	P	IMP
AT1G01040	GO:0005737	C	IBA
AT1G01040	GO:0005737	C	ISM
AT1G01040	GO:0030422	P	IBA
AT1G01040	GO:0006396	P	ISS
AT1G01040	GO:0010267	P	IMP
AT1G01040	GO:0003677	F	IEA
AT1G01040	GO:0016075	P	IEA
AT1G01040	GO:0010228	P	IMP
AT1G01040	GO:0005515	F	IPI
AT1G01040	GO:0005634	C	IBA
AT1G01040	GO:2000034	P	IMP
AT1G01040	GO:0010599	P	IMP
AT1G01040	GO:0035279	P	IMP
AT1G01040	GO:0005515	F	IPI
AT1G01040	GO:0004525	F	IBA
AT1G01040	GO:0005515	F	IPI
AT1G01040	GO:0048317	P	IMP
AT1G01040	GO:0004525	F	IEA
AT1G01040	GO:0010267	P	IMP
AT1G01040	GO:0010228	P	IMP
AT1G01040	GO:0030422	P	IBA
AT1G01040	GO:0048317	P	IMP
AT1G01040	GO:2000034	P	IMP
AT1G01040	GO:0000911	P	IMP
AT1G01040	GO:0030422	P	IBA
AT1G01040	GO:0005515	F	IPI
AT1G01040	GO:0009616	P	IMP
AT1G01040	GO:0035279	P	IMP
AT1G01040	GO:0035279	P	IMP
AT1G01040	GO:0009616	P	IMP
AT1G01040	GO:0004525	F	IEA
AT1G01040	GO:0010228	P	IMP
AT1G01040	GO:0009616	P	IMP
AT1G01040	GO:0005634	C	IDA
AT1G01040	GO:0031053	P	TAS
AT1G01040	GO:0031053	P	TAS
AT1G01040	GO:0005515	F	IPI
AT1G01040	GO:0010228	P	IMP
AT1G01040	GO:0003723	F	IBA
AT1G01040	GO:0016075	P	IEA
AT1G01040	GO:0048317	P	IMP
AT1G01040	GO:0010599	P	IMP
AT1G01040	GO:0005737	C	ISM
AT1G01040	GO:0048317	P	IMP
AT1G01040	GO:0010445	C	IDA
AT1G01040	GO:2000034	P	IMP
AT1G01040	GO:0009616	P	IMP
AT1G01040	GO:0005515	F	IPI
AT1G01040	GO:0005515	F	IPI
AT1G01040	GO:0035196	P	IGI
AT1G01040	GO:0006396	P	ISS
AT1G01040	GO:2000034	P	IMP
AT1G01040	GO:0016075	P	IEA
AT1G01040	GO:0035196	P	IGI
AT1G01040	GO:0004525	F	IBA
AT1G01040	GO:0009908	P	TAS
AT1G01040	GO:0003725	F	IDA
AT1G01040	GO:0016075	P	IEA
AT1G01040	GO:0009880	P	IMP
AT1G01040	GO:0000911	P	IMP
AT1G01040	GO:0035196	P	IGI
AT1G01040	GO:0005634	C	IDA
AT1G01040	GO:0031053	P	TAS
AT1G01040	GO:0010098	P	IMP
AT1G01050	GO:0005985	P	IDA
AT1G01050	GO:0042546	P	IGI
AT1G01050	GO:0005985	P	IGI
AT1G01050	GO:0005985	P	IDA
AT1G01050	GO:0042546	P	IMP
AT1G01050	GO:0005985	P	IGI
AT1G01050	GO:0004427	F	IMP
AT1G01050	GO:2000904	P	IGI
AT1G01050	GO:0005985	P	IGI
AT1G01050	GO:0005737	C	ISM
AT1G01050	GO:0004427	F	IDA
AT1G01050	GO:0004427	F	IGI
AT1G01050	GO:2000904	P	IMP
AT1G01050	GO:2000904	P	IMP
AT1G01050	GO:0005829	C	IDA
AT1G01050	GO:0005829	C	IDA
AT1G01050	GO:0004427	F	IBA
AT1G01050	GO:0005985	P	IDA
AT1G01050	GO:0000287	F	IBA
AT1G01050	GO:0005829	C	IBA
AT1G01050	GO:0006796	P	IBA
AT1G01050	GO:0005654	C	IDA
AT1G01050	GO:0005737	C	ISM
AT1G01050	GO:0004427	F	IDA
AT1G01050	GO:0006796	P	IBA
AT1G01050	GO:0005634	C	IDA
AT1G01050	GO:0005737	C	IDA
AT1G01050	GO:2000904	P	IGI
AT1G01050	GO:0019915	P	IMP
AT1G01050	GO:0005829	C	HDA
AT1G01050	GO:0004427	F	IGI
AT1G01050	GO:2000904	P	IGI
AT1G01050	GO:2000904	P	IMP
AT1G01060	GO:0009409	P	IGI
AT1G01060	GO:0007623	P	IGI
AT1G01060	GO:0043433	P	IMP
AT1G01060	GO:0042754	P	IMP
AT1G01060	GO:0048574	P	IGI
AT1G01060	GO:0048574	P	IGI
AT1G01060	GO:0003700	F	ISS
AT1G01060	GO:0000976	F	IPI
AT1G01060	GO:0006355	P	TAS
AT1G01060	GO:0048574	P	IGI
AT1G01060	GO:0005634	C	ISM
AT1G01060	GO:0042752	P	IMP
AT1G01060	GO:0006355	P	TAS
AT1G01060	GO:0006355	P	ISS
AT1G01060	GO:0043433	P	IMP
AT1G01060	GO:0048574	P	IGI
AT1G01060	GO:0006355	P	ISS
AT1G01060	GO:0000976	F	IPI
AT1G01060	GO:0006355	P	TAS
AT1G01060	GO:0003700	F	ISS
AT1G01060	GO:0005634	C	ISM
AT1G01060	GO:0043433	P	IMP
AT1G01060	GO:0005634	C	ISM
AT1G01060	GO:0003700	F	IDA
AT1G01060	GO:0000976	F	IDA
AT1G01060	GO:0000976	F	IDA
AT1G01060	GO:0048574	P	IGI
AT1G01060	GO:0042752	P	IMP
AT1G01060	GO:0043433	P	IMP
AT1G01060	GO:0006355	P	ISS
AT1G01060	GO:0005634	C	ISM
AT1G01060	GO:0006355	P	ISS
AT1G01060	GO:0000976	F	IPI
AT1G01060	GO:0005634	C	ISM
AT1G01060	GO:0043433	P	IMP
AT1G01060	GO:0006355	P	TAS
AT1G01060	GO:0005634	C	ISM
AT1G01060	GO:0009409	P	IGI
AT1G01060	GO:0000976	F	IPI
AT1G01070	GO:0005886	C	IDA
AT1G01070	GO:0048316	P	IMP
AT1G01070	GO:0048316	P	IMP
AT1G01070	GO:0048316	P	IMP
AT1G01070	GO:0048316	P	IMP
AT1G01070	GO:0005739	C	ISM
AT1G01070	GO:0015186	F	IDA
AT1G01070	GO:0005886	C	IBA
AT1G01080	GO:1901259	P	IBA
AT1G01080	GO:0009941	C	IDA
AT1G01080	GO:0009536	C	HDA
AT1G01080	GO:0009507	C	IDA
AT1G01080	GO:0003729	F	IDA
AT1G01080	GO:0003729	F	IDA
AT1G01080	GO:0009507	C	ISM
AT1G01080	GO:0009570	C	IDA
AT1G01080	GO:0009507	C	IDA
AT1G01080	GO:0009941	C	IDA
AT1G01080	GO:0009535	C	IBA
AT1G01080	GO:0009941	C	IDA
AT1G01080	GO:1901259	P	IBA
AT1G01080	GO:0009570	C	IDA
AT1G01080	GO:0009535	C	IBA
AT1G01080	GO:0009535	C	IBA
AT1G01080	GO:0009535	C	IBA
AT1G01080	GO:0009570	C	IDA
AT1G01080	GO:0005634	C	IDA
AT1G01080	GO:0003729	F	IBA
AT1G01080	GO:0009535	C	IBA
AT1G01080	GO:0009507	C	ISM
AT1G01080	GO:0009570	C	IDA
AT1G01080	GO:1901259	P	IBA
AT1G01080	GO:0009507	C	ISM
AT1G01090	GO:0009941	C	IDA
AT1G01090	GO:0006086	P	IBA
AT1G01090	GO:0009570	C	IDA
AT1G01090	GO:0009536	C	HDA
AT1G01090	GO:0004739	F	ISS
AT1G01090	GO:0009941	C	IDA
AT1G01090	GO:0006086	P	IBA
AT1G01090	GO:0004739	F	IBA
AT1G01090	GO:0006086	P	IBA
AT1G01090	GO:0005739	C	ISM
AT1G01090	GO:0009570	C	IDA
AT1G01090	GO:0009941	C	IDA
AT1G01090	GO:0009941	C	IDA
AT1G01090	GO:0009941	C	IDA
AT1G01090	GO:0009941	C	IDA
AT1G01090	GO:0009507	C	IDA
AT1G01090	GO:0009536	C	ISS
AT1G01090	GO:0006086	P	IBA
AT1G01100	GO:0003735	F	IBA
AT1G01100	GO:0006414	P	IEA
AT1G01100	GO:0005829	C	IDA
AT1G01100	GO:0005886	C	IDA
AT1G01100	GO:0022625	C	IBA
AT1G01100	GO:0005737	C	IDA
AT1G01100	GO:0006414	P	IEA
AT1G01100	GO:0006414	P	IEA
AT1G01100	GO:0005829	C	HDA
AT1G01100	GO:0022626	C	IDA
AT1G01100	GO:0003735	F	IEA
AT1G01100	GO:0022626	C	IDA
AT1G01100	GO:0005886	C	IDA
AT1G01100	GO:0022626	C	IDA
AT1G01100	GO:0005829	C	IDA
AT1G01100	GO:0005886	C	IDA
AT1G01100	GO:0005829	C	IDA
AT1G01100	GO:0022626	C	IDA
AT1G01100	GO:0002181	P	IBA
AT1G01100	GO:0043021	F	IBA
AT1G01100	GO:0030295	F	IBA
AT1G01100	GO:0006414	P	IEA
AT1G01100	GO:0022626	C	IDA
AT1G01100	GO:0022626	C	IDA
AT1G01100	GO:0022625	C	IBA
AT1G01100	GO:0005654	C	IDA
AT1G01100	GO:0005737	C	ISM
AT1G01100	GO:0005634	C	IDA
AT1G01100	GO:0005829	C	IDA
AT1G01100	GO:0005886	C	IDA
AT1G01110	GO:0005634	C	ISM
AT1G01110	GO:0005634	C	ISM
AT1G01110	GO:0003674	F	ND
AT1G01120	GO:0010025	P	IDA
AT1G01120	GO:0102336	F	IEA
AT1G01120	GO:0005737	C	ISM
AT1G01120	GO:0009416	P	IEP
AT1G01120	GO:0070417	P	IGI
AT1G01120	GO:0070417	P	IGI
AT1G01120	GO:0102338	F	IEA
AT1G01120	GO:0042761	P	IMP
AT1G01120	GO:0009922	F	IDA
AT1G01120	GO:0010025	P	IMP
AT1G01120	GO:0042761	P	IMP
AT1G01120	GO:0030497	P	IDA
AT1G01120	GO:0030497	P	IDA
AT1G01120	GO:0102337	F	IEA
AT1G01120	GO:0042335	P	IMP
AT1G01120	GO:0010025	P	IDA
AT1G01120	GO:0016020	C	ISS
AT1G01120	GO:0009409	P	IEP
AT1G01120	GO:0042761	P	IMP
AT1G01120	GO:0000038	P	IDA
AT1G01120	GO:0022626	C	IDA
AT1G01120	GO:0070417	P	IGI
AT1G01120	GO:0042335	P	IMP
AT1G01120	GO:0010025	P	IMP
AT1G01120	GO:0000038	P	IDA
AT1G01120	GO:0022626	C	IDA
AT1G01120	GO:0030497	P	IDA
AT1G01120	GO:0009409	P	IEP
AT1G01120	GO:0000038	P	IDA
AT1G01120	GO:0102756	F	IEA
AT1G01120	GO:0030497	P	IDA
AT1G01120	GO:0005783	C	IDA
AT1G01120	GO:0042761	P	IMP
AT1G01120	GO:0005515	F	IPI
AT1G01130	GO:0005634	C	ISM
AT1G01130	GO:0008150	P	ND
AT1G01130	GO:0003674	F	ND
AT1G01140	GO:0006468	P	IEA
AT1G01140	GO:0006468	P	IEA
AT1G01140	GO:0005515	F	IPI
AT1G01140	GO:0007165	P	IEA
AT1G01140	GO:0005515	F	IPI
AT1G01140	GO:0005515	F	IPI
AT1G01140	GO:0106311	F	IEA
AT1G01140	GO:0051365	P	IMP
AT1G01140	GO:0106310	F	IEA
AT1G01140	GO:0006468	P	IEA
AT1G01140	GO:0055075	P	IMP
AT1G01140	GO:0005515	F	IPI
AT1G01140	GO:0005515	F	IPI
AT1G01140	GO:0009409	P	IEP
AT1G01140	GO:0106311	F	IEA
AT1G01140	GO:0005515	F	IPI
AT1G01140	GO:0009611	P	IEP
AT1G01140	GO:0005515	F	IPI
AT1G01140	GO:0106310	F	IEA
AT1G01140	GO:0043266	P	IMP
AT1G01140	GO:0051365	P	IMP
AT1G01140	GO:0005515	F	IPI
AT1G01140	GO:0051365	P	IMP
AT1G01140	GO:0010555	P	IEP
AT1G01140	GO:0009651	P	IEP
AT1G01140	GO:0005737	C	IDA
AT1G01140	GO:0009651	P	IEP
AT1G01140	GO:0106311	F	IEA
AT1G01140	GO:0005515	F	IPI
AT1G01140	GO:0009409	P	IEP
AT1G01140	GO:0051365	P	IMP
AT1G01140	GO:0106310	F	IEA
AT1G01150	GO:0005634	C	ISM
AT1G01150	GO:0005634	C	ISM
AT1G01150	GO:0005634	C	ISM
AT1G01160	GO:0045944	P	IBA
AT1G01160	GO:0045787	P	IEP
AT1G01160	GO:0045944	P	IBA
AT1G01160	GO:0005515	F	IPI
AT1G01160	GO:0045944	P	IBA
AT1G01160	GO:0005634	C	ISS
AT1G01160	GO:0005634	C	IDA
AT1G01160	GO:0005515	F	IPI
AT1G01160	GO:0005634	C	IBA
AT1G01160	GO:0048366	P	IMP
AT1G01160	GO:0048366	P	IMP
AT1G01160	GO:0045787	P	IEP
AT1G01160	GO:0005515	F	IPI
AT1G01160	GO:0048366	P	IBA
AT1G01160	GO:0005634	C	ISM
AT1G01160	GO:0005515	F	IPI
AT1G01160	GO:0005515	F	IPI
AT1G01160	GO:0005515	F	IPI
AT1G01160	GO:0048366	P	IBA
AT1G01160	GO:0005515	F	IPI
AT1G01160	GO:0003713	F	IEA
AT1G01160	GO:0005515	F	IPI
AT1G01160	GO:0008283	P	IBA
AT1G01160	GO:0003713	F	ISS
AT1G01160	GO:0045944	P	IBA
AT1G01160	GO:0005634	C	ISM
AT1G01160	GO:0005515	F	IPI
AT1G01170	GO:0005739	C	IDA
AT1G01170	GO:0005576	C	HDA
AT1G01170	GO:0003674	F	ND
AT1G01180	GO:0005575	C	ND
AT1G01180	GO:0003674	F	ND
AT1G01180	GO:0008150	P	ND
AT1G01190	GO:0005506	F	IEA
AT1G01190	GO:0020037	F	IEA
AT1G01190	GO:0016705	F	IEA
AT1G01190	GO:0008150	P	ND
AT1G01200	GO:0005768	C	IDA
AT1G01200	GO:0005794	C	IBA
AT1G01200	GO:0005768	C	IBA
AT1G01200	GO:0005634	C	ISM
AT1G01200	GO:0005576	C	HDA
AT1G01200	GO:0005634	C	IDA
AT1G01200	GO:0042546	P	IMP
AT1G01200	GO:0009504	C	IDA
AT1G01200	GO:0003924	F	IEA
AT1G01210	GO:0006386	P	IBA
AT1G01210	GO:0003899	F	IBA
AT1G01210	GO:0042779	P	IEA
AT1G01210	GO:0006386	P	IBA
AT1G01210	GO:0006386	P	IBA
AT1G01210	GO:0008270	F	IEA
AT1G01210	GO:0003676	F	IEA
AT1G01210	GO:0042779	P	IEA
AT1G01210	GO:0006355	P	IEA
AT1G01210	GO:0005666	C	IBA
AT1G01210	GO:0006355	P	IEA
AT1G01210	GO:0006355	P	IEA
AT1G01210	GO:0005634	C	ISM
AT1G01210	GO:0006355	P	IEA
AT1G01210	GO:0003899	F	IBA
AT1G01210	GO:0005634	C	ISM
AT1G01210	GO:0006386	P	IBA
AT1G01210	GO:0005634	C	ISM
AT1G01220	GO:0016310	P	IDA
AT1G01220	GO:0016310	P	IDA
AT1G01220	GO:0005737	C	ISM
AT1G01220	GO:0042352	P	IBA
AT1G01220	GO:0005737	C	ISM
AT1G01220	GO:0042352	P	IDA
AT1G01220	GO:0042352	P	IDA
AT1G01220	GO:0042352	P	IDA
AT1G01220	GO:0050201	F	IDA
AT1G01220	GO:0042352	P	IBA
AT1G01220	GO:0005737	C	ISM
AT1G01220	GO:0050201	F	IBA
AT1G01220	GO:0005737	C	ISM
AT1G01220	GO:0005737	C	ISM
AT1G01220	GO:0047341	F	IDA
AT1G01220	GO:0005737	C	ISM
AT1G01220	GO:0050201	F	IDA
AT1G01220	GO:0042352	P	IDA
AT1G01220	GO:0005737	C	ISM
AT1G01220	GO:0042352	P	IBA
AT1G01220	GO:0042352	P	IBA
AT1G01220	GO:0050201	F	IBA
AT1G01220	GO:0005737	C	ISM
AT1G01225	GO:0005515	F	IPI
AT1G01225	GO:0005634	C	ISM
AT1G01225	GO:0005515	F	IPI
AT1G01230	GO:0030148	P	IMP
AT1G01230	GO:0006672	P	IBA
AT1G01230	GO:0006979	P	IMP
AT1G01230	GO:0005515	F	IPI
AT1G01230	GO:1900060	P	IBA
AT1G01230	GO:1900060	P	IBA
AT1G01230	GO:0042742	P	IMP
AT1G01230	GO:0090156	P	IBA
AT1G01230	GO:0035339	C	IBA
AT1G01230	GO:0035339	C	IBA
AT1G01230	GO:0035339	C	IBA
AT1G01230	GO:0006672	P	IBA
AT1G01230	GO:0042742	P	IMP
AT1G01230	GO:0005515	F	IPI
AT1G01230	GO:0005783	C	IDA
AT1G01230	GO:0010150	P	IGI
AT1G01230	GO:0005739	C	ISM
AT1G01230	GO:1900060	P	IBA
AT1G01230	GO:1900060	P	IBA
AT1G01230	GO:0030148	P	IMP
AT1G01230	GO:0030148	P	IMP
AT1G01230	GO:0005515	F	IPI
AT1G01230	GO:0010150	P	IGI
AT1G01230	GO:0034976	P	IMP
AT1G01230	GO:0042742	P	IMP
AT1G01230	GO:0090156	P	IMP
AT1G01230	GO:0030148	P	IMP
AT1G01230	GO:0034976	P	IMP
AT1G01230	GO:0006672	P	IBA
AT1G01230	GO:0005783	C	IDA
AT1G01240	GO:0005739	C	ISM
AT1G01240	GO:0005739	C	ISM
AT1G01240	GO:0005739	C	ISM
AT1G01240	GO:0005739	C	ISM
AT1G01240	GO:0005739	C	ISM
AT1G01250	GO:0006355	P	ISS
AT1G01250	GO:0006355	P	IEA
AT1G01250	GO:0006355	P	ISS
AT1G01250	GO:0006355	P	ISS
AT1G01250	GO:0006355	P	IEA
AT1G01250	GO:0006355	P	ISS
AT1G01250	GO:0006355	P	IEA
AT1G01250	GO:0006355	P	IEA
AT1G01250	GO:0003700	F	ISS
AT1G01250	GO:0005634	C	ISM
AT1G01260	GO:0006355	P	IBA
AT1G01260	GO:0000976	F	IPI
AT1G01260	GO:0000976	F	IPI
AT1G01260	GO:0005515	F	IPI
AT1G01260	GO:0000976	F	IBA
AT1G01260	GO:0005515	F	IPI
AT1G01260	GO:0005515	F	IPI
AT1G01260	GO:0005634	C	ISM
AT1G01260	GO:0005515	F	IPI
AT1G01260	GO:0010629	P	IGI
AT1G01260	GO:0006355	P	TAS
AT1G01260	GO:0046983	F	IEA
AT1G01260	GO:0005515	F	IPI
AT1G01260	GO:0005515	F	IPI
AT1G01260	GO:0005515	F	IPI
AT1G01260	GO:0006355	P	TAS
AT1G01260	GO:0005515	F	IPI
AT1G01260	GO:0000976	F	IPI
AT1G01260	GO:0005515	F	IPI
AT1G01260	GO:0005515	F	IPI
AT1G01260	GO:0005515	F	IPI
AT1G01260	GO:0005515	F	IPI
AT1G01260	GO:0005515	F	IPI
AT1G01260	GO:0005515	F	IPI
AT1G01260	GO:0005515	F	IPI
AT1G01260	GO:0003700	F	ISS
AT1G01260	GO:0005515	F	IPI
AT1G01260	GO:0005634	C	ISM
AT1G01260	GO:0005515	F	IPI
AT1G01260	GO:0005515	F	IPI
AT1G01260	GO:0006355	P	TAS
AT1G01260	GO:0006355	P	TAS
AT1G01260	GO:0005515	F	IPI
AT1G01260	GO:0005515	F	IPI
AT1G01260	GO:0005634	C	IDA
AT1G01260	GO:0005515	F	IPI
AT1G01260	GO:0005515	F	IPI
AT1G01260	GO:0005634	C	ISM
AT1G01260	GO:0003700	F	ISS
AT1G01260	GO:0005515	F	IPI
AT1G01260	GO:0005515	F	IPI
AT1G01260	GO:0005515	F	IPI
AT1G01260	GO:0000976	F	IPI
AT1G01260	GO:0006355	P	IBA
AT1G01260	GO:0005515	F	IPI
AT1G01260	GO:0005737	C	IDA
AT1G01260	GO:0005515	F	IPI
AT1G01260	GO:0005634	C	IBA
AT1G01260	GO:0005515	F	IPI
AT1G01260	GO:0005515	F	IPI
AT1G01260	GO:0003700	F	IBA
AT1G01260	GO:0006355	P	IBA
AT1G01260	GO:0005515	F	IPI
AT1G01260	GO:0000976	F	IPI
AT1G01260	GO:0006355	P	IBA
AT1G01260	GO:0005515	F	IPI
AT1G01260	GO:0000976	F	IBA
AT1G01260	GO:0000976	F	IPI
AT1G01280	GO:0080110	P	IMP
AT1G01280	GO:0051792	P	IDA
AT1G01280	GO:0010584	P	IMP
AT1G01280	GO:0005506	F	IEA
AT1G01280	GO:0080110	P	TAS
AT1G01280	GO:0010584	P	IMP
AT1G01280	GO:0080110	P	TAS
AT1G01280	GO:0016709	F	IDA
AT1G01280	GO:0010584	P	IMP
AT1G01280	GO:0080110	P	IMP
AT1G01280	GO:0051792	P	IDA
AT1G01280	GO:0080110	P	IMP
AT1G01280	GO:0010208	P	IMP
AT1G01280	GO:0080110	P	IMP
AT1G01280	GO:0051792	P	IDA
AT1G01280	GO:0010208	P	IMP
AT1G01280	GO:0080110	P	TAS
AT1G01280	GO:0080110	P	TAS
AT1G01280	GO:0010208	P	IMP
AT1G01280	GO:0080110	P	IMP
AT1G01280	GO:0080110	P	IMP
AT1G01280	GO:0010584	P	IMP
AT1G01280	GO:0010208	P	IMP
AT1G01280	GO:0080110	P	TAS
AT1G01280	GO:0010584	P	IMP
AT1G01280	GO:0080110	P	TAS
AT1G01280	GO:0051791	P	IDA
AT1G01280	GO:0009555	P	IMP
AT1G01280	GO:0010584	P	IMP
AT1G01280	GO:0010584	P	IMP
AT1G01280	GO:0020037	F	IEA
AT1G01280	GO:0051792	P	IDA
AT1G01280	GO:0051791	P	IDA
AT1G01280	GO:0010584	P	IMP
AT1G01280	GO:0009555	P	IGI
AT1G01280	GO:0051791	P	IDA
AT1G01290	GO:0006777	P	IGI
AT1G01290	GO:0061799	F	IEA
AT1G01290	GO:0003824	F	IGI
AT1G01290	GO:0005739	C	ISS
AT1G01290	GO:0006777	P	IGI
AT1G01290	GO:0009507	C	ISM
AT1G01290	GO:0009507	C	ISS
AT1G01290	GO:0005739	C	IDA
AT1G01290	GO:0006777	P	IGI
AT1G01290	GO:0009507	C	ISM
AT1G01290	GO:0006777	P	IGI
AT1G01300	GO:0005576	C	ISM
AT1G01300	GO:0004190	F	IEA
AT1G01300	GO:0080167	P	IEP
AT1G01300	GO:0009505	C	IDA
AT1G01300	GO:0004190	F	IEA
AT1G01305	GO:0003674	F	ND
AT1G01305	GO:0008150	P	ND
AT1G01305	GO:0005739	C	ISM
AT1G01310	GO:0008150	P	ND
AT1G01310	GO:0005615	C	IBA
AT1G01310	GO:0005576	C	ISM
AT1G01310	GO:0003674	F	ND
AT1G01320	GO:0005737	C	IBA
AT1G01320	GO:0005829	C	IDA
AT1G01320	GO:0005634	C	IDA
AT1G01320	GO:0010906	P	IMP
AT1G01320	GO:0005634	C	ISM
AT1G01320	GO:0005634	C	ISM
AT1G01320	GO:0005634	C	ISM
AT1G01320	GO:0005576	C	HDA
AT1G01320	GO:0003729	F	IDA
AT1G01320	GO:0010906	P	IMP
AT1G01320	GO:0010906	P	IMP
AT1G01335	GO:0010930	P	IMP
AT1G01335	GO:0010930	P	IMP
AT1G01335	GO:0005634	C	IDA
AT1G01335	GO:0048364	P	IMP
AT1G01335	GO:0048364	P	IMP
AT1G01335	GO:0010930	P	IMP
AT1G01335	GO:0005634	C	IDA
AT1G01335	GO:0048364	P	IMP
AT1G01335	GO:0005737	C	IDA
AT1G01335	GO:0003674	F	ND
AT1G01335	GO:0010930	P	IMP
AT1G01335	GO:0005737	C	IDA
AT1G01335	GO:0010930	P	IMP
AT1G01335	GO:0048364	P	IMP
AT1G01340	GO:0005739	C	ISM
AT1G01340	GO:0005216	F	IEA
AT1G01340	GO:0005739	C	ISM
AT1G01350	GO:0034247	P	IBA
AT1G01350	GO:0005634	C	ISM
AT1G01350	GO:0034247	P	IBA
AT1G01350	GO:0005684	C	IBA
AT1G01355	GO:0005634	C	ISM
AT1G01355	GO:0005777	C	IEA
AT1G01355	GO:0010468	P	IEA
AT1G01355	GO:0005634	C	ISM
AT1G01355	GO:0009507	C	ISM
AT1G01360	GO:0005515	F	IPI
AT1G01360	GO:0005515	F	IPI
AT1G01360	GO:0005515	F	IPI
AT1G01360	GO:0005515	F	IPI
AT1G01360	GO:0005515	F	IPI
AT1G01360	GO:0005515	F	IPI
AT1G01360	GO:0005515	F	IPI
AT1G01360	GO:0005515	F	IPI
AT1G01360	GO:0005515	F	IPI
AT1G01360	GO:0005515	F	IPI
AT1G01360	GO:0005515	F	IPI
AT1G01360	GO:0005515	F	IPI
AT1G01360	GO:0038023	F	IBA
AT1G01360	GO:0009738	P	ISS
AT1G01360	GO:0004864	F	IBA
AT1G01360	GO:0010427	F	IDA
AT1G01360	GO:0005515	F	IPI
AT1G01360	GO:0005515	F	IPI
AT1G01360	GO:0005515	F	IPI
AT1G01360	GO:0009738	P	IBA
AT1G01360	GO:0005515	F	IPI
AT1G01360	GO:0005515	F	IPI
AT1G01360	GO:0005515	F	IPI
AT1G01360	GO:0005634	C	ISM
AT1G01360	GO:0010427	F	IBA
AT1G01360	GO:0004864	F	IDA
AT1G01360	GO:0038023	F	ISS
AT1G01360	GO:0005515	F	IPI
AT1G01360	GO:0005515	F	IPI
AT1G01360	GO:0005737	C	ISS
AT1G01360	GO:0005515	F	IPI
AT1G01360	GO:0010427	F	IDA
AT1G01360	GO:0080163	P	IBA
AT1G01360	GO:0080163	P	IBA
AT1G01360	GO:0038023	F	IDA
AT1G01360	GO:0005515	F	IPI
AT1G01360	GO:0005515	F	IPI
AT1G01360	GO:0005515	F	IPI
AT1G01360	GO:0005515	F	IPI
AT1G01360	GO:0009738	P	IDA
AT1G01360	GO:0005515	F	IPI
AT1G01360	GO:0005515	F	IPI
AT1G01360	GO:0010427	F	ISS
AT1G01360	GO:0005515	F	IPI
AT1G01360	GO:0005515	F	IPI
AT1G01360	GO:0009738	P	IBA
AT1G01360	GO:0080163	P	IBA
AT1G01360	GO:0005515	F	IPI
AT1G01360	GO:0009738	P	ISS
AT1G01360	GO:0009738	P	IBA
AT1G01360	GO:0010427	F	IBA
AT1G01360	GO:0009738	P	IDA
AT1G01360	GO:0005515	F	IPI
AT1G01360	GO:0009738	P	ISS
AT1G01360	GO:0005515	F	IPI
AT1G01360	GO:0005515	F	IPI
AT1G01360	GO:0005515	F	IPI
AT1G01360	GO:0010427	F	IDA
AT1G01360	GO:0009738	P	IBA
AT1G01360	GO:0005634	C	IBA
AT1G01360	GO:0042803	F	ISS
AT1G01360	GO:0005515	F	IPI
AT1G01360	GO:0005515	F	IPI
AT1G01360	GO:0005515	F	IPI
AT1G01360	GO:0010427	F	IDA
AT1G01360	GO:0005515	F	IPI
AT1G01360	GO:0005515	F	IPI
AT1G01360	GO:0080163	P	IBA
AT1G01360	GO:0005737	C	IBA
AT1G01360	GO:0005515	F	IPI
AT1G01360	GO:0005515	F	IPI
AT1G01360	GO:0005515	F	IPI
AT1G01360	GO:0080163	P	IBA
AT1G01360	GO:0010427	F	IDA
AT1G01360	GO:0005515	F	IPI
AT1G01360	GO:0005515	F	IPI
AT1G01360	GO:0009738	P	IDA
AT1G01360	GO:0005515	F	IPI
AT1G01360	GO:0005515	F	IPI
AT1G01360	GO:0005515	F	IPI
AT1G01360	GO:0005634	C	ISS
AT1G01360	GO:0010427	F	ISS
AT1G01360	GO:0009738	P	IDA
AT1G01360	GO:0005515	F	IPI
AT1G01360	GO:0005515	F	IPI
AT1G01360	GO:0010427	F	IDA
AT1G01360	GO:0005515	F	IPI
AT1G01360	GO:0009738	P	ISS
AT1G01370	GO:0005515	F	IPI
AT1G01370	GO:0000775	C	IDA
AT1G01370	GO:0005634	C	ISM
AT1G01370	GO:0051301	P	IMP
AT1G01370	GO:0000775	C	IDA
AT1G01370	GO:0046982	F	IEA
AT1G01370	GO:0005634	C	ISM
AT1G01370	GO:0034508	P	IMP
AT1G01370	GO:0051307	P	IMP
AT1G01370	GO:0005634	C	IDA
AT1G01370	GO:0009567	P	IEP
AT1G01370	GO:0005634	C	IBA
AT1G01370	GO:0051321	P	IMP
AT1G01370	GO:0005515	F	IPI
AT1G01370	GO:0051307	P	IMP
AT1G01370	GO:0051307	P	IMP
AT1G01370	GO:0005634	C	ISM
AT1G01370	GO:0000785	C	IDA
AT1G01370	GO:0051321	P	IMP
AT1G01370	GO:0051307	P	IMP
AT1G01370	GO:0005634	C	ISM
AT1G01370	GO:0034508	P	IMP
AT1G01380	GO:0000976	F	IBA
AT1G01380	GO:1900033	P	IGI
AT1G01380	GO:1900033	P	IGI
AT1G01380	GO:0005634	C	ISM
AT1G01380	GO:1900033	P	IGI
AT1G01380	GO:0080147	P	IGI
AT1G01380	GO:0000976	F	IBA
AT1G01380	GO:1900033	P	IGI
AT1G01380	GO:1900033	P	IGI
AT1G01380	GO:0005634	C	ISM
AT1G01380	GO:1900033	P	IGI
AT1G01380	GO:0005634	C	IBA
AT1G01380	GO:0080147	P	IGI
AT1G01380	GO:0030154	P	IBA
AT1G01380	GO:0080147	P	IGI
AT1G01380	GO:0003700	F	ISS
AT1G01380	GO:0005634	C	IDA
AT1G01380	GO:1900033	P	IGI
AT1G01380	GO:1900033	P	IGI
AT1G01380	GO:1900033	P	IGI
AT1G01380	GO:0080147	P	IGI
AT1G01380	GO:1900033	P	IGI
AT1G01380	GO:0005634	C	ISM
AT1G01380	GO:1900033	P	IGI
AT1G01380	GO:1900033	P	IGI
AT1G01390	GO:0005783	C	IDA
AT1G01390	GO:0008194	F	IEA
AT1G01390	GO:0016757	F	ISS
AT1G01390	GO:0009507	C	ISM
AT1G01400	GO:0008150	P	ND
AT1G01400	GO:0005634	C	ISM
AT1G01400	GO:0003674	F	ND
AT1G01410	GO:0003729	F	IBA
AT1G01410	GO:0005737	C	IBA
AT1G01410	GO:0010608	P	IBA
AT1G01420	GO:0008194	F	IEA
AT1G01420	GO:0016757	F	ISS
AT1G01420	GO:0080043	F	IDA
AT1G01420	GO:0005783	C	IDA
AT1G01420	GO:0009507	C	ISM
AT1G01420	GO:0009507	C	ISM
AT1G01430	GO:0016413	F	IBA
AT1G01430	GO:0005794	C	IBA
AT1G01430	GO:0016413	F	IDA
AT1G01440	GO:1900150	P	IEA
AT1G01440	GO:1900150	P	IEA
AT1G01440	GO:1900150	P	IEA
AT1G01440	GO:0003674	F	ND
AT1G01440	GO:0005634	C	ISM
AT1G01450	GO:0006468	P	IEA
AT1G01450	GO:0006468	P	ISS
AT1G01450	GO:0005737	C	IBA
AT1G01450	GO:0006468	P	ISS
AT1G01450	GO:0004712	F	ISS
AT1G01450	GO:0007165	P	IBA
AT1G01450	GO:0005524	F	IEA
AT1G01450	GO:0005524	F	IEA
AT1G01450	GO:0004712	F	ISS
AT1G01450	GO:0005737	C	ISM
AT1G01450	GO:0006468	P	ISS
AT1G01450	GO:0004672	F	IBA
AT1G01450	GO:0004672	F	IBA
AT1G01450	GO:0004712	F	ISS
AT1G01450	GO:0006468	P	IEA
AT1G01450	GO:0006468	P	IEA
AT1G01450	GO:0004672	F	IBA
AT1G01453	GO:0005886	C	IBA
AT1G01453	GO:0008150	P	ND
AT1G01453	GO:0003674	F	ND
AT1G01460	GO:0046854	P	ISS
AT1G01460	GO:0005634	C	ISM
AT1G01460	GO:0046854	P	ISS
AT1G01460	GO:0046854	P	ISS
AT1G01460	GO:0016308	F	IEA
AT1G01460	GO:0016308	F	IEA
AT1G01470	GO:0003674	F	ND
AT1G01470	GO:0009611	P	IEP
AT1G01470	GO:0009644	P	IEP
AT1G01470	GO:0050832	P	IEP
AT1G01470	GO:0009269	P	IEA
AT1G01470	GO:0005829	C	IDA
AT1G01470	GO:0050832	P	IEP
AT1G01470	GO:0009269	P	IEA
AT1G01470	GO:0005829	C	IDA
AT1G01470	GO:0005829	C	IBA
AT1G01470	GO:0009269	P	IEA
AT1G01470	GO:0050832	P	IEP
AT1G01480	GO:0009693	P	IEA
AT1G01480	GO:0030170	F	IEA
AT1G01480	GO:0009693	P	TAS
AT1G01480	GO:0009693	P	TAS
AT1G01480	GO:0009693	P	TAS
AT1G01480	GO:0005515	F	IPI
AT1G01480	GO:0009693	P	TAS
AT1G01480	GO:0005737	C	ISM
AT1G01480	GO:0005737	C	ISM
AT1G01480	GO:0009693	P	TAS
AT1G01480	GO:0042218	P	IDA
AT1G01480	GO:0009693	P	TAS
AT1G01480	GO:0009693	P	TAS
AT1G01480	GO:0009693	P	TAS
AT1G01480	GO:0042218	P	IDA
AT1G01480	GO:0009693	P	IEA
AT1G01480	GO:0042218	P	IDA
AT1G01480	GO:0016847	F	IDA
AT1G01480	GO:0009693	P	TAS
AT1G01480	GO:0009693	P	IEA
AT1G01480	GO:0016847	F	IDA
AT1G01490	GO:0005634	C	ISM
AT1G01490	GO:0005634	C	ISM
AT1G01490	GO:0005634	C	ISM
AT1G01490	GO:0009507	C	ISM
AT1G01490	GO:0046872	F	IEA
AT1G01500	GO:0004617	F	IBA
AT1G01510	GO:0048444	P	IMP
AT1G01510	GO:0048444	P	IMP
AT1G01510	GO:0010091	P	IMP
AT1G01510	GO:0031129	P	IMP
AT1G01510	GO:2000039	P	IMP
AT1G01510	GO:0034063	P	IMP
AT1G01510	GO:0048444	P	IMP
AT1G01510	GO:0005515	F	IPI
AT1G01510	GO:0005829	C	IDA
AT1G01510	GO:0010494	C	IDA
AT1G01510	GO:0045604	P	IMP
AT1G01510	GO:0005515	F	IPI
AT1G01510	GO:0006970	P	IMP
AT1G01510	GO:0045604	P	IMP
AT1G01510	GO:0005802	C	IDA
AT1G01510	GO:0005515	F	IPI
AT1G01510	GO:0048444	P	IMP
AT1G01510	GO:0045604	P	IMP
AT1G01510	GO:0005802	C	IDA
AT1G01510	GO:2000039	P	IMP
AT1G01510	GO:0005515	F	IPI
AT1G01510	GO:0048444	P	IMP
AT1G01510	GO:0048530	P	IMP
AT1G01510	GO:0003714	F	IEA
AT1G01510	GO:0006970	P	IMP
AT1G01510	GO:0005829	C	IDA
AT1G01510	GO:0007097	P	IMP
AT1G01510	GO:0042814	P	IMP
AT1G01510	GO:0048530	P	IMP
AT1G01510	GO:0042803	F	IDA
AT1G01510	GO:2000039	P	IMP
AT1G01510	GO:0042802	F	IPI
AT1G01510	GO:0034063	P	IMP
AT1G01510	GO:0010091	P	IMP
AT1G01510	GO:0005515	F	IPI
AT1G01510	GO:0042802	F	IPI
AT1G01510	GO:0045604	P	IMP
AT1G01510	GO:0007097	P	IMP
AT1G01510	GO:0008360	P	IMP
AT1G01510	GO:0043621	F	IPI
AT1G01510	GO:0005515	F	IPI
AT1G01510	GO:0000226	P	IMP
AT1G01510	GO:0010482	P	IMP
AT1G01510	GO:0009651	P	IMP
AT1G01510	GO:0009507	C	ISM
AT1G01510	GO:0048530	P	IMP
AT1G01510	GO:0042814	P	IMP
AT1G01510	GO:0009965	P	IMP
AT1G01510	GO:2000039	P	IMP
AT1G01510	GO:0010091	P	IMP
AT1G01510	GO:0008360	P	IMP
AT1G01510	GO:0010494	C	IDA
AT1G01510	GO:0009651	P	IMP
AT1G01510	GO:0019900	F	IPI
AT1G01510	GO:0016616	F	IEA
AT1G01510	GO:0000226	P	IMP
AT1G01510	GO:0009965	P	IMP
AT1G01510	GO:0051287	F	IEA
AT1G01510	GO:0042802	F	IPI
AT1G01510	GO:0042814	P	IMP
AT1G01520	GO:0005634	C	ISM
AT1G01520	GO:0005634	C	ISM
AT1G01520	GO:0003700	F	ISS
AT1G01520	GO:0005634	C	ISM
AT1G01520	GO:0005634	C	ISM
AT1G01520	GO:0005634	C	ISM
AT1G01530	GO:0003700	F	ISS
AT1G01530	GO:0000978	F	IBA
AT1G01530	GO:0000981	F	IBA
AT1G01530	GO:0003700	F	ISS
AT1G01530	GO:0006357	P	IBA
AT1G01530	GO:0009911	P	IMP
AT1G01530	GO:0045944	P	IEA
AT1G01530	GO:0006357	P	IBA
AT1G01530	GO:0046983	F	IEA
AT1G01530	GO:0006357	P	IBA
AT1G01530	GO:0009911	P	IMP
AT1G01530	GO:0000978	F	IBA
AT1G01530	GO:0009911	P	IMP
AT1G01530	GO:0009911	P	IMP
AT1G01530	GO:0009911	P	IMP
AT1G01530	GO:0045944	P	IEA
AT1G01530	GO:0045944	P	IEA
AT1G01530	GO:0005634	C	ISM
AT1G01530	GO:0006357	P	IBA
AT1G01530	GO:0045944	P	IEA
AT1G01540	GO:0106310	F	IEA
AT1G01540	GO:0005886	C	IDA
AT1G01540	GO:0005886	C	IDA
AT1G01540	GO:0106310	F	IEA
AT1G01540	GO:0106311	F	IEA
AT1G01540	GO:0004674	F	IDA
AT1G01540	GO:0046777	P	IDA
AT1G01540	GO:0046777	P	IDA
AT1G01540	GO:0004674	F	IDA
AT1G01540	GO:0009507	C	ISM
AT1G01540	GO:0006468	P	IEA
AT1G01540	GO:0005886	C	IDA
AT1G01540	GO:0006468	P	IEA
AT1G01540	GO:0004674	F	IDA
AT1G01540	GO:0046777	P	IDA
AT1G01540	GO:0106311	F	IEA
AT1G01540	GO:0106311	F	IEA
AT1G01540	GO:0005886	C	IDA
AT1G01540	GO:0106310	F	IEA
AT1G01540	GO:0006468	P	IEA
AT1G01550	GO:0048367	P	IMP
AT1G01550	GO:0005634	C	ISM
AT1G01550	GO:0005886	C	IDA
AT1G01550	GO:0009793	P	IGI
AT1G01550	GO:0009793	P	IGI
AT1G01550	GO:0009793	P	IGI
AT1G01550	GO:0048364	P	IMP
AT1G01550	GO:0003674	F	ND
AT1G01550	GO:0048367	P	IMP
AT1G01550	GO:0048364	P	IMP
AT1G01550	GO:0005886	C	IDA
AT1G01550	GO:0009793	P	IGI
AT1G01550	GO:0009793	P	IGI
AT1G01550	GO:0005634	C	ISM
AT1G01560	GO:0035556	P	IBA
AT1G01560	GO:0009737	P	IEP
AT1G01560	GO:0005829	C	IDA
AT1G01560	GO:0005886	C	ISM
AT1G01560	GO:0004707	F	IBA
AT1G01560	GO:0004707	F	IBA
AT1G01560	GO:0004707	F	IEA
AT1G01560	GO:0009737	P	IEP
AT1G01560	GO:0004707	F	ISS
AT1G01560	GO:0004707	F	ISS
AT1G01560	GO:0004674	F	IBA
AT1G01560	GO:0006468	P	IEA
AT1G01560	GO:0004707	F	ISS
AT1G01560	GO:0004707	F	IEA
AT1G01560	GO:0004707	F	IBA
AT1G01560	GO:0005634	C	IBA
AT1G01560	GO:0004674	F	IBA
AT1G01560	GO:0005515	F	IPI
AT1G01560	GO:0004707	F	IEA
AT1G01560	GO:0006468	P	IEA
AT1G01560	GO:0005737	C	IBA
AT1G01560	GO:0005634	C	ISM
AT1G01560	GO:0005829	C	HDA
AT1G01560	GO:0006468	P	IEA
AT1G01560	GO:0004674	F	IBA
AT1G01560	GO:0005515	F	IPI
AT1G01560	GO:0005634	C	ISM
AT1G01560	GO:0005886	C	ISM
AT1G01560	GO:0005515	F	IPI
AT1G01560	GO:0007165	P	IC
AT1G01570	GO:0016757	F	ISS
AT1G01570	GO:0005794	C	ISM
AT1G01570	GO:0005783	C	IDA
AT1G01570	GO:0008150	P	ND
AT1G01570	GO:0005794	C	ISM
AT1G01570	GO:0008375	F	IBA
AT1G01580	GO:0009735	P	IEP
AT1G01580	GO:0009735	P	IEP
AT1G01580	GO:0005886	C	IDA
AT1G01580	GO:0000293	F	IMP
AT1G01580	GO:0009617	P	IEP
AT1G01580	GO:0009617	P	IEP
AT1G01580	GO:0055072	P	IMP
AT1G01580	GO:0000293	F	IDA
AT1G01580	GO:0005886	C	IBA
AT1G01580	GO:0033214	P	IMP
AT1G01580	GO:0005634	C	ISM
AT1G01580	GO:0033214	P	IMP
AT1G01580	GO:0005886	C	ISM
AT1G01580	GO:0033214	P	IMP
AT1G01590	GO:0005886	C	IBA
AT1G01590	GO:0000293	F	IMP
AT1G01590	GO:0005886	C	ISM
AT1G01600	GO:0018685	F	IDA
AT1G01600	GO:0006631	P	IDA
AT1G01600	GO:0006631	P	IDA
AT1G01600	GO:0005506	F	IEA
AT1G01600	GO:0070330	F	IEA
AT1G01600	GO:0020037	F	IEA
AT1G01600	GO:0005739	C	ISM
AT1G01600	GO:0006631	P	IDA
AT1G01610	GO:0016791	F	IBA
AT1G01610	GO:0010143	P	IBA
AT1G01610	GO:0010143	P	IMP
AT1G01610	GO:0010143	P	IBA
AT1G01610	GO:0090447	F	IBA
AT1G01610	GO:0090447	F	IDA
AT1G01610	GO:0010143	P	IMP
AT1G01610	GO:0016020	C	IBA
AT1G01610	GO:0009507	C	ISM
AT1G01610	GO:0016791	F	IDA
AT1G01610	GO:0102419	F	IEA
AT1G01620	GO:0006833	P	IDA
AT1G01620	GO:0055085	P	IEA
AT1G01620	GO:0009506	C	IBA
AT1G01620	GO:0009414	P	IEP
AT1G01620	GO:0005886	C	ISM
AT1G01620	GO:0005515	F	IPI
AT1G01620	GO:0005886	C	IDA
AT1G01620	GO:0009414	P	IBA
AT1G01620	GO:0005886	C	IDA
AT1G01620	GO:0055085	P	IDA
AT1G01620	GO:0005515	F	IPI
AT1G01620	GO:0015250	F	IBA
AT1G01620	GO:0005886	C	IDA
AT1G01620	GO:0009414	P	IBA
AT1G01620	GO:0015250	F	ISS
AT1G01620	GO:0005576	C	HDA
AT1G01620	GO:0009414	P	IEP
AT1G01620	GO:0005515	F	IPI
AT1G01620	GO:0005886	C	IBA
AT1G01620	GO:0015250	F	IDA
AT1G01620	GO:0005886	C	TAS
AT1G01620	GO:0005773	C	IBA
AT1G01620	GO:0015267	F	IEA
AT1G01620	GO:0006833	P	IDA
AT1G01620	GO:0055085	P	IDA
AT1G01620	GO:0009651	P	IEP
AT1G01620	GO:0005886	C	IDA
AT1G01620	GO:0055085	P	IEA
AT1G01620	GO:0009414	P	IEP
AT1G01620	GO:0005886	C	IDA
AT1G01620	GO:0009414	P	IBA
AT1G01620	GO:0009651	P	IEP
AT1G01620	GO:0005886	C	ISM
AT1G01630	GO:0005634	C	ISM
AT1G01640	GO:0009908	P	IMP
AT1G01640	GO:0005737	C	ISM
AT1G01640	GO:0016567	P	IEA
AT1G01640	GO:0005737	C	ISM
AT1G01640	GO:0005515	F	IPI
AT1G01650	GO:0004190	F	IEA
AT1G01650	GO:0071556	C	IBA
AT1G01650	GO:0005765	C	IBA
AT1G01650	GO:0042500	F	IBA
AT1G01650	GO:0071458	C	IBA
AT1G01650	GO:0071458	C	IBA
AT1G01650	GO:0033619	P	IBA
AT1G01650	GO:0042500	F	IBA
AT1G01650	GO:0005886	C	ISM
AT1G01650	GO:0071458	C	IBA
AT1G01650	GO:0071556	C	IBA
AT1G01650	GO:0005886	C	ISM
AT1G01650	GO:0005886	C	ISM
AT1G01650	GO:0071556	C	IBA
AT1G01650	GO:0030660	C	IBA
AT1G01650	GO:0004190	F	IEA
AT1G01650	GO:0030660	C	IBA
AT1G01650	GO:0005765	C	IBA
AT1G01650	GO:0005765	C	IBA
AT1G01650	GO:0030660	C	IBA
AT1G01650	GO:0005886	C	ISM
AT1G01660	GO:0005737	C	ISM
AT1G01660	GO:0004842	F	IEA
AT1G01660	GO:0005737	C	ISM
AT1G01660	GO:0004842	F	IEA
AT1G01660	GO:0016567	P	IEA
AT1G01670	GO:0005634	C	ISM
AT1G01670	GO:0005634	C	ISM
AT1G01670	GO:0016567	P	IEA
AT1G01670	GO:0005634	C	ISM
AT1G01670	GO:0004842	F	IEA
AT1G01670	GO:0004842	F	IEA
AT1G01680	GO:0016567	P	IEA
AT1G01680	GO:0004842	F	IEA
AT1G01680	GO:0005737	C	ISM
AT1G01680	GO:0004842	F	IEA
AT1G01690	GO:0070192	P	IEA
AT1G01690	GO:0005634	C	IBA
AT1G01690	GO:0048236	P	IEA
AT1G01690	GO:0005634	C	ISM
AT1G01690	GO:0042138	P	IBA
AT1G01690	GO:0048236	P	IEA
AT1G01690	GO:0051026	P	IMP
AT1G01690	GO:0051026	P	IMP
AT1G01690	GO:0009553	P	IMP
AT1G01690	GO:0009555	P	IMP
AT1G01690	GO:0042138	P	IMP
AT1G01690	GO:0042138	P	IMP
AT1G01690	GO:0042138	P	IBA
AT1G01690	GO:0005634	C	ISM
AT1G01690	GO:0042138	P	IBA
AT1G01690	GO:0048236	P	IEA
AT1G01690	GO:0042138	P	IMP
AT1G01690	GO:0009553	P	IBA
AT1G01690	GO:0003674	F	ND
AT1G01690	GO:0042138	P	IMP
AT1G01690	GO:0009556	P	IBA
AT1G01690	GO:0009556	P	IBA
AT1G01690	GO:0070192	P	IEA
AT1G01690	GO:0042138	P	IBA
AT1G01690	GO:0042138	P	IBA
AT1G01690	GO:0070192	P	IEA
AT1G01690	GO:0009556	P	IBA
AT1G01690	GO:0051026	P	IMP
AT1G01690	GO:0009556	P	IBA
AT1G01690	GO:0051026	P	IMP
AT1G01690	GO:0070192	P	IEA
AT1G01690	GO:0005634	C	ISM
AT1G01690	GO:0042138	P	IMP
AT1G01690	GO:0051026	P	IMP
AT1G01695	GO:0008150	P	ND
AT1G01695	GO:0005634	C	ISM
AT1G01700	GO:0005634	C	ISM
AT1G01700	GO:0005634	C	ISM
AT1G01700	GO:0005634	C	ISM
AT1G01700	GO:0005634	C	ISM
AT1G01700	GO:0005634	C	ISM
AT1G01710	GO:0009062	P	IBA
AT1G01710	GO:0047617	F	IBA
AT1G01710	GO:0005777	C	IDA
AT1G01710	GO:0006637	P	IBA
AT1G01710	GO:0009062	P	IBA
AT1G01710	GO:0006637	P	IBA
AT1G01710	GO:0005777	C	IDA
AT1G01710	GO:0009062	P	IBA
AT1G01710	GO:0005829	C	IBA
AT1G01710	GO:0006637	P	IBA
AT1G01710	GO:0009062	P	IBA
AT1G01715	GO:0005634	C	ISM
AT1G01715	GO:0005634	C	ISM
AT1G01720	GO:0006355	P	IEA
AT1G01720	GO:0009788	P	IMP
AT1G01720	GO:0005634	C	ISM
AT1G01720	GO:0071456	P	HEP
AT1G01720	GO:0071456	P	HEP
AT1G01720	GO:0000976	F	IPI
AT1G01720	GO:0071456	P	HEP
AT1G01720	GO:0000976	F	IPI
AT1G01720	GO:0071456	P	HEP
AT1G01720	GO:0003700	F	ISS
AT1G01720	GO:0000976	F	IPI
AT1G01720	GO:0000976	F	IPI
AT1G01720	GO:0006355	P	IEA
AT1G01720	GO:0009788	P	IMP
AT1G01720	GO:0006355	P	IEA
AT1G01720	GO:0009788	P	IMP
AT1G01720	GO:0009788	P	IMP
AT1G01720	GO:0009788	P	IMP
AT1G01720	GO:0006355	P	IEA
AT1G01720	GO:0009611	P	IEP
AT1G01725	GO:0003674	F	ND
AT1G01725	GO:0008150	P	ND
AT1G01730	GO:0008150	P	ND
AT1G01730	GO:0005634	C	ISM
AT1G01730	GO:0003674	F	ND
AT1G01740	GO:0009742	P	IMP
AT1G01740	GO:0009742	P	IBA
AT1G01740	GO:0005634	C	ISM
AT1G01740	GO:0106310	F	IEA
AT1G01740	GO:0006468	P	IEA
AT1G01740	GO:0006468	P	IEA
AT1G01740	GO:0106311	F	IEA
AT1G01740	GO:0106310	F	IEA
AT1G01740	GO:0106311	F	IEA
AT1G01740	GO:0009742	P	IMP
AT1G01740	GO:0009742	P	IMP
AT1G01740	GO:0004672	F	IEA
AT1G01740	GO:0004672	F	IEA
AT1G01740	GO:0106310	F	IEA
AT1G01740	GO:0004672	F	IEA
AT1G01740	GO:0005576	C	HDA
AT1G01740	GO:0005524	F	IEA
AT1G01740	GO:0009742	P	IBA
AT1G01740	GO:0005634	C	ISM
AT1G01740	GO:0005524	F	IEA
AT1G01740	GO:0106311	F	IEA
AT1G01740	GO:0009742	P	IMP
AT1G01740	GO:0005886	C	IDA
AT1G01740	GO:0009742	P	IBA
AT1G01740	GO:0005634	C	ISM
AT1G01740	GO:0009742	P	IBA
AT1G01740	GO:0006468	P	IEA
AT1G01750	GO:0015629	C	IBA
AT1G01750	GO:0015629	C	IEA
AT1G01750	GO:0030042	P	IDA
AT1G01750	GO:0030042	P	IEA
AT1G01750	GO:0051015	F	IBA
AT1G01750	GO:0030042	P	IEA
AT1G01750	GO:0005737	C	IBA
AT1G01750	GO:0051015	F	IBA
AT1G01750	GO:0005737	C	ISM
AT1G01750	GO:0005737	C	ISM
AT1G01750	GO:0030042	P	IBA
AT1G01750	GO:0030042	P	IBA
AT1G01750	GO:0030042	P	IDA
AT1G01760	GO:0005737	C	IBA
AT1G01760	GO:0005730	C	IBA
AT1G01760	GO:0005634	C	ISM
AT1G01760	GO:0005634	C	ISM
AT1G01760	GO:0005634	C	IDA
AT1G01760	GO:0003725	F	IBA
AT1G01760	GO:0006382	P	IBA
AT1G01760	GO:0005634	C	ISM
AT1G01760	GO:0006396	P	IBA
AT1G01760	GO:0006396	P	IBA
AT1G01760	GO:0042803	F	IPI
AT1G01760	GO:0003726	F	IBA
AT1G01760	GO:0006400	P	IMP
AT1G01760	GO:0005634	C	ISM
AT1G01760	GO:0008251	F	IBA
AT1G01760	GO:0006382	P	IBA
AT1G01760	GO:0008251	F	IMP
AT1G01760	GO:0006400	P	IMP
AT1G01770	GO:0008150	P	ND
AT1G01770	GO:0005634	C	ISM
AT1G01780	GO:0051015	F	IDA
AT1G01780	GO:0000976	F	IPI
AT1G01780	GO:0051017	P	IBA
AT1G01780	GO:0005886	C	IBA
AT1G01780	GO:0015629	C	IDA
AT1G01780	GO:0005737	C	ISM
AT1G01780	GO:0051017	P	IDA
AT1G01780	GO:0000976	F	IPI
AT1G01780	GO:0051017	P	IDA
AT1G01780	GO:0015629	C	IBA
AT1G01780	GO:0051015	F	IDA
AT1G01780	GO:0051017	P	IBA
AT1G01780	GO:0051015	F	IBA
AT1G01780	GO:0051015	F	IBA
AT1G01790	GO:0009941	C	IDA
AT1G01790	GO:0009941	C	IDA
AT1G01790	GO:0009941	C	IDA
AT1G01790	GO:0005576	C	HDA
AT1G01790	GO:0009507	C	IDA
AT1G01790	GO:0009941	C	IDA
AT1G01790	GO:0016020	C	IBA
AT1G01790	GO:0016020	C	HDA
AT1G01790	GO:0009507	C	ISM
AT1G01790	GO:0015079	F	ISS
AT1G01790	GO:0009507	C	ISM
AT1G01790	GO:0015386	F	IBA
AT1G01790	GO:0031969	C	IDA
AT1G01790	GO:0009941	C	IDA
AT1G01790	GO:0009658	P	IGI
AT1G01790	GO:0031969	C	IDA
AT1G01790	GO:0009507	C	IBA
AT1G01790	GO:0010109	P	IGI
AT1G01790	GO:0009941	C	IDA
AT1G01790	GO:0031969	C	IDA
AT1G01790	GO:0009941	C	IDA
AT1G01790	GO:0009941	C	IDA
AT1G01790	GO:0009507	C	IDA
AT1G01790	GO:0009941	C	IDA
AT1G01790	GO:0010109	P	IGI
AT1G01790	GO:0031969	C	IDA
AT1G01790	GO:0010109	P	IGI
AT1G01800	GO:0005737	C	ISM
AT1G01800	GO:0005829	C	HDA
AT1G01800	GO:0016020	C	IBA
AT1G01800	GO:0009505	C	IDA
AT1G01800	GO:0009507	C	ISM
AT1G01810	GO:0008150	P	ND
AT1G01810	GO:0003674	F	ND
AT1G01810	GO:0005634	C	ISM
AT1G01820	GO:0005777	C	IDA
AT1G01820	GO:0042802	F	IDA
AT1G01820	GO:0016559	P	IMP
AT1G01820	GO:0005515	F	IPI
AT1G01820	GO:0016559	P	IMP
AT1G01820	GO:0005778	C	IBA
AT1G01820	GO:0005778	C	IBA
AT1G01820	GO:0005779	C	IDA
AT1G01820	GO:0044375	P	IBA
AT1G01820	GO:0005779	C	IDA
AT1G01820	GO:0005576	C	HDA
AT1G01820	GO:0016559	P	IMP
AT1G01820	GO:0005515	F	IPI
AT1G01820	GO:0007031	P	IMP
AT1G01820	GO:0005779	C	IDA
AT1G01820	GO:0009506	C	IDA
AT1G01820	GO:0005778	C	IBA
AT1G01820	GO:0005778	C	IBA
AT1G01820	GO:0016559	P	IBA
AT1G01820	GO:0005779	C	IDA
AT1G01830	GO:0008150	P	ND
AT1G01830	GO:0005575	C	ND
AT1G01830	GO:0003674	F	ND
AT1G01840	GO:0008150	P	ND
AT1G01840	GO:0003674	F	ND
AT1G01840	GO:0009507	C	ISM
AT1G01860	GO:0000179	F	IBA
AT1G01860	GO:0009507	C	ISM
AT1G01860	GO:0080009	P	ISS
AT1G01860	GO:0009507	C	ISM
AT1G01860	GO:0080009	P	ISS
AT1G01860	GO:0080009	P	ISS
AT1G01860	GO:0016422	F	ISS
AT1G01860	GO:0031167	P	IBA
AT1G01860	GO:0009409	P	IMP
AT1G01860	GO:0016422	F	ISS
AT1G01860	GO:0031167	P	IBA
AT1G01860	GO:0009409	P	IMP
AT1G01860	GO:0005759	C	IBA
AT1G01860	GO:0005759	C	IBA
AT1G01860	GO:0005739	C	ISM
AT1G01860	GO:0031167	P	IBA
AT1G01860	GO:0000179	F	IBA
AT1G01880	GO:0005634	C	ISM
AT1G01880	GO:0008821	F	IDA
AT1G01880	GO:0017108	F	IBA
AT1G01880	GO:0008821	F	IDA
AT1G01880	GO:0009650	P	IGI
AT1G01880	GO:0017108	F	IBA
AT1G01880	GO:0090305	P	IDA
AT1G01880	GO:0005634	C	ISM
AT1G01880	GO:0005634	C	ISM
AT1G01880	GO:0017108	F	IDA
AT1G01880	GO:0003677	F	IEA
AT1G01880	GO:0005634	C	ISM
AT1G01880	GO:0006259	P	IDA
AT1G01880	GO:0009555	P	IBA
AT1G01880	GO:0017108	F	IDA
AT1G01880	GO:0090305	P	IDA
AT1G01900	GO:0005618	C	IDA
AT1G01900	GO:0004252	F	IDA
AT1G01900	GO:0004252	F	IDA
AT1G01900	GO:0031012	C	IDA
AT1G01900	GO:0005576	C	ISM
AT1G01900	GO:0004252	F	IDA
AT1G01900	GO:0004252	F	IDA
AT1G01900	GO:0048046	C	IDA
AT1G01900	GO:0006508	P	IDA
AT1G01910	GO:0048767	P	IMP
AT1G01910	GO:0005515	F	IPI
AT1G01910	GO:0005829	C	IDA
AT1G01910	GO:0005515	F	IPI
AT1G01910	GO:0043529	C	IPI
AT1G01910	GO:0048767	P	IMP
AT1G01910	GO:0005515	F	IPI
AT1G01910	GO:0005515	F	IPI
AT1G01910	GO:0006620	P	IBA
AT1G01910	GO:0009507	C	ISM
AT1G01910	GO:0016887	F	IBA
AT1G01910	GO:0005515	F	IPI
AT1G01910	GO:0005515	F	IPI
AT1G01910	GO:0005515	F	IPI
AT1G01910	GO:0005524	F	IEA
AT1G01910	GO:0048767	P	IMP
AT1G01910	GO:0005515	F	IPI
AT1G01910	GO:0005515	F	IPI
AT1G01910	GO:0005524	F	IEA
AT1G01910	GO:0005515	F	IPI
AT1G01910	GO:0048767	P	IMP
AT1G01910	GO:0043621	F	IPI
AT1G01910	GO:0005576	C	HDA
AT1G01910	GO:0005515	F	IPI
AT1G01910	GO:0005829	C	IDA
AT1G01910	GO:0048767	P	IMP
AT1G01910	GO:0016887	F	IEA
AT1G01910	GO:0048767	P	IMP
AT1G01910	GO:0005515	F	IPI
AT1G01910	GO:0005515	F	IPI
AT1G01910	GO:0005515	F	IPI
AT1G01910	GO:0005515	F	IPI
AT1G01910	GO:0005515	F	IPI
AT1G01910	GO:0043529	C	IBA
AT1G01910	GO:0006620	P	IBA
AT1G01910	GO:0005515	F	IPI
AT1G01910	GO:0016887	F	IEA
AT1G01920	GO:0005634	C	ISM
AT1G01920	GO:0005634	C	ISM
AT1G01920	GO:0005515	F	IPI
AT1G01920	GO:0016279	F	IBA
AT1G01920	GO:0016279	F	IBA
AT1G01920	GO:0018026	P	IBA
AT1G01920	GO:0005634	C	ISM
AT1G01920	GO:0005515	F	IPI
AT1G01920	GO:0018026	P	IBA
AT1G01920	GO:0018026	P	IBA
AT1G01920	GO:0009507	C	ISM
AT1G01930	GO:0030433	P	IBA
AT1G01930	GO:0005737	C	ISM
AT1G01930	GO:0030433	P	IBA
AT1G01930	GO:0030433	P	IBA
AT1G01930	GO:0030433	P	IBA
AT1G01930	GO:0030433	P	IBA
AT1G01930	GO:0030433	P	IBA
AT1G01940	GO:0005634	C	ISM
AT1G01940	GO:0000413	P	IBA
AT1G01940	GO:0006457	P	IEA
AT1G01940	GO:0003755	F	IBA
AT1G01950	GO:0048364	P	IMP
AT1G01950	GO:0030705	P	IBA
AT1G01950	GO:0008017	F	IEA
AT1G01950	GO:0005871	C	IBA
AT1G01950	GO:0009507	C	ISM
AT1G01950	GO:0030705	P	IBA
AT1G01950	GO:0009507	C	ISM
AT1G01950	GO:0003777	F	IBA
AT1G01950	GO:0008574	F	IBA
AT1G01950	GO:0008017	F	IBA
AT1G01950	GO:0005874	C	IBA
AT1G01950	GO:1990939	F	IEA
AT1G01950	GO:0007018	P	IBA
AT1G01950	GO:1990939	F	IEA
AT1G01950	GO:0048364	P	IMP
AT1G01950	GO:0005737	C	ISM
AT1G01950	GO:0016887	F	IBA
AT1G01950	GO:0007018	P	IEA
AT1G01950	GO:0005634	C	ISM
AT1G01950	GO:0008574	F	IBA
AT1G01960	GO:0005829	C	HDA
AT1G01960	GO:0009561	P	IMP
AT1G01960	GO:0032012	P	IEA
AT1G01960	GO:0005829	C	IDA
AT1G01960	GO:0032588	C	IDA
AT1G01960	GO:0032012	P	IEA
AT1G01960	GO:0005829	C	IBA
AT1G01960	GO:0032012	P	IEA
AT1G01960	GO:0005634	C	IDA
AT1G01960	GO:0016192	P	IMP
AT1G01960	GO:0005802	C	IBA
AT1G01960	GO:0032588	C	IDA
AT1G01960	GO:0005829	C	IDA
AT1G01960	GO:0032588	C	IDA
AT1G01960	GO:0005634	C	ISM
AT1G01960	GO:0016192	P	IMP
AT1G01960	GO:0005802	C	IBA
AT1G01970	GO:0005739	C	ISM
AT1G01970	GO:0008150	P	ND
AT1G01970	GO:0003674	F	ND
AT1G01980	GO:0009507	C	ISM
AT1G01980	GO:0005886	C	IDA
AT1G01980	GO:0005794	C	IDA
AT1G01980	GO:0016899	F	IDA
AT1G01980	GO:0009505	C	IDA
AT1G01980	GO:0071949	F	IEA
AT1G01980	GO:0071949	F	IEA
AT1G01990	GO:0008150	P	ND
AT1G01990	GO:0009535	C	IBA
AT1G01990	GO:0009535	C	IBA
AT1G01990	GO:0009535	C	IBA
AT1G01990	GO:0009535	C	IBA
AT1G01990	GO:0009535	C	IBA
AT1G01990	GO:0003674	F	ND
AT1G02000	GO:0050378	F	ISS
AT1G02000	GO:0050378	F	IEA
AT1G02010	GO:0016192	P	IEA
AT1G02010	GO:0019905	F	IBA
AT1G02010	GO:0016192	P	IBA
AT1G02010	GO:0030141	C	IBA
AT1G02010	GO:0005886	C	IBA
AT1G02010	GO:0016192	P	IEA
AT1G02010	GO:0005634	C	ISM
AT1G02010	GO:0006886	P	IBA
AT1G02010	GO:0030141	C	IBA
AT1G02010	GO:0005634	C	ISM
AT1G02010	GO:0006904	P	IBA
AT1G02010	GO:0005634	C	ISM
AT1G02010	GO:0005634	C	ISM
AT1G02010	GO:0005634	C	ISM
AT1G02010	GO:0016192	P	IBA
AT1G02010	GO:0006886	P	IBA
AT1G02010	GO:0006904	P	IBA
AT1G02010	GO:0005634	C	ISM
AT1G02020	GO:0005634	C	ISM
AT1G02020	GO:0009507	C	IDA
AT1G02020	GO:0005634	C	ISM
AT1G02020	GO:0016491	F	IEA
AT1G02020	GO:0009507	C	IDA
AT1G02020	GO:0005739	C	ISM
AT1G02030	GO:0006355	P	TAS
AT1G02030	GO:0006355	P	TAS
AT1G02030	GO:0005634	C	ISM
AT1G02030	GO:0003700	F	ISS
AT1G02030	GO:0006355	P	TAS
AT1G02030	GO:0006355	P	TAS
AT1G02040	GO:0005634	C	ISM
AT1G02040	GO:0006355	P	ISS
AT1G02040	GO:0006355	P	ISS
AT1G02040	GO:0003700	F	ISS
AT1G02040	GO:0006355	P	ISS
AT1G02040	GO:0006355	P	ISS
AT1G02050	GO:0010584	P	IMP
AT1G02050	GO:0010584	P	IMP
AT1G02050	GO:0080110	P	IMP
AT1G02050	GO:0005783	C	IDA
AT1G02050	GO:0030639	P	IDA
AT1G02050	GO:0010584	P	IMP
AT1G02050	GO:0010584	P	IMP
AT1G02050	GO:0009813	P	IEA
AT1G02050	GO:0005515	F	IPI
AT1G02050	GO:0010584	P	IMP
AT1G02050	GO:0030639	P	IDA
AT1G02050	GO:0030639	P	IBA
AT1G02050	GO:0090439	F	IDA
AT1G02050	GO:0030639	P	IBA
AT1G02050	GO:0030639	P	IDA
AT1G02050	GO:0010584	P	IMP
AT1G02050	GO:0080110	P	IMP
AT1G02050	GO:0010584	P	IMP
AT1G02050	GO:0010584	P	IMP
AT1G02050	GO:0005737	C	ISM
AT1G02050	GO:0030639	P	IBA
AT1G02050	GO:0005515	F	IPI
AT1G02050	GO:0010584	P	IMP
AT1G02050	GO:0080110	P	IMP
AT1G02050	GO:0080110	P	IMP
AT1G02050	GO:0016747	F	IBA
AT1G02050	GO:0080110	P	IMP
AT1G02050	GO:0005783	C	IDA
AT1G02050	GO:0010584	P	IMP
AT1G02050	GO:0010584	P	IMP
AT1G02050	GO:0080110	P	IMP
AT1G02050	GO:0010584	P	IMP
AT1G02050	GO:0009813	P	IEA
AT1G02060	GO:0005739	C	ISM
AT1G02060	GO:0008150	P	ND
AT1G02065	GO:0009554	P	IMP
AT1G02065	GO:0009554	P	IMP
AT1G02065	GO:0048653	P	IGI
AT1G02065	GO:0005634	C	IEA
AT1G02065	GO:0009554	P	IMP
AT1G02065	GO:0048653	P	IGI
AT1G02065	GO:0003677	F	IEA
AT1G02065	GO:0005634	C	ISM
AT1G02065	GO:0048653	P	IGI
AT1G02065	GO:0048653	P	IGI
AT1G02065	GO:0009556	P	IMP
AT1G02065	GO:0005634	C	ISM
AT1G02065	GO:0009556	P	IMP
AT1G02065	GO:0009554	P	IMP
AT1G02065	GO:0003677	F	ISS
AT1G02065	GO:0009556	P	IMP
AT1G02065	GO:0009556	P	IMP
AT1G02065	GO:0005634	C	ISS
AT1G02067	GO:0005634	C	ISM
AT1G02070	GO:0005575	C	ND
AT1G02080	GO:0000932	C	IBA
AT1G02080	GO:0005515	F	IPI
AT1G02080	GO:0000288	P	IBA
AT1G02080	GO:0000932	C	IBA
AT1G02080	GO:0006417	P	IEA
AT1G02080	GO:0030015	C	IBA
AT1G02080	GO:0006417	P	IEA
AT1G02080	GO:0005576	C	HDA
AT1G02080	GO:0000288	P	IBA
AT1G02080	GO:0006417	P	IEA
AT1G02080	GO:0006417	P	IEA
AT1G02080	GO:0017148	P	IBA
AT1G02080	GO:0000288	P	IBA
AT1G02080	GO:0060090	F	IBA
AT1G02080	GO:0006417	P	IEA
AT1G02080	GO:0005829	C	IDA
AT1G02080	GO:0017148	P	IBA
AT1G02080	GO:0017148	P	IBA
AT1G02080	GO:0000288	P	IBA
AT1G02080	GO:0030015	C	IEA
AT1G02080	GO:0017148	P	IBA
AT1G02080	GO:0017148	P	IBA
AT1G02090	GO:0005515	F	IPI
AT1G02090	GO:0005829	C	IDA
AT1G02090	GO:0005515	F	IPI
AT1G02090	GO:0005829	C	IDA
AT1G02090	GO:0005515	F	IPI
AT1G02090	GO:0009640	P	TAS
AT1G02090	GO:0005515	F	IPI
AT1G02090	GO:0008180	C	IBA
AT1G02090	GO:0005515	F	IPI
AT1G02090	GO:0005515	F	IPI
AT1G02090	GO:0005737	C	ISM
AT1G02090	GO:0005515	F	IPI
AT1G02090	GO:0005515	F	IPI
AT1G02090	GO:0010387	P	IMP
AT1G02090	GO:0005515	F	IPI
AT1G02090	GO:0005515	F	IPI
AT1G02090	GO:0009640	P	TAS
AT1G02090	GO:0008180	C	TAS
AT1G02090	GO:0008180	C	IPI
AT1G02090	GO:0000338	P	IMP
AT1G02090	GO:0010387	P	IMP
AT1G02090	GO:0005829	C	IDA
AT1G02090	GO:0000338	P	IMP
AT1G02100	GO:0005634	C	ISM
AT1G02100	GO:0008757	F	IDA
AT1G02100	GO:0005737	C	IDA
AT1G02100	GO:1900458	P	IDA
AT1G02100	GO:1900458	P	IDA
AT1G02100	GO:1900458	P	IDA
AT1G02100	GO:1900458	P	IDA
AT1G02100	GO:1900458	P	IDA
AT1G02100	GO:0032259	P	IDA
AT1G02100	GO:0005634	C	ISM
AT1G02100	GO:0005634	C	ISM
AT1G02110	GO:0005634	C	ISM
AT1G02110	GO:0006499	P	IDA
AT1G02110	GO:0006499	P	IDA
AT1G02110	GO:0006499	P	IDA
AT1G02110	GO:0005886	C	IDA
AT1G02110	GO:0006499	P	IDA
AT1G02110	GO:0006499	P	IDA
AT1G02110	GO:0003674	F	ND
AT1G02120	GO:0005634	C	ISM
AT1G02120	GO:0042742	P	IMP
AT1G02120	GO:0005634	C	ISM
AT1G02120	GO:0009723	P	IMP
AT1G02120	GO:0043069	P	IMP
AT1G02120	GO:0042742	P	IMP
AT1G02120	GO:0005576	C	HDA
AT1G02120	GO:0043069	P	IMP
AT1G02120	GO:0005783	C	IDA
AT1G02120	GO:0005634	C	ISM
AT1G02120	GO:0043069	P	IMP
AT1G02120	GO:0042742	P	IMP
AT1G02120	GO:0043069	P	IBA
AT1G02120	GO:0043069	P	IMP
AT1G02120	GO:0009751	P	IMP
AT1G02120	GO:0043069	P	IBA
AT1G02120	GO:0042742	P	IMP
AT1G02120	GO:0009723	P	IMP
AT1G02120	GO:0042742	P	IMP
AT1G02120	GO:0042742	P	IMP
AT1G02130	GO:0006888	P	IMP
AT1G02130	GO:0005576	C	HDA
AT1G02130	GO:0006888	P	IMP
AT1G02130	GO:0005886	C	IDA
AT1G02130	GO:0032588	C	IDA
AT1G02130	GO:0005773	C	IDA
AT1G02130	GO:0032588	C	IDA
AT1G02130	GO:0003924	F	IEA
AT1G02130	GO:0046686	P	IEP
AT1G02130	GO:0006888	P	IDA
AT1G02130	GO:0000139	C	IDA
AT1G02130	GO:0000139	C	IDA
AT1G02130	GO:0032588	C	IDA
AT1G02130	GO:0006888	P	IDA
AT1G02130	GO:0000139	C	IDA
AT1G02140	GO:0008380	P	IBA
AT1G02140	GO:0005515	F	IPI
AT1G02140	GO:0009793	P	IMP
AT1G02140	GO:0005634	C	ISM
AT1G02140	GO:0035145	C	IPI
AT1G02140	GO:0005515	F	IPI
AT1G02140	GO:0010183	P	IMP
AT1G02140	GO:0010183	P	IMP
AT1G02140	GO:0005654	C	IDA
AT1G02140	GO:0010183	P	IMP
AT1G02140	GO:0009793	P	IMP
AT1G02140	GO:0009793	P	IMP
AT1G02140	GO:0005515	F	IPI
AT1G02140	GO:0010628	P	IEP
AT1G02140	GO:0010183	P	IMP
AT1G02140	GO:0009793	P	IMP
AT1G02140	GO:0008380	P	IBA
AT1G02140	GO:0009793	P	IMP
AT1G02140	GO:0005730	C	IDA
AT1G02140	GO:0016607	C	IDA
AT1G02140	GO:0005730	C	IDA
AT1G02140	GO:0035145	C	IBA
AT1G02140	GO:0010183	P	IMP
AT1G02145	GO:0030433	P	IMP
AT1G02145	GO:0006487	P	IBA
AT1G02145	GO:0005789	C	IBA
AT1G02145	GO:0005789	C	IBA
AT1G02145	GO:0006487	P	IBA
AT1G02145	GO:0006487	P	IMP
AT1G02145	GO:0052917	F	IEA
AT1G02145	GO:0000009	F	IBA
AT1G02145	GO:0000030	F	IBA
AT1G02145	GO:0006487	P	IBA
AT1G02145	GO:0030433	P	IMP
AT1G02145	GO:0000009	F	IGI
AT1G02145	GO:0030433	P	IMP
AT1G02145	GO:0006487	P	IMP
AT1G02145	GO:0006487	P	IMP
AT1G02145	GO:0006487	P	IBA
AT1G02145	GO:0006487	P	IBA
AT1G02145	GO:0005789	C	IBA
AT1G02145	GO:0030433	P	IMP
AT1G02145	GO:0006487	P	IMP
AT1G02145	GO:0006487	P	IMP
AT1G02145	GO:0030433	P	IMP
AT1G02145	GO:0030433	P	IMP
AT1G02150	GO:0005739	C	IBA
AT1G02150	GO:0003729	F	IDA
AT1G02150	GO:0005739	C	ISM
AT1G02150	GO:0009507	C	IDA
AT1G02150	GO:0003729	F	IDA
AT1G02160	GO:0003674	F	ND
AT1G02160	GO:0005739	C	ISM
AT1G02160	GO:0008150	P	ND
AT1G02160	GO:0005739	C	ISM
AT1G02170	GO:0004197	F	IBA
AT1G02170	GO:0043068	P	IGI
AT1G02170	GO:0004197	F	IBA
AT1G02170	GO:0005515	F	IPI
AT1G02170	GO:0043068	P	IDA
AT1G02170	GO:0043068	P	IDA
AT1G02170	GO:0004197	F	IDA
AT1G02170	GO:0043068	P	IGI
AT1G02170	GO:0004197	F	IDA
AT1G02180	GO:0008150	P	ND
AT1G02180	GO:0003674	F	ND
AT1G02190	GO:0016020	C	IBA
AT1G02190	GO:0005789	C	IBA
AT1G02190	GO:0005739	C	ISM
AT1G02190	GO:0005506	F	IEA
AT1G02190	GO:0016491	F	IBA
AT1G02190	GO:0005789	C	IBA
AT1G02190	GO:0005789	C	IBA
AT1G02190	GO:0016126	P	IBA
AT1G02190	GO:0005739	C	ISM
AT1G02190	GO:0016126	P	IBA
AT1G02190	GO:0000254	F	IBA
AT1G02190	GO:0016126	P	IBA
AT1G02205	GO:0046185	P	IMP
AT1G02205	GO:0043447	P	IDA
AT1G02205	GO:0042335	P	IMP
AT1G02205	GO:0050832	P	IMP
AT1G02205	GO:0008610	P	IEA
AT1G02205	GO:0005739	C	ISM
AT1G02205	GO:0043447	P	IMP
AT1G02205	GO:0008610	P	IEA
AT1G02205	GO:0010025	P	IMP
AT1G02205	GO:0016491	F	IBA
AT1G02205	GO:0016126	P	IBA
AT1G02205	GO:0050832	P	IMP
AT1G02205	GO:0008610	P	IEA
AT1G02205	GO:0009924	F	IEA
AT1G02205	GO:0005789	C	IBA
AT1G02205	GO:0005789	C	IBA
AT1G02205	GO:0000254	F	IBA
AT1G02205	GO:0042742	P	IMP
AT1G02205	GO:0043447	P	IMP
AT1G02205	GO:0010025	P	IMP
AT1G02205	GO:0042742	P	IMP
AT1G02205	GO:0043447	P	IDA
AT1G02205	GO:0071771	F	IMP
AT1G02205	GO:0005789	C	IBA
AT1G02205	GO:0016020	C	IBA
AT1G02205	GO:0042742	P	IMP
AT1G02205	GO:0009414	P	IMP
AT1G02205	GO:0016491	F	IEA
AT1G02205	GO:0042335	P	IMP
AT1G02205	GO:0009414	P	IMP
AT1G02205	GO:0043447	P	IMP
AT1G02205	GO:0043447	P	IDA
AT1G02205	GO:0009414	P	IMP
AT1G02205	GO:1990465	F	IEA
AT1G02205	GO:0046185	P	IMP
AT1G02205	GO:0016126	P	IBA
AT1G02205	GO:0050832	P	IMP
AT1G02205	GO:0005506	F	IEA
AT1G02205	GO:0010025	P	IMP
AT1G02205	GO:0016126	P	IBA
AT1G02205	GO:0046185	P	IMP
AT1G02205	GO:0010025	P	IMP
AT1G02210	GO:0006355	P	IEA
AT1G02210	GO:0006355	P	IEA
AT1G02210	GO:0005634	C	ISM
AT1G02210	GO:0006355	P	IEA
AT1G02210	GO:0003677	F	IEA
AT1G02210	GO:0006355	P	IEA
AT1G02220	GO:0006355	P	IEA
AT1G02220	GO:0000976	F	IPI
AT1G02220	GO:0000976	F	IPI
AT1G02220	GO:0005515	F	IPI
AT1G02220	GO:0005634	C	ISM
AT1G02220	GO:0006355	P	IEA
AT1G02220	GO:0006355	P	IEA
AT1G02220	GO:0000976	F	IPI
AT1G02220	GO:0003700	F	ISS
AT1G02220	GO:0005886	C	IDA
AT1G02220	GO:0000976	F	IPI
AT1G02220	GO:0006355	P	IEA
AT1G02230	GO:0006355	P	ISS
AT1G02230	GO:0006355	P	ISS
AT1G02230	GO:0006355	P	IEA
AT1G02230	GO:0006355	P	IEA
AT1G02230	GO:0006355	P	IEA
AT1G02230	GO:0005634	C	ISM
AT1G02230	GO:0006355	P	ISS
AT1G02230	GO:0003700	F	ISS
AT1G02230	GO:0006355	P	IEA
AT1G02230	GO:0006355	P	ISS
AT1G02250	GO:0006355	P	IEA
AT1G02250	GO:0005886	C	IDA
AT1G02250	GO:0003700	F	ISS
AT1G02250	GO:0010089	P	IMP
AT1G02250	GO:0005634	C	ISM
AT1G02250	GO:0006355	P	IEA
AT1G02250	GO:0005634	C	IDA
AT1G02250	GO:0006355	P	IEA
AT1G02250	GO:0006355	P	IEA
AT1G02260	GO:0016021	C	IBA
AT1G02260	GO:0055085	P	IEA
AT1G02260	GO:0055085	P	IEA
AT1G02270	GO:0009507	C	ISM
AT1G02270	GO:0000175	F	IBA
AT1G02270	GO:0005634	C	IDA
AT1G02270	GO:0009409	P	IEP
AT1G02270	GO:0000175	F	IBA
AT1G02270	GO:0005509	F	IEA
AT1G02270	GO:0009409	P	IEP
AT1G02280	GO:0009707	C	IDA
AT1G02280	GO:0005525	F	IDA
AT1G02280	GO:0042802	F	IPI
AT1G02280	GO:0005525	F	IDA
AT1G02280	GO:0009941	C	IDA
AT1G02280	GO:0005515	F	IPI
AT1G02280	GO:0009707	C	IDA
AT1G02280	GO:0009941	C	IDA
AT1G02280	GO:0005515	F	IPI
AT1G02280	GO:0005576	C	HDA
AT1G02280	GO:0045036	P	TAS
AT1G02280	GO:0045036	P	TAS
AT1G02280	GO:0005515	F	IPI
AT1G02280	GO:0009941	C	IDA
AT1G02280	GO:0009941	C	IDA
AT1G02280	GO:0009941	C	IDA
AT1G02280	GO:0009941	C	IDA
AT1G02280	GO:0005515	F	IPI
AT1G02280	GO:0009507	C	ISM
AT1G02280	GO:0003924	F	IDA
AT1G02280	GO:0009507	C	IDA
AT1G02280	GO:0009507	C	ISM
AT1G02280	GO:0009941	C	IDA
AT1G02280	GO:0009941	C	IDA
AT1G02280	GO:0009941	C	IDA
AT1G02280	GO:0009507	C	IDA
AT1G02280	GO:0005622	C	TAS
AT1G02280	GO:0009707	C	IDA
AT1G02280	GO:0015450	F	IEA
AT1G02280	GO:0042803	F	IDA
AT1G02280	GO:0005515	F	IPI
AT1G02280	GO:0009707	C	IDA
AT1G02290	GO:0003674	F	ND
AT1G02290	GO:0031011	C	IEA
AT1G02290	GO:0008150	P	ND
AT1G02290	GO:0005634	C	ISM
AT1G02290	GO:0031011	C	IEA
AT1G02300	GO:0051603	P	IBA
AT1G02300	GO:0005615	C	IBA
AT1G02300	GO:0005764	C	IBA
AT1G02300	GO:0004197	F	IBA
AT1G02300	GO:0004197	F	IDA
AT1G02300	GO:0004197	F	IBA
AT1G02300	GO:0006508	P	IDA
AT1G02300	GO:0051603	P	IBA
AT1G02300	GO:0004197	F	IDA
AT1G02300	GO:0051603	P	IBA
AT1G02300	GO:0005576	C	ISM
AT1G02300	GO:0050790	P	IEA
AT1G02300	GO:0051603	P	IBA
AT1G02305	GO:0051603	P	IBA
AT1G02305	GO:0006508	P	IDA
AT1G02305	GO:0051603	P	IBA
AT1G02305	GO:0005615	C	IBA
AT1G02305	GO:0005764	C	IBA
AT1G02305	GO:0051603	P	IBA
AT1G02305	GO:0004197	F	IDA
AT1G02305	GO:0004197	F	IDA
AT1G02305	GO:0050790	P	IEA
AT1G02305	GO:0004197	F	IBA
AT1G02305	GO:0005576	C	ISM
AT1G02305	GO:0051603	P	IBA
AT1G02305	GO:0005576	C	HDA
AT1G02305	GO:0005773	C	IDA
AT1G02305	GO:0004197	F	IBA
AT1G02310	GO:0005576	C	ISM
AT1G02310	GO:0016985	F	IBA
AT1G02310	GO:0005576	C	ISM
AT1G02310	GO:0071704	P	IEA
AT1G02320	GO:0005739	C	ISM
AT1G02320	GO:0003674	F	ND
AT1G02320	GO:0008150	P	ND
AT1G02330	GO:0005681	C	IBA
AT1G02330	GO:0080022	P	IMP
AT1G02330	GO:1904667	P	IDA
AT1G02330	GO:1904667	P	IDA
AT1G02330	GO:0048024	P	IBA
AT1G02330	GO:0048024	P	IBA
AT1G02330	GO:0005515	F	IPI
AT1G02330	GO:0016607	C	IDA
AT1G02330	GO:0010099	P	IGI
AT1G02330	GO:0010099	P	IGI
AT1G02330	GO:0005634	C	ISM
AT1G02330	GO:1904667	P	IDA
AT1G02330	GO:1904667	P	IDA
AT1G02330	GO:0003674	F	ND
AT1G02330	GO:0080022	P	IMP
AT1G02330	GO:0010099	P	IGI
AT1G02330	GO:0048024	P	IBA
AT1G02330	GO:0055121	P	IMP
AT1G02330	GO:0005515	F	IPI
AT1G02330	GO:1904667	P	IDA
AT1G02335	GO:0010497	P	IMP
AT1G02335	GO:0006950	P	IBA
AT1G02335	GO:0009506	C	IDA
AT1G02335	GO:0009506	C	IBA
AT1G02335	GO:2000280	P	IMP
AT1G02335	GO:0005576	C	ISM
AT1G02335	GO:0005618	C	IBA
AT1G02335	GO:2000280	P	IMP
AT1G02335	GO:2000280	P	IBA
AT1G02335	GO:0030145	F	IEA
AT1G02335	GO:0010497	P	IBA
AT1G02335	GO:2000280	P	IBA
AT1G02335	GO:0010497	P	IBA
AT1G02335	GO:0010497	P	IMP
AT1G02340	GO:0009642	P	IEP
AT1G02340	GO:0003700	F	ISS
AT1G02340	GO:0005634	C	IDA
AT1G02340	GO:0003700	F	ISS
AT1G02340	GO:0000976	F	IPI
AT1G02340	GO:0005634	C	IDA
AT1G02340	GO:0007165	P	TAS
AT1G02340	GO:0009585	P	TAS
AT1G02340	GO:0009785	P	TAS
AT1G02340	GO:0009785	P	TAS
AT1G02340	GO:0005634	C	ISM
AT1G02340	GO:0005515	F	IPI
AT1G02340	GO:0005515	F	IPI
AT1G02340	GO:0009585	P	TAS
AT1G02340	GO:0005634	C	IBA
AT1G02340	GO:0046983	F	IEA
AT1G02340	GO:0005515	F	IPI
AT1G02340	GO:0005515	F	IPI
AT1G02340	GO:0000976	F	IPI
AT1G02340	GO:0005515	F	IPI
AT1G02340	GO:0009585	P	TAS
AT1G02340	GO:0005515	F	IPI
AT1G02340	GO:0009738	P	IMP
AT1G02340	GO:0009785	P	TAS
AT1G02340	GO:0005515	F	IPI
AT1G02340	GO:0009738	P	IMP
AT1G02340	GO:0005829	C	IDA
AT1G02340	GO:0005634	C	IDA
AT1G02340	GO:0005515	F	IPI
AT1G02340	GO:0009738	P	IMP
AT1G02340	GO:0005634	C	ISM
AT1G02340	GO:0005515	F	IPI
AT1G02340	GO:0005515	F	IPI
AT1G02340	GO:0005515	F	IPI
[truncated: 320,581+ more rows]
